# Supplementary material for: Shotgun transcriptome, spatial omics, and isothermal profiling of SARS-CoV-2 infection reveals unique host responses, viral diversification, and drug interactions
Source: Nat Commun. 2021 Mar 12;12:1660. doi: 10.1038/s41467-021-21361-7 (PMC7954844; doi:10.1038/s41467-021-21361-7)
Supplement: Supplementary file 4 — Supplementary Data 1 [file 41467_2021_21361_MOESM4_ESM.xlsx]

## Sheet: Kraken2_select_microDB_relAbund
TaxID	Taxon	TaxonName	rank	Domain	Mean	Median	Min	Max	Q10	Q25	Q75	Q90
2759	d__Eukaryota	Eukaryota	D	Eukaryota	51.6756	55.1553	0.108078	99.5216	2.79856	12.8628	89.132	97.5836
33208	d__Eukaryota|k__Metazoa	Metazoa	K	Eukaryota	50.0808	53.1117	0.0304697	99.1893	1.20065	10.2652	88.2405	97.1663
7711	d__Eukaryota|k__Metazoa|p__Chordata	Chordata	P	Eukaryota	50.0808	53.1117	0.0304697	99.1893	1.20065	10.2652	88.2405	97.1663
40674	d__Eukaryota|k__Metazoa|p__Chordata|c__Mammalia	Mammalia	C	Eukaryota	50.0808	53.1117	0.0304697	99.1893	1.20065	10.2652	88.2405	97.1663
9443	d__Eukaryota|k__Metazoa|p__Chordata|c__Mammalia|o__Primates	Primates	O	Eukaryota	50.0808	53.1117	0.0304697	99.1893	1.20065	10.2652	88.2405	97.1663
9604	d__Eukaryota|k__Metazoa|p__Chordata|c__Mammalia|o__Primates|f__Hominidae	Hominidae	F	Eukaryota	50.0808	53.1117	0.0304697	99.1893	1.20065	10.2652	88.2405	97.1663
9605	d__Eukaryota|k__Metazoa|p__Chordata|c__Mammalia|o__Primates|f__Hominidae|g__Homo	Homo	G	Eukaryota	50.0808	53.1117	0.0304697	99.1893	1.20065	10.2652	88.2405	97.1663
9606	d__Eukaryota|k__Metazoa|p__Chordata|c__Mammalia|o__Primates|f__Hominidae|g__Homo|s__Homo sapiens	Homo sapiens	S	Eukaryota	50.0808	53.1117	0.0304697	99.1893	1.20065	10.2652	88.2405	97.1663
2	d__Bacteria	Bacteria	D	Bacteria	42.7609	35.9186	0.353617	99.1667	1.47995	5.45567	80.773	93.2093
1224	d__Bacteria|p__Proteobacteria	Proteobacteria	P	Bacteria	14.6732	7.13803	0.118817	98.4859	0.454108	1.36099	24.7695	38.0209
976	d__Bacteria|p__Bacteroidetes	Bacteroidetes	P	Bacteria	8.95075	1.01448	0.00645762	75.1871	0.0179205	0.0597455	7.01326	34.9683
1239	d__Bacteria|p__Firmicutes	Firmicutes	P	Bacteria	8.86184	4.23736	0.0197671	79.2326	0.10591	0.424428	11.9819	23.825
1236	d__Bacteria|p__Proteobacteria|c__Gammaproteobacteria	Gammaproteobacteria	C	Bacteria	7.54344	3.5196	0.0475434	97.8602	0.270267	0.829186	9.1943	18.1912
200643	d__Bacteria|p__Bacteroidetes|c__Bacteroidia	Bacteroidia	C	Bacteria	7.3269	0.193822	0.00150681	74.2344	0.00338135	0.0110251	4.34086	29.7943
171549	d__Bacteria|p__Bacteroidetes|c__Bacteroidia|o__Bacteroidales	Bacteroidales	O	Bacteria	7.29981	0.189404	0.0014339	74.2176	0.00326782	0.0106842	4.32646	29.6445
201174	d__Bacteria|p__Actinobacteria	Actinobacteria	P	Bacteria	6.83007	1.27005	0.0471579	47.4201	0.227678	0.483991	5.94959	27.5424
1760	d__Bacteria|p__Actinobacteria|c__Actinobacteria	Actinobacteria	C	Bacteria	6.64492	1.23319	0.046898	46.4004	0.212818	0.465946	5.78084	26.8173
171552	d__Bacteria|p__Bacteroidetes|c__Bacteroidia|o__Bacteroidales|f__Prevotellaceae	Prevotellaceae	F	Bacteria	5.84627	0.0997338	0.000624326	73.8941	0.00165475	0.00562738	3.14032	24.527
91061	d__Bacteria|p__Firmicutes|c__Bacilli	Bacilli	C	Bacteria	5.63082	2.2791	0.0144598	78.9665	0.083397	0.344118	6.72375	14.8704
838	d__Bacteria|p__Bacteroidetes|c__Bacteroidia|o__Bacteroidales|f__Prevotellaceae|g__Prevotella	Prevotella	G	Bacteria	5.1738	0.0845914	0.000232617	73.8853	0.000816137	0.00373455	2.92289	20.9119
186826	d__Bacteria|p__Firmicutes|c__Bacilli|o__Lactobacillales	Lactobacillales	O	Bacteria	4.32104	1.15633	0.00403075	77.8012	0.0199911	0.096254	4.73782	11.7016
28216	d__Bacteria|p__Proteobacteria|c__Betaproteobacteria	Betaproteobacteria	C	Bacteria	4.06815	0.762182	0.0115103	73.7063	0.0473748	0.120903	4.9684	9.79286
72274	d__Bacteria|p__Proteobacteria|c__Gammaproteobacteria|o__Pseudomonadales	Pseudomonadales	O	Bacteria	3.49481	0.353713	0.0104931	78.9081	0.0331395	0.0868413	3.22332	7.02691
0	x__unclassified	unclassified	U	unclassified	3.16265	1.50907	0.114075	55.6212	0.215688	0.447829	3.27629	8.5726
1300	d__Bacteria|p__Firmicutes|c__Bacilli|o__Lactobacillales|f__Streptococcaceae	Streptococcaceae	F	Bacteria	3.15051	0.559278	0.000957207	65.2741	0.00521833	0.0281496	2.58936	8.82081
1301	d__Bacteria|p__Firmicutes|c__Bacilli|o__Lactobacillales|f__Streptococcaceae|g__Streptococcus	Streptococcus	G	Bacteria	3.08899	0.47498	0.000822738	64.7063	0.00445405	0.0242594	2.50109	8.68378
468	d__Bacteria|p__Proteobacteria|c__Gammaproteobacteria|o__Pseudomonadales|f__Moraxellaceae	Moraxellaceae	F	Bacteria	2.63014	0.0681613	0.00215245	62.4212	0.00810555	0.0204601	1.50324	4.19999
206351	d__Bacteria|p__Proteobacteria|c__Betaproteobacteria|o__Neisseriales	Neisseriales	O	Bacteria	2.60262	0.0969897	0.00115082	72.7537	0.00459173	0.0130477	0.747853	5.75045
481	d__Bacteria|p__Proteobacteria|c__Betaproteobacteria|o__Neisseriales|f__Neisseriaceae	Neisseriaceae	F	Bacteria	2.57162	0.0842803	0.0010961	72.0918	0.00413974	0.0125084	0.734942	5.66524
28211	d__Bacteria|p__Proteobacteria|c__Alphaproteobacteria	Alphaproteobacteria	C	Bacteria	2.39899	0.156634	0.0121906	29.6118	0.0328852	0.0690626	0.841326	9.77355
10239	d__Viruses	Viruses	D	Viruses	2.37358	0.0205835	0.000129839	97.296	0.00139612	0.00338844	0.204674	3.93511
85006	d__Bacteria|p__Actinobacteria|c__Actinobacteria|o__Micrococcales	Micrococcales	O	Bacteria	2.32244	0.125528	0.00175201	20.9244	0.0103905	0.031645	0.998649	11.0471
76804	d__Viruses|o__Nidovirales	Nidovirales	O	Viruses	2.31369	0.000500831	0	97.2947	0	3.90567e-05	0.0149769	3.4779
11118	d__Viruses|o__Nidovirales|f__Coronaviridae	Coronaviridae	F	Viruses	2.31369	0.000471802	0	97.2947	0	3.86294e-05	0.0149769	3.4779
909932	d__Bacteria|p__Firmicutes|c__Negativicutes	Negativicutes	C	Bacteria	2.26159	0.0810217	0.000121517	47.9805	0.000638928	0.00343731	1.5577	7.51962
1843489	d__Bacteria|p__Firmicutes|c__Negativicutes|o__Veillonellales	Veillonellales	O	Bacteria	2.15735	0.0572924	6.59661e-05	47.8176	0.000415915	0.00255279	1.50071	7.29067
31977	d__Bacteria|p__Firmicutes|c__Negativicutes|o__Veillonellales|f__Veillonellaceae	Veillonellaceae	F	Bacteria	2.15735	0.0572924	6.59661e-05	47.8176	0.000415915	0.00255279	1.50071	7.29067
694002	d__Viruses|o__Nidovirales|f__Coronaviridae|g__Betacoronavirus	Betacoronavirus	G	Viruses	2.10061	0.000355782	0	97.2938	0	2.92096e-05	0.0121233	2.59158
29465	d__Bacteria|p__Firmicutes|c__Negativicutes|o__Veillonellales|f__Veillonellaceae|g__Veillonella	Veillonella	G	Bacteria	2.0653	0.0369961	6.24942e-05	47.7181	0.000364926	0.00193778	1.40269	6.90024
694009	d__Viruses|o__Nidovirales|f__Coronaviridae|g__Betacoronavirus|s__Severe acute respiratory syndrome-related coronavirus	Severe acute respiratory syndrome-related coronavirus	S	Viruses	2.05525	0.000273533	0	97.2937	0	2.52677e-05	0.00800655	1.96367
2697049	d__Viruses|o__Nidovirales|f__Coronaviridae|g__Betacoronavirus|s__Severe acute respiratory syndrome-related coronavirus|t__Severe acute respiratory syndrome coronavirus 2	Severe acute respiratory syndrome coronavirus 2	S1	Viruses	2.05489	0.000273533	0	97.2834	0	2.52677e-05	0.00800096	1.96335
482	d__Bacteria|p__Proteobacteria|c__Betaproteobacteria|o__Neisseriales|f__Neisseriaceae|g__Neisseria	Neisseria	G	Bacteria	2.03865	0.0611542	0.00098666	63.9855	0.00336385	0.0102014	0.601709	4.66996
135625	d__Bacteria|p__Proteobacteria|c__Gammaproteobacteria|o__Pasteurellales	Pasteurellales	O	Bacteria	2.02206	0.151054	0.0015831	45.4771	0.00434788	0.0139404	1.07562	5.74286
712	d__Bacteria|p__Proteobacteria|c__Gammaproteobacteria|o__Pasteurellales|f__Pasteurellaceae	Pasteurellaceae	F	Bacteria	2.02206	0.151054	0.0015831	45.4771	0.00434788	0.0139404	1.07562	5.74286
475	d__Bacteria|p__Proteobacteria|c__Gammaproteobacteria|o__Pseudomonadales|f__Moraxellaceae|g__Moraxella	Moraxella	G	Bacteria	1.87322	0.00939684	0.000193032	56.5803	0.000859248	0.00245937	0.156372	1.39653
80840	d__Bacteria|p__Proteobacteria|c__Betaproteobacteria|o__Burkholderiales	Burkholderiales	O	Bacteria	1.32861	0.159464	0.00930378	38.8218	0.0255377	0.0560194	0.867507	4.69149
1268	d__Bacteria|p__Actinobacteria|c__Actinobacteria|o__Micrococcales|f__Micrococcaceae	Micrococcaceae	F	Bacteria	1.29043	0.0572981	0.000276113	13.823	0.00264252	0.0110208	0.710448	5.69767
724	d__Bacteria|p__Proteobacteria|c__Gammaproteobacteria|o__Pasteurellales|f__Pasteurellaceae|g__Haemophilus	Haemophilus	G	Bacteria	1.20888	0.0302278	0.000335703	32.954	0.00156041	0.00623976	0.375493	3.04422
1385	d__Bacteria|p__Firmicutes|c__Bacilli|o__Bacillales	Bacillales	O	Bacteria	1.19292	0.597165	0.00629787	19.7478	0.0461226	0.165897	1.20568	2.3402
85007	d__Bacteria|p__Actinobacteria|c__Actinobacteria|o__Corynebacteriales	Corynebacteriales	O	Bacteria	1.14898	0.173736	0.00665091	23.7711	0.028546	0.0596357	1.185	3.67307
480	d__Bacteria|p__Proteobacteria|c__Gammaproteobacteria|o__Pseudomonadales|f__Moraxellaceae|g__Moraxella|s__Moraxella catarrhalis	Moraxella catarrhalis	S	Bacteria	1.09215	0.000614723	0	32.6534	4.53849e-05	9.64358e-05	0.0121169	0.519905
85009	d__Bacteria|p__Actinobacteria|c__Actinobacteria|o__Propionibacteriales	Propionibacteriales	O	Bacteria	1.0339	0.073234	0.000792183	13.0729	0.00977985	0.0213303	0.495825	4.55269
117743	d__Bacteria|p__Bacteroidetes|c__Flavobacteriia	Flavobacteriia	C	Bacteria	1.02075	0.254982	0.0027058	32.0293	0.0100314	0.028702	0.785761	2.1682
200644	d__Bacteria|p__Bacteroidetes|c__Flavobacteriia|o__Flavobacteriales	Flavobacteriales	O	Bacteria	1.02075	0.254982	0.0027058	32.0293	0.0100314	0.028702	0.785761	2.1682
28132	d__Bacteria|p__Bacteroidetes|c__Bacteroidia|o__Bacteroidales|f__Prevotellaceae|g__Prevotella|s__Prevotella melaninogenica	Prevotella melaninogenica	S	Bacteria	0.969569	0.00973475	0	27.1434	6.70591e-05	0.000484521	0.339304	3.62374
49546	d__Bacteria|p__Bacteroidetes|c__Flavobacteriia|o__Flavobacteriales|f__Flavobacteriaceae	Flavobacteriaceae	F	Bacteria	0.959541	0.179881	0.00204046	31.9395	0.00663591	0.0176814	0.683919	1.99063
91347	d__Bacteria|p__Proteobacteria|c__Gammaproteobacteria|o__Enterobacterales	Enterobacterales	O	Bacteria	0.94461	0.384365	0.0117744	36.2045	0.0508237	0.119801	0.973529	1.79463
204441	d__Bacteria|p__Proteobacteria|c__Alphaproteobacteria|o__Rhodospirillales	Rhodospirillales	O	Bacteria	0.919448	0.0123668	0.00059824	26.0938	0.00183713	0.00410208	0.0556071	2.34275
135621	d__Bacteria|p__Proteobacteria|c__Gammaproteobacteria|o__Pseudomonadales|f__Pseudomonadaceae	Pseudomonadaceae	F	Bacteria	0.85501	0.146085	0.00599379	78.6835	0.0188421	0.0464165	1.04408	1.97776
1177574	d__Bacteria|p__Bacteroidetes|c__Bacteroidia|o__Bacteroidales|f__Prevotellaceae|g__Prevotella|s__Prevotella jejuni	Prevotella jejuni	S	Bacteria	0.822666	0.00455907	0	29.9732	4.61648e-05	0.000184874	0.120254	2.11429
186801	d__Bacteria|p__Firmicutes|c__Clostridia	Clostridia	C	Bacteria	0.766741	0.215729	0.00278556	14.6642	0.011678	0.0372968	0.942862	2.3109
433	d__Bacteria|p__Proteobacteria|c__Alphaproteobacteria|o__Rhodospirillales|f__Acetobacteraceae	Acetobacteraceae	F	Bacteria	0.7629	0.00591932	0.000271596	25.7203	0.000911742	0.00196348	0.0279304	1.45215
1653	d__Bacteria|p__Actinobacteria|c__Actinobacteria|o__Corynebacteriales|f__Corynebacteriaceae	Corynebacteriaceae	F	Bacteria	0.7574	0.0759119	0.000398099	16.3984	0.00641111	0.0192453	0.641422	2.27669
1716	d__Bacteria|p__Actinobacteria|c__Actinobacteria|o__Corynebacteriales|f__Corynebacteriaceae|g__Corynebacterium	Corynebacterium	G	Bacteria	0.742863	0.0751272	0.000392791	15.9974	0.00637035	0.019134	0.64009	2.19876
286	d__Bacteria|p__Proteobacteria|c__Gammaproteobacteria|o__Pseudomonadales|f__Pseudomonadaceae|g__Pseudomonas	Pseudomonas	G	Bacteria	0.737655	0.13808	0.00574161	66.2443	0.0178457	0.0422514	0.901687	1.64736
1016	d__Bacteria|p__Bacteroidetes|c__Flavobacteriia|o__Flavobacteriales|f__Flavobacteriaceae|g__Capnocytophaga	Capnocytophaga	G	Bacteria	0.689975	0.0139706	0.000112074	31.2757	0.000484309	0.00182403	0.117965	1.39638
186802	d__Bacteria|p__Firmicutes|c__Clostridia|o__Clostridiales	Clostridiales	O	Bacteria	0.688294	0.133544	0.00223666	14.5676	0.00723982	0.0208422	0.759055	2.08336
33958	d__Bacteria|p__Firmicutes|c__Bacilli|o__Lactobacillales|f__Lactobacillaceae	Lactobacillaceae	F	Bacteria	0.68716	0.0481366	0.000782728	71.4815	0.00314385	0.0109362	0.16985	0.927356
1578	d__Bacteria|p__Firmicutes|c__Bacilli|o__Lactobacillales|f__Lactobacillaceae|g__Lactobacillus	Lactobacillus	G	Bacteria	0.678668	0.0474736	0.00076527	71.3318	0.00303729	0.0108456	0.168848	0.911851
80864	d__Bacteria|p__Proteobacteria|c__Betaproteobacteria|o__Burkholderiales|f__Comamonadaceae	Comamonadaceae	F	Bacteria	0.562088	0.0415008	0.00134489	11.0994	0.00491911	0.0111788	0.312919	1.94436
31957	d__Bacteria|p__Actinobacteria|c__Actinobacteria|o__Propionibacteriales|f__Propionibacteriaceae	Propionibacteriaceae	F	Bacteria	0.549972	0.0659184	0.000608107	12.9288	0.00841729	0.0190394	0.422859	2.23609
356	d__Bacteria|p__Proteobacteria|c__Alphaproteobacteria|o__Rhizobiales	Rhizobiales	O	Bacteria	0.545144	0.0629747	0.0053011	25.0138	0.012839	0.0242665	0.403832	1.89856
28131	d__Bacteria|p__Bacteroidetes|c__Bacteroidia|o__Bacteroidales|f__Prevotellaceae|g__Prevotella|s__Prevotella intermedia	Prevotella intermedia	S	Bacteria	0.540328	0.010564	1.94586e-05	12.5758	8.21628e-05	0.000479283	0.15685	1.65958
1283313	d__Bacteria|p__Bacteroidetes|c__Bacteroidia|o__Bacteroidales|f__Prevotellaceae|g__Alloprevotella	Alloprevotella	G	Bacteria	0.540039	0.00502296	0	13.2757	5.57435e-05	0.000155403	0.060922	1.91704
2133944	d__Bacteria|p__Bacteroidetes|c__Bacteroidia|o__Bacteroidales|f__Prevotellaceae|g__Alloprevotella|s__Alloprevotella sp. E39	Alloprevotella sp. E39	S	Bacteria	0.540039	0.00502296	0	13.2757	5.57435e-05	0.000155403	0.060922	1.91704
39777	d__Bacteria|p__Firmicutes|c__Negativicutes|o__Veillonellales|f__Veillonellaceae|g__Veillonella|s__Veillonella atypica	Veillonella atypica	S	Bacteria	0.502551	0.00452486	0	29.5948	1.76218e-05	0.000141395	0.131115	1.37389
90964	d__Bacteria|p__Firmicutes|c__Bacilli|o__Bacillales|f__Staphylococcaceae	Staphylococcaceae	F	Bacteria	0.493443	0.155857	0.00198871	18.0881	0.0163026	0.0414094	0.437004	0.840991
32066	d__Bacteria|p__Fusobacteria	Fusobacteria	P	Bacteria	0.479561	0.0482215	0.000606625	13.1863	0.00174709	0.00505868	0.27012	1.3008
203490	d__Bacteria|p__Fusobacteria|c__Fusobacteriia	Fusobacteriia	C	Bacteria	0.479561	0.0482215	0.000606625	13.1863	0.00174709	0.00505868	0.27012	1.3008
203491	d__Bacteria|p__Fusobacteria|c__Fusobacteriia|o__Fusobacteriales	Fusobacteriales	O	Bacteria	0.479561	0.0482215	0.000606625	13.1863	0.00174709	0.00505868	0.27012	1.3008
204457	d__Bacteria|p__Proteobacteria|c__Alphaproteobacteria|o__Sphingomonadales	Sphingomonadales	O	Bacteria	0.475661	0.0268562	0.000622077	4.76658	0.00493358	0.00987264	0.182855	2.06235
1279	d__Bacteria|p__Firmicutes|c__Bacilli|o__Bacillales|f__Staphylococcaceae|g__Staphylococcus	Staphylococcus	G	Bacteria	0.470562	0.153404	0.0019528	18.0183	0.0155447	0.0391335	0.378079	0.802972
768503	d__Bacteria|p__Bacteroidetes|c__Cytophagia	Cytophagia	C	Bacteria	0.468738	0.0197732	0.000371236	12.5615	0.00108516	0.00301872	0.175428	1.79136
768507	d__Bacteria|p__Bacteroidetes|c__Cytophagia|o__Cytophagales	Cytophagales	O	Bacteria	0.468738	0.0197732	0.000371236	12.5615	0.00108516	0.00301872	0.175428	1.79136
543	d__Bacteria|p__Proteobacteria|c__Gammaproteobacteria|o__Enterobacterales|f__Enterobacteriaceae	Enterobacteriaceae	F	Bacteria	0.46502	0.209614	0.0060714	19.8777	0.0277485	0.0700263	0.503286	0.956206
729	d__Bacteria|p__Proteobacteria|c__Gammaproteobacteria|o__Pasteurellales|f__Pasteurellaceae|g__Haemophilus|s__Haemophilus parainfluenzae	Haemophilus parainfluenzae	S	Bacteria	0.451155	0.0064994	2.24946e-05	12.0982	0.000142578	0.000688316	0.100049	1.01652
39778	d__Bacteria|p__Firmicutes|c__Negativicutes|o__Veillonellales|f__Veillonellaceae|g__Veillonella|s__Veillonella dispar	Veillonella dispar	S	Bacteria	0.448589	0.00578728	0	11.5188	3.30321e-05	0.000206494	0.173309	1.20912
815	d__Bacteria|p__Bacteroidetes|c__Bacteroidia|o__Bacteroidales|f__Bacteroidaceae	Bacteroidaceae	F	Bacteria	0.44768	0.01919	0.000217768	10.1438	0.000696678	0.00177452	0.263138	1.31797
816	d__Bacteria|p__Bacteroidetes|c__Bacteroidia|o__Bacteroidales|f__Bacteroidaceae|g__Bacteroides	Bacteroides	G	Bacteria	0.44768	0.01919	0.000217768	10.1438	0.000696678	0.00177452	0.263138	1.31797
28135	d__Bacteria|p__Bacteroidetes|c__Bacteroidia|o__Bacteroidales|f__Prevotellaceae|g__Prevotella|s__Prevotella oris	Prevotella oris	S	Bacteria	0.440753	0.00823649	0	9.33116	3.64755e-05	0.000160605	0.206152	1.49371
1643682	d__Bacteria|p__Actinobacteria|c__Actinobacteria|o__Geodermatophilales	Geodermatophilales	O	Bacteria	0.43887	0.00179063	3.00786e-05	6.19043	0.000201601	0.000464117	0.00893531	2.01471
85030	d__Bacteria|p__Actinobacteria|c__Actinobacteria|o__Geodermatophilales|f__Geodermatophilaceae	Geodermatophilaceae	F	Bacteria	0.43887	0.00179063	3.00786e-05	6.19043	0.000201601	0.000464117	0.00893531	2.01471
1297	d__Bacteria|p__Deinococcus-Thermus	Deinococcus-Thermus	P	Bacteria	0.437519	0.00553427	0.000172708	5.77174	0.00062904	0.00184206	0.0271823	1.58722
188787	d__Bacteria|p__Deinococcus-Thermus|c__Deinococci	Deinococci	C	Bacteria	0.437519	0.00553427	0.000172708	5.77174	0.00062904	0.00184206	0.0271823	1.58722
434	d__Bacteria|p__Proteobacteria|c__Alphaproteobacteria|o__Rhodospirillales|f__Acetobacteraceae|g__Acetobacter	Acetobacter	G	Bacteria	0.430753	0.00151753	5.56775e-05	21.5903	0.000175755	0.000368208	0.0104156	0.0964909
118964	d__Bacteria|p__Deinococcus-Thermus|c__Deinococci|o__Deinococcales	Deinococcales	O	Bacteria	0.429028	0.0024988	0.000121409	5.75686	0.000384593	0.000801119	0.0105716	1.57288
41297	d__Bacteria|p__Proteobacteria|c__Alphaproteobacteria|o__Sphingomonadales|f__Sphingomonadaceae	Sphingomonadaceae	F	Bacteria	0.425239	0.0233204	0.000460189	4.44391	0.00412675	0.00840334	0.164544	1.82185
183710	d__Bacteria|p__Deinococcus-Thermus|c__Deinococci|o__Deinococcales|f__Deinococcaceae	Deinococcaceae	F	Bacteria	0.41949	0.00225923	0.000117989	5.6371	0.000369989	0.000739975	0.00949856	1.53611
1298	d__Bacteria|p__Deinococcus-Thermus|c__Deinococci|o__Deinococcales|f__Deinococcaceae|g__Deinococcus	Deinococcus	G	Bacteria	0.41949	0.00225923	0.000117989	5.6371	0.000369989	0.000739975	0.00949856	1.53611
85015	d__Bacteria|p__Actinobacteria|c__Actinobacteria|o__Propionibacteriales|f__Nocardioidaceae	Nocardioidaceae	F	Bacteria	0.414857	0.0045857	0.000156136	5.65167	0.000848794	0.00178059	0.0280826	2.0616
171551	d__Bacteria|p__Bacteroidetes|c__Bacteroidia|o__Bacteroidales|f__Porphyromonadaceae	Porphyromonadaceae	F	Bacteria	0.412218	0.0113806	0.000139652	10.4905	0.000309366	0.000935491	0.187012	1.25612
57493	d__Bacteria|p__Actinobacteria|c__Actinobacteria|o__Micrococcales|f__Micrococcaceae|g__Kocuria	Kocuria	G	Bacteria	0.41123	0.00275007	5.09495e-05	8.40968	0.000340935	0.000893908	0.0155483	1.90994
1853232	d__Bacteria|p__Bacteroidetes|c__Cytophagia|o__Cytophagales|f__Hymenobacteraceae	Hymenobacteraceae	F	Bacteria	0.388266	0.00537595	0.000118066	12.0888	0.000440243	0.0013362	0.0294016	1.55305
29547	d__Bacteria|p__Proteobacteria|c__Epsilonproteobacteria	Epsilonproteobacteria	C	Bacteria	0.381969	0.060523	0.00190526	5.79688	0.00699116	0.0212256	0.267441	1.15073
213849	d__Bacteria|p__Proteobacteria|c__Epsilonproteobacteria|o__Campylobacterales	Campylobacterales	O	Bacteria	0.377855	0.0575018	0.0018519	5.75843	0.00677711	0.0208783	0.264534	1.14018
1378	d__Bacteria|p__Firmicutes|c__Bacilli|o__Bacillales|g__Gemella	Gemella	G	Bacteria	0.368608	0.0226075	6.83993e-05	14.4809	0.000405342	0.00170131	0.117032	0.734575
89966	d__Bacteria|p__Bacteroidetes|c__Cytophagia|o__Cytophagales|f__Hymenobacteraceae|g__Hymenobacter	Hymenobacter	G	Bacteria	0.367985	0.00330137	4.76624e-05	11.7745	0.000331694	0.000887193	0.0134425	1.4704
85008	d__Bacteria|p__Actinobacteria|c__Actinobacteria|o__Micromonosporales	Micromonosporales	O	Bacteria	0.365519	0.161483	0.00558145	6.54695	0.0349718	0.0660398	0.4173	0.949418
28056	d__Bacteria|p__Actinobacteria|c__Actinobacteria|o__Micromonosporales|f__Micromonosporaceae	Micromonosporaceae	F	Bacteria	0.365519	0.161483	0.00558145	6.54695	0.0349718	0.0660398	0.4173	0.949418
836	d__Bacteria|p__Bacteroidetes|c__Bacteroidia|o__Bacteroidales|f__Porphyromonadaceae|g__Porphyromonas	Porphyromonas	G	Bacteria	0.364626	0.00916683	0.000124555	10.1216	0.000279746	0.000808626	0.164358	1.06347
544448	d__Bacteria|p__Tenericutes	Tenericutes	P	Bacteria	0.362996	0.0941419	0.00444	10.7537	0.0221912	0.0537681	0.230278	0.618674
31969	d__Bacteria|p__Tenericutes|c__Mollicutes	Mollicutes	C	Bacteria	0.358681	0.090146	0.00441042	10.7519	0.0219438	0.0512603	0.226369	0.596602
135614	d__Bacteria|p__Proteobacteria|c__Gammaproteobacteria|o__Xanthomonadales	Xanthomonadales	O	Bacteria	0.357847	0.0803681	0.00213041	8.27398	0.00650994	0.0209737	0.338348	0.751318
1912216	d__Bacteria|p__Actinobacteria|c__Actinobacteria|o__Propionibacteriales|f__Propionibacteriaceae|g__Cutibacterium	Cutibacterium	G	Bacteria	0.354963	0.0581098	0.000511139	12.8746	0.00542682	0.0157282	0.307866	1.12921
85023	d__Bacteria|p__Actinobacteria|c__Actinobacteria|o__Micrococcales|f__Microbacteriaceae	Microbacteriaceae	F	Bacteria	0.348525	0.0192581	0.000334459	4.65961	0.003836	0.00719246	0.0978033	1.46167
32207	d__Bacteria|p__Actinobacteria|c__Actinobacteria|o__Micrococcales|f__Micrococcaceae|g__Rothia	Rothia	G	Bacteria	0.347307	0.0188753	6.93794e-05	11.6555	0.00048842	0.00269957	0.236788	0.716393
32033	d__Bacteria|p__Proteobacteria|c__Gammaproteobacteria|o__Xanthomonadales|f__Xanthomonadaceae	Xanthomonadaceae	F	Bacteria	0.347236	0.0776638	0.00178215	8.264	0.00558388	0.0204243	0.313461	0.750733
1117	d__Bacteria|p__Cyanobacteria	Cyanobacteria	P	Bacteria	0.342642	0.0415942	0.00165915	14.1704	0.00610446	0.0136265	0.172218	0.856169
75682	d__Bacteria|p__Proteobacteria|c__Betaproteobacteria|o__Burkholderiales|f__Oxalobacteraceae	Oxalobacteraceae	F	Bacteria	0.329416	0.00839493	0.00041142	29.7138	0.00139553	0.00317724	0.0481362	1.11523
72294	d__Bacteria|p__Proteobacteria|c__Epsilonproteobacteria|o__Campylobacterales|f__Campylobacteraceae	Campylobacteraceae	F	Bacteria	0.329403	0.0315468	0.000979155	5.75211	0.00219635	0.00602412	0.170976	1.08136
186803	d__Bacteria|p__Firmicutes|c__Clostridia|o__Clostridiales|f__Lachnospiraceae	Lachnospiraceae	F	Bacteria	0.326724	0.0230252	0.000179675	7.07619	0.000920688	0.00296349	0.329815	0.972533
1747	d__Bacteria|p__Actinobacteria|c__Actinobacteria|o__Propionibacteriales|f__Propionibacteriaceae|g__Cutibacterium|s__Cutibacterium acnes	Cutibacterium acnes	S	Bacteria	0.322689	0.0499664	0.000380801	11.5169	0.00370978	0.0119084	0.271581	0.99139
4751	d__Eukaryota|k__Fungi	Fungi	K	Eukaryota	0.321336	0.032816	0.00166489	12.2076	0.00557252	0.00995669	0.269522	0.778721
194	d__Bacteria|p__Proteobacteria|c__Epsilonproteobacteria|o__Campylobacterales|f__Campylobacteraceae|g__Campylobacter	Campylobacter	G	Bacteria	0.319764	0.0155509	0.000416276	5.7472	0.00143728	0.00428496	0.16012	1.07202
673534	d__Bacteria|p__Actinobacteria|c__Actinobacteria|o__Micromonosporales|f__Micromonosporaceae|g__Plantactinospora	Plantactinospora	G	Bacteria	0.300733	0.108029	0.00509232	6.39199	0.0333917	0.051177	0.318921	0.793029
2037	d__Bacteria|p__Actinobacteria|c__Actinobacteria|o__Actinomycetales	Actinomycetales	O	Bacteria	0.299801	0.0276955	0.000138008	24.4471	0.000952277	0.00323553	0.254556	0.588059
2049	d__Bacteria|p__Actinobacteria|c__Actinobacteria|o__Actinomycetales|f__Actinomycetaceae	Actinomycetaceae	F	Bacteria	0.299801	0.0276955	0.000138008	24.4471	0.000952277	0.00323553	0.254556	0.588059
2085	d__Bacteria|p__Tenericutes|c__Mollicutes|o__Mycoplasmatales	Mycoplasmatales	O	Bacteria	0.292032	0.0669558	0.00324105	8.75946	0.017456	0.0372253	0.176754	0.506486
2092	d__Bacteria|p__Tenericutes|c__Mollicutes|o__Mycoplasmatales|f__Mycoplasmataceae	Mycoplasmataceae	F	Bacteria	0.292032	0.0669558	0.00324105	8.75946	0.017456	0.0372253	0.176754	0.506486
28129	d__Bacteria|p__Bacteroidetes|c__Bacteroidia|o__Bacteroidales|f__Prevotellaceae|g__Prevotella|s__Prevotella denticola	Prevotella denticola	S	Bacteria	0.291455	0.00440251	3.12987e-05	23.6432	9.14605e-05	0.00025165	0.134393	0.67727
2093	d__Bacteria|p__Tenericutes|c__Mollicutes|o__Mycoplasmatales|f__Mycoplasmataceae|g__Mycoplasma	Mycoplasma	G	Bacteria	0.290602	0.0667906	0.00311778	8.73853	0.0173662	0.03599	0.176242	0.505462
203492	d__Bacteria|p__Fusobacteria|c__Fusobacteriia|o__Fusobacteriales|f__Fusobacteriaceae	Fusobacteriaceae	F	Bacteria	0.288047	0.0240861	0.000321991	9.13664	0.000860033	0.00265875	0.13463	0.802403
848	d__Bacteria|p__Fusobacteria|c__Fusobacteriia|o__Fusobacteriales|f__Fusobacteriaceae|g__Fusobacterium	Fusobacterium	G	Bacteria	0.286433	0.0224752	0.000320212	9.13539	0.000842935	0.00263208	0.131917	0.801482
204455	d__Bacteria|p__Proteobacteria|c__Alphaproteobacteria|o__Rhodobacterales	Rhodobacterales	O	Bacteria	0.284386	0.0142107	0.000858382	2.63721	0.00300009	0.00555232	0.0891186	1.1496
31989	d__Bacteria|p__Proteobacteria|c__Alphaproteobacteria|o__Rhodobacterales|f__Rhodobacteraceae	Rhodobacteraceae	F	Bacteria	0.281802	0.0138744	0.000848198	2.61707	0.00285536	0.0053333	0.0882587	1.14508
29442	d__Bacteria|p__Proteobacteria|c__Gammaproteobacteria|o__Pseudomonadales|f__Pseudomonadaceae|g__Pseudomonas|s__Pseudomonas tolaasii	Pseudomonas tolaasii	S	Bacteria	0.278148	0.0474821	0.000801156	5.24415	0.00652091	0.0129903	0.181334	0.803081
469	d__Bacteria|p__Proteobacteria|c__Gammaproteobacteria|o__Pseudomonadales|f__Moraxellaceae|g__Acinetobacter	Acinetobacter	G	Bacteria	0.275305	0.0437211	0.00147867	3.01971	0.0059356	0.0138744	0.265725	0.956009
497	d__Bacteria|p__Proteobacteria|c__Gammaproteobacteria|o__Pseudomonadales|f__Moraxellaceae|g__Psychrobacter	Psychrobacter	G	Bacteria	0.27136	0.0014269	4.40603e-05	4.72721	0.000190148	0.000408799	0.0192899	1.19624
13687	d__Bacteria|p__Proteobacteria|c__Alphaproteobacteria|o__Sphingomonadales|f__Sphingomonadaceae|g__Sphingomonas	Sphingomonas	G	Bacteria	0.269898	0.0115819	0.000163531	3.37438	0.00177627	0.00393758	0.08913	1.11549
652716	d__Bacteria|p__Bacteroidetes|c__Bacteroidia|o__Bacteroidales|f__Prevotellaceae|g__Prevotella|s__Prevotella sp. oral taxon 299	Prevotella sp. oral taxon 299	S	Bacteria	0.263945	0.00349387	0	8.16725	2.52936e-05	0.000160636	0.0862051	0.768473
575614	d__Bacteria|p__Bacteroidetes|c__Bacteroidia|o__Bacteroidales|f__Prevotellaceae|g__Prevotella|s__Prevotella sp. oral taxon 299|t__Prevotella sp. oral taxon 299 str. F0039	Prevotella sp. oral taxon 299 str. F0039	S1	Bacteria	0.263945	0.00349387	0	8.16725	2.52936e-05	0.000160636	0.0862051	0.768473
29466	d__Bacteria|p__Firmicutes|c__Negativicutes|o__Veillonellales|f__Veillonellaceae|g__Veillonella|s__Veillonella parvula	Veillonella parvula	S	Bacteria	0.250746	0.00692501	1.40591e-05	5.95296	0.000146703	0.000644096	0.166984	0.745602
43675	d__Bacteria|p__Actinobacteria|c__Actinobacteria|o__Micrococcales|f__Micrococcaceae|g__Rothia|s__Rothia mucilaginosa	Rothia mucilaginosa	S	Bacteria	0.242489	0.0114919	3.72857e-05	11.1877	0.000251393	0.0013454	0.13609	0.427988
338	d__Bacteria|p__Proteobacteria|c__Gammaproteobacteria|o__Xanthomonadales|f__Xanthomonadaceae|g__Xanthomonas	Xanthomonas	G	Bacteria	0.240994	0.0431096	0.000289473	8.00448	0.00132674	0.012288	0.158052	0.481372
456327	d__Bacteria|p__Proteobacteria|c__Gammaproteobacteria|o__Xanthomonadales|f__Xanthomonadaceae|g__Xanthomonas|s__Xanthomonas euvesicatoria	Xanthomonas euvesicatoria	S	Bacteria	0.231117	0.0371354	1.18814e-05	7.81116	0.000102471	0.00696384	0.140708	0.477293
359387	d__Bacteria|p__Proteobacteria|c__Gammaproteobacteria|o__Xanthomonadales|f__Xanthomonadaceae|g__Xanthomonas|s__Xanthomonas euvesicatoria|t__Xanthomonas euvesicatoria pv. alfalfae	Xanthomonas euvesicatoria pv. alfalfae	S1	Bacteria	0.231064	0.0371321	0	7.81116	8.11027e-05	0.00696037	0.140696	0.477291
88138	d__Bacteria|p__Actinobacteria|c__Actinobacteria|o__Geodermatophilales|f__Geodermatophilaceae|g__Modestobacter	Modestobacter	G	Bacteria	0.229716	0.000694427	0	3.57472	6.08675e-05	0.000128185	0.00390031	0.938802
477641	d__Bacteria|p__Actinobacteria|c__Actinobacteria|o__Geodermatophilales|f__Geodermatophilaceae|g__Modestobacter|s__Modestobacter marinus	Modestobacter marinus	S	Bacteria	0.229716	0.000694427	0	3.57472	6.08675e-05	0.000128185	0.00390031	0.938802
4890	d__Eukaryota|k__Fungi|p__Ascomycota	Ascomycota	P	Eukaryota	0.2259	0.0202736	0.000975913	8.44865	0.00361412	0.0062812	0.184026	0.526731
119060	d__Bacteria|p__Proteobacteria|c__Betaproteobacteria|o__Burkholderiales|f__Burkholderiaceae	Burkholderiaceae	F	Bacteria	0.225871	0.0698087	0.00409252	3.74865	0.0124502	0.0234047	0.2482	0.629777
693996	d__Viruses|o__Nidovirales|f__Coronaviridae|g__Alphacoronavirus	Alphacoronavirus	G	Viruses	0.213035	0	0	15.3435	0	0	5.40071e-05	0.000100284
2071627	d__Bacteria|p__Actinobacteria|c__Actinobacteria|o__Micromonosporales|f__Micromonosporaceae|g__Plantactinospora|s__Plantactinospora sp. BB1	Plantactinospora sp. BB1	S	Bacteria	0.204968	0.0714283	0.00323295	4.37857	0.021472	0.033115	0.21932	0.563701
186817	d__Bacteria|p__Firmicutes|c__Bacilli|o__Bacillales|f__Bacillaceae	Bacillaceae	F	Bacteria	0.204857	0.129516	0.00320451	2.60204	0.0152925	0.0422781	0.276018	0.443528
11137	d__Viruses|o__Nidovirales|f__Coronaviridae|g__Alphacoronavirus|s__Human coronavirus 229E	Human coronavirus 229E	S	Viruses	0.200533	0	0	15.343	0	0	0	2.1924e-05
1129771	d__Bacteria|p__Fusobacteria|c__Fusobacteriia|o__Fusobacteriales|f__Leptotrichiaceae	Leptotrichiaceae	F	Bacteria	0.191115	0.0184198	0.000270402	12.3247	0.000754986	0.00207331	0.078371	0.406272
839	d__Bacteria|p__Bacteroidetes|c__Bacteroidia|o__Bacteroidales|f__Prevotellaceae|g__Prevotella|s__Prevotella ruminicola	Prevotella ruminicola	S	Bacteria	0.19072	0.00289162	0	3.38483	0	4.7688e-05	0.0692639	0.709559
264731	d__Bacteria|p__Bacteroidetes|c__Bacteroidia|o__Bacteroidales|f__Prevotellaceae|g__Prevotella|s__Prevotella ruminicola|t__Prevotella ruminicola 23	Prevotella ruminicola 23	S1	Bacteria	0.19072	0.00289162	0	3.38483	0	4.7688e-05	0.0692639	0.709559
1762	d__Bacteria|p__Actinobacteria|c__Actinobacteria|o__Corynebacteriales|f__Mycobacteriaceae	Mycobacteriaceae	F	Bacteria	0.188295	0.0528075	0.00295918	7.03355	0.0114618	0.0203918	0.228298	0.48659
29382	d__Bacteria|p__Firmicutes|c__Bacilli|o__Bacillales|f__Staphylococcaceae|g__Staphylococcus|s__Staphylococcus cohnii	Staphylococcus cohnii	S	Bacteria	0.18581	0.0228372	0.000594495	7.19073	0.00378114	0.00788465	0.0952192	0.359711
85011	d__Bacteria|p__Actinobacteria|c__Actinobacteria|o__Streptomycetales	Streptomycetales	O	Bacteria	0.183779	0.0746367	0.0036018	2.12005	0.0196886	0.0308208	0.294429	0.445178
2062	d__Bacteria|p__Actinobacteria|c__Actinobacteria|o__Streptomycetales|f__Streptomycetaceae	Streptomycetaceae	F	Bacteria	0.183779	0.0746367	0.0036018	2.12005	0.0196886	0.0308208	0.294429	0.445178
1017	d__Bacteria|p__Bacteroidetes|c__Flavobacteriia|o__Flavobacteriales|f__Flavobacteriaceae|g__Capnocytophaga|s__Capnocytophaga gingivalis	Capnocytophaga gingivalis	S	Bacteria	0.182674	0.00221376	0	7.88047	2.12276e-05	0.00010218	0.0400242	0.324388
1883	d__Bacteria|p__Actinobacteria|c__Actinobacteria|o__Streptomycetales|f__Streptomycetaceae|g__Streptomyces	Streptomyces	G	Bacteria	0.175056	0.0731883	0.00357386	2.11809	0.0193044	0.0302298	0.283256	0.398084
203691	d__Bacteria|p__Spirochaetes	Spirochaetes	P	Bacteria	0.174059	0.028436	0.00094713	12.735	0.00230031	0.00542731	0.0698836	0.252156
203692	d__Bacteria|p__Spirochaetes|c__Spirochaetia	Spirochaetia	C	Bacteria	0.174059	0.028436	0.00094713	12.735	0.00230031	0.00542731	0.0698836	0.252156
149698	d__Bacteria|p__Proteobacteria|c__Betaproteobacteria|o__Burkholderiales|f__Oxalobacteraceae|g__Massilia	Massilia	G	Bacteria	0.173891	0.00374358	4.76624e-05	15.8567	0.000521144	0.00112898	0.0265761	0.576705
1903409	d__Bacteria|p__Proteobacteria|c__Gammaproteobacteria|o__Enterobacterales|f__Erwiniaceae	Erwiniaceae	F	Bacteria	0.172376	0.0542151	0.00235465	4.62329	0.00811893	0.0206524	0.120621	0.264919
1386	d__Bacteria|p__Firmicutes|c__Bacilli|o__Bacillales|f__Bacillaceae|g__Bacillus	Bacillus	G	Bacteria	0.170657	0.106373	0.00264876	2.24978	0.0133166	0.0366738	0.208634	0.371276
32067	d__Bacteria|p__Fusobacteria|c__Fusobacteriia|o__Fusobacteriales|f__Leptotrichiaceae|g__Leptotrichia	Leptotrichia	G	Bacteria	0.16898	0.0165549	0.000179967	12.1632	0.000630473	0.00179622	0.0705497	0.380524
186828	d__Bacteria|p__Firmicutes|c__Bacilli|o__Lactobacillales|f__Carnobacteriaceae	Carnobacteriaceae	F	Bacteria	0.168338	0.0313734	0.000122084	3.93155	0.00147525	0.00588404	0.125777	0.369266
136	d__Bacteria|p__Spirochaetes|c__Spirochaetia|o__Spirochaetales	Spirochaetales	O	Bacteria	0.166604	0.0213137	0.000661973	12.6609	0.0016116	0.00366829	0.0639979	0.232888
119045	d__Bacteria|p__Proteobacteria|c__Alphaproteobacteria|o__Rhizobiales|f__Methylobacteriaceae	Methylobacteriaceae	F	Bacteria	0.161717	0.00748265	0.000201333	3.04687	0.00100686	0.00208853	0.0585823	0.65209
137	d__Bacteria|p__Spirochaetes|c__Spirochaetia|o__Spirochaetales|f__Spirochaetaceae	Spirochaetaceae	F	Bacteria	0.160817	0.0136827	0.000382635	12.5944	0.00100537	0.00241009	0.0500636	0.205336
85021	d__Bacteria|p__Actinobacteria|c__Actinobacteria|o__Micrococcales|f__Intrasporangiaceae	Intrasporangiaceae	F	Bacteria	0.158722	0.00243158	6.08107e-05	1.97714	0.000491362	0.00088399	0.0145703	0.742806
53387	d__Bacteria|p__Actinobacteria|c__Actinobacteria|o__Propionibacteriales|f__Nocardioidaceae|g__Friedmanniella	Friedmanniella	G	Bacteria	0.156034	0.00057176	0	2.26735	7.02693e-05	0.000155723	0.00242537	0.5886
125216	d__Bacteria|p__Proteobacteria|c__Alphaproteobacteria|o__Rhodospirillales|f__Acetobacteraceae|g__Roseomonas	Roseomonas	G	Bacteria	0.154995	0.000903837	0	15.3867	0.000117552	0.000297198	0.00509985	0.491918
31979	d__Bacteria|p__Firmicutes|c__Clostridia|o__Clostridiales|f__Clostridiaceae	Clostridiaceae	F	Bacteria	0.153614	0.0417948	0.00103506	5.89629	0.00324961	0.0105601	0.131746	0.388935
41295	d__Bacteria|p__Proteobacteria|c__Alphaproteobacteria|o__Rhodospirillales|f__Rhodospirillaceae	Rhodospirillaceae	F	Bacteria	0.148332	0.00511671	0.000213748	2.8024	0.000692896	0.00177182	0.0216927	0.532594
745	d__Bacteria|p__Proteobacteria|c__Gammaproteobacteria|o__Pasteurellales|f__Pasteurellaceae|g__Pasteurella	Pasteurella	G	Bacteria	0.147793	0.00912344	0.000436807	4.21695	0.00104778	0.00225368	0.0804409	0.426367
747	d__Bacteria|p__Proteobacteria|c__Gammaproteobacteria|o__Pasteurellales|f__Pasteurellaceae|g__Pasteurella|s__Pasteurella multocida	Pasteurella multocida	S	Bacteria	0.145832	0.00850115	0.000388273	4.21693	0.00104338	0.00217499	0.0801314	0.420363
157	d__Bacteria|p__Spirochaetes|c__Spirochaetia|o__Spirochaetales|f__Spirochaetaceae|g__Treponema	Treponema	G	Bacteria	0.144962	0.0119256	0.000331714	12.3413	0.00087669	0.00216969	0.0357505	0.158919
561	d__Bacteria|p__Proteobacteria|c__Gammaproteobacteria|o__Enterobacterales|f__Enterobacteriaceae|g__Escherichia	Escherichia	G	Bacteria	0.143473	0.0586292	0.00232345	3.30283	0.0113982	0.0249422	0.136713	0.307188
1485	d__Bacteria|p__Firmicutes|c__Clostridia|o__Clostridiales|f__Clostridiaceae|g__Clostridium	Clostridium	G	Bacteria	0.141888	0.0346359	0.000932174	5.87234	0.00301592	0.00948306	0.116598	0.355267
562	d__Bacteria|p__Proteobacteria|c__Gammaproteobacteria|o__Enterobacterales|f__Enterobacteriaceae|g__Escherichia|s__Escherichia coli	Escherichia coli	S	Bacteria	0.139094	0.0572817	0.00220561	3.18949	0.0109985	0.0240184	0.133689	0.299955
44283	d__Bacteria|p__Proteobacteria|c__Gammaproteobacteria|o__Pasteurellales|f__Pasteurellaceae|g__Pasteurella|s__Pasteurella multocida|t__Pasteurella multocida subsp. multocida	Pasteurella multocida subsp. multocida	S1	Bacteria	0.138842	0.00367543	0.000151205	4.21615	0.000878311	0.00136444	0.0304506	0.419344
85004	d__Bacteria|p__Actinobacteria|c__Actinobacteria|o__Bifidobacteriales	Bifidobacteriales	O	Bacteria	0.135789	0.00404764	8.25545e-05	10.7058	0.00029991	0.00100475	0.0347421	0.432574
31953	d__Bacteria|p__Actinobacteria|c__Actinobacteria|o__Bifidobacteriales|f__Bifidobacteriaceae	Bifidobacteriaceae	F	Bacteria	0.135789	0.00404764	8.25545e-05	10.7058	0.00029991	0.00100475	0.0347421	0.432574
2005525	d__Bacteria|p__Bacteroidetes|c__Bacteroidia|o__Bacteroidales|f__Tannerellaceae	Tannerellaceae	F	Bacteria	0.133473	0.00542047	0	3.79805	6.7192e-05	0.000286558	0.0531128	0.324553
1161	d__Bacteria|p__Cyanobacteria|o__Nostocales	Nostocales	O	Bacteria	0.131569	0.0230058	0.000565375	8.20534	0.00317682	0.00747084	0.0975768	0.233984
1839	d__Bacteria|p__Actinobacteria|c__Actinobacteria|o__Propionibacteriales|f__Nocardioidaceae|g__Nocardioides	Nocardioides	G	Bacteria	0.131123	0.00248161	0.000104364	2.7955	0.000455094	0.000814313	0.0171617	0.589878
2529408	d__Bacteria|p__Actinobacteria|c__Actinobacteria|o__Actinomycetales|f__Actinomycetaceae|g__Schaalia	Schaalia	G	Bacteria	0.129801	0.00592428	0	16.4442	0.000133983	0.000483163	0.0805652	0.192393
199	d__Bacteria|p__Proteobacteria|c__Epsilonproteobacteria|o__Campylobacterales|f__Campylobacteraceae|g__Campylobacter|s__Campylobacter concisus	Campylobacter concisus	S	Bacteria	0.127472	0.000759302	0	3.21073	2.10745e-05	6.15482e-05	0.034148	0.380877
487	d__Bacteria|p__Proteobacteria|c__Betaproteobacteria|o__Neisseriales|f__Neisseriaceae|g__Neisseria|s__Neisseria meningitidis	Neisseria meningitidis	S	Bacteria	0.127195	0.00764916	0.000152188	26.2766	0.00113387	0.00257867	0.0311398	0.100989
135619	d__Bacteria|p__Proteobacteria|c__Gammaproteobacteria|o__Oceanospirillales	Oceanospirillales	O	Bacteria	0.127175	0.0516781	0.00129532	2.77331	0.00596967	0.0150924	0.136475	0.259456
32199	d__Bacteria|p__Proteobacteria|c__Gammaproteobacteria|o__Enterobacterales|f__Erwiniaceae|g__Buchnera	Buchnera	G	Bacteria	0.126867	0.0242358	0.00191176	4.52575	0.00660994	0.0116668	0.0734317	0.223119
9	d__Bacteria|p__Proteobacteria|c__Gammaproteobacteria|o__Enterobacterales|f__Erwiniaceae|g__Buchnera|s__Buchnera aphidicola	Buchnera aphidicola	S	Bacteria	0.126867	0.0242358	0.00191176	4.52575	0.00660994	0.0116668	0.0734317	0.223119
727	d__Bacteria|p__Proteobacteria|c__Gammaproteobacteria|o__Pasteurellales|f__Pasteurellaceae|g__Haemophilus|s__Haemophilus influenzae	Haemophilus influenzae	S	Bacteria	0.126422	0.0053944	0.000211214	16.5366	0.00089512	0.00211627	0.0226179	0.106133
837	d__Bacteria|p__Bacteroidetes|c__Bacteroidia|o__Bacteroidales|f__Porphyromonadaceae|g__Porphyromonas|s__Porphyromonas gingivalis	Porphyromonas gingivalis	S	Bacteria	0.125091	0.00425517	6.36959e-05	8.45967	0.000220612	0.000411705	0.0461022	0.279494
1379	d__Bacteria|p__Firmicutes|c__Bacilli|o__Bacillales|g__Gemella|s__Gemella haemolysans	Gemella haemolysans	S	Bacteria	0.124884	0.00522422	1.76933e-05	5.84844	0.000122451	0.000556763	0.0288849	0.202276
195950	d__Bacteria|p__Bacteroidetes|c__Bacteroidia|o__Bacteroidales|f__Tannerellaceae|g__Tannerella	Tannerella	G	Bacteria	0.121346	0.003696	0	3.72877	3.15237e-05	0.000143628	0.0337048	0.277215
28123	d__Bacteria|p__Bacteroidetes|c__Bacteroidia|o__Bacteroidales|f__Porphyromonadaceae|g__Porphyromonas|s__Porphyromonas asaccharolytica	Porphyromonas asaccharolytica	S	Bacteria	0.120922	0.00200495	0	3.15014	0	6.94363e-05	0.0635028	0.396708
879243	d__Bacteria|p__Bacteroidetes|c__Bacteroidia|o__Bacteroidales|f__Porphyromonadaceae|g__Porphyromonas|s__Porphyromonas asaccharolytica|t__Porphyromonas asaccharolytica DSM 20707	Porphyromonas asaccharolytica DSM 20707	S1	Bacteria	0.120922	0.00200495	0	3.15014	0	6.94363e-05	0.0635028	0.396708
265	d__Bacteria|p__Proteobacteria|c__Alphaproteobacteria|o__Rhodobacterales|f__Rhodobacteraceae|g__Paracoccus	Paracoccus	G	Bacteria	0.117783	0.00229996	5.83454e-05	1.35082	0.000312037	0.00064513	0.0148211	0.476262
1654	d__Bacteria|p__Actinobacteria|c__Actinobacteria|o__Actinomycetales|f__Actinomycetaceae|g__Actinomyces	Actinomyces	G	Bacteria	0.117055	0.014521	8.89479e-05	5.16834	0.00067557	0.00210025	0.113652	0.283692
1049583	d__Bacteria|p__Actinobacteria|c__Actinobacteria|o__Micrococcales|f__Micrococcaceae|g__Kocuria|s__Kocuria indica	Kocuria indica	S	Bacteria	0.11478	0.000531745	0	1.88818	3.98468e-05	0.000123636	0.00220717	0.525951
28037	d__Bacteria|p__Firmicutes|c__Bacilli|o__Lactobacillales|f__Streptococcaceae|g__Streptococcus|s__Streptococcus mitis	Streptococcus mitis	S	Bacteria	0.113973	0.00768966	1.397e-05	4.97139	0.000246654	0.00127786	0.0451535	0.207316
28256	d__Bacteria|p__Proteobacteria|c__Gammaproteobacteria|o__Oceanospirillales|f__Halomonadaceae	Halomonadaceae	F	Bacteria	0.113655	0.0372953	0.00120525	2.73596	0.00487889	0.0116449	0.115116	0.233173
767031	d__Bacteria|p__Bacteroidetes|c__Bacteroidia|o__Bacteroidales|f__Prevotellaceae|g__Prevotella|s__Prevotella denticola|t__Prevotella denticola F0289	Prevotella denticola F0289	S1	Bacteria	0.112689	0.00157673	0	9.9752	6.15948e-05	0.000133754	0.0254738	0.238736
1678	d__Bacteria|p__Actinobacteria|c__Actinobacteria|o__Bifidobacteriales|f__Bifidobacteriaceae|g__Bifidobacterium	Bifidobacterium	G	Bacteria	0.110192	0.0020422	5.34176e-05	10.4746	0.00017649	0.000579166	0.0170235	0.329983
431306	d__Bacteria|p__Proteobacteria|c__Alphaproteobacteria|o__Rhodospirillales|f__Acetobacteraceae|g__Acetobacter|s__Acetobacter ghanensis	Acetobacter ghanensis	S	Bacteria	0.108235	2.56152e-05	0	5.1579	0	0	0.000606498	0.0216551
76123	d__Bacteria|p__Bacteroidetes|c__Bacteroidia|o__Bacteroidales|f__Prevotellaceae|g__Prevotella|s__Prevotella enoeca	Prevotella enoeca	S	Bacteria	0.107771	0.00313525	2.83093e-05	2.23613	0.000107493	0.000226899	0.046796	0.316944
28221	d__Bacteria|p__Proteobacteria|c__Deltaproteobacteria	Deltaproteobacteria	C	Bacteria	0.106788	0.0103778	0.00142271	10.4493	0.00309425	0.00471915	0.0385517	0.261687
146474	d__Bacteria|p__Proteobacteria|c__Alphaproteobacteria|o__Rhodospirillales|f__Acetobacteraceae|g__Acetobacter|s__Acetobacter orientalis	Acetobacter orientalis	S	Bacteria	0.105259	2.7182e-05	0	5.77327	0	0	0.000544151	0.0139034
1763	d__Bacteria|p__Actinobacteria|c__Actinobacteria|o__Corynebacteriales|f__Mycobacteriaceae|g__Mycobacterium	Mycobacterium	G	Bacteria	0.103667	0.0437394	0.0022424	0.903021	0.00882958	0.0161531	0.130975	0.276919
407	d__Bacteria|p__Proteobacteria|c__Alphaproteobacteria|o__Rhizobiales|f__Methylobacteriaceae|g__Methylobacterium	Methylobacterium	G	Bacteria	0.103154	0.00412589	0.000131483	2.07933	0.000641654	0.00125309	0.0318064	0.419036
52227	d__Bacteria|p__Bacteroidetes|c__Bacteroidia|o__Bacteroidales|f__Prevotellaceae|g__Prevotella|s__Prevotella dentalis	Prevotella dentalis	S	Bacteria	0.100095	0.00306602	0	1.44854	2.24792e-05	9.18858e-05	0.0539448	0.360437
908937	d__Bacteria|p__Bacteroidetes|c__Bacteroidia|o__Bacteroidales|f__Prevotellaceae|g__Prevotella|s__Prevotella dentalis|t__Prevotella dentalis DSM 3688	Prevotella dentalis DSM 3688	S1	Bacteria	0.100095	0.00306602	0	1.44854	2.24792e-05	9.18858e-05	0.0539448	0.360437
29393	d__Bacteria|p__Firmicutes|c__Bacilli|o__Lactobacillales|f__Carnobacteriaceae|g__Dolosigranulum	Dolosigranulum	G	Bacteria	0.0990561	0.00149759	0	3.92458	4.27608e-05	0.000238876	0.013559	0.0600471
29394	d__Bacteria|p__Firmicutes|c__Bacilli|o__Lactobacillales|f__Carnobacteriaceae|g__Dolosigranulum|s__Dolosigranulum pigrum	Dolosigranulum pigrum	S	Bacteria	0.0990561	0.00149759	0	3.92458	4.27608e-05	0.000238876	0.013559	0.0600471
82115	d__Bacteria|p__Proteobacteria|c__Alphaproteobacteria|o__Rhizobiales|f__Rhizobiaceae	Rhizobiaceae	F	Bacteria	0.0990312	0.0231126	0.000723601	1.46589	0.00346623	0.00728161	0.108112	0.282617
84998	d__Bacteria|p__Actinobacteria|c__Coriobacteriia	Coriobacteriia	C	Bacteria	0.0985082	0.00549061	6.83993e-05	1.88581	0.000349767	0.00104299	0.0873362	0.311353
1313	d__Bacteria|p__Firmicutes|c__Bacilli|o__Lactobacillales|f__Streptococcaceae|g__Streptococcus|s__Streptococcus pneumoniae	Streptococcus pneumoniae	S	Bacteria	0.0983331	0.0108967	4.77719e-05	6.13571	0.00051599	0.00260001	0.0436505	0.171529
1275	d__Bacteria|p__Actinobacteria|c__Actinobacteria|o__Micrococcales|f__Micrococcaceae|g__Kocuria|s__Kocuria rosea	Kocuria rosea	S	Bacteria	0.0978693	0.000362659	0	5.60854	4.34705e-05	9.93255e-05	0.00202689	0.375947
1663	d__Bacteria|p__Actinobacteria|c__Actinobacteria|o__Micrococcales|f__Micrococcaceae|g__Arthrobacter	Arthrobacter	G	Bacteria	0.0977593	0.00115516	2.87618e-05	1.40224	0.00022741	0.000478105	0.00493354	0.39355
1660	d__Bacteria|p__Actinobacteria|c__Actinobacteria|o__Actinomycetales|f__Actinomycetaceae|g__Schaalia|s__Schaalia odontolytica	Schaalia odontolytica	S	Bacteria	0.0947299	0.00429455	0	11.8297	0.000101157	0.000362598	0.0533679	0.159252
81852	d__Bacteria|p__Firmicutes|c__Bacilli|o__Lactobacillales|f__Enterococcaceae	Enterococcaceae	F	Bacteria	0.0899466	0.0392232	0.000442332	2.20141	0.00453987	0.0143137	0.0827112	0.178862
488	d__Bacteria|p__Proteobacteria|c__Betaproteobacteria|o__Neisseriales|f__Neisseriaceae|g__Neisseria|s__Neisseria mucosa	Neisseria mucosa	S	Bacteria	0.0898237	0.00192035	0	11.6533	7.29404e-05	0.000340935	0.0123828	0.0720436
204458	d__Bacteria|p__Proteobacteria|c__Alphaproteobacteria|o__Caulobacterales	Caulobacterales	O	Bacteria	0.0888591	0.00751201	0.000128196	1.81966	0.000909798	0.00199259	0.0517688	0.36763
76892	d__Bacteria|p__Proteobacteria|c__Alphaproteobacteria|o__Caulobacterales|f__Caulobacteraceae	Caulobacteraceae	F	Bacteria	0.0888591	0.00751201	0.000128196	1.81966	0.000909798	0.00199259	0.0517688	0.36763
80865	d__Bacteria|p__Proteobacteria|c__Betaproteobacteria|o__Burkholderiales|f__Comamonadaceae|g__Delftia	Delftia	G	Bacteria	0.087322	0.0112854	4.34773e-05	2.14863	0.00106507	0.00258744	0.0589279	0.177697
570	d__Bacteria|p__Proteobacteria|c__Gammaproteobacteria|o__Enterobacterales|f__Enterobacteriaceae|g__Klebsiella	Klebsiella	G	Bacteria	0.0868216	0.0326582	0.000804906	4.13656	0.00420608	0.011364	0.0913182	0.206835
2157	d__Archaea	Archaea	D	Archaea	0.0846265	0.0150195	0.000375547	1.14178	0.00236947	0.00520557	0.0642306	0.22546
5204	d__Eukaryota|k__Fungi|p__Basidiomycota	Basidiomycota	P	Eukaryota	0.0846199	0.0102306	9.595e-05	3.30584	0.000837833	0.00230216	0.0827599	0.220344
327575	d__Bacteria|p__Bacteroidetes|c__Flavobacteriia|o__Flavobacteriales|f__Flavobacteriaceae|g__Capnocytophaga|s__Capnocytophaga leadbetteri	Capnocytophaga leadbetteri	S	Bacteria	0.0844888	0.000409265	0	6.67148	0	2.50239e-05	0.00397555	0.0891624
1269	d__Bacteria|p__Actinobacteria|c__Actinobacteria|o__Micrococcales|f__Micrococcaceae|g__Micrococcus	Micrococcus	G	Bacteria	0.0839678	0.00399717	2.05442e-05	1.00059	0.000459483	0.00106604	0.0229338	0.304055
84999	d__Bacteria|p__Actinobacteria|c__Coriobacteriia|o__Coriobacteriales	Coriobacteriales	O	Bacteria	0.0831248	0.00443803	4.78795e-05	1.88335	0.000283696	0.000875402	0.0631265	0.249325
28890	d__Archaea|p__Euryarchaeota	Euryarchaeota	P	Archaea	0.0819915	0.013999	0.000295836	1.12905	0.00198634	0.0046045	0.060112	0.222042
203682	d__Bacteria|p__Planctomycetes	Planctomycetes	P	Bacteria	0.081018	0.0073537	0.000571134	0.804297	0.00123377	0.002235	0.0404999	0.352035
1737404	d__Bacteria|p__Firmicutes|c__Tissierellia	Tissierellia	C	Bacteria	0.0808851	0.0110028	5.87056e-05	2.63468	0.000959489	0.00359066	0.0631557	0.211674
33882	d__Bacteria|p__Actinobacteria|c__Actinobacteria|o__Micrococcales|f__Microbacteriaceae|g__Microbacterium	Microbacterium	G	Bacteria	0.0803833	0.00339035	5.50583e-05	1.1718	0.000627326	0.00125269	0.0179816	0.350309
38501	d__Bacteria|p__Actinobacteria|c__Actinobacteria|o__Geodermatophilales|f__Geodermatophilaceae|g__Blastococcus	Blastococcus	G	Bacteria	0.0798148	0.000425038	0	1.40211	5.43813e-05	0.000129138	0.00301718	0.311178
138336	d__Bacteria|p__Actinobacteria|c__Actinobacteria|o__Geodermatophilales|f__Geodermatophilaceae|g__Blastococcus|s__Blastococcus saxobsidens	Blastococcus saxobsidens	S	Bacteria	0.0798148	0.000425038	0	1.40211	5.43813e-05	0.000129138	0.00301718	0.311178
1146883	d__Bacteria|p__Actinobacteria|c__Actinobacteria|o__Geodermatophilales|f__Geodermatophilaceae|g__Blastococcus|s__Blastococcus saxobsidens|t__Blastococcus saxobsidens DD2	Blastococcus saxobsidens DD2	S1	Bacteria	0.0798148	0.000425038	0	1.40211	5.43813e-05	0.000129138	0.00301718	0.311178
909929	d__Bacteria|p__Firmicutes|c__Negativicutes|o__Selenomonadales	Selenomonadales	O	Bacteria	0.0795128	0.00579391	3.65152e-05	3.21398	0.000135145	0.000469815	0.0865568	0.211027
546874	d__Bacteria|p__Actinobacteria|c__Actinobacteria|o__Propionibacteriales|f__Nocardioidaceae|g__Friedmanniella|s__Friedmanniella sagamiharensis	Friedmanniella sagamiharensis	S	Bacteria	0.0791936	0.000279105	0	1.51042	3.06849e-05	7.22846e-05	0.0014314	0.326852
1737405	d__Bacteria|p__Firmicutes|c__Tissierellia|o__Tissierellales	Tissierellales	O	Bacteria	0.0785805	0.0103337	5.51477e-05	2.63077	0.000824219	0.00350509	0.0620572	0.2052
2005473	d__Bacteria|p__Bacteroidetes|c__Bacteroidia|o__Bacteroidales|f__Muribaculaceae	Muribaculaceae	F	Bacteria	0.078208	0.00214525	0	1.76032	1.72431e-05	6.0245e-05	0.0467935	0.258394
712710	d__Bacteria|p__Bacteroidetes|c__Bacteroidia|o__Bacteroidales|f__Tannerellaceae|g__Tannerella|s__Tannerella sp. oral taxon HOT-286	Tannerella sp. oral taxon HOT-286	S	Bacteria	0.0772242	0.00059164	0	3.31622	0	5.55495e-05	0.00946573	0.111002
183963	d__Archaea|p__Euryarchaeota|c__Halobacteria	Halobacteria	C	Archaea	0.0772191	0.0114747	0.000122058	1.11158	0.00084888	0.00288425	0.0546221	0.208005
712357	d__Bacteria|p__Fusobacteria|c__Fusobacteriia|o__Fusobacteriales|f__Leptotrichiaceae|g__Leptotrichia|s__Leptotrichia sp. oral taxon 212	Leptotrichia sp. oral taxon 212	S	Bacteria	0.0771681	0.00128505	0	4.88219	3.60517e-05	0.000120261	0.0133835	0.170826
862965	d__Bacteria|p__Proteobacteria|c__Gammaproteobacteria|o__Pasteurellales|f__Pasteurellaceae|g__Haemophilus|s__Haemophilus parainfluenzae|t__Haemophilus parainfluenzae T3T1	Haemophilus parainfluenzae T3T1	S1	Bacteria	0.0763476	0.00106026	0	3.89454	3.99736e-05	0.000226949	0.0110143	0.135278
85025	d__Bacteria|p__Actinobacteria|c__Actinobacteria|o__Corynebacteriales|f__Nocardiaceae	Nocardiaceae	F	Bacteria	0.0758745	0.00460149	0.000101077	0.757524	0.000900718	0.00183124	0.0299725	0.328569
1699095	d__Viruses|o__Nidovirales|f__Coronaviridae|g__Alphacoronavirus|s__Human coronavirus 229E|t__Camel alphacoronavirus	Camel alphacoronavirus	S1	Viruses	0.074858	0	0	5.80594	0	0	0	0
1350	d__Bacteria|p__Firmicutes|c__Bacilli|o__Lactobacillales|f__Enterococcaceae|g__Enterococcus	Enterococcus	G	Bacteria	0.0742561	0.0268431	0.000376867	2.13923	0.0039849	0.0105999	0.0590821	0.156174
735	d__Bacteria|p__Proteobacteria|c__Gammaproteobacteria|o__Pasteurellales|f__Pasteurellaceae|g__Haemophilus|s__Haemophilus parahaemolyticus	Haemophilus parahaemolyticus	S	Bacteria	0.0740096	0.000379845	0	10.2683	0	3.07872e-05	0.00253149	0.0171333
2565555	d__Bacteria|p__Proteobacteria|c__Alphaproteobacteria|o__Sphingomonadales|f__Sphingomonadaceae|g__Sphingomonas|s__Sphingomonas sp. PAMC26645	Sphingomonas sp. PAMC26645	S	Bacteria	0.0737246	0.00115873	0	1.78709	2.76101e-05	0.000160763	0.0141232	0.271344
1570339	d__Bacteria|p__Firmicutes|c__Tissierellia|o__Tissierellales|f__Peptoniphilaceae	Peptoniphilaceae	F	Bacteria	0.0732294	0.00763425	2.31265e-05	2.62222	0.000616951	0.00228397	0.0519281	0.195964
1843491	d__Bacteria|p__Firmicutes|c__Negativicutes|o__Selenomonadales|f__Selenomonadaceae	Selenomonadaceae	F	Bacteria	0.0731422	0.00396343	1.73882e-05	3.02616	8.71689e-05	0.000319171	0.0783486	0.191998
2099	d__Bacteria|p__Tenericutes|c__Mollicutes|o__Mycoplasmatales|f__Mycoplasmataceae|g__Mycoplasma|s__Mycoplasma hyopneumoniae	Mycoplasma hyopneumoniae	S	Bacteria	0.0728814	0.0122412	0.000385116	2.30261	0.00172419	0.00416916	0.0457068	0.142363
28449	d__Bacteria|p__Proteobacteria|c__Betaproteobacteria|o__Neisseriales|f__Neisseriaceae|g__Neisseria|s__Neisseria subflava	Neisseria subflava	S	Bacteria	0.0712337	0.00126339	0	3.1853	3.93292e-05	0.000157485	0.00788975	0.128142
68295	d__Bacteria|p__Firmicutes|c__Clostridia|o__Thermoanaerobacterales	Thermoanaerobacterales	O	Bacteria	0.0710204	0.0187296	0.000371438	2.58908	0.00297228	0.00782938	0.0380063	0.113829
1019	d__Bacteria|p__Bacteroidetes|c__Flavobacteriia|o__Flavobacteriales|f__Flavobacteriaceae|g__Capnocytophaga|s__Capnocytophaga sputigena	Capnocytophaga sputigena	S	Bacteria	0.0708537	0.000850423	0	4.81879	2.74689e-05	0.000101367	0.00587954	0.0954399
1182571	d__Bacteria|p__Deinococcus-Thermus|c__Deinococci|o__Deinococcales|f__Deinococcaceae|g__Deinococcus|s__Deinococcus swuensis	Deinococcus swuensis	S	Bacteria	0.0705309	0.000102762	0	1.01524	0	1.99156e-05	0.000619631	0.250316
29	d__Bacteria|p__Proteobacteria|c__Deltaproteobacteria|o__Myxococcales	Myxococcales	O	Bacteria	0.0700679	0.00323436	0.000509025	8.7611	0.00120296	0.00181184	0.013518	0.148512
34072	d__Bacteria|p__Proteobacteria|c__Betaproteobacteria|o__Burkholderiales|f__Comamonadaceae|g__Variovorax	Variovorax	G	Bacteria	0.0698821	0.00206952	8.98831e-05	1.36638	0.000403798	0.000695921	0.0142138	0.273919
1903411	d__Bacteria|p__Proteobacteria|c__Gammaproteobacteria|o__Enterobacterales|f__Yersiniaceae	Yersiniaceae	F	Bacteria	0.0696392	0.0263557	0.000720827	2.40329	0.00349374	0.00834011	0.0502977	0.0965025
47420	d__Bacteria|p__Proteobacteria|c__Betaproteobacteria|o__Burkholderiales|f__Comamonadaceae|g__Hydrogenophaga	Hydrogenophaga	G	Bacteria	0.0690447	0.00234282	8.31586e-05	9.60789	0.000290204	0.000590549	0.0229528	0.119751
589437	d__Bacteria|p__Bacteroidetes|c__Bacteroidia|o__Bacteroidales|f__Prevotellaceae|g__Prevotella|s__Prevotella scopos	Prevotella scopos	S	Bacteria	0.0688079	0.000964999	0	2.9023	0	4.36402e-05	0.0152779	0.205229
1236518	d__Bacteria|p__Bacteroidetes|c__Bacteroidia|o__Bacteroidales|f__Prevotellaceae|g__Prevotella|s__Prevotella scopos|t__Prevotella scopos JCM 17725	Prevotella scopos JCM 17725	S1	Bacteria	0.0688079	0.000964999	0	2.9023	0	4.36402e-05	0.0152779	0.205229
906	d__Bacteria|p__Firmicutes|c__Negativicutes|o__Veillonellales|f__Veillonellaceae|g__Megasphaera	Megasphaera	G	Bacteria	0.0678055	0.00228805	0	4.31567	0	6.60189e-05	0.0318995	0.181745
43990	d__Bacteria|p__Actinobacteria|c__Actinobacteria|o__Corynebacteriales|f__Corynebacteriaceae|g__Corynebacterium|s__Corynebacterium segmentosum	Corynebacterium segmentosum	S	Bacteria	0.0677681	0.00685227	0	3.16503	0.000269471	0.000944128	0.0692053	0.153866
506	d__Bacteria|p__Proteobacteria|c__Betaproteobacteria|o__Burkholderiales|f__Alcaligenaceae	Alcaligenaceae	F	Bacteria	0.0677253	0.00836432	0.000764362	1.75823	0.00207562	0.00337309	0.0463028	0.169665
2545799	d__Bacteria|p__Bacteroidetes|c__Flavobacteriia|o__Flavobacteriales|f__Flavobacteriaceae|g__Capnocytophaga|s__Capnocytophaga sp. FDAARGOS_737	Capnocytophaga sp. FDAARGOS_737	S	Bacteria	0.0659936	0.000314212	0	4.8975	0	2.59873e-05	0.00254876	0.0672754
85020	d__Bacteria|p__Actinobacteria|c__Actinobacteria|o__Micrococcales|f__Dermabacteraceae	Dermabacteraceae	F	Bacteria	0.0654238	0.00135309	2.87618e-05	0.746667	0.000271295	0.000498308	0.00641866	0.281638
546871	d__Bacteria|p__Actinobacteria|c__Actinobacteria|o__Propionibacteriales|f__Nocardioidaceae|g__Friedmanniella|s__Friedmanniella luteola	Friedmanniella luteola	S	Bacteria	0.0651551	0.000225143	0	1.74558	2.56436e-05	5.94349e-05	0.000999815	0.257956
851	d__Bacteria|p__Fusobacteria|c__Fusobacteriia|o__Fusobacteriales|f__Fusobacteriaceae|g__Fusobacterium|s__Fusobacterium nucleatum	Fusobacterium nucleatum	S	Bacteria	0.0647749	0.00416005	6.40425e-05	3.40119	0.000246644	0.000684044	0.0225895	0.17279
4891	d__Eukaryota|k__Fungi|p__Ascomycota|c__Saccharomycetes	Saccharomycetes	C	Eukaryota	0.0645101	0.0043885	0.000353404	4.01627	0.00098888	0.00168979	0.0366281	0.115025
4892	d__Eukaryota|k__Fungi|p__Ascomycota|c__Saccharomycetes|o__Saccharomycetales	Saccharomycetales	O	Eukaryota	0.0645101	0.0043885	0.000353404	4.01627	0.00098888	0.00168979	0.0366281	0.115025
1827	d__Bacteria|p__Actinobacteria|c__Actinobacteria|o__Corynebacteriales|f__Nocardiaceae|g__Rhodococcus	Rhodococcus	G	Bacteria	0.0639736	0.00320704	5.2593e-05	0.661677	0.000564552	0.00120463	0.0234734	0.284508
32008	d__Bacteria|p__Proteobacteria|c__Betaproteobacteria|o__Burkholderiales|f__Burkholderiaceae|g__Burkholderia	Burkholderia	G	Bacteria	0.0635593	0.0230089	0.00156255	1.07307	0.00503283	0.00884286	0.0694685	0.181457
47678	d__Bacteria|p__Bacteroidetes|c__Bacteroidia|o__Bacteroidales|f__Bacteroidaceae|g__Bacteroides|s__Bacteroides caccae	Bacteroides caccae	S	Bacteria	0.0635191	0.000470551	0	1.95777	0	2.78582e-05	0.00954969	0.155672
85010	d__Bacteria|p__Actinobacteria|c__Actinobacteria|o__Pseudonocardiales	Pseudonocardiales	O	Bacteria	0.0634419	0.00295652	9.53249e-05	0.731746	0.00090938	0.00137314	0.0162382	0.313282
2070	d__Bacteria|p__Actinobacteria|c__Actinobacteria|o__Pseudonocardiales|f__Pseudonocardiaceae	Pseudonocardiaceae	F	Bacteria	0.0634419	0.00295652	9.53249e-05	0.731746	0.00090938	0.00137314	0.0162382	0.313282
2663009	d__Bacteria|p__Fusobacteria|c__Fusobacteriia|o__Fusobacteriales|f__Fusobacteriaceae|g__Fusobacterium|s__Fusobacterium pseudoperiodonticum	Fusobacterium pseudoperiodonticum	S	Bacteria	0.0628612	0.00166474	2.13475e-05	1.99973	8.58382e-05	0.000285474	0.00724984	0.12311
237	d__Bacteria|p__Bacteroidetes|c__Flavobacteriia|o__Flavobacteriales|f__Flavobacteriaceae|g__Flavobacterium	Flavobacterium	G	Bacteria	0.0623715	0.0168289	0.00023838	0.602765	0.000892269	0.00243373	0.0927841	0.185369
2610896	d__Bacteria|p__Firmicutes|c__Bacilli|o__Lactobacillales|f__Streptococcaceae|g__Streptococcus|s__Streptococcus sp. LPB0220	Streptococcus sp. LPB0220	S	Bacteria	0.0621404	0.00209241	0	2.75367	0	0.000113275	0.0227027	0.136123
48736	d__Bacteria|p__Proteobacteria|c__Betaproteobacteria|o__Burkholderiales|f__Burkholderiaceae|g__Ralstonia	Ralstonia	G	Bacteria	0.0614598	0.0121774	0.000253788	1.33199	0.00134196	0.00307092	0.0552857	0.15255
41294	d__Bacteria|p__Proteobacteria|c__Alphaproteobacteria|o__Rhizobiales|f__Bradyrhizobiaceae	Bradyrhizobiaceae	F	Bacteria	0.0611934	0.00532203	0.000212016	5.66185	0.00107331	0.00194886	0.0370743	0.177716
386891	d__Bacteria|p__Proteobacteria|c__Gammaproteobacteria|o__Pseudomonadales|f__Moraxellaceae|g__Moraxella|s__Moraxella bovoculi	Moraxella bovoculi	S	Bacteria	0.0604667	0.000137053	0	3.63802	0	2.1865e-05	0.00293193	0.0366142
204447	d__Bacteria|p__Proteobacteria|c__Alphaproteobacteria|o__Rhodospirillales|f__Rhodospirillaceae|g__Skermanella	Skermanella	G	Bacteria	0.0603113	0.000690148	0	1.44854	2.15582e-05	9.58798e-05	0.0117784	0.215792
2233999	d__Bacteria|p__Proteobacteria|c__Alphaproteobacteria|o__Rhodospirillales|f__Rhodospirillaceae|g__Skermanella|s__Skermanella pratensis	Skermanella pratensis	S	Bacteria	0.0603113	0.000690148	0	1.44854	2.15582e-05	9.58798e-05	0.0117784	0.215792
2184519	d__Bacteria|p__Proteobacteria|c__Betaproteobacteria|o__Burkholderiales|f__Comamonadaceae|g__Hydrogenophaga|s__Hydrogenophaga sp. NH-16	Hydrogenophaga sp. NH-16	S	Bacteria	0.0600707	0.00147197	0	9.56763	0.000143692	0.000338119	0.0157572	0.0762971
541000	d__Bacteria|p__Firmicutes|c__Clostridia|o__Clostridiales|f__Ruminococcaceae	Ruminococcaceae	F	Bacteria	0.059804	0.00291802	3.02423e-05	2.66895	0.000145856	0.000465086	0.0306559	0.153945
1318	d__Bacteria|p__Firmicutes|c__Bacilli|o__Lactobacillales|f__Streptococcaceae|g__Streptococcus|s__Streptococcus parasanguinis	Streptococcus parasanguinis	S	Bacteria	0.0592405	0.00175599	0	3.01552	0	9.59818e-05	0.0192178	0.139878
74201	d__Bacteria|p__Verrucomicrobia	Verrucomicrobia	P	Bacteria	0.0586564	0.0166575	0.0005063	0.610501	0.00317373	0.00645973	0.0836306	0.144812
613	d__Bacteria|p__Proteobacteria|c__Gammaproteobacteria|o__Enterobacterales|f__Yersiniaceae|g__Serratia	Serratia	G	Bacteria	0.0575888	0.0131303	0.000548111	1.99532	0.00219284	0.00476683	0.0321212	0.0851756
59732	d__Bacteria|p__Bacteroidetes|c__Flavobacteriia|o__Flavobacteriales|f__Flavobacteriaceae|g__Chryseobacterium	Chryseobacterium	G	Bacteria	0.0570654	0.0234121	0.000248995	0.494001	0.00144146	0.00386856	0.0788292	0.174067
85029	d__Bacteria|p__Actinobacteria|c__Actinobacteria|o__Corynebacteriales|f__Dietziaceae	Dietziaceae	F	Bacteria	0.0568158	0.000710921	0	1.541	8.28694e-05	0.000224487	0.0135398	0.185935
37914	d__Bacteria|p__Actinobacteria|c__Actinobacteria|o__Corynebacteriales|f__Dietziaceae|g__Dietzia	Dietzia	G	Bacteria	0.0568158	0.000710921	0	1.541	8.28694e-05	0.000224487	0.0135398	0.185935
589436	d__Bacteria|p__Bacteroidetes|c__Bacteroidia|o__Bacteroidales|f__Prevotellaceae|g__Prevotella|s__Prevotella fusca	Prevotella fusca	S	Bacteria	0.0567937	0.0013845	0	2.46601	0	3.1791e-05	0.0182862	0.151862
1236517	d__Bacteria|p__Bacteroidetes|c__Bacteroidia|o__Bacteroidales|f__Prevotellaceae|g__Prevotella|s__Prevotella fusca|t__Prevotella fusca JCM 17724	Prevotella fusca JCM 17724	S1	Bacteria	0.0567937	0.0013845	0	2.46601	0	3.1791e-05	0.0182862	0.151862
970	d__Bacteria|p__Firmicutes|c__Negativicutes|o__Selenomonadales|f__Selenomonadaceae|g__Selenomonas	Selenomonas	G	Bacteria	0.056265	0.00191353	0	3.00793	2.687e-05	0.000115969	0.0349127	0.102481
376805	d__Bacteria|p__Bacteroidetes|c__Bacteroidia|o__Bacteroidales|f__Bacteroidaceae|g__Bacteroides|s__Bacteroides salanitronis	Bacteroides salanitronis	S	Bacteria	0.056083	0.0011302	0	1.506	7.75922e-05	0.000149055	0.0161796	0.170882
667015	d__Bacteria|p__Bacteroidetes|c__Bacteroidia|o__Bacteroidales|f__Bacteroidaceae|g__Bacteroides|s__Bacteroides salanitronis|t__Bacteroides salanitronis DSM 18170	Bacteroides salanitronis DSM 18170	S1	Bacteria	0.056083	0.0011302	0	1.506	7.75922e-05	0.000149055	0.0161796	0.170882
117747	d__Bacteria|p__Bacteroidetes|c__Sphingobacteriia	Sphingobacteriia	C	Bacteria	0.0553098	0.00981077	0.000165997	3.90299	0.000692944	0.00153868	0.0511238	0.175041
200666	d__Bacteria|p__Bacteroidetes|c__Sphingobacteriia|o__Sphingobacteriales	Sphingobacteriales	O	Bacteria	0.0553098	0.00981077	0.000165997	3.90299	0.000692944	0.00153868	0.0511238	0.175041
84566	d__Bacteria|p__Bacteroidetes|c__Sphingobacteriia|o__Sphingobacteriales|f__Sphingobacteriaceae	Sphingobacteriaceae	F	Bacteria	0.0553098	0.00981077	0.000165997	3.90299	0.000692944	0.00153868	0.0511238	0.175041
1613	d__Bacteria|p__Firmicutes|c__Bacilli|o__Lactobacillales|f__Lactobacillaceae|g__Lactobacillus|s__Lactobacillus fermentum	Lactobacillus fermentum	S	Bacteria	0.0549782	0.00421151	5.74555e-05	14.763	0.00041973	0.001167	0.0103834	0.0254593
1768	d__Bacteria|p__Actinobacteria|c__Actinobacteria|o__Corynebacteriales|f__Mycobacteriaceae|g__Mycobacterium|s__Mycobacterium kansasii	Mycobacterium kansasii	S	Bacteria	0.0545188	0.0191309	0.00125292	0.632584	0.0044608	0.00793116	0.057948	0.136814
41275	d__Bacteria|p__Proteobacteria|c__Alphaproteobacteria|o__Caulobacterales|f__Caulobacteraceae|g__Brevundimonas	Brevundimonas	G	Bacteria	0.0541832	0.00509675	4.43754e-05	0.972087	0.00059216	0.00127352	0.0370845	0.218753
543371	d__Bacteria|p__Firmicutes|c__Clostridia|o__Thermoanaerobacterales|f__Thermoanaerobacterales Family III. Incertae Sedis	Thermoanaerobacterales Family III. Incertae Sedis	F	Bacteria	0.0526979	0.00658598	0.000124087	2.15384	0.00170926	0.00340904	0.0238657	0.0880733
2598453	d__Bacteria|p__Firmicutes|c__Bacilli|o__Lactobacillales|f__Streptococcaceae|g__Streptococcus|s__Streptococcus sp. 116-D4	Streptococcus sp. 116-D4	S	Bacteria	0.052526	0.0021573	0	5.61612	2.60688e-05	0.000183243	0.0143405	0.0625399
416916	d__Bacteria|p__Proteobacteria|c__Gammaproteobacteria|o__Pasteurellales|f__Pasteurellaceae|g__Aggregatibacter	Aggregatibacter	G	Bacteria	0.0524971	0.00171657	0	3.65462	6.44413e-05	0.00024278	0.00820172	0.0542685
335928	d__Bacteria|p__Proteobacteria|c__Alphaproteobacteria|o__Rhizobiales|f__Xanthobacteraceae	Xanthobacteraceae	F	Bacteria	0.0524055	0.000675674	2.21877e-05	15.4674	0.000109618	0.00020861	0.00590708	0.0602852
1351	d__Bacteria|p__Firmicutes|c__Bacilli|o__Lactobacillales|f__Enterococcaceae|g__Enterococcus|s__Enterococcus faecalis	Enterococcus faecalis	S	Bacteria	0.0523444	0.00761862	0.000211696	2.10046	0.00156862	0.00293091	0.0340328	0.10653
204	d__Bacteria|p__Proteobacteria|c__Epsilonproteobacteria|o__Campylobacterales|f__Campylobacteraceae|g__Campylobacter|s__Campylobacter showae	Campylobacter showae	S	Bacteria	0.052236	0.000417509	0	2.57301	1.26468e-05	4.77723e-05	0.0050158	0.0992609
1280	d__Bacteria|p__Firmicutes|c__Bacilli|o__Bacillales|f__Staphylococcaceae|g__Staphylococcus|s__Staphylococcus aureus	Staphylococcus aureus	S	Bacteria	0.0519458	0.0123011	0.000318057	3.07823	0.00186291	0.00449804	0.0353241	0.0693856
85016	d__Bacteria|p__Actinobacteria|c__Actinobacteria|o__Micrococcales|f__Cellulomonadaceae	Cellulomonadaceae	F	Bacteria	0.0518969	0.00134597	9.61466e-05	0.634126	0.00033276	0.000590673	0.00760415	0.213764
1643684	d__Bacteria|p__Actinobacteria|c__Actinobacteria|o__Nakamurellales	Nakamurellales	O	Bacteria	0.0516367	0.000276557	0	2.28872	4.42926e-05	8.54601e-05	0.00178643	0.208228
85031	d__Bacteria|p__Actinobacteria|c__Actinobacteria|o__Nakamurellales|f__Nakamurellaceae	Nakamurellaceae	F	Bacteria	0.0516367	0.000276557	0	2.28872	4.42926e-05	8.54601e-05	0.00178643	0.208228
53460	d__Bacteria|p__Actinobacteria|c__Actinobacteria|o__Nakamurellales|f__Nakamurellaceae|g__Nakamurella	Nakamurella	G	Bacteria	0.0516367	0.000276557	0	2.28872	4.42926e-05	8.54601e-05	0.00178643	0.208228
526524	d__Bacteria|p__Firmicutes|c__Erysipelotrichia	Erysipelotrichia	C	Bacteria	0.0515387	0.00330365	7.46459e-05	0.847886	0.000208096	0.000475848	0.0501999	0.170509
526525	d__Bacteria|p__Firmicutes|c__Erysipelotrichia|o__Erysipelotrichales	Erysipelotrichales	O	Bacteria	0.0515387	0.00330365	7.46459e-05	0.847886	0.000208096	0.000475848	0.0501999	0.170509
128827	d__Bacteria|p__Firmicutes|c__Erysipelotrichia|o__Erysipelotrichales|f__Erysipelotrichaceae	Erysipelotrichaceae	F	Bacteria	0.0515387	0.00330365	7.46459e-05	0.847886	0.000208096	0.000475848	0.0501999	0.170509
2047	d__Bacteria|p__Actinobacteria|c__Actinobacteria|o__Micrococcales|f__Micrococcaceae|g__Rothia|s__Rothia dentocariosa	Rothia dentocariosa	S	Bacteria	0.0514625	0.00220938	0	5.59121	8.82489e-05	0.00039707	0.0160898	0.0509071
1118	d__Bacteria|p__Cyanobacteria|o__Chroococcales	Chroococcales	O	Bacteria	0.0512587	0.00355143	0.000211194	2.93028	0.00087619	0.00148498	0.0172072	0.108134
577309	d__Bacteria|p__Bacteroidetes|c__Bacteroidia|o__Bacteroidales|f__Prevotellaceae|g__Paraprevotella	Paraprevotella	G	Bacteria	0.050977	0.00335624	1.23265e-05	1.25681	0.000642575	0.000920869	0.0250426	0.14768
454155	d__Bacteria|p__Bacteroidetes|c__Bacteroidia|o__Bacteroidales|f__Prevotellaceae|g__Paraprevotella|s__Paraprevotella xylaniphila	Paraprevotella xylaniphila	S	Bacteria	0.050977	0.00335624	1.23265e-05	1.25681	0.000642575	0.000920869	0.0250426	0.14768
762982	d__Bacteria|p__Bacteroidetes|c__Bacteroidia|o__Bacteroidales|f__Prevotellaceae|g__Paraprevotella|s__Paraprevotella xylaniphila|t__Paraprevotella xylaniphila YIT 11841	Paraprevotella xylaniphila YIT 11841	S1	Bacteria	0.050977	0.00335624	1.23265e-05	1.25681	0.000642575	0.000920869	0.0250426	0.14768
1918540	d__Bacteria|p__Bacteroidetes|c__Bacteroidia|o__Bacteroidales|f__Muribaculaceae|g__Muribaculum	Muribaculum	G	Bacteria	0.0506517	0.00116242	0	0.909772	0	2.45033e-05	0.025469	0.157333
34062	d__Bacteria|p__Proteobacteria|c__Gammaproteobacteria|o__Pseudomonadales|f__Moraxellaceae|g__Moraxella|s__Moraxella osloensis	Moraxella osloensis	S	Bacteria	0.0505153	0.00466221	5.54711e-05	2.42098	0.00046465	0.00112636	0.0373269	0.124943
267408	d__Bacteria|p__Actinobacteria|c__Actinobacteria|o__Micrococcales|f__Intrasporangiaceae|g__Arsenicicoccus	Arsenicicoccus	G	Bacteria	0.0504274	0.00016958	0	0.778074	3.38279e-05	7.77676e-05	0.000699391	0.197084
1658671	d__Bacteria|p__Actinobacteria|c__Actinobacteria|o__Micrococcales|f__Intrasporangiaceae|g__Arsenicicoccus|s__Arsenicicoccus sp. oral taxon 190	Arsenicicoccus sp. oral taxon 190	S	Bacteria	0.0504274	0.00016958	0	0.778074	3.38279e-05	7.77676e-05	0.000699391	0.197084
203683	d__Bacteria|p__Planctomycetes|c__Planctomycetia	Planctomycetia	C	Bacteria	0.0502593	0.00312504	0.000157779	0.551608	0.000556964	0.000934357	0.0196255	0.223229
33886	d__Bacteria|p__Actinobacteria|c__Actinobacteria|o__Micrococcales|f__Microbacteriaceae|g__Rathayibacter	Rathayibacter	G	Bacteria	0.0502574	0.0005767	2.38312e-05	1.14215	0.000149327	0.000236764	0.00339224	0.210753
2080419	d__Bacteria|p__Deinococcus-Thermus|c__Deinococci|o__Deinococcales|f__Deinococcaceae|g__Deinococcus|s__Deinococcus sp. NW-56	Deinococcus sp. NW-56	S	Bacteria	0.0498008	0.000170048	0	0.698753	2.16581e-05	5.03861e-05	0.00153557	0.226815
1356852	d__Bacteria|p__Bacteroidetes|c__Cytophagia|o__Cytophagales|f__Hymenobacteraceae|g__Hymenobacter|s__Hymenobacter sp. APR13	Hymenobacter sp. APR13	S	Bacteria	0.0497719	0.000221895	0	1.43859	1.62258e-05	4.81045e-05	0.0013137	0.19309
44000	d__Bacteria|p__Firmicutes|c__Clostridia|o__Thermoanaerobacterales|f__Thermoanaerobacterales Family III. Incertae Sedis|g__Caldicellulosiruptor	Caldicellulosiruptor	G	Bacteria	0.0490411	0.00450017	9.69684e-05	2.04911	0.000895039	0.00152788	0.0221049	0.0836795
572511	d__Bacteria|p__Firmicutes|c__Clostridia|o__Clostridiales|f__Lachnospiraceae|g__Blautia	Blautia	G	Bacteria	0.0488147	0.00174788	3.00786e-05	1.38644	9.06148e-05	0.000282142	0.0260847	0.16925
43668	d__Bacteria|p__Actinobacteria|c__Actinobacteria|o__Micrococcales|f__Dermabacteraceae|g__Brachybacterium	Brachybacterium	G	Bacteria	0.0487501	0.000764428	1.15047e-05	0.581055	0.000144402	0.000267429	0.0038843	0.217759
89373	d__Bacteria|p__Bacteroidetes|c__Cytophagia|o__Cytophagales|f__Cytophagaceae	Cytophagaceae	F	Bacteria	0.0480642	0.00543461	6.9156e-05	0.84752	0.00023881	0.000757436	0.043662	0.16599
71999	d__Bacteria|p__Actinobacteria|c__Actinobacteria|o__Micrococcales|f__Micrococcaceae|g__Kocuria|s__Kocuria palustris	Kocuria palustris	S	Bacteria	0.0479588	0.00073127	0	0.740962	6.22201e-05	0.000186751	0.0045491	0.193039
2661849	d__Bacteria|p__Cyanobacteria|o__Nostocales|f__Calotrichaceae	Calotrichaceae	F	Bacteria	0.047726	0.0109702	0.000129839	5.23771	0.00123003	0.00309153	0.0341342	0.0722284
1186	d__Bacteria|p__Cyanobacteria|o__Nostocales|f__Calotrichaceae|g__Calothrix	Calothrix	G	Bacteria	0.047726	0.0109702	0.000129839	5.23771	0.00123003	0.00309153	0.0341342	0.0722284
44001	d__Bacteria|p__Firmicutes|c__Clostridia|o__Thermoanaerobacterales|f__Thermoanaerobacterales Family III. Incertae Sedis|g__Caldicellulosiruptor|s__Caldicellulosiruptor saccharolyticus	Caldicellulosiruptor saccharolyticus	S	Bacteria	0.047309	0.00389792	0	2.01621	0.000149517	0.000605109	0.0205899	0.080831
351627	d__Bacteria|p__Firmicutes|c__Clostridia|o__Thermoanaerobacterales|f__Thermoanaerobacterales Family III. Incertae Sedis|g__Caldicellulosiruptor|s__Caldicellulosiruptor saccharolyticus|t__Caldicellulosiruptor saccharolyticus DSM 8903	Caldicellulosiruptor saccharolyticus DSM 8903	S1	Bacteria	0.047309	0.00389792	0	2.01621	0.000149517	0.000605109	0.0205899	0.080831
147550	d__Eukaryota|k__Fungi|p__Ascomycota|c__Sordariomycetes	Sordariomycetes	C	Eukaryota	0.0472514	0.00435433	0.00014874	3.16949	0.00122412	0.00182822	0.0410326	0.107236
186328	d__Bacteria|p__Tenericutes|c__Mollicutes|o__Entomoplasmatales	Entomoplasmatales	O	Bacteria	0.0471927	0.0123645	0.000530799	1.53951	0.00318226	0.00644345	0.0317034	0.0807334
1860	d__Bacteria|p__Actinobacteria|c__Actinobacteria|o__Geodermatophilales|f__Geodermatophilaceae|g__Geodermatophilus	Geodermatophilus	G	Bacteria	0.047088	0.000298709	0	0.78838	2.70653e-05	8.53726e-05	0.00179596	0.189194
1861	d__Bacteria|p__Actinobacteria|c__Actinobacteria|o__Geodermatophilales|f__Geodermatophilaceae|g__Geodermatophilus|s__Geodermatophilus obscurus	Geodermatophilus obscurus	S	Bacteria	0.047088	0.000298709	0	0.78838	2.70653e-05	8.53726e-05	0.00179596	0.189194
526225	d__Bacteria|p__Actinobacteria|c__Actinobacteria|o__Geodermatophilales|f__Geodermatophilaceae|g__Geodermatophilus|s__Geodermatophilus obscurus|t__Geodermatophilus obscurus DSM 43160	Geodermatophilus obscurus DSM 43160	S1	Bacteria	0.047088	0.000298709	0	0.78838	2.70653e-05	8.53726e-05	0.00179596	0.189194
135622	d__Bacteria|p__Proteobacteria|c__Gammaproteobacteria|o__Alteromonadales	Alteromonadales	O	Bacteria	0.0469277	0.0135842	0.000509285	0.716661	0.00135938	0.00401581	0.055364	0.145797
1164882	d__Bacteria|p__Firmicutes|c__Clostridia|o__Clostridiales|f__Lachnospiraceae|g__Lachnoanaerobaculum	Lachnoanaerobaculum	G	Bacteria	0.0468122	0.000947455	0	2.03376	0	6.59454e-05	0.016513	0.0791146
617123	d__Bacteria|p__Firmicutes|c__Clostridia|o__Clostridiales|f__Lachnospiraceae|g__Lachnoanaerobaculum|s__Lachnoanaerobaculum umeaense	Lachnoanaerobaculum umeaense	S	Bacteria	0.0468122	0.000947455	0	2.03376	0	6.59454e-05	0.016513	0.0791146
1513	d__Bacteria|p__Firmicutes|c__Clostridia|o__Clostridiales|f__Clostridiaceae|g__Clostridium|s__Clostridium tetani	Clostridium tetani	S	Bacteria	0.0465597	0.00141963	0	4.7649	0.000133962	0.000411894	0.00997691	0.0941181
393921	d__Bacteria|p__Bacteroidetes|c__Bacteroidia|o__Bacteroidales|f__Porphyromonadaceae|g__Porphyromonas|s__Porphyromonas crevioricanis	Porphyromonas crevioricanis	S	Bacteria	0.0464458	0.000908425	0	1.62431	0	3.58327e-05	0.0170809	0.114832
1150	d__Bacteria|p__Cyanobacteria|o__Oscillatoriales	Oscillatoriales	O	Bacteria	0.0464332	0.00277193	0.000175858	2.63084	0.000533235	0.00107891	0.0142208	0.121688
114185	d__Bacteria|p__Proteobacteria|c__Gammaproteobacteria|o__Oceanospirillales|f__Halomonadaceae|g__Candidatus Carsonella	Candidatus Carsonella	G	Bacteria	0.0461858	0.00930121	0.000694253	1.68907	0.00208705	0.0037214	0.0279878	0.0825448
114186	d__Bacteria|p__Proteobacteria|c__Gammaproteobacteria|o__Oceanospirillales|f__Halomonadaceae|g__Candidatus Carsonella|s__Candidatus Carsonella ruddii	Candidatus Carsonella ruddii	S	Bacteria	0.0461858	0.00930121	0.000694253	1.68907	0.00208705	0.0037214	0.0279878	0.0825448
1182568	d__Bacteria|p__Deinococcus-Thermus|c__Deinococci|o__Deinococcales|f__Deinococcaceae|g__Deinococcus|s__Deinococcus puniceus	Deinococcus puniceus	S	Bacteria	0.0461302	6.35233e-05	0	0.722519	0	0	0.000495768	0.175499
29404	d__Bacteria|p__Actinobacteria|c__Actinobacteria|o__Propionibacteriales|f__Propionibacteriaceae|g__Microlunatus	Microlunatus	G	Bacteria	0.0461105	0.000450698	2.39075e-05	0.733032	0.000113821	0.000191175	0.00253128	0.18378
72763	d__Bacteria|p__Actinobacteria|c__Actinobacteria|o__Propionibacteriales|f__Propionibacteriaceae|g__Tessaracoccus	Tessaracoccus	G	Bacteria	0.0460969	0.000397503	0	0.570645	6.7814e-05	0.000149126	0.00207117	0.202026
2108470	d__Bacteria|p__Actinobacteria|c__Actinobacteria|o__Micromonosporales|f__Micromonosporaceae|g__Plantactinospora|s__Plantactinospora sp. BC1	Plantactinospora sp. BC1	S	Bacteria	0.0456357	0.0166437	0.00104527	1.03844	0.00560482	0.00825504	0.0481937	0.127076
40323	d__Bacteria|p__Proteobacteria|c__Gammaproteobacteria|o__Xanthomonadales|f__Xanthomonadaceae|g__Stenotrophomonas	Stenotrophomonas	G	Bacteria	0.0450669	0.00643923	0.000437079	1.51769	0.00141676	0.00238689	0.0353576	0.0970939
72293	d__Bacteria|p__Proteobacteria|c__Epsilonproteobacteria|o__Campylobacterales|f__Helicobacteraceae	Helicobacteraceae	F	Bacteria	0.0446989	0.0125631	0.000808822	1.31174	0.00324586	0.00591085	0.0320133	0.0842136
2144175	d__Bacteria|p__Firmicutes|c__Negativicutes|o__Veillonellales|f__Veillonellaceae|g__Megasphaera|s__Megasphaera stantonii	Megasphaera stantonii	S	Bacteria	0.0445508	0.000830981	0	3.18639	0	0	0.0093544	0.115802
2584940	d__Bacteria|p__Bacteroidetes|c__Cytophagia|o__Cytophagales|f__Hymenobacteraceae|g__Hymenobacter|s__Hymenobacter sp. DG01	Hymenobacter sp. DG01	S	Bacteria	0.044226	0.000216311	0	1.26575	0	5.20241e-05	0.00155225	0.17392
283	d__Bacteria|p__Proteobacteria|c__Betaproteobacteria|o__Burkholderiales|f__Comamonadaceae|g__Comamonas	Comamonas	G	Bacteria	0.0440296	0.00276836	8.81207e-05	1.2812	0.000398299	0.000837191	0.0214612	0.106265
85013	d__Bacteria|p__Actinobacteria|c__Actinobacteria|o__Frankiales	Frankiales	O	Bacteria	0.0439406	0.000648218	1.72571e-05	0.679248	0.000171179	0.000286416	0.00458462	0.192775
12916	d__Bacteria|p__Proteobacteria|c__Betaproteobacteria|o__Burkholderiales|f__Comamonadaceae|g__Acidovorax	Acidovorax	G	Bacteria	0.0437059	0.00265718	0.000108381	0.794167	0.00028587	0.000776135	0.0204757	0.107641
1643824	d__Bacteria|p__Actinobacteria|c__Coriobacteriia|o__Coriobacteriales|f__Atopobiaceae	Atopobiaceae	F	Bacteria	0.0432033	0.00391941	4.44596e-05	1.88115	0.000248437	0.000706021	0.0386935	0.099014
86795	d__Bacteria|p__Actinobacteria|c__Actinobacteria|o__Propionibacteriales|f__Nocardioidaceae|g__Marmoricola	Marmoricola	G	Bacteria	0.0431804	0.00028454	0	0.572683	2.31905e-05	7.82074e-05	0.00180953	0.172516
642780	d__Bacteria|p__Actinobacteria|c__Actinobacteria|o__Propionibacteriales|f__Nocardioidaceae|g__Marmoricola|s__Marmoricola scoriae	Marmoricola scoriae	S	Bacteria	0.0431804	0.00028454	0	0.572683	2.31905e-05	7.82074e-05	0.00180953	0.172516
209	d__Bacteria|p__Proteobacteria|c__Epsilonproteobacteria|o__Campylobacterales|f__Helicobacteraceae|g__Helicobacter	Helicobacter	G	Bacteria	0.0431076	0.0104104	0.000750683	1.30398	0.0030063	0.0054402	0.0297072	0.0790881
694003	d__Viruses|o__Nidovirales|f__Coronaviridae|g__Betacoronavirus|s__Betacoronavirus 1	Betacoronavirus 1	S	Viruses	0.0427768	0	0	3.22221	0	0	0	0
36874	d__Bacteria|p__Bacteroidetes|c__Bacteroidia|o__Bacteroidales|f__Porphyromonadaceae|g__Porphyromonas|s__Porphyromonas cangingivalis	Porphyromonas cangingivalis	S	Bacteria	0.0427017	0.0011241	0	1.44649	1.78691e-05	0.000105531	0.0183778	0.107726
1903414	d__Bacteria|p__Proteobacteria|c__Gammaproteobacteria|o__Enterobacterales|f__Morganellaceae	Morganellaceae	F	Bacteria	0.042649	0.0122569	0.000561036	4.22856	0.00190601	0.00459678	0.0280286	0.0548479
495	d__Bacteria|p__Proteobacteria|c__Betaproteobacteria|o__Neisseriales|f__Neisseriaceae|g__Neisseria|s__Neisseria elongata	Neisseria elongata	S	Bacteria	0.0422364	0.00108606	0	3.02653	3.76446e-05	0.000155476	0.00780296	0.0552649
573	d__Bacteria|p__Proteobacteria|c__Gammaproteobacteria|o__Enterobacterales|f__Enterobacteriaceae|g__Klebsiella|s__Klebsiella pneumoniae	Klebsiella pneumoniae	S	Bacteria	0.041834	0.0161146	0.000253734	2.0244	0.0018178	0.00589499	0.0384886	0.0906427
190721	d__Bacteria|p__Proteobacteria|c__Betaproteobacteria|o__Burkholderiales|f__Burkholderiaceae|g__Ralstonia|s__Ralstonia insidiosa	Ralstonia insidiosa	S	Bacteria	0.0416379	0.00653214	3.13393e-05	0.639967	0.000482132	0.00159353	0.0330803	0.104089
336809	d__Bacteria|p__Bacteroidetes|c__Flavobacteriia|o__Flavobacteriales|g__Candidatus Sulcia	Candidatus Sulcia	G	Bacteria	0.0416022	0.00732961	0.00036802	1.55783	0.00183198	0.00359418	0.0215569	0.0710059
336810	d__Bacteria|p__Bacteroidetes|c__Flavobacteriia|o__Flavobacteriales|g__Candidatus Sulcia|s__Candidatus Sulcia muelleri	Candidatus Sulcia muelleri	S	Bacteria	0.0416022	0.00732961	0.00036802	1.55783	0.00183198	0.00359418	0.0215569	0.0710059
219181	d__Bacteria|p__Proteobacteria|c__Betaproteobacteria|o__Burkholderiales|f__Comamonadaceae|g__Ottowia	Ottowia	G	Bacteria	0.0416008	0.000512622	0	7.94023	5.14964e-05	0.000141053	0.00463288	0.0166128
1538075	d__Eukaryota|k__Fungi|p__Basidiomycota|c__Malasseziomycetes	Malasseziomycetes	C	Eukaryota	0.0414557	0.00665206	1.49922e-05	0.901683	0.000376012	0.00134764	0.0329079	0.13115
162474	d__Eukaryota|k__Fungi|p__Basidiomycota|c__Malasseziomycetes|o__Malasseziales	Malasseziales	O	Eukaryota	0.0414557	0.00665206	1.49922e-05	0.901683	0.000376012	0.00134764	0.0329079	0.13115
742845	d__Eukaryota|k__Fungi|p__Basidiomycota|c__Malasseziomycetes|o__Malasseziales|f__Malasseziaceae	Malasseziaceae	F	Eukaryota	0.0414557	0.00665206	1.49922e-05	0.901683	0.000376012	0.00134764	0.0329079	0.13115
55193	d__Eukaryota|k__Fungi|p__Basidiomycota|c__Malasseziomycetes|o__Malasseziales|f__Malasseziaceae|g__Malassezia	Malassezia	G	Eukaryota	0.0414557	0.00665206	1.49922e-05	0.901683	0.000376012	0.00134764	0.0329079	0.13115
76775	d__Eukaryota|k__Fungi|p__Basidiomycota|c__Malasseziomycetes|o__Malasseziales|f__Malasseziaceae|g__Malassezia|s__Malassezia restricta	Malassezia restricta	S	Eukaryota	0.0414557	0.00665206	1.49922e-05	0.901683	0.000376012	0.00134764	0.0329079	0.13115
106589	d__Bacteria|p__Proteobacteria|c__Betaproteobacteria|o__Burkholderiales|f__Burkholderiaceae|g__Cupriavidus	Cupriavidus	G	Bacteria	0.0412	0.00667044	0.000734927	2.51756	0.00131979	0.00221344	0.0295647	0.0757659
31631	d__Viruses|o__Nidovirales|f__Coronaviridae|g__Betacoronavirus|s__Betacoronavirus 1|t__Human coronavirus OC43	Human coronavirus OC43	S1	Viruses	0.0409433	0	0	3.09142	0	0	0	0
147541	d__Eukaryota|k__Fungi|p__Ascomycota|c__Dothideomycetes	Dothideomycetes	C	Eukaryota	0.0407987	0.00311377	4.21491e-05	1.4134	0.000277614	0.000700457	0.0253741	0.083211
134362	d__Eukaryota|k__Fungi|p__Ascomycota|c__Dothideomycetes|o__Capnodiales	Capnodiales	O	Eukaryota	0.0407987	0.00311377	4.21491e-05	1.4134	0.000277614	0.000700457	0.0253741	0.083211
93133	d__Eukaryota|k__Fungi|p__Ascomycota|c__Dothideomycetes|o__Capnodiales|f__Mycosphaerellaceae	Mycosphaerellaceae	F	Eukaryota	0.0407987	0.00311377	4.21491e-05	1.4134	0.000277614	0.000700457	0.0253741	0.083211
1357	d__Bacteria|p__Firmicutes|c__Bacilli|o__Lactobacillales|f__Streptococcaceae|g__Lactococcus	Lactococcus	G	Bacteria	0.0407777	0.00497677	7.64242e-05	1.84585	0.000550843	0.00196084	0.0184921	0.0634525
171550	d__Bacteria|p__Bacteroidetes|c__Bacteroidia|o__Bacteroidales|f__Rikenellaceae	Rikenellaceae	F	Bacteria	0.0406783	0.0024097	1.62712e-05	0.868704	7.1529e-05	0.000260508	0.0170373	0.152497
1304	d__Bacteria|p__Firmicutes|c__Bacilli|o__Lactobacillales|f__Streptococcaceae|g__Streptococcus|s__Streptococcus salivarius	Streptococcus salivarius	S	Bacteria	0.0405982	0.00322805	0	2.08552	3.7722e-05	0.000182681	0.0163729	0.0637318
556257	d__Bacteria|p__Proteobacteria|c__Alphaproteobacteria|o__Rhizobiales|f__Xanthobacteraceae|g__Pseudolabrys	Pseudolabrys	G	Bacteria	0.040584	9.50304e-05	0	15.437	0	2.44118e-05	0.00137926	0.00665426
945844	d__Bacteria|p__Proteobacteria|c__Betaproteobacteria|o__Burkholderiales|f__Oxalobacteraceae|g__Massilia|s__Massilia oculi	Massilia oculi	S	Bacteria	0.040523	0.000780457	0	3.58819	8.23653e-05	0.000223194	0.00549669	0.127402
485	d__Bacteria|p__Proteobacteria|c__Betaproteobacteria|o__Neisseriales|f__Neisseriaceae|g__Neisseria|s__Neisseria gonorrhoeae	Neisseria gonorrhoeae	S	Bacteria	0.0402848	0.00220318	0.000120173	1.73104	0.00080213	0.00113523	0.0126504	0.0653076
180282	d__Bacteria|p__Proteobacteria|c__Betaproteobacteria|o__Burkholderiales|f__Comamonadaceae|g__Delftia|s__Delftia tsuruhatensis	Delftia tsuruhatensis	S	Bacteria	0.039918	0.00637233	2.54867e-05	0.65972	0.000556029	0.00132675	0.0322775	0.10247
239759	d__Bacteria|p__Bacteroidetes|c__Bacteroidia|o__Bacteroidales|f__Rikenellaceae|g__Alistipes	Alistipes	G	Bacteria	0.0399176	0.00212308	1.45684e-05	0.867503	6.76637e-05	0.000248167	0.0161043	0.150381
2131	d__Bacteria|p__Tenericutes|c__Mollicutes|o__Entomoplasmatales|f__Spiroplasmataceae	Spiroplasmataceae	F	Bacteria	0.039773	0.00979713	0.000461795	1.29423	0.00261681	0.00459409	0.0253945	0.0707694
2132	d__Bacteria|p__Tenericutes|c__Mollicutes|o__Entomoplasmatales|f__Spiroplasmataceae|g__Spiroplasma	Spiroplasma	G	Bacteria	0.039773	0.00979713	0.000461795	1.29423	0.00261681	0.00459409	0.0253945	0.0707694
81850	d__Bacteria|p__Firmicutes|c__Bacilli|o__Lactobacillales|f__Leuconostocaceae	Leuconostocaceae	F	Bacteria	0.0395232	0.0045221	8.90478e-05	0.51408	0.000373081	0.00111812	0.0170508	0.152794
1866885	d__Bacteria|p__Actinobacteria|c__Actinobacteria|o__Corynebacteriales|f__Mycobacteriaceae|g__Mycolicibacterium	Mycolicibacterium	G	Bacteria	0.0395048	0.00336448	6.3276e-05	2.99518	0.000566023	0.00116556	0.0183777	0.104805
1658672	d__Bacteria|p__Proteobacteria|c__Betaproteobacteria|o__Burkholderiales|f__Comamonadaceae|g__Ottowia|s__Ottowia sp. oral taxon 894	Ottowia sp. oral taxon 894	S	Bacteria	0.0393946	0.000219243	0	7.93377	0	3.76157e-05	0.00205389	0.00695381
84107	d__Bacteria|p__Actinobacteria|c__Coriobacteriia|o__Coriobacteriales|f__Coriobacteriaceae	Coriobacteriaceae	F	Bacteria	0.0393001	0.000400628	0	0.90872	0	8.32376e-05	0.00124802	0.127426
357276	d__Bacteria|p__Bacteroidetes|c__Bacteroidia|o__Bacteroidales|f__Bacteroidaceae|g__Bacteroides|s__Bacteroides dorei	Bacteroides dorei	S	Bacteria	0.0392847	0.00058601	0	1.10736	0	2.81802e-05	0.0159269	0.105202
2235	d__Archaea|p__Euryarchaeota|c__Halobacteria|o__Halobacteriales	Halobacteriales	O	Archaea	0.0392437	0.00591408	4.83627e-05	0.565253	0.000369755	0.00131094	0.0267825	0.104965
2745	d__Bacteria|p__Proteobacteria|c__Gammaproteobacteria|o__Oceanospirillales|f__Halomonadaceae|g__Halomonas	Halomonas	G	Bacteria	0.0389819	0.00367677	0.000227506	1.76043	0.000699234	0.00140874	0.0200405	0.0966536
1452	d__Bacteria|p__Firmicutes|c__Bacilli|o__Bacillales|f__Bacillaceae|g__Bacillus|s__Bacillus atrophaeus	Bacillus atrophaeus	S	Bacteria	0.0383374	0.0128276	0	0.898905	0.000120173	0.000607917	0.0497753	0.0949378
28113	d__Bacteria|p__Bacteroidetes|c__Bacteroidia|o__Bacteroidales|f__Bacteroidaceae|g__Bacteroides|s__Bacteroides heparinolyticus	Bacteroides heparinolyticus	S	Bacteria	0.0382285	0.000337852	0	1.36555	0	0	0.0074672	0.111127
1239783	d__Bacteria|p__Firmicutes|c__Bacilli|o__Bacillales|f__Bacillaceae|g__Bacillus|s__Bacillus atrophaeus|t__Bacillus atrophaeus UCMB-5137	Bacillus atrophaeus UCMB-5137	S1	Bacteria	0.0382148	0.0127866	0	0.898825	9.12528e-05	0.000543643	0.0495222	0.094838
210	d__Bacteria|p__Proteobacteria|c__Epsilonproteobacteria|o__Campylobacterales|f__Helicobacteraceae|g__Helicobacter|s__Helicobacter pylori	Helicobacter pylori	S	Bacteria	0.0376783	0.00700492	0.000560809	1.2181	0.00163314	0.00287734	0.0241614	0.0731631
2747	d__Bacteria|p__Firmicutes|c__Bacilli|o__Lactobacillales|f__Carnobacteriaceae|g__Carnobacterium	Carnobacterium	G	Bacteria	0.037572	0.00873065	8.38201e-05	0.48248	0.000843958	0.00275336	0.0297628	0.13295
47670	d__Bacteria|p__Proteobacteria|c__Betaproteobacteria|o__Burkholderiales|f__Burkholderiaceae|g__Lautropia	Lautropia	G	Bacteria	0.0375567	0.000689568	0	3.6711	3.00789e-05	0.00012161	0.0197444	0.0542217
47671	d__Bacteria|p__Proteobacteria|c__Betaproteobacteria|o__Burkholderiales|f__Burkholderiaceae|g__Lautropia|s__Lautropia mirabilis	Lautropia mirabilis	S	Bacteria	0.0375567	0.000689568	0	3.6711	3.00789e-05	0.00012161	0.0197444	0.0542217
1162	d__Bacteria|p__Cyanobacteria|o__Nostocales|f__Nostocaceae	Nostocaceae	F	Bacteria	0.0373583	0.00372223	8.54637e-05	2.18934	0.000666121	0.00121777	0.0163875	0.0722959
1506553	d__Bacteria|p__Firmicutes|c__Clostridia|o__Clostridiales|f__Lachnospiraceae|g__Lachnoclostridium	Lachnoclostridium	G	Bacteria	0.0364863	0.0036175	3.71559e-05	1.13562	0.000191743	0.000572078	0.0383787	0.104543
287	d__Bacteria|p__Proteobacteria|c__Gammaproteobacteria|o__Pseudomonadales|f__Pseudomonadaceae|g__Pseudomonas|s__Pseudomonas aeruginosa	Pseudomonas aeruginosa	S	Bacteria	0.0364163	0.00224412	0.000107493	11.8387	0.000357799	0.000830492	0.0104549	0.028234
102106	d__Bacteria|p__Actinobacteria|c__Coriobacteriia|o__Coriobacteriales|f__Coriobacteriaceae|g__Collinsella	Collinsella	G	Bacteria	0.0358233	0.000162993	0	0.881008	0	3.18753e-05	0.000644451	0.110519
74426	d__Bacteria|p__Actinobacteria|c__Coriobacteriia|o__Coriobacteriales|f__Coriobacteriaceae|g__Collinsella|s__Collinsella aerofaciens	Collinsella aerofaciens	S	Bacteria	0.0358233	0.000162993	0	0.881008	0	3.18753e-05	0.000644451	0.110519
165695	d__Bacteria|p__Proteobacteria|c__Alphaproteobacteria|o__Sphingomonadales|f__Sphingomonadaceae|g__Sphingobium	Sphingobium	G	Bacteria	0.0358043	0.00308372	7.96198e-05	0.382472	0.000472945	0.00111259	0.024633	0.137392
1491	d__Bacteria|p__Firmicutes|c__Clostridia|o__Clostridiales|f__Clostridiaceae|g__Clostridium|s__Clostridium botulinum	Clostridium botulinum	S	Bacteria	0.035766	0.00899184	0.000233551	1.2282	0.00107371	0.00273749	0.0365685	0.0860567
248315	d__Bacteria|p__Firmicutes|c__Negativicutes|o__Veillonellales|f__Veillonellaceae|g__Veillonella|s__Veillonella rodentium	Veillonella rodentium	S	Bacteria	0.0353123	0.00110585	0	1.08898	0	2.78601e-05	0.0247403	0.108661
1446467	d__Bacteria|p__Bacteroidetes|c__Cytophagia|o__Cytophagales|f__Hymenobacteraceae|g__Hymenobacter|s__Hymenobacter swuensis	Hymenobacter swuensis	S	Bacteria	0.0352358	9.41883e-05	0	1.32814	0	2.1118e-05	0.000458277	0.124999
1227739	d__Bacteria|p__Bacteroidetes|c__Cytophagia|o__Cytophagales|f__Hymenobacteraceae|g__Hymenobacter|s__Hymenobacter swuensis|t__Hymenobacter swuensis DY53	Hymenobacter swuensis DY53	S1	Bacteria	0.0352358	9.41883e-05	0	1.32814	0	2.1118e-05	0.000458277	0.124999
2500532	d__Bacteria|p__Proteobacteria|c__Alphaproteobacteria|o__Rhodobacterales|f__Rhodobacteraceae|g__Paracoccus|s__Paracoccus sp. Arc7-R13	Paracoccus sp. Arc7-R13	S	Bacteria	0.0349963	0.000331086	0	0.767477	2.79228e-05	8.87481e-05	0.00229711	0.13014
45401	d__Bacteria|p__Proteobacteria|c__Alphaproteobacteria|o__Rhizobiales|f__Hyphomicrobiaceae	Hyphomicrobiaceae	F	Bacteria	0.0348047	0.00174014	4.42145e-05	1.59127	0.000209924	0.000538589	0.00793346	0.129207
85019	d__Bacteria|p__Actinobacteria|c__Actinobacteria|o__Micrococcales|f__Brevibacteriaceae	Brevibacteriaceae	F	Bacteria	0.0347939	0.00146358	0	0.478447	0.000141668	0.00042513	0.0106089	0.131731
1696	d__Bacteria|p__Actinobacteria|c__Actinobacteria|o__Micrococcales|f__Brevibacteriaceae|g__Brevibacterium	Brevibacterium	G	Bacteria	0.0347939	0.00146358	0	0.478447	0.000141668	0.00042513	0.0106089	0.131731
285530	d__Bacteria|p__Actinobacteria|c__Actinobacteria|o__Streptomycetales|f__Streptomycetaceae|g__Streptomyces|s__Streptomyces sviceus	Streptomyces sviceus	S	Bacteria	0.0346814	0.00556482	0.000158847	1.14778	0.000764713	0.00140978	0.0227633	0.0706857
463191	d__Bacteria|p__Actinobacteria|c__Actinobacteria|o__Streptomycetales|f__Streptomycetaceae|g__Streptomyces|s__Streptomyces sviceus|t__Streptomyces sviceus ATCC 29083	Streptomyces sviceus ATCC 29083	S1	Bacteria	0.0346814	0.00556482	0.000158847	1.14778	0.000764713	0.00140978	0.0227633	0.0706857
2496028	d__Bacteria|p__Bacteroidetes|c__Cytophagia|o__Cytophagales|f__Hymenobacteraceae|g__Hymenobacter|s__Hymenobacter sp. 17J36-26	Hymenobacter sp. 17J36-26	S	Bacteria	0.0346603	0.000119952	0	1.32621	0	1.59823e-05	0.000791612	0.136592
157687	d__Bacteria|p__Fusobacteria|c__Fusobacteriia|o__Fusobacteriales|f__Leptotrichiaceae|g__Leptotrichia|s__Leptotrichia wadei	Leptotrichia wadei	S	Bacteria	0.0343438	0.00194819	2.30095e-05	4.6486	0.00010301	0.000306688	0.00963734	0.0342405
1890424	d__Bacteria|p__Cyanobacteria|o__Synechococcales	Synechococcales	O	Bacteria	0.0343421	0.00420494	0.000166317	1.78907	0.000714676	0.00126469	0.0152267	0.110639
74712	d__Bacteria|p__Actinobacteria|c__Actinobacteria|o__Frankiales|f__Frankiaceae	Frankiaceae	F	Bacteria	0.0342779	0.000533854	1.56136e-05	0.538977	0.000148257	0.000234521	0.00319172	0.148537
307628	d__Bacteria|p__Bacteroidetes|c__Bacteroidia|o__Bacteroidales|f__Porphyromonadaceae|g__Petrimonas	Petrimonas	G	Bacteria	0.0341863	0.000500997	0	1.29608	0	1.95518e-05	0.00750589	0.09439
1642646	d__Bacteria|p__Bacteroidetes|c__Bacteroidia|o__Bacteroidales|f__Porphyromonadaceae|g__Petrimonas|s__Petrimonas mucosa	Petrimonas mucosa	S	Bacteria	0.0341863	0.000500997	0	1.29608	0	1.95518e-05	0.00750589	0.09439
1854	d__Bacteria|p__Actinobacteria|c__Actinobacteria|o__Frankiales|f__Frankiaceae|g__Frankia	Frankia	G	Bacteria	0.0340515	0.000491841	1.31483e-05	0.53671	0.0001381	0.000218141	0.00288438	0.147897
135613	d__Bacteria|p__Proteobacteria|c__Gammaproteobacteria|o__Chromatiales	Chromatiales	O	Bacteria	0.0336832	0.00632854	0.000194955	0.558792	0.00117652	0.00304862	0.0371153	0.10196
69277	d__Bacteria|p__Proteobacteria|c__Alphaproteobacteria|o__Rhizobiales|f__Phyllobacteriaceae	Phyllobacteriaceae	F	Bacteria	0.03351	0.0122675	0.00104213	0.573936	0.00231063	0.00373659	0.051194	0.0931576
145357	d__Bacteria|p__Actinobacteria|c__Actinobacteria|o__Micrococcales|f__Dermacoccaceae	Dermacoccaceae	F	Bacteria	0.0333687	0.00128945	8.21766e-06	1.515	0.000180545	0.000333293	0.00900548	0.122976
1707	d__Bacteria|p__Actinobacteria|c__Actinobacteria|o__Micrococcales|f__Cellulomonadaceae|g__Cellulomonas	Cellulomonas	G	Bacteria	0.0330897	0.0010825	7.56025e-05	0.379948	0.000259228	0.000419503	0.00684939	0.131426
1270	d__Bacteria|p__Actinobacteria|c__Actinobacteria|o__Micrococcales|f__Micrococcaceae|g__Micrococcus|s__Micrococcus luteus	Micrococcus luteus	S	Bacteria	0.0330058	0.0017581	1.23265e-05	0.358199	0.000204565	0.000448551	0.0117167	0.129987
1853231	d__Bacteria|p__Bacteroidetes|c__Bacteroidia|o__Bacteroidales|f__Odoribacteraceae	Odoribacteraceae	F	Bacteria	0.0328357	0.00088941	0	1.5727	1.51951e-05	5.26613e-05	0.00759148	0.0829603
360104	d__Bacteria|p__Proteobacteria|c__Epsilonproteobacteria|o__Campylobacterales|f__Campylobacteraceae|g__Campylobacter|s__Campylobacter concisus|t__Campylobacter concisus 13826	Campylobacter concisus 13826	S1	Bacteria	0.0327914	0.000138628	0	0.871918	0	0	0.00549625	0.0953445
401472	d__Bacteria|p__Actinobacteria|c__Actinobacteria|o__Corynebacteriales|f__Corynebacteriaceae|g__Corynebacterium|s__Corynebacterium ureicelerivorans	Corynebacterium ureicelerivorans	S	Bacteria	0.032296	0.000471387	0	1.77421	5.12872e-05	0.00012533	0.00333182	0.100286
43768	d__Bacteria|p__Actinobacteria|c__Actinobacteria|o__Corynebacteriales|f__Corynebacteriaceae|g__Corynebacterium|s__Corynebacterium matruchotii	Corynebacterium matruchotii	S	Bacteria	0.0322594	0.00351139	0	1.16588	9.4045e-05	0.000359926	0.0187728	0.0712922
147545	d__Eukaryota|k__Fungi|p__Ascomycota|c__Eurotiomycetes	Eurotiomycetes	C	Eukaryota	0.031909	0.00188428	1.80789e-05	2.72547	0.000274833	0.000569211	0.0157488	0.0532958
5042	d__Eukaryota|k__Fungi|p__Ascomycota|c__Eurotiomycetes|o__Eurotiales	Eurotiales	O	Eukaryota	0.031909	0.00188428	1.80789e-05	2.72547	0.000274833	0.000569211	0.0157488	0.0532958
1131492	d__Eukaryota|k__Fungi|p__Ascomycota|c__Eurotiomycetes|o__Eurotiales|f__Aspergillaceae	Aspergillaceae	F	Eukaryota	0.031909	0.00188428	1.80789e-05	2.72547	0.000274833	0.000569211	0.0157488	0.0532958
5052	d__Eukaryota|k__Fungi|p__Ascomycota|c__Eurotiomycetes|o__Eurotiales|f__Aspergillaceae|g__Aspergillus	Aspergillus	G	Eukaryota	0.031909	0.00188428	1.80789e-05	2.72547	0.000274833	0.000569211	0.0157488	0.0532958
2497569	d__Viruses|p__Negarnaviricota	Negarnaviricota	P	Viruses	0.0318153	0.000105781	0	4.14609	0	3.14168e-05	0.00101749	0.0103944
538	d__Bacteria|p__Proteobacteria|c__Betaproteobacteria|o__Neisseriales|f__Neisseriaceae|g__Eikenella	Eikenella	G	Bacteria	0.031712	0.00122513	0	2.33255	1.71681e-05	0.000113127	0.0105442	0.0479738
821	d__Bacteria|p__Bacteroidetes|c__Bacteroidia|o__Bacteroidales|f__Bacteroidaceae|g__Bacteroides|s__Bacteroides vulgatus	Bacteroides vulgatus	S	Bacteria	0.0309887	0.00175754	0	0.941012	4.05342e-05	0.00012505	0.0266731	0.0716856
1637999	d__Bacteria|p__Verrucomicrobia|s__Verrucomicrobia bacterium IMCC26134	Verrucomicrobia bacterium IMCC26134	S	Bacteria	0.0309759	0.0074419	0.0001345	0.468557	0.000708267	0.00275509	0.029192	0.0829309
1853228	d__Bacteria|p__Bacteroidetes|c__Chitinophagia	Chitinophagia	C	Bacteria	0.0308472	0.00573561	9.94337e-05	0.778721	0.000459032	0.00129532	0.0252239	0.108839
1853229	d__Bacteria|p__Bacteroidetes|c__Chitinophagia|o__Chitinophagales	Chitinophagales	O	Bacteria	0.0308472	0.00573561	9.94337e-05	0.778721	0.000459032	0.00129532	0.0252239	0.108839
563835	d__Bacteria|p__Bacteroidetes|c__Chitinophagia|o__Chitinophagales|f__Chitinophagaceae	Chitinophagaceae	F	Bacteria	0.0308472	0.00573561	9.94337e-05	0.778721	0.000459032	0.00129532	0.0252239	0.108839
162289	d__Bacteria|p__Firmicutes|c__Tissierellia|o__Tissierellales|f__Peptoniphilaceae|g__Peptoniphilus	Peptoniphilus	G	Bacteria	0.0308341	0.00125942	0	2.32376	0.00013404	0.000408088	0.00723104	0.0480474
1890464	d__Bacteria|p__Cyanobacteria|o__Chroococcales|f__Chroococcaceae	Chroococcaceae	F	Bacteria	0.0306595	0.000798584	2.794e-05	2.37319	0.00012975	0.000280623	0.00357113	0.043849
37928	d__Bacteria|p__Actinobacteria|c__Actinobacteria|o__Micrococcales|f__Micrococcaceae|g__Arthrobacter|s__Arthrobacter crystallopoietes	Arthrobacter crystallopoietes	S	Bacteria	0.0305594	0.000148913	0	0.548328	0	3.47949e-05	0.000592894	0.100032
2603324	d__Bacteria|p__Proteobacteria|c__Alphaproteobacteria|o__Rhodospirillales|f__Acetobacteraceae|g__Acidibrevibacterium	Acidibrevibacterium	G	Bacteria	0.0303967	9.93904e-05	0	3.92334	0	2.65583e-05	0.000485691	0.0766583
1969806	d__Bacteria|p__Proteobacteria|c__Alphaproteobacteria|o__Rhodospirillales|f__Acetobacteraceae|g__Acidibrevibacterium|s__Acidibrevibacterium fodinaquatile	Acidibrevibacterium fodinaquatile	S	Bacteria	0.0303967	9.93904e-05	0	3.92334	0	2.65583e-05	0.000485691	0.0766583
29405	d__Bacteria|p__Actinobacteria|c__Actinobacteria|o__Propionibacteriales|f__Propionibacteriaceae|g__Microlunatus|s__Microlunatus phosphovorus	Microlunatus phosphovorus	S	Bacteria	0.0303409	0.000302694	1.82106e-05	0.575899	7.609e-05	0.000134299	0.00181864	0.11799
1032480	d__Bacteria|p__Actinobacteria|c__Actinobacteria|o__Propionibacteriales|f__Propionibacteriaceae|g__Microlunatus|s__Microlunatus phosphovorus|t__Microlunatus phosphovorus NM-1	Microlunatus phosphovorus NM-1	S1	Bacteria	0.0303409	0.000302694	1.82106e-05	0.575899	7.609e-05	0.000134299	0.00181864	0.11799
1380	d__Bacteria|p__Actinobacteria|c__Coriobacteriia|o__Coriobacteriales|f__Atopobiaceae|g__Atopobium	Atopobium	G	Bacteria	0.0301738	0.000857377	0	1.854	0	6.21975e-05	0.0131848	0.0459086
1382	d__Bacteria|p__Actinobacteria|c__Coriobacteriia|o__Coriobacteriales|f__Atopobiaceae|g__Atopobium|s__Atopobium parvulum	Atopobium parvulum	S	Bacteria	0.0301738	0.000857377	0	1.854	0	6.21975e-05	0.0131848	0.0459086
521095	d__Bacteria|p__Actinobacteria|c__Coriobacteriia|o__Coriobacteriales|f__Atopobiaceae|g__Atopobium|s__Atopobium parvulum|t__Atopobium parvulum DSM 20469	Atopobium parvulum DSM 20469	S1	Bacteria	0.0301738	0.000857377	0	1.854	0	6.21975e-05	0.0131848	0.0459086
84992	d__Bacteria|p__Actinobacteria|c__Acidimicrobiia	Acidimicrobiia	C	Bacteria	0.0300809	0.000217927	0	0.879656	3.03201e-05	8.39173e-05	0.00136896	0.129104
84993	d__Bacteria|p__Actinobacteria|c__Acidimicrobiia|o__Acidimicrobiales	Acidimicrobiales	O	Bacteria	0.0300809	0.000217927	0	0.879656	3.03201e-05	8.39173e-05	0.00136896	0.129104
357	d__Bacteria|p__Proteobacteria|c__Alphaproteobacteria|o__Rhizobiales|f__Rhizobiaceae|g__Agrobacterium	Agrobacterium	G	Bacteria	0.0297098	0.00597028	0.000119937	0.851252	0.000722886	0.00160976	0.0205935	0.0698488
335929	d__Bacteria|p__Proteobacteria|c__Alphaproteobacteria|o__Sphingomonadales|f__Erythrobacteraceae	Erythrobacteraceae	F	Bacteria	0.0296575	0.00197913	0.000115632	0.381724	0.000456883	0.000826732	0.0115141	0.133492
186822	d__Bacteria|p__Firmicutes|c__Bacilli|o__Bacillales|f__Paenibacillaceae	Paenibacillaceae	F	Bacteria	0.029609	0.0126692	0.000552325	0.735565	0.00118731	0.00280298	0.0411068	0.0744851
1303	d__Bacteria|p__Firmicutes|c__Bacilli|o__Lactobacillales|f__Streptococcaceae|g__Streptococcus|s__Streptococcus oralis	Streptococcus oralis	S	Bacteria	0.0295496	0.00400122	0	0.903483	0.000134032	0.000620822	0.0211842	0.066918
200795	d__Bacteria|p__Chloroflexi	Chloroflexi	P	Bacteria	0.0293133	0.00165537	3.20572e-05	0.349567	0.000161686	0.00040953	0.00525006	0.133944
186804	d__Bacteria|p__Firmicutes|c__Clostridia|o__Clostridiales|f__Peptostreptococcaceae	Peptostreptococcaceae	F	Bacteria	0.0292846	0.00828049	0.00019059	0.453159	0.000608064	0.00179777	0.0282642	0.0990723
1865	d__Bacteria|p__Actinobacteria|c__Actinobacteria|o__Micromonosporales|f__Micromonosporaceae|g__Actinoplanes	Actinoplanes	G	Bacteria	0.0292749	0.00099424	4.51971e-05	1.40447	0.000281074	0.000421013	0.0062757	0.0616672
53457	d__Bacteria|p__Actinobacteria|c__Actinobacteria|o__Micrococcales|f__Intrasporangiaceae|g__Janibacter	Janibacter	G	Bacteria	0.0292349	0.000881479	0	0.327624	0.000126508	0.000252575	0.00529662	0.140967
726	d__Bacteria|p__Proteobacteria|c__Gammaproteobacteria|o__Pasteurellales|f__Pasteurellaceae|g__Haemophilus|s__Haemophilus haemolyticus	Haemophilus haemolyticus	S	Bacteria	0.0290984	0.000654608	0	1.79968	2.42263e-05	9.61078e-05	0.00411562	0.0365072
283168	d__Bacteria|p__Bacteroidetes|c__Bacteroidia|o__Bacteroidales|f__Odoribacteraceae|g__Odoribacter	Odoribacter	G	Bacteria	0.0286007	0.000552491	0	1.56434	0	3.46599e-05	0.00523376	0.0639528
28118	d__Bacteria|p__Bacteroidetes|c__Bacteroidia|o__Bacteroidales|f__Odoribacteraceae|g__Odoribacter|s__Odoribacter splanchnicus	Odoribacter splanchnicus	S	Bacteria	0.0286007	0.000552491	0	1.56434	0	3.46599e-05	0.00523376	0.0639528
2040	d__Bacteria|p__Actinobacteria|c__Actinobacteria|o__Propionibacteriales|f__Nocardioidaceae|g__Aeromicrobium	Aeromicrobium	G	Bacteria	0.0280038	0.00037475	0	0.480525	6.03038e-05	0.000141685	0.00219519	0.124825
28112	d__Bacteria|p__Bacteroidetes|c__Bacteroidia|o__Bacteroidales|f__Tannerellaceae|g__Tannerella|s__Tannerella forsythia	Tannerella forsythia	S	Bacteria	0.0279314	0.00110317	0	0.703433	0	5.12983e-05	0.012332	0.0918334
1047167	d__Eukaryota|k__Fungi|p__Ascomycota|c__Dothideomycetes|o__Capnodiales|f__Mycosphaerellaceae|g__Zymoseptoria	Zymoseptoria	G	Eukaryota	0.0278331	0.00244917	2.97723e-05	1.22077	0.000191807	0.000482326	0.0162438	0.03567
1047171	d__Eukaryota|k__Fungi|p__Ascomycota|c__Dothideomycetes|o__Capnodiales|f__Mycosphaerellaceae|g__Zymoseptoria|s__Zymoseptoria tritici	Zymoseptoria tritici	S	Eukaryota	0.0278331	0.00244917	2.97723e-05	1.22077	0.000191807	0.000482326	0.0162438	0.03567
336722	d__Eukaryota|k__Fungi|p__Ascomycota|c__Dothideomycetes|o__Capnodiales|f__Mycosphaerellaceae|g__Zymoseptoria|s__Zymoseptoria tritici|t__Zymoseptoria tritici IPO323	Zymoseptoria tritici IPO323	S1	Eukaryota	0.0278331	0.00244917	2.97723e-05	1.22077	0.000191807	0.000482326	0.0162438	0.03567
85018	d__Bacteria|p__Actinobacteria|c__Actinobacteria|o__Micrococcales|f__Dermatophilaceae	Dermatophilaceae	F	Bacteria	0.0277937	0.000244044	0	0.425864	2.81986e-05	8.11291e-05	0.00197812	0.117
155616	d__Eukaryota|k__Fungi|p__Basidiomycota|c__Tremellomycetes	Tremellomycetes	C	Eukaryota	0.0277373	0.000821389	1.80789e-05	1.76547	0.000134414	0.000268571	0.0104412	0.0683545
5234	d__Eukaryota|k__Fungi|p__Basidiomycota|c__Tremellomycetes|o__Tremellales	Tremellales	O	Eukaryota	0.0277373	0.000821389	1.80789e-05	1.76547	0.000134414	0.000268571	0.0104412	0.0683545
1884633	d__Eukaryota|k__Fungi|p__Basidiomycota|c__Tremellomycetes|o__Tremellales|f__Cryptococcaceae	Cryptococcaceae	F	Eukaryota	0.0277373	0.000821389	1.80789e-05	1.76547	0.000134414	0.000268571	0.0104412	0.0683545
5206	d__Eukaryota|k__Fungi|p__Basidiomycota|c__Tremellomycetes|o__Tremellales|f__Cryptococcaceae|g__Cryptococcus	Cryptococcus	G	Eukaryota	0.0277373	0.000821389	1.80789e-05	1.76547	0.000134414	0.000268571	0.0104412	0.0683545
84135	d__Bacteria|p__Firmicutes|c__Bacilli|o__Bacillales|g__Gemella|s__Gemella sanguinis	Gemella sanguinis	S	Bacteria	0.0277253	0.0014246	0	1.88751	3.04088e-05	0.000143151	0.00957605	0.0570891
1720344	d__Bacteria|p__Proteobacteria|c__Gammaproteobacteria|o__Pseudomonadales|f__Moraxellaceae|g__Psychrobacter|s__Psychrobacter sp. AntiMn-1	Psychrobacter sp. AntiMn-1	S	Bacteria	0.0276833	0.000105614	0	0.44187	0	2.36101e-05	0.000906736	0.112067
712633	d__Bacteria|p__Firmicutes|c__Bacilli|o__Lactobacillales|f__Streptococcaceae|g__Streptococcus|s__Streptococcus sp. oral taxon 431	Streptococcus sp. oral taxon 431	S	Bacteria	0.0276149	0.00220011	0	2.4892	4.02733e-05	0.000284362	0.0127597	0.0626445
2479767	d__Bacteria|p__Firmicutes|c__Clostridia|o__Clostridiales|f__Lachnospiraceae|g__Blautia|s__Blautia sp. SC05B48	Blautia sp. SC05B48	S	Bacteria	0.0269392	0.000500308	0	0.992798	1.67015e-05	7.25953e-05	0.0100794	0.0941261
102231	d__Bacteria|p__Cyanobacteria|o__Chroococcales|f__Chroococcaceae|g__Gloeocapsa	Gloeocapsa	G	Bacteria	0.0269317	9.4077e-05	0	2.36272	0	1.92243e-05	0.000553055	0.035177
1173026	d__Bacteria|p__Cyanobacteria|o__Chroococcales|f__Chroococcaceae|g__Gloeocapsa|s__Gloeocapsa sp. PCC 7428	Gloeocapsa sp. PCC 7428	S	Bacteria	0.0269317	9.4077e-05	0	2.36272	0	1.92243e-05	0.000553055	0.035177
164546	d__Bacteria|p__Proteobacteria|c__Betaproteobacteria|o__Burkholderiales|f__Burkholderiaceae|g__Cupriavidus|s__Cupriavidus taiwanensis	Cupriavidus taiwanensis	S	Bacteria	0.0268885	0.00254002	0.000249085	2.50329	0.000611461	0.00111359	0.00765718	0.0224337
1742993	d__Bacteria|p__Actinobacteria|c__Actinobacteria|o__Micrococcales|f__Micrococcaceae|g__Pseudarthrobacter	Pseudarthrobacter	G	Bacteria	0.0268596	0.000253325	0	0.50453	2.73876e-05	9.80102e-05	0.00145354	0.110147
1404	d__Bacteria|p__Firmicutes|c__Bacilli|o__Bacillales|f__Bacillaceae|g__Bacillus|s__Bacillus megaterium	Bacillus megaterium	S	Bacteria	0.0268138	0.00513014	0.000247706	0.831272	0.00139751	0.00269256	0.0164847	0.050528
186818	d__Bacteria|p__Firmicutes|c__Bacilli|o__Bacillales|f__Planococcaceae	Planococcaceae	F	Bacteria	0.0267979	0.00603168	0.00010318	0.318604	0.000648771	0.00208665	0.0186509	0.094586
1868332	d__Bacteria|p__Actinobacteria|c__Actinobacteria|o__Micrococcales|f__Micrococcaceae|g__Neomicrococcus	Neomicrococcus	G	Bacteria	0.0267534	7.7946e-05	0	0.522739	0	0	0.000443492	0.10809
556325	d__Bacteria|p__Actinobacteria|c__Actinobacteria|o__Micrococcales|f__Micrococcaceae|g__Neomicrococcus|s__Neomicrococcus aestuarii	Neomicrococcus aestuarii	S	Bacteria	0.0267534	7.7946e-05	0	0.522739	0	0	0.000443492	0.10809
2562284	d__Bacteria|p__Proteobacteria|c__Alphaproteobacteria|o__Rhizobiales|f__Xanthobacteraceae|g__Pseudolabrys|s__Pseudolabrys sp. FHR47	Pseudolabrys sp. FHR47	S	Bacteria	0.0267486	3.79149e-05	0	10.2443	0	0	0.000583162	0.00353506
1624	d__Bacteria|p__Firmicutes|c__Bacilli|o__Lactobacillales|f__Lactobacillaceae|g__Lactobacillus|s__Lactobacillus salivarius	Lactobacillus salivarius	S	Bacteria	0.0265943	0.000680155	0	8.44201	2.79731e-05	9.74922e-05	0.00276165	0.0217427
830	d__Bacteria|p__Firmicutes|c__Clostridia|o__Clostridiales|f__Lachnospiraceae|g__Butyrivibrio	Butyrivibrio	G	Bacteria	0.0265193	0.000714553	0	0.92261	0	4.72445e-05	0.0183016	0.0629932
38300	d__Bacteria|p__Actinobacteria|c__Actinobacteria|o__Streptomycetales|f__Streptomycetaceae|g__Streptomyces|s__Streptomyces pristinaespiralis	Streptomyces pristinaespiralis	S	Bacteria	0.0264022	0.00458738	0.000194626	0.815302	0.000943241	0.00184066	0.0172241	0.0536598
457429	d__Bacteria|p__Actinobacteria|c__Actinobacteria|o__Streptomycetales|f__Streptomycetaceae|g__Streptomyces|s__Streptomyces pristinaespiralis|t__Streptomyces pristinaespiralis ATCC 25486	Streptomyces pristinaespiralis ATCC 25486	S1	Bacteria	0.0262317	0.00440756	0.000182241	0.814808	0.000836085	0.00160128	0.0171037	0.0536292
186806	d__Bacteria|p__Firmicutes|c__Clostridia|o__Clostridiales|f__Eubacteriaceae	Eubacteriaceae	F	Bacteria	0.026117	0.00142039	0	1.31582	7.57423e-05	0.000211979	0.00603252	0.0217952
1316254	d__Bacteria|p__Firmicutes|c__Negativicutes|o__Veillonellales|f__Veillonellaceae|g__Veillonella|s__Veillonella parvula|t__Veillonella parvula HSIVP1	Veillonella parvula HSIVP1	S1	Bacteria	0.0260882	0.000995278	0	0.721495	4.27772e-05	0.000173334	0.0124279	0.057047
54005	d__Bacteria|p__Firmicutes|c__Tissierellia|o__Tissierellales|f__Peptoniphilaceae|g__Peptoniphilus|s__Peptoniphilus harei	Peptoniphilus harei	S	Bacteria	0.0257321	0.000639487	0	2.26461	7.40716e-05	0.000221087	0.0045033	0.0303518
135623	d__Bacteria|p__Proteobacteria|c__Gammaproteobacteria|o__Vibrionales	Vibrionales	O	Bacteria	0.0256336	0.0134406	0.000717399	0.429734	0.00164531	0.00384666	0.0275006	0.0500542
641	d__Bacteria|p__Proteobacteria|c__Gammaproteobacteria|o__Vibrionales|f__Vibrionaceae	Vibrionaceae	F	Bacteria	0.0256336	0.0134406	0.000717399	0.429734	0.00164531	0.00384666	0.0275006	0.0500542
590	d__Bacteria|p__Proteobacteria|c__Gammaproteobacteria|o__Enterobacterales|f__Enterobacteriaceae|g__Salmonella	Salmonella	G	Bacteria	0.0252235	0.0102605	0.000211242	1.4287	0.00099905	0.00258506	0.0267069	0.049065
1177	d__Bacteria|p__Cyanobacteria|o__Nostocales|f__Nostocaceae|g__Nostoc	Nostoc	G	Bacteria	0.0245105	0.00163914	6.08107e-05	1.26829	0.000403659	0.00063785	0.0114172	0.0493346
216851	d__Bacteria|p__Firmicutes|c__Clostridia|o__Clostridiales|f__Ruminococcaceae|g__Faecalibacterium	Faecalibacterium	G	Bacteria	0.0244699	0.000774512	0	1.09425	5.57202e-05	0.000154595	0.00428165	0.0727012
853	d__Bacteria|p__Firmicutes|c__Clostridia|o__Clostridiales|f__Ruminococcaceae|g__Faecalibacterium|s__Faecalibacterium prausnitzii	Faecalibacterium prausnitzii	S	Bacteria	0.0244699	0.000774512	0	1.09425	5.57202e-05	0.000154595	0.00428165	0.0727012
358	d__Bacteria|p__Proteobacteria|c__Alphaproteobacteria|o__Rhizobiales|f__Rhizobiaceae|g__Agrobacterium|s__Agrobacterium tumefaciens	Agrobacterium tumefaciens	S	Bacteria	0.0243335	0.00374024	5.09734e-05	0.755033	0.000571222	0.00113708	0.01618	0.0564668
28901	d__Bacteria|p__Proteobacteria|c__Gammaproteobacteria|o__Enterobacterales|f__Enterobacteriaceae|g__Salmonella|s__Salmonella enterica	Salmonella enterica	S	Bacteria	0.0242598	0.0101005	0.0002076	1.22785	0.000992542	0.00250661	0.026039	0.0481428
1243	d__Bacteria|p__Firmicutes|c__Bacilli|o__Lactobacillales|f__Leuconostocaceae|g__Leuconostoc	Leuconostoc	G	Bacteria	0.0241599	0.00161279	3.60266e-05	0.458182	0.000187478	0.000628282	0.00550587	0.0899597
739	d__Bacteria|p__Proteobacteria|c__Gammaproteobacteria|o__Pasteurellales|f__Pasteurellaceae|g__Aggregatibacter|s__Aggregatibacter segnis	Aggregatibacter segnis	S	Bacteria	0.0240753	0.000310653	0	3.18393	0	3.89353e-05	0.00195317	0.0132908
888057	d__Bacteria|p__Proteobacteria|c__Gammaproteobacteria|o__Pasteurellales|f__Pasteurellaceae|g__Aggregatibacter|s__Aggregatibacter segnis|t__Aggregatibacter segnis ATCC 33393	Aggregatibacter segnis ATCC 33393	S1	Bacteria	0.0240753	0.000310653	0	3.18393	0	3.89353e-05	0.00195317	0.0132908
46352	d__Bacteria|p__Actinobacteria|c__Actinobacteria|o__Micrococcales|f__Microbacteriaceae|g__Agrococcus	Agrococcus	G	Bacteria	0.0240309	0.000725037	0	0.347263	6.5692e-05	0.000211996	0.00479194	0.111115
171279	d__Bacteria|p__Tenericutes|c__Mollicutes|o__Mycoplasmatales|f__Mycoplasmataceae|g__Mycoplasma|s__Mycoplasma anatis	Mycoplasma anatis	S	Bacteria	0.0238852	0.00327715	0.000102957	0.848638	0.000386949	0.00103202	0.0130375	0.0427859
2592655	d__Bacteria|p__Proteobacteria|c__Alphaproteobacteria|o__Rhodospirillales|f__Acetobacteraceae|g__Acetobacter|s__Acetobacter sp. KACC 21233	Acetobacter sp. KACC 21233	S	Bacteria	0.0236254	0	0	1.12361	0	0	0.000169041	0.006501
1847	d__Bacteria|p__Actinobacteria|c__Actinobacteria|o__Pseudonocardiales|f__Pseudonocardiaceae|g__Pseudonocardia	Pseudonocardia	G	Bacteria	0.0235837	0.000666385	0	0.379415	0.000151606	0.000278384	0.0033866	0.097205
107	d__Bacteria|p__Bacteroidetes|c__Cytophagia|o__Cytophagales|f__Cytophagaceae|g__Spirosoma	Spirosoma	G	Bacteria	0.0235099	0.00214678	2.08658e-05	0.649271	8.58736e-05	0.000367214	0.0173622	0.0801918
88233	d__Bacteria|p__Firmicutes|c__Bacilli|o__Lactobacillales|f__Lactobacillaceae|g__Lactobacillus|s__Lactobacillus manihotivorans	Lactobacillus manihotivorans	S	Bacteria	0.0234694	5.03019e-05	0	1.11841	0	0	0.000248728	0.00692926
242231	d__Bacteria|p__Proteobacteria|c__Betaproteobacteria|o__Neisseriales|f__Neisseriaceae|g__Neisseria|s__Neisseria gonorrhoeae|t__Neisseria gonorrhoeae FA 1090	Neisseria gonorrhoeae FA 1090	S1	Bacteria	0.023413	6.03353e-05	0	1.52691	0	0	0.00135756	0.031313
57495	d__Bacteria|p__Actinobacteria|c__Actinobacteria|o__Micrococcales|f__Dermacoccaceae|g__Dermacoccus	Dermacoccus	G	Bacteria	0.0230803	0.00090926	0	1.46883	0.000105817	0.000209588	0.00666819	0.0745817
1274	d__Bacteria|p__Actinobacteria|c__Actinobacteria|o__Micrococcales|f__Dermacoccaceae|g__Dermacoccus|s__Dermacoccus nishinomiyaensis	Dermacoccus nishinomiyaensis	S	Bacteria	0.0230803	0.00090926	0	1.46883	0.000105817	0.000209588	0.00666819	0.0745817
57723	d__Bacteria|p__Acidobacteria	Acidobacteria	P	Bacteria	0.0228541	0.00129273	3.11139e-05	0.516044	0.000148364	0.000410101	0.00461135	0.108664
216816	d__Bacteria|p__Actinobacteria|c__Actinobacteria|o__Bifidobacteriales|f__Bifidobacteriaceae|g__Bifidobacterium|s__Bifidobacterium longum	Bifidobacterium longum	S	Bacteria	0.0228074	0.000188845	0	2.49976	1.61064e-05	5.83891e-05	0.00202925	0.0440242
2497577	d__Viruses|p__Negarnaviricota|c__Insthoviricetes	Insthoviricetes	C	Viruses	0.0226589	0	0	4.14589	0	0	0	3.29671e-05
2499411	d__Viruses|p__Negarnaviricota|c__Insthoviricetes|o__Articulavirales	Articulavirales	O	Viruses	0.0226589	0	0	4.14589	0	0	0	3.29671e-05
11308	d__Viruses|p__Negarnaviricota|c__Insthoviricetes|o__Articulavirales|f__Orthomyxoviridae	Orthomyxoviridae	F	Viruses	0.0226589	0	0	4.14589	0	0	0	3.29671e-05
586	d__Bacteria|p__Proteobacteria|c__Gammaproteobacteria|o__Enterobacterales|f__Morganellaceae|g__Providencia	Providencia	G	Bacteria	0.0226409	0.0041111	0.000138569	0.909186	0.000890894	0.0018971	0.0126103	0.0368628
197911	d__Viruses|p__Negarnaviricota|c__Insthoviricetes|o__Articulavirales|f__Orthomyxoviridae|g__Alphainfluenzavirus	Alphainfluenzavirus	G	Viruses	0.0226004	0	0	4.14589	0	0	0	2.88606e-05
11320	d__Viruses|p__Negarnaviricota|c__Insthoviricetes|o__Articulavirales|f__Orthomyxoviridae|g__Alphainfluenzavirus|s__Influenza A virus	Influenza A virus	S	Viruses	0.0226004	0	0	4.14589	0	0	0	2.88606e-05
68909	d__Bacteria|p__Deinococcus-Thermus|c__Deinococci|o__Deinococcales|f__Deinococcaceae|g__Deinococcus|s__Deinococcus geothermalis	Deinococcus geothermalis	S	Bacteria	0.0224322	8.01551e-05	0	0.296018	0	2.13023e-05	0.000461937	0.0868609
319795	d__Bacteria|p__Deinococcus-Thermus|c__Deinococci|o__Deinococcales|f__Deinococcaceae|g__Deinococcus|s__Deinococcus geothermalis|t__Deinococcus geothermalis DSM 11300	Deinococcus geothermalis DSM 11300	S1	Bacteria	0.0224322	8.01551e-05	0	0.296018	0	2.13023e-05	0.000461937	0.0868609
116071	d__Bacteria|p__Actinobacteria|c__Actinobacteria|o__Propionibacteriales|f__Nocardioidaceae|g__Micropruina	Micropruina	G	Bacteria	0.0223508	8.86623e-05	0	0.30413	0	2.70653e-05	0.000476082	0.0984453
75385	d__Bacteria|p__Actinobacteria|c__Actinobacteria|o__Propionibacteriales|f__Nocardioidaceae|g__Micropruina|s__Micropruina glycogenica	Micropruina glycogenica	S	Bacteria	0.0223508	8.86623e-05	0	0.30413	0	2.70653e-05	0.000476082	0.0984453
1470540	d__Bacteria|p__Firmicutes|c__Bacilli|o__Lactobacillales|f__Carnobacteriaceae|g__Jeotgalibaca	Jeotgalibaca	G	Bacteria	0.0222865	0.00199678	0	0.24363	2.48738e-05	7.98292e-05	0.0306312	0.0743024
29580	d__Bacteria|p__Proteobacteria|c__Betaproteobacteria|o__Burkholderiales|f__Oxalobacteraceae|g__Janthinobacterium	Janthinobacterium	G	Bacteria	0.0221828	0.000612573	2.91801e-05	1.08551	0.000125307	0.000235284	0.00382606	0.089195
2691356	d__Bacteria|p__Planctomycetes|c__Planctomycetia|o__Isosphaerales	Isosphaerales	O	Bacteria	0.0220973	0.000251156	1.94626e-05	0.339418	6.8469e-05	0.000119113	0.00114294	0.0989902
1763524	d__Bacteria|p__Planctomycetes|c__Planctomycetia|o__Isosphaerales|f__Isosphaeraceae	Isosphaeraceae	F	Bacteria	0.0220973	0.000251156	1.94626e-05	0.339418	6.8469e-05	0.000119113	0.00114294	0.0989902
76859	d__Bacteria|p__Fusobacteria|c__Fusobacteriia|o__Fusobacteriales|f__Fusobacteriaceae|g__Fusobacterium|s__Fusobacterium nucleatum|t__Fusobacterium nucleatum subsp. animalis	Fusobacterium nucleatum subsp. animalis	S1	Bacteria	0.022009	0.000952233	1.68313e-05	1.74026	5.10663e-05	0.000137258	0.00496771	0.0456222
114727	d__Viruses|p__Negarnaviricota|c__Insthoviricetes|o__Articulavirales|f__Orthomyxoviridae|g__Alphainfluenzavirus|s__Influenza A virus|t__H1N1 subtype	H1N1 subtype	S1	Viruses	0.0219712	0	0	4.09004	0	0	0	2.74645e-05
1358	d__Bacteria|p__Firmicutes|c__Bacilli|o__Lactobacillales|f__Streptococcaceae|g__Lactococcus|s__Lactococcus lactis	Lactococcus lactis	S	Bacteria	0.0218899	0.00314304	4.62529e-05	1.09748	0.000443958	0.00125403	0.0102853	0.0371296
120683	d__Bacteria|p__Spirochaetes|c__Spirochaetia|o__Spirochaetales|f__Spirochaetaceae|g__Treponema|s__Treponema sp. OMZ 804	Treponema sp. OMZ 804	S	Bacteria	0.0218376	0.000458868	0	1.63659	0	3.6178e-05	0.0088416	0.0350569
539	d__Bacteria|p__Proteobacteria|c__Betaproteobacteria|o__Neisseriales|f__Neisseriaceae|g__Eikenella|s__Eikenella corrodens	Eikenella corrodens	S	Bacteria	0.0217776	0.000702442	0	2.02293	0	6.24296e-05	0.00428868	0.0275848
44249	d__Bacteria|p__Firmicutes|c__Bacilli|o__Bacillales|f__Paenibacillaceae|g__Paenibacillus	Paenibacillus	G	Bacteria	0.0216846	0.010958	0.000478795	0.549467	0.000950936	0.002362	0.0291607	0.0498033
614	d__Bacteria|p__Proteobacteria|c__Gammaproteobacteria|o__Enterobacterales|f__Yersiniaceae|g__Serratia|s__Serratia liquefaciens	Serratia liquefaciens	S	Bacteria	0.0216695	0.00269925	5.09734e-05	0.891857	0.000275958	0.000762894	0.00969425	0.0339848
2530390	d__Bacteria|p__Bacteroidetes|c__Bacteroidia|o__Bacteroidales|f__Muribaculaceae|g__Muribaculum|s__Muribaculum sp. TLL-A4	Muribaculum sp. TLL-A4	S	Bacteria	0.021633	0.00037152	0	0.543068	0	0	0.00550215	0.0610768
1610	d__Bacteria|p__Firmicutes|c__Bacilli|o__Lactobacillales|f__Lactobacillaceae|g__Lactobacillus|s__Lactobacillus coryniformis	Lactobacillus coryniformis	S	Bacteria	0.0215756	9.51585e-05	0	1.2335	0	0	0.000515368	0.0153063
484	d__Bacteria|p__Proteobacteria|c__Betaproteobacteria|o__Neisseriales|f__Neisseriaceae|g__Neisseria|s__Neisseria flavescens	Neisseria flavescens	S	Bacteria	0.0212783	0.000305902	0	1.11619	0	3.99324e-05	0.00250112	0.0330401
1278221	d__Bacteria|p__Actinobacteria|c__Actinobacteria|o__Propionibacteriales|f__Propionibacteriaceae|g__Auraticoccus	Auraticoccus	G	Bacteria	0.0210656	0.000270861	0	0.287784	8.48074e-05	0.000148708	0.00076017	0.0893151
675864	d__Bacteria|p__Actinobacteria|c__Actinobacteria|o__Propionibacteriales|f__Propionibacteriaceae|g__Auraticoccus|s__Auraticoccus monumenti	Auraticoccus monumenti	S	Bacteria	0.0210656	0.000270861	0	0.287784	8.48074e-05	0.000148708	0.00076017	0.0893151
257758	d__Bacteria|p__Firmicutes|c__Bacilli|o__Lactobacillales|f__Streptococcaceae|g__Streptococcus|s__Streptococcus pseudopneumoniae	Streptococcus pseudopneumoniae	S	Bacteria	0.0209706	0.000565704	0	5.07299	0	8.25479e-05	0.00345558	0.0149909
1054460	d__Bacteria|p__Firmicutes|c__Bacilli|o__Lactobacillales|f__Streptococcaceae|g__Streptococcus|s__Streptococcus pseudopneumoniae|t__Streptococcus pseudopneumoniae IS7493	Streptococcus pseudopneumoniae IS7493	S1	Bacteria	0.0209706	0.000565704	0	5.07299	0	8.25479e-05	0.00345558	0.0149909
374	d__Bacteria|p__Proteobacteria|c__Alphaproteobacteria|o__Rhizobiales|f__Bradyrhizobiaceae|g__Bradyrhizobium	Bradyrhizobium	G	Bacteria	0.0209167	0.00339907	0.000161888	1.27555	0.000758828	0.00127725	0.0196405	0.0557304
1644055	d__Archaea|p__Euryarchaeota|c__Halobacteria|o__Haloferacales	Haloferacales	O	Archaea	0.020849	0.00298814	2.93668e-05	0.304063	0.000204426	0.000765714	0.0125751	0.051047
1055686	d__Bacteria|p__Proteobacteria|c__Deltaproteobacteria|o__Myxococcales|f__Sandaracinaceae	Sandaracinaceae	F	Bacteria	0.0207977	0.000115309	0	4.56404	3.37714e-05	5.50535e-05	0.000634779	0.0122999
1055688	d__Bacteria|p__Proteobacteria|c__Deltaproteobacteria|o__Myxococcales|f__Sandaracinaceae|g__Sandaracinus	Sandaracinus	G	Bacteria	0.0207977	0.000115309	0	4.56404	3.37714e-05	5.50535e-05	0.000634779	0.0122999
927083	d__Bacteria|p__Proteobacteria|c__Deltaproteobacteria|o__Myxococcales|f__Sandaracinaceae|g__Sandaracinus|s__Sandaracinus amylolyticus	Sandaracinus amylolyticus	S	Bacteria	0.0207977	0.000115309	0	4.56404	3.37714e-05	5.50535e-05	0.000634779	0.0122999
476	d__Bacteria|p__Proteobacteria|c__Gammaproteobacteria|o__Pseudomonadales|f__Moraxellaceae|g__Moraxella|s__Moraxella bovis	Moraxella bovis	S	Bacteria	0.0207767	6.49908e-05	0	2.85608	0	1.77338e-05	0.000320572	0.00331227
142182	d__Bacteria|p__Gemmatimonadetes	Gemmatimonadetes	P	Bacteria	0.0207755	0.000555193	0	0.595049	4.67932e-05	0.000123831	0.00359622	0.0920475
219685	d__Bacteria|p__Gemmatimonadetes|c__Gemmatimonadetes	Gemmatimonadetes	C	Bacteria	0.0207755	0.000555193	0	0.595049	4.67932e-05	0.000123831	0.00359622	0.0920475
219686	d__Bacteria|p__Gemmatimonadetes|c__Gemmatimonadetes|o__Gemmatimonadales	Gemmatimonadales	O	Bacteria	0.0207755	0.000555193	0	0.595049	4.67932e-05	0.000123831	0.00359622	0.0920475
219687	d__Bacteria|p__Gemmatimonadetes|c__Gemmatimonadetes|o__Gemmatimonadales|f__Gemmatimonadaceae	Gemmatimonadaceae	F	Bacteria	0.0207755	0.000555193	0	0.595049	4.67932e-05	0.000123831	0.00359622	0.0920475
186827	d__Bacteria|p__Firmicutes|c__Bacilli|o__Lactobacillales|f__Aerococcaceae	Aerococcaceae	F	Bacteria	0.0206078	0.00232786	0	0.274661	5.19076e-05	0.000226481	0.0279122	0.0623331
1680	d__Bacteria|p__Actinobacteria|c__Actinobacteria|o__Bifidobacteriales|f__Bifidobacteriaceae|g__Bifidobacterium|s__Bifidobacterium adolescentis	Bifidobacterium adolescentis	S	Bacteria	0.0205877	0.000102095	0	1.32463	0	2.51266e-05	0.000434845	0.0587391
588	d__Bacteria|p__Proteobacteria|c__Gammaproteobacteria|o__Enterobacterales|f__Morganellaceae|g__Providencia|s__Providencia stuartii	Providencia stuartii	S	Bacteria	0.0205784	0.00194136	4.05568e-05	0.892445	0.00034642	0.000659618	0.00940105	0.034798
680646	d__Bacteria|p__Actinobacteria|c__Actinobacteria|o__Micrococcales|f__Micrococcaceae|g__Rothia|s__Rothia mucilaginosa|t__Rothia mucilaginosa DY-18	Rothia mucilaginosa DY-18	S1	Bacteria	0.02057	0.00132311	0	1.0157	5.8762e-05	0.000274534	0.0104823	0.0379009
1689	d__Bacteria|p__Actinobacteria|c__Actinobacteria|o__Bifidobacteriales|f__Bifidobacteriaceae|g__Bifidobacterium|s__Bifidobacterium dentium	Bifidobacterium dentium	S	Bacteria	0.0204821	0	0	5.58545	0	0	0.000721302	0.00466304
191	d__Bacteria|p__Proteobacteria|c__Alphaproteobacteria|o__Rhodospirillales|f__Rhodospirillaceae|g__Azospirillum	Azospirillum	G	Bacteria	0.0204233	0.00102013	5.83879e-05	0.337892	0.000206657	0.000373549	0.00614092	0.0834045
2034	d__Bacteria|p__Actinobacteria|c__Actinobacteria|o__Micrococcales|f__Microbacteriaceae|g__Curtobacterium	Curtobacterium	G	Bacteria	0.0203469	0.00589487	8.54555e-05	0.537682	0.00104175	0.00182312	0.0268714	0.0449406
732	d__Bacteria|p__Proteobacteria|c__Gammaproteobacteria|o__Pasteurellales|f__Pasteurellaceae|g__Aggregatibacter|s__Aggregatibacter aphrophilus	Aggregatibacter aphrophilus	S	Bacteria	0.0202943	0.000552075	0	1.28163	2.05177e-05	9.96182e-05	0.00321334	0.0251803
2005523	d__Bacteria|p__Bacteroidetes|c__Bacteroidia|o__Bacteroidales|f__Paludibacteraceae	Paludibacteraceae	F	Bacteria	0.0201909	0.000512728	0	0.675856	0	2.0703e-05	0.00903639	0.0535008
346096	d__Bacteria|p__Bacteroidetes|c__Bacteroidia|o__Bacteroidales|f__Paludibacteraceae|g__Paludibacter	Paludibacter	G	Bacteria	0.0201909	0.000512728	0	0.675856	0	2.0703e-05	0.00903639	0.0535008
185300	d__Bacteria|p__Bacteroidetes|c__Bacteroidia|o__Bacteroidales|f__Paludibacteraceae|g__Paludibacter|s__Paludibacter propionicigenes	Paludibacter propionicigenes	S	Bacteria	0.0201909	0.000512728	0	0.675856	0	2.0703e-05	0.00903639	0.0535008
694427	d__Bacteria|p__Bacteroidetes|c__Bacteroidia|o__Bacteroidales|f__Paludibacteraceae|g__Paludibacter|s__Paludibacter propionicigenes|t__Paludibacter propionicigenes WB4	Paludibacter propionicigenes WB4	S1	Bacteria	0.0201909	0.000512728	0	0.675856	0	2.0703e-05	0.00903639	0.0535008
95818	d__Bacteria|p__Candidatus Saccharibacteria	Candidatus Saccharibacteria	P	Bacteria	0.0201613	0.00114895	0	0.705093	2.78359e-05	9.6514e-05	0.0253886	0.0558095
52773	d__Bacteria|p__Actinobacteria|c__Actinobacteria|o__Actinomycetales|f__Actinomycetaceae|g__Schaalia|s__Schaalia meyeri	Schaalia meyeri	S	Bacteria	0.0201055	0.000641111	0	2.42546	0	4.22462e-05	0.0115604	0.0308752
502394	d__Bacteria|p__Deinococcus-Thermus|c__Deinococci|o__Deinococcales|f__Deinococcaceae|g__Deinococcus|s__Deinococcus gobiensis	Deinococcus gobiensis	S	Bacteria	0.0200756	6.25859e-05	0	0.265257	0	1.95956e-05	0.000347208	0.0814714
745776	d__Bacteria|p__Deinococcus-Thermus|c__Deinococci|o__Deinococcales|f__Deinococcaceae|g__Deinococcus|s__Deinococcus gobiensis|t__Deinococcus gobiensis I-0	Deinococcus gobiensis I-0	S1	Bacteria	0.0200756	6.25859e-05	0	0.265257	0	1.95956e-05	0.000347208	0.0814714
1963268	d__Archaea|p__Euryarchaeota|c__Halobacteria|o__Halobacteriales|f__Haloarculaceae	Haloarculaceae	F	Archaea	0.0199926	0.00274754	2.17375e-05	0.336092	0.000195266	0.000672462	0.0126171	0.0512986
446860	d__Bacteria|p__Actinobacteria|c__Actinobacteria|o__Micrococcales|f__Micrococcaceae|g__Kocuria|s__Kocuria flava	Kocuria flava	S	Bacteria	0.019917	0.000104425	0	0.271446	0	2.54457e-05	0.00062642	0.084946
203494	d__Bacteria|p__Verrucomicrobia|c__Verrucomicrobiae	Verrucomicrobiae	C	Bacteria	0.0198935	0.00491948	0.000145489	0.285237	0.000862372	0.00178998	0.0230756	0.0587678
48461	d__Bacteria|p__Verrucomicrobia|c__Verrucomicrobiae|o__Verrucomicrobiales	Verrucomicrobiales	O	Bacteria	0.0198935	0.00491948	0.000145489	0.285237	0.000862372	0.00178998	0.0230756	0.0587678
5125	d__Eukaryota|k__Fungi|p__Ascomycota|c__Sordariomycetes|o__Hypocreales	Hypocreales	O	Eukaryota	0.0195504	0.00150478	6.24542e-05	0.715711	0.000431466	0.000646748	0.0129656	0.0391395
75	d__Bacteria|p__Proteobacteria|c__Alphaproteobacteria|o__Caulobacterales|f__Caulobacteraceae|g__Caulobacter	Caulobacter	G	Bacteria	0.0194907	0.00100351	2.794e-05	0.588752	0.000174014	0.000290822	0.0060519	0.0681219
1316596	d__Bacteria|p__Bacteroidetes|c__Flavobacteriia|o__Flavobacteriales|f__Flavobacteriaceae|g__Capnocytophaga|s__Capnocytophaga sp. oral taxon 878	Capnocytophaga sp. oral taxon 878	S	Bacteria	0.0192889	0.000143988	0	2.30945	0	3.17007e-05	0.00128251	0.0171359
267890	d__Bacteria|p__Proteobacteria|c__Gammaproteobacteria|o__Alteromonadales|f__Shewanellaceae	Shewanellaceae	F	Bacteria	0.0192318	0.00242578	8.86798e-05	0.605846	0.000228547	0.000612686	0.0119002	0.0562505
317577	d__Bacteria|p__Deinococcus-Thermus|c__Deinococci|o__Deinococcales|f__Deinococcaceae|g__Deinococcus|s__Deinococcus ficus	Deinococcus ficus	S	Bacteria	0.0191613	0.000127284	0	0.263506	0	3.742e-05	0.000835197	0.0693046
4893	d__Eukaryota|k__Fungi|p__Ascomycota|c__Saccharomycetes|o__Saccharomycetales|f__Saccharomycetaceae	Saccharomycetaceae	F	Eukaryota	0.0190446	0.0024341	0.000186791	0.56644	0.000491303	0.000912644	0.0177175	0.0395531
1314	d__Bacteria|p__Firmicutes|c__Bacilli|o__Lactobacillales|f__Streptococcaceae|g__Streptococcus|s__Streptococcus pyogenes	Streptococcus pyogenes	S	Bacteria	0.0187827	0.00550851	5.34247e-05	0.318915	0.000183647	0.000654254	0.0181913	0.0495254
1862	d__Bacteria|p__Actinobacteria|c__Actinobacteria|o__Micrococcales|f__Dermatophilaceae|g__Dermatophilus	Dermatophilus	G	Bacteria	0.0187731	0.000168436	0	0.323152	2.27527e-05	6.31926e-05	0.00146196	0.0715448
1863	d__Bacteria|p__Actinobacteria|c__Actinobacteria|o__Micrococcales|f__Dermatophilaceae|g__Dermatophilus|s__Dermatophilus congolensis	Dermatophilus congolensis	S	Bacteria	0.0187731	0.000168436	0	0.323152	2.27527e-05	6.31926e-05	0.00146196	0.0715448
2202825	d__Bacteria|p__Proteobacteria|c__Alphaproteobacteria|o__Rhizobiales|f__Methylobacteriaceae|g__Methylobacterium|s__Methylobacterium durans	Methylobacterium durans	S	Bacteria	0.0186478	0.000232565	0	0.481524	2.82178e-05	6.17953e-05	0.00169768	0.079378
1046	d__Bacteria|p__Proteobacteria|c__Gammaproteobacteria|o__Chromatiales|f__Chromatiaceae	Chromatiaceae	F	Bacteria	0.0186037	0.00139644	3.20075e-05	0.50336	0.000167292	0.00040231	0.00949569	0.0660272
1743	d__Bacteria|p__Actinobacteria|c__Actinobacteria|o__Propionibacteriales|f__Propionibacteriaceae|g__Propionibacterium	Propionibacterium	G	Bacteria	0.0185658	0.000501357	0	0.221437	4.03422e-05	0.000132693	0.00480608	0.0779215
32003	d__Bacteria|p__Proteobacteria|c__Betaproteobacteria|o__Nitrosomonadales	Nitrosomonadales	O	Bacteria	0.0185612	0.00235079	9.00665e-05	0.346578	0.000421179	0.00094196	0.00990862	0.0627725
1308	d__Bacteria|p__Firmicutes|c__Bacilli|o__Lactobacillales|f__Streptococcaceae|g__Streptococcus|s__Streptococcus thermophilus	Streptococcus thermophilus	S	Bacteria	0.0185451	0.00495563	1.73882e-05	0.378461	0.000127674	0.000634596	0.0223357	0.0434017
53335	d__Bacteria|p__Proteobacteria|c__Gammaproteobacteria|o__Enterobacterales|f__Erwiniaceae|g__Pantoea	Pantoea	G	Bacteria	0.018542	0.00195551	7.7536e-05	1.13671	0.000288419	0.000752277	0.0105648	0.0306917
365659	d__Bacteria|p__Firmicutes|c__Bacilli|o__Lactobacillales|f__Streptococcaceae|g__Streptococcus|s__Streptococcus mitis|t__Streptococcus mitis B6	Streptococcus mitis B6	S1	Bacteria	0.01845	0.000929237	0	0.843532	4.4511e-05	0.000206835	0.00574085	0.0250853
1282	d__Bacteria|p__Firmicutes|c__Bacilli|o__Bacillales|f__Staphylococcaceae|g__Staphylococcus|s__Staphylococcus epidermidis	Staphylococcus epidermidis	S	Bacteria	0.0183937	0.00371756	4.27318e-05	0.99627	0.000442711	0.00110494	0.0175998	0.0440275
766764	d__Eukaryota|k__Fungi|p__Ascomycota|c__Saccharomycetes|o__Saccharomycetales|f__Debaryomycetaceae	Debaryomycetaceae	F	Eukaryota	0.0183531	0.000620205	8.91615e-05	3.9741	0.000209937	0.000329785	0.00361739	0.0259844
483	d__Bacteria|p__Proteobacteria|c__Betaproteobacteria|o__Neisseriales|f__Neisseriaceae|g__Neisseria|s__Neisseria cinerea	Neisseria cinerea	S	Bacteria	0.0183232	0.000250314	0	1.74228	0	0	0.00305154	0.0229711
125287	d__Bacteria|p__Actinobacteria|c__Actinobacteria|o__Micrococcales|f__Intrasporangiaceae|g__Ornithinimicrobium	Ornithinimicrobium	G	Bacteria	0.0182449	0.000551509	2.38312e-05	0.210191	0.000103239	0.000182313	0.00344835	0.0814421
1211322	d__Bacteria|p__Deinococcus-Thermus|c__Deinococci|o__Deinococcales|f__Deinococcaceae|g__Deinococcus|s__Deinococcus metallilatus	Deinococcus metallilatus	S	Bacteria	0.0181698	0.000128696	0	0.235936	0	3.35629e-05	0.000689022	0.0728713
39948	d__Bacteria|p__Firmicutes|c__Negativicutes|o__Veillonellales|f__Veillonellaceae|g__Dialister	Dialister	G	Bacteria	0.0180914	0.00119852	0	0.753028	0	4.07331e-05	0.0126434	0.0393185
165779	d__Bacteria|p__Firmicutes|c__Tissierellia|o__Tissierellales|f__Peptoniphilaceae|g__Anaerococcus	Anaerococcus	G	Bacteria	0.0180841	0.00123911	0	0.491179	0.000102121	0.000367214	0.00594175	0.0567465
1307	d__Bacteria|p__Firmicutes|c__Bacilli|o__Lactobacillales|f__Streptococcaceae|g__Streptococcus|s__Streptococcus suis	Streptococcus suis	S	Bacteria	0.0180618	0.00427479	3.53866e-05	1.3774	0.000183806	0.000682908	0.0129758	0.0370224
1727	d__Bacteria|p__Actinobacteria|c__Actinobacteria|o__Corynebacteriales|f__Corynebacteriaceae|g__Corynebacterium|s__Corynebacterium variabile	Corynebacterium variabile	S	Bacteria	0.0180296	0.000169272	0	5.98419	1.5958e-05	4.87388e-05	0.00121924	0.0163419
858619	d__Bacteria|p__Actinobacteria|c__Actinobacteria|o__Corynebacteriales|f__Corynebacteriaceae|g__Corynebacterium|s__Corynebacterium variabile|t__Corynebacterium variabile DSM 44702	Corynebacterium variabile DSM 44702	S1	Bacteria	0.0180296	0.000169272	0	5.98419	1.5958e-05	4.87388e-05	0.00121924	0.0163419
46913	d__Bacteria|p__Proteobacteria|c__Alphaproteobacteria|o__Rhizobiales|f__Hyphomicrobiaceae|g__Devosia	Devosia	G	Bacteria	0.017948	0.000334158	0	1.24726	4.5479e-05	0.000119494	0.00280512	0.0556288
2701	d__Bacteria|p__Actinobacteria|c__Actinobacteria|o__Bifidobacteriales|f__Bifidobacteriaceae|g__Gardnerella	Gardnerella	G	Bacteria	0.0179108	0.000514286	0	0.874176	7.11647e-05	0.000167815	0.00302839	0.0446179
2702	d__Bacteria|p__Actinobacteria|c__Actinobacteria|o__Bifidobacteriales|f__Bifidobacteriaceae|g__Gardnerella|s__Gardnerella vaginalis	Gardnerella vaginalis	S	Bacteria	0.0179108	0.000514286	0	0.874176	7.11647e-05	0.000167815	0.00302839	0.0446179
1596	d__Bacteria|p__Firmicutes|c__Bacilli|o__Lactobacillales|f__Lactobacillaceae|g__Lactobacillus|s__Lactobacillus gasseri	Lactobacillus gasseri	S	Bacteria	0.0178482	2.73388e-05	0	7.65981	0	0	0.000107339	0.000363588
22	d__Bacteria|p__Proteobacteria|c__Gammaproteobacteria|o__Alteromonadales|f__Shewanellaceae|g__Shewanella	Shewanella	G	Bacteria	0.0178006	0.00217905	8.71325e-05	0.556998	0.000220556	0.000581879	0.0108125	0.0521596
963	d__Bacteria|p__Proteobacteria|c__Betaproteobacteria|o__Burkholderiales|f__Oxalobacteraceae|g__Herbaspirillum	Herbaspirillum	G	Bacteria	0.0176662	0.00165964	3.55792e-05	0.529324	0.000201739	0.00055307	0.0084468	0.0622939
85026	d__Bacteria|p__Actinobacteria|c__Actinobacteria|o__Corynebacteriales|f__Gordoniaceae	Gordoniaceae	F	Bacteria	0.0175373	0.00114388	3.36924e-05	0.244119	0.000201324	0.000387437	0.00799623	0.0739495
2053	d__Bacteria|p__Actinobacteria|c__Actinobacteria|o__Corynebacteriales|f__Gordoniaceae|g__Gordonia	Gordonia	G	Bacteria	0.0175373	0.00114388	3.36924e-05	0.244119	0.000201324	0.000387437	0.00799623	0.0739495
615	d__Bacteria|p__Proteobacteria|c__Gammaproteobacteria|o__Enterobacterales|f__Yersiniaceae|g__Serratia|s__Serratia marcescens	Serratia marcescens	S	Bacteria	0.0174378	0.00211906	0	0.696211	0.000400011	0.000801123	0.00736106	0.0258926
470	d__Bacteria|p__Proteobacteria|c__Gammaproteobacteria|o__Pseudomonadales|f__Moraxellaceae|g__Acinetobacter|s__Acinetobacter baumannii	Acinetobacter baumannii	S	Bacteria	0.0172725	0.00356634	0.000224348	0.373915	0.000628173	0.0012108	0.0155866	0.0374283
75984	d__Bacteria|p__Proteobacteria|c__Gammaproteobacteria|o__Pasteurellales|f__Pasteurellaceae|g__Mannheimia	Mannheimia	G	Bacteria	0.0172666	0.00116309	5.99142e-05	0.865108	0.000130226	0.000250074	0.00440552	0.0445787
106649	d__Bacteria|p__Proteobacteria|c__Gammaproteobacteria|o__Pseudomonadales|f__Moraxellaceae|g__Acinetobacter|s__Acinetobacter guillouiae	Acinetobacter guillouiae	S	Bacteria	0.0172375	0.00429529	0	0.270201	0.000362522	0.00104436	0.0134244	0.043262
622452	d__Bacteria|p__Actinobacteria|c__Actinobacteria|o__Kineosporiales	Kineosporiales	O	Bacteria	0.0171582	0.000163673	0	0.632858	4.24913e-05	7.56929e-05	0.000818104	0.0705124
83778	d__Bacteria|p__Actinobacteria|c__Actinobacteria|o__Kineosporiales|f__Kineosporiaceae	Kineosporiaceae	F	Bacteria	0.0171582	0.000163673	0	0.632858	4.24913e-05	7.56929e-05	0.000818104	0.0705124
33981	d__Bacteria|p__Actinobacteria|c__Actinobacteria|o__Kineosporiales|f__Kineosporiaceae|g__Kineococcus	Kineococcus	G	Bacteria	0.0171582	0.000163673	0	0.632858	4.24913e-05	7.56929e-05	0.000818104	0.0705124
131568	d__Bacteria|p__Actinobacteria|c__Actinobacteria|o__Kineosporiales|f__Kineosporiaceae|g__Kineococcus|s__Kineococcus radiotolerans	Kineococcus radiotolerans	S	Bacteria	0.0171582	0.000163673	0	0.632858	4.24913e-05	7.56929e-05	0.000818104	0.0705124
266940	d__Bacteria|p__Actinobacteria|c__Actinobacteria|o__Kineosporiales|f__Kineosporiaceae|g__Kineococcus|s__Kineococcus radiotolerans|t__Kineococcus radiotolerans SRS30216 = ATCC BAA-149	Kineococcus radiotolerans SRS30216 = ATCC BAA-149	S1	Bacteria	0.0171582	0.000163673	0	0.632858	4.24913e-05	7.56929e-05	0.000818104	0.0705124
1372	d__Bacteria|p__Firmicutes|c__Bacilli|o__Bacillales|f__Planococcaceae|g__Planococcus	Planococcus	G	Bacteria	0.0170157	0.00313651	3.36173e-05	0.232459	0.000400163	0.000925188	0.0141174	0.052323
52972	d__Bacteria|p__Proteobacteria|c__Betaproteobacteria|o__Burkholderiales|f__Comamonadaceae|g__Polaromonas	Polaromonas	G	Bacteria	0.0169561	0.000230695	0	0.370195	3.3736e-05	8.26358e-05	0.00141969	0.0671546
72273	d__Bacteria|p__Proteobacteria|c__Gammaproteobacteria|o__Thiotrichales	Thiotrichales	O	Bacteria	0.0169425	0.00803018	0.000257099	0.325736	0.00124647	0.00324841	0.0162973	0.0301529
68287	d__Bacteria|p__Proteobacteria|c__Alphaproteobacteria|o__Rhizobiales|f__Phyllobacteriaceae|g__Mesorhizobium	Mesorhizobium	G	Bacteria	0.0169343	0.00532066	0.000348837	0.169928	0.00114272	0.00209794	0.0246813	0.0474398
1704044	d__Bacteria|p__Actinobacteria|c__Actinobacteria|o__Micrococcales|f__Micrococcaceae|g__Arthrobacter|s__Arthrobacter sp. ERGS1:01	Arthrobacter sp. ERGS1:01	S	Bacteria	0.0168954	8.43971e-05	0	0.279744	0	3.84556e-05	0.00032675	0.0648491
222	d__Bacteria|p__Proteobacteria|c__Betaproteobacteria|o__Burkholderiales|f__Alcaligenaceae|g__Achromobacter	Achromobacter	G	Bacteria	0.016883	0.00273798	9.34079e-05	0.817485	0.000388358	0.000771264	0.0100135	0.0358344
135624	d__Bacteria|p__Proteobacteria|c__Gammaproteobacteria|o__Aeromonadales	Aeromonadales	O	Bacteria	0.0168518	0.0035881	0.000194748	0.159929	0.000642496	0.0014549	0.013864	0.0601498
1060	d__Bacteria|p__Proteobacteria|c__Alphaproteobacteria|o__Rhodobacterales|f__Rhodobacteraceae|g__Rhodobacter	Rhodobacter	G	Bacteria	0.0168507	0.00238144	0.000100387	0.205206	0.000458974	0.000831749	0.0158608	0.0608867
158846	d__Bacteria|p__Firmicutes|c__Negativicutes|o__Selenomonadales|f__Selenomonadaceae|g__Megamonas	Megamonas	G	Bacteria	0.0166878	0.000737258	0	0.3373	4.06157e-05	0.00014029	0.00423557	0.0576017
2236	d__Archaea|p__Euryarchaeota|c__Halobacteria|o__Halobacteriales|f__Halobacteriaceae	Halobacteriaceae	F	Archaea	0.0164979	0.00262237	0	0.264573	0.000144106	0.000576862	0.0113424	0.0438759
33011	d__Bacteria|p__Actinobacteria|c__Actinobacteria|o__Propionibacteriales|f__Propionibacteriaceae|g__Cutibacterium|s__Cutibacterium granulosum	Cutibacterium granulosum	S	Bacteria	0.0164768	0.00155938	1.31483e-05	1.22325	0.000126181	0.000303935	0.00982879	0.0408238
147548	d__Eukaryota|k__Fungi|p__Ascomycota|c__Leotiomycetes	Leotiomycetes	C	Eukaryota	0.0164712	0.00101951	2.24883e-05	0.763561	0.000233536	0.000368391	0.00965149	0.0279627
5178	d__Eukaryota|k__Fungi|p__Ascomycota|c__Leotiomycetes|o__Helotiales	Helotiales	O	Eukaryota	0.0164712	0.00101951	2.24883e-05	0.763561	0.000233536	0.000368391	0.00965149	0.0279627
28983	d__Eukaryota|k__Fungi|p__Ascomycota|c__Leotiomycetes|o__Helotiales|f__Sclerotiniaceae	Sclerotiniaceae	F	Eukaryota	0.0164712	0.00101951	2.24883e-05	0.763561	0.000233536	0.000368391	0.00965149	0.0279627
33196	d__Eukaryota|k__Fungi|p__Ascomycota|c__Leotiomycetes|o__Helotiales|f__Sclerotiniaceae|g__Botrytis	Botrytis	G	Eukaryota	0.0164712	0.00101951	2.24883e-05	0.763561	0.000233536	0.000368391	0.00965149	0.0279627
40559	d__Eukaryota|k__Fungi|p__Ascomycota|c__Leotiomycetes|o__Helotiales|f__Sclerotiniaceae|g__Botrytis|s__Botrytis cinerea	Botrytis cinerea	S	Eukaryota	0.0164712	0.00101951	2.24883e-05	0.763561	0.000233536	0.000368391	0.00965149	0.0279627
332648	d__Eukaryota|k__Fungi|p__Ascomycota|c__Leotiomycetes|o__Helotiales|f__Sclerotiniaceae|g__Botrytis|s__Botrytis cinerea|t__Botrytis cinerea B05.10	Botrytis cinerea B05.10	S1	Eukaryota	0.0164712	0.00101951	2.24883e-05	0.763561	0.000233536	0.000368391	0.00965149	0.0279627
1873	d__Bacteria|p__Actinobacteria|c__Actinobacteria|o__Micromonosporales|f__Micromonosporaceae|g__Micromonospora	Micromonospora	G	Bacteria	0.0164694	0.00197178	0.000171749	0.401789	0.000532508	0.000842399	0.0111519	0.0550341
1973486	d__Bacteria|p__Cyanobacteria|o__Nostocales|f__Calotrichaceae|g__Calothrix|s__Calothrix parasitica	Calothrix parasitica	S	Bacteria	0.0164381	0.00154669	0	0.71418	0.000191292	0.000423615	0.00750322	0.0273955
1973488	d__Bacteria|p__Cyanobacteria|o__Nostocales|f__Calotrichaceae|g__Calothrix|s__Calothrix parasitica|t__Calothrix parasitica NIES-267	Calothrix parasitica NIES-267	S1	Bacteria	0.0164381	0.00154669	0	0.71418	0.000191292	0.000423615	0.00750322	0.0273955
59201	d__Bacteria|p__Proteobacteria|c__Gammaproteobacteria|o__Enterobacterales|f__Enterobacteriaceae|g__Salmonella|s__Salmonella enterica|t__Salmonella enterica subsp. enterica	Salmonella enterica subsp. enterica	S1	Bacteria	0.0164125	0.00453477	6.08587e-05	0.991101	0.000329993	0.00116572	0.0158311	0.0313719
2306583	d__Bacteria|p__Proteobacteria|c__Gammaproteobacteria|o__Oceanospirillales|f__Halomonadaceae|g__Halomonas|s__Halomonas sp. JS92-SW72	Halomonas sp. JS92-SW72	S	Bacteria	0.0163543	0.000595962	0	1.4336	5.91526e-05	0.000141395	0.00505845	0.021376
824	d__Bacteria|p__Proteobacteria|c__Epsilonproteobacteria|o__Campylobacterales|f__Campylobacteraceae|g__Campylobacter|s__Campylobacter gracilis	Campylobacter gracilis	S	Bacteria	0.0162435	0.000176206	0	1.42951	0	0	0.00167305	0.019445
1730	d__Bacteria|p__Firmicutes|c__Clostridia|o__Clostridiales|f__Eubacteriaceae|g__Eubacterium	Eubacterium	G	Bacteria	0.0162341	0.000638151	0	0.818138	3.44154e-05	8.30233e-05	0.00374747	0.0146678
1263	d__Bacteria|p__Firmicutes|c__Clostridia|o__Clostridiales|f__Ruminococcaceae|g__Ruminococcus	Ruminococcus	G	Bacteria	0.0160868	0.000818029	0	0.901125	2.96753e-05	0.000118669	0.00844229	0.038422
53461	d__Bacteria|p__Actinobacteria|c__Actinobacteria|o__Nakamurellales|f__Nakamurellaceae|g__Nakamurella|s__Nakamurella multipartita	Nakamurella multipartita	S	Bacteria	0.0160636	8.25479e-05	0	1.99046	1.9107e-05	3.61605e-05	0.000526124	0.0472825
479431	d__Bacteria|p__Actinobacteria|c__Actinobacteria|o__Nakamurellales|f__Nakamurellaceae|g__Nakamurella|s__Nakamurella multipartita|t__Nakamurella multipartita DSM 44233	Nakamurella multipartita DSM 44233	S1	Bacteria	0.0160636	8.25479e-05	0	1.99046	1.9107e-05	3.61605e-05	0.000526124	0.0472825
1584	d__Bacteria|p__Firmicutes|c__Bacilli|o__Lactobacillales|f__Lactobacillaceae|g__Lactobacillus|s__Lactobacillus delbrueckii	Lactobacillus delbrueckii	S	Bacteria	0.0160302	0.00075316	0	1.12748	3.51478e-05	0.0001202	0.00401282	0.0473676
186814	d__Bacteria|p__Firmicutes|c__Clostridia|o__Thermoanaerobacterales|f__Thermoanaerobacteraceae	Thermoanaerobacteraceae	F	Bacteria	0.0158777	0.00597806	0.000125622	0.42688	0.000949921	0.00211581	0.0139913	0.0253721
1539298	d__Bacteria|p__Spirochaetes|c__Spirochaetia|o__Spirochaetales|f__Spirochaetaceae|g__Treponema|s__Treponema sp. OMZ 838	Treponema sp. OMZ 838	S	Bacteria	0.0157242	0.000128847	0	1.45418	0	0	0.000948385	0.0123968
235572	d__Bacteria|p__Proteobacteria|c__Gammaproteobacteria|o__Oceanospirillales|f__Halomonadaceae|g__Candidatus Portiera	Candidatus Portiera	G	Bacteria	0.0157223	0.00405617	0.000109439	0.53622	0.00062565	0.0014815	0.0103252	0.0269898
91844	d__Bacteria|p__Proteobacteria|c__Gammaproteobacteria|o__Oceanospirillales|f__Halomonadaceae|g__Candidatus Portiera|s__Candidatus Portiera aleyrodidarum	Candidatus Portiera aleyrodidarum	S	Bacteria	0.0157223	0.00405617	0.000109439	0.53622	0.00062565	0.0014815	0.0103252	0.0269898
662	d__Bacteria|p__Proteobacteria|c__Gammaproteobacteria|o__Vibrionales|f__Vibrionaceae|g__Vibrio	Vibrio	G	Bacteria	0.0155748	0.0108332	0.000637283	0.204089	0.00139365	0.00308352	0.0202054	0.031548
2045208	d__Bacteria|p__Proteobacteria|c__Betaproteobacteria|o__Burkholderiales|f__Oxalobacteraceae|g__Massilia|s__Massilia violaceinigra	Massilia violaceinigra	S	Bacteria	0.0155712	0.000242051	0	1.05854	1.9813e-05	6.67752e-05	0.00212813	0.0556205
766	d__Bacteria|p__Proteobacteria|c__Alphaproteobacteria|o__Rickettsiales	Rickettsiales	O	Bacteria	0.0155401	0.00631721	0.000224348	0.196561	0.000768081	0.00201181	0.0206535	0.0381794
29391	d__Bacteria|p__Firmicutes|c__Bacilli|o__Bacillales|g__Gemella|s__Gemella morbillorum	Gemella morbillorum	S	Bacteria	0.0155321	0.0018799	0	0.587668	0.000111072	0.000451338	0.0075948	0.0294512
40324	d__Bacteria|p__Proteobacteria|c__Gammaproteobacteria|o__Xanthomonadales|f__Xanthomonadaceae|g__Stenotrophomonas|s__Stenotrophomonas maltophilia	Stenotrophomonas maltophilia	S	Bacteria	0.0154476	0.00390624	0.00023936	0.335116	0.000938864	0.00161587	0.0147353	0.0381718
48296	d__Bacteria|p__Proteobacteria|c__Gammaproteobacteria|o__Pseudomonadales|f__Moraxellaceae|g__Acinetobacter|s__Acinetobacter pittii	Acinetobacter pittii	S	Bacteria	0.0154122	0.00265501	6.1468e-05	0.249348	0.000437202	0.000904379	0.0111465	0.0384725
67575	d__Bacteria|p__Proteobacteria|c__Gammaproteobacteria|o__Chromatiales|f__Chromatiaceae|g__Rheinheimera	Rheinheimera	G	Bacteria	0.0154052	0.000318587	0	0.482864	2.62258e-05	7.57622e-05	0.00477537	0.0580386
84642	d__Bacteria|p__Proteobacteria|c__Gammaproteobacteria|o__Aeromonadales|f__Aeromonadaceae	Aeromonadaceae	F	Bacteria	0.015392	0.00269181	0.000188176	0.15803	0.000607299	0.00121115	0.0126308	0.0542939
571	d__Bacteria|p__Proteobacteria|c__Gammaproteobacteria|o__Enterobacterales|f__Enterobacteriaceae|g__Klebsiella|s__Klebsiella oxytoca	Klebsiella oxytoca	S	Bacteria	0.015392	0.00178004	1.89135e-05	0.712618	0.000158623	0.000421127	0.006755	0.0304991
85012	d__Bacteria|p__Actinobacteria|c__Actinobacteria|o__Streptosporangiales	Streptosporangiales	O	Bacteria	0.0152729	0.00134017	7.25425e-05	0.140347	0.000407118	0.000630549	0.00560174	0.0660299
207244	d__Bacteria|p__Firmicutes|c__Clostridia|o__Clostridiales|f__Lachnospiraceae|g__Anaerostipes	Anaerostipes	G	Bacteria	0.0152576	0.000747658	0	0.818127	3.51767e-05	0.000104048	0.0110816	0.0373659
1375	d__Bacteria|p__Firmicutes|c__Bacilli|o__Lactobacillales|f__Aerococcaceae|g__Aerococcus	Aerococcus	G	Bacteria	0.0152484	0.00169166	0	0.225172	4.1688e-05	0.000174297	0.0180121	0.0378595
135615	d__Bacteria|p__Proteobacteria|c__Gammaproteobacteria|o__Cardiobacteriales	Cardiobacteriales	O	Bacteria	0.0152376	0.000593645	0	1.88725	1.46748e-05	6.18657e-05	0.00612805	0.0211947
868	d__Bacteria|p__Proteobacteria|c__Gammaproteobacteria|o__Cardiobacteriales|f__Cardiobacteriaceae	Cardiobacteriaceae	F	Bacteria	0.0152376	0.000593645	0	1.88725	1.46748e-05	6.18657e-05	0.00612805	0.0211947
172042	d__Bacteria|p__Actinobacteria|c__Actinobacteria|o__Micrococcales|f__Micrococcaceae|g__Rothia|s__Rothia aeria	Rothia aeria	S	Bacteria	0.0152202	0.000685262	0	3.41263	4.09679e-05	0.000166364	0.00707395	0.0237055
156978	d__Bacteria|p__Actinobacteria|c__Actinobacteria|o__Corynebacteriales|f__Corynebacteriaceae|g__Corynebacterium|s__Corynebacterium imitans	Corynebacterium imitans	S	Bacteria	0.0150978	0.000125513	0	0.833447	0	3.44852e-05	0.00095955	0.0457815
165696	d__Bacteria|p__Proteobacteria|c__Alphaproteobacteria|o__Sphingomonadales|f__Sphingomonadaceae|g__Novosphingobium	Novosphingobium	G	Bacteria	0.014979	0.000886042	2.49054e-05	0.315897	0.000151914	0.00029091	0.00597579	0.0645797
84995	d__Bacteria|p__Actinobacteria|c__Rubrobacteria	Rubrobacteria	C	Bacteria	0.0149651	0.00036523	0	0.199604	5.83456e-05	0.000144329	0.00188485	0.0677172
84996	d__Bacteria|p__Actinobacteria|c__Rubrobacteria|o__Rubrobacterales	Rubrobacterales	O	Bacteria	0.0149651	0.00036523	0	0.199604	5.83456e-05	0.000144329	0.00188485	0.0677172
2518371	d__Bacteria|p__Actinobacteria|c__Actinobacteria|o__Propionibacteriales|f__Nocardioidaceae|g__Nocardioides|s__Nocardioides sp. MMS17-SY207-3	Nocardioides sp. MMS17-SY207-3	S	Bacteria	0.0147866	0.000155146	0	0.487077	0	3.77093e-05	0.00105208	0.0558845
262209	d__Bacteria|p__Actinobacteria|c__Actinobacteria|o__Micrococcales|f__Intrasporangiaceae|g__Janibacter|s__Janibacter melonis	Janibacter melonis	S	Bacteria	0.0146944	0.00024771	0	0.172957	3.33249e-05	8.93397e-05	0.00165027	0.0634835
213115	d__Bacteria|p__Proteobacteria|c__Deltaproteobacteria|o__Desulfovibrionales	Desulfovibrionales	O	Bacteria	0.0146929	0.00276298	0.000295827	0.59416	0.000608258	0.00117532	0.0117503	0.0434526
507	d__Bacteria|p__Proteobacteria|c__Betaproteobacteria|o__Burkholderiales|f__Alcaligenaceae|g__Alcaligenes	Alcaligenes	G	Bacteria	0.0146855	0.000544398	5.17713e-05	0.91041	0.000205912	0.000292444	0.00224775	0.00931618
161895	d__Bacteria|p__Actinobacteria|c__Actinobacteria|o__Corynebacteriales|f__Corynebacteriaceae|g__Corynebacterium|s__Corynebacterium phocae	Corynebacterium phocae	S	Bacteria	0.0146672	0.000200283	0	0.885289	0	3.23389e-05	0.00392966	0.0130093
1706369	d__Bacteria|p__Proteobacteria|c__Gammaproteobacteria|o__Cellvibrionales	Cellvibrionales	O	Bacteria	0.0146544	0.00183798	2.94763e-05	0.165067	0.000189644	0.000602276	0.00839282	0.0570237
285	d__Bacteria|p__Proteobacteria|c__Betaproteobacteria|o__Burkholderiales|f__Comamonadaceae|g__Comamonas|s__Comamonas testosteroni	Comamonas testosteroni	S	Bacteria	0.0145931	0.000867138	0	0.372134	9.09907e-05	0.000216559	0.00721012	0.0377661
1156497	d__Eukaryota|k__Fungi|p__Ascomycota|c__Saccharomycetes|o__Saccharomycetales|f__Pichiaceae	Pichiaceae	F	Eukaryota	0.014573	0.000174798	0	0.678704	3.46993e-05	6.60642e-05	0.00117377	0.0127405
1385663	d__Bacteria|p__Bacteroidetes|c__Cytophagia|o__Cytophagales|f__Hymenobacteraceae|g__Hymenobacter|s__Hymenobacter sp. DG25A	Hymenobacter sp. DG25A	S	Bacteria	0.014462	3.60804e-05	0	0.385157	0	0	0.000201245	0.0576731
1647988	d__Bacteria|p__Verrucomicrobia|c__Verrucomicrobiae|o__Verrucomicrobiales|f__Akkermansiaceae	Akkermansiaceae	F	Bacteria	0.0144348	0.00411836	0.00012512	0.282684	0.000729228	0.00157734	0.018576	0.0366784
239934	d__Bacteria|p__Verrucomicrobia|c__Verrucomicrobiae|o__Verrucomicrobiales|f__Akkermansiaceae|g__Akkermansia	Akkermansia	G	Bacteria	0.0144348	0.00411836	0.00012512	0.282684	0.000729228	0.00157734	0.018576	0.0366784
165697	d__Bacteria|p__Proteobacteria|c__Alphaproteobacteria|o__Sphingomonadales|f__Sphingomonadaceae|g__Sphingopyxis	Sphingopyxis	G	Bacteria	0.0143913	0.00210682	4.9306e-05	0.285748	0.000285146	0.000605216	0.0149929	0.0516622
2717	d__Bacteria|p__Proteobacteria|c__Gammaproteobacteria|o__Cardiobacteriales|f__Cardiobacteriaceae|g__Cardiobacterium	Cardiobacterium	G	Bacteria	0.0143777	0.000503307	0	1.83047	0	5.06677e-05	0.00501943	0.0189575
2718	d__Bacteria|p__Proteobacteria|c__Gammaproteobacteria|o__Cardiobacteriales|f__Cardiobacteriaceae|g__Cardiobacterium|s__Cardiobacterium hominis	Cardiobacterium hominis	S	Bacteria	0.0143777	0.000503307	0	1.83047	0	5.06677e-05	0.00501943	0.0189575
684552	d__Bacteria|p__Actinobacteria|c__Actinobacteria|o__Micrococcales|f__Microbacteriaceae|g__Agrococcus|s__Agrococcus carbonis	Agrococcus carbonis	S	Bacteria	0.0142521	0.000177095	0	0.225194	1.93866e-05	4.71608e-05	0.00135815	0.0546971
760570	d__Bacteria|p__Firmicutes|c__Bacilli|o__Lactobacillales|f__Streptococcaceae|g__Streptococcus|s__Streptococcus parasanguinis|t__Streptococcus parasanguinis ATCC 15912	Streptococcus parasanguinis ATCC 15912	S1	Bacteria	0.0142397	0.000433327	0	0.714631	0	0	0.00419102	0.029733
28453	d__Bacteria|p__Bacteroidetes|c__Sphingobacteriia|o__Sphingobacteriales|f__Sphingobacteriaceae|g__Sphingobacterium	Sphingobacterium	G	Bacteria	0.0142309	0.00213231	5.01277e-05	0.184253	0.000156691	0.00045017	0.0110991	0.0386274
1290	d__Bacteria|p__Firmicutes|c__Bacilli|o__Bacillales|f__Staphylococcaceae|g__Staphylococcus|s__Staphylococcus hominis	Staphylococcus hominis	S	Bacteria	0.0141998	0.00137034	1.56136e-05	1.07129	0.000188429	0.000476038	0.00817792	0.0388638
633392	d__Bacteria|p__Actinobacteria|c__Acidimicrobiia|o__Acidimicrobiales|f__Iamiaceae	Iamiaceae	F	Bacteria	0.0141874	8.49373e-05	0	0.260599	0	2.42383e-05	0.000555999	0.064889
2664374	d__Bacteria|p__Actinobacteria|c__Acidimicrobiia|o__Acidimicrobiales|f__Iamiaceae|s__Iamiaceae bacterium SCSIO 58843	Iamiaceae bacterium SCSIO 58843	S	Bacteria	0.0141874	8.49373e-05	0	0.260599	0	2.42383e-05	0.000555999	0.064889
641148	d__Bacteria|p__Proteobacteria|c__Betaproteobacteria|o__Neisseriales|f__Neisseriaceae|g__Neisseria|s__Neisseria sp. oral taxon 014	Neisseria sp. oral taxon 014	S	Bacteria	0.0141645	0.00102963	2.22298e-05	1.1015	8.85015e-05	0.000244181	0.00393402	0.0188582
641149	d__Bacteria|p__Proteobacteria|c__Betaproteobacteria|o__Neisseriales|f__Neisseriaceae|g__Neisseria|s__Neisseria sp. oral taxon 014|t__Neisseria sp. oral taxon 014 str. F0314	Neisseria sp. oral taxon 014 str. F0314	S1	Bacteria	0.0141645	0.00102963	2.22298e-05	1.1015	8.85015e-05	0.000244181	0.00393402	0.0188582
1590	d__Bacteria|p__Firmicutes|c__Bacilli|o__Lactobacillales|f__Lactobacillaceae|g__Lactobacillus|s__Lactobacillus plantarum	Lactobacillus plantarum	S	Bacteria	0.0141373	0.000505196	0	0.350991	6.09231e-05	0.000199404	0.00353559	0.0376402
40215	d__Bacteria|p__Proteobacteria|c__Gammaproteobacteria|o__Pseudomonadales|f__Moraxellaceae|g__Acinetobacter|s__Acinetobacter junii	Acinetobacter junii	S	Bacteria	0.0141278	0.00159812	4.09393e-05	0.317064	0.000176398	0.000446195	0.00844563	0.0331965
261318	d__Bacteria|p__Proteobacteria|c__Gammaproteobacteria|o__Enterobacterales|f__Erwiniaceae|g__Buchnera|s__Buchnera aphidicola|t__Buchnera aphidicola (Cinara cedri)	Buchnera aphidicola (Cinara cedri)	S1	Bacteria	0.014072	0.00197961	0.000133882	0.562378	0.000361675	0.000739293	0.00739501	0.0252785
262719	d__Bacteria|p__Tenericutes|c__Mollicutes|o__Mycoplasmatales|f__Mycoplasmataceae|g__Mycoplasma|s__Mycoplasma hyopneumoniae|t__Mycoplasma hyopneumoniae J	Mycoplasma hyopneumoniae J	S1	Bacteria	0.0140499	0.00195508	2.81857e-05	0.467163	0.000152194	0.000544853	0.00810046	0.0276926
249188	d__Bacteria|p__Proteobacteria|c__Gammaproteobacteria|o__Pasteurellales|f__Pasteurellaceae|g__Haemophilus|s__Haemophilus pittmaniae	Haemophilus pittmaniae	S	Bacteria	0.0139883	0.000214014	0	0.65586	0	0	0.00214491	0.0282392
1902245	d__Bacteria|p__Actinobacteria|c__Actinobacteria|o__Nakamurellales|f__Nakamurellaceae|g__Nakamurella|s__Nakamurella sp. s14-144	Nakamurella sp. s14-144	S	Bacteria	0.0139875	6.16621e-05	0	0.348399	0	0	0.000468228	0.0596939
316	d__Bacteria|p__Proteobacteria|c__Gammaproteobacteria|o__Pseudomonadales|f__Pseudomonadaceae|g__Pseudomonas|s__Pseudomonas stutzeri	Pseudomonas stutzeri	S	Bacteria	0.0139762	0.00129672	2.46705e-05	0.358116	0.000186658	0.000452743	0.00555152	0.0370618
304207	d__Bacteria|p__Firmicutes|c__Bacilli|o__Lactobacillales|f__Lactobacillaceae|g__Lactobacillus|s__Lactobacillus harbinensis	Lactobacillus harbinensis	S	Bacteria	0.0139554	7.18975e-05	0	0.749108	0	0	0.000353615	0.00932896
583	d__Bacteria|p__Proteobacteria|c__Gammaproteobacteria|o__Enterobacterales|f__Morganellaceae|g__Proteus	Proteus	G	Bacteria	0.0138464	0.00271722	0.000174798	3.78763	0.000473589	0.000904349	0.00559918	0.0129079
28065	d__Bacteria|p__Proteobacteria|c__Betaproteobacteria|o__Burkholderiales|f__Comamonadaceae|g__Rhodoferax	Rhodoferax	G	Bacteria	0.0138385	0.000456534	1.62712e-05	0.360884	7.07738e-05	0.00017762	0.00312994	0.0490654
519450	d__Bacteria|p__Tenericutes|c__Mollicutes|o__Mycoplasmatales|f__Mycoplasmataceae|g__Mycoplasma|s__Mycoplasma anserisalpingitidis	Mycoplasma anserisalpingitidis	S	Bacteria	0.0138266	0.0016741	2.86914e-05	0.498713	0.000134008	0.000486201	0.00714712	0.0255407
2575923	d__Bacteria|p__Actinobacteria|c__Actinobacteria|o__Micrococcales|f__Brevibacteriaceae|g__Brevibacterium|s__Brevibacterium sp. CS2	Brevibacterium sp. CS2	S	Bacteria	0.0137664	0.000174205	0	0.164054	3.07547e-05	6.98834e-05	0.00130695	0.0601829
4919	d__Eukaryota|k__Fungi|p__Ascomycota|c__Saccharomycetes|o__Saccharomycetales|f__Pichiaceae|g__Pichia	Pichia	G	Eukaryota	0.0137431	0.000130957	0	0.665486	2.37683e-05	4.67919e-05	0.00085941	0.00977409
4909	d__Eukaryota|k__Fungi|p__Ascomycota|c__Saccharomycetes|o__Saccharomycetales|f__Pichiaceae|g__Pichia|s__Pichia kudriavzevii	Pichia kudriavzevii	S	Eukaryota	0.0137431	0.000130957	0	0.665486	2.37683e-05	4.67919e-05	0.00085941	0.00977409
2679910	d__Bacteria|p__Firmicutes|c__Erysipelotrichia|o__Erysipelotrichales|f__Erysipelotrichaceae|g__Intestinibaculum	Intestinibaculum	G	Bacteria	0.0137167	0.000164265	0	0.837786	0	2.56147e-05	0.00112247	0.0308985
2487118	d__Bacteria|p__Firmicutes|c__Erysipelotrichia|o__Erysipelotrichales|f__Erysipelotrichaceae|g__Intestinibaculum|s__Intestinibaculum porci	Intestinibaculum porci	S	Bacteria	0.0137167	0.000164265	0	0.837786	0	2.56147e-05	0.00112247	0.0308985
145358	d__Bacteria|p__Actinobacteria|c__Actinobacteria|o__Micrococcales|f__Bogoriellaceae	Bogoriellaceae	F	Bacteria	0.0136882	0.000257749	0	0.209958	8.58981e-05	0.00013354	0.00128757	0.0625822
154116	d__Bacteria|p__Actinobacteria|c__Actinobacteria|o__Micrococcales|f__Bogoriellaceae|g__Georgenia	Georgenia	G	Bacteria	0.0136882	0.000257749	0	0.209958	8.58981e-05	0.00013354	0.00128757	0.0625822
1643822	d__Bacteria|p__Actinobacteria|c__Coriobacteriia|o__Eggerthellales	Eggerthellales	O	Bacteria	0.0136781	0.000456292	0	1.53342	4.14665e-05	9.74936e-05	0.00214148	0.0358334
1643826	d__Bacteria|p__Actinobacteria|c__Coriobacteriia|o__Eggerthellales|f__Eggerthellaceae	Eggerthellaceae	F	Bacteria	0.0136781	0.000456292	0	1.53342	4.14665e-05	9.74936e-05	0.00214148	0.0358334
2282523	d__Bacteria|p__Proteobacteria|c__Alphaproteobacteria|o__Rhizobiales|f__Methylobacteriaceae|g__Methylorubrum	Methylorubrum	G	Bacteria	0.0136042	0.00207269	3.35021e-05	0.192213	0.000193119	0.0004621	0.0129631	0.0413213
2708117	d__Bacteria|p__Bacteroidetes|c__Flavobacteriia|o__Flavobacteriales|f__Flavobacteriaceae|g__Capnocytophaga|s__Capnocytophaga endodontalis	Capnocytophaga endodontalis	S	Bacteria	0.0135653	0.000160865	0	0.471126	0	1.63883e-05	0.00200298	0.0236351
135616	d__Bacteria|p__Proteobacteria|c__Gammaproteobacteria|o__Thiotrichales|f__Piscirickettsiaceae	Piscirickettsiaceae	F	Bacteria	0.0135099	0.00500098	0.000172393	0.321713	0.000906834	0.00199953	0.0115624	0.0229727
125316	d__Bacteria|p__Actinobacteria|c__Actinobacteria|o__Micrococcales|f__Beutenbergiaceae	Beutenbergiaceae	F	Bacteria	0.013497	0.000123679	0	0.313752	2.10745e-05	4.34204e-05	0.000782763	0.0543496
85017	d__Bacteria|p__Actinobacteria|c__Actinobacteria|o__Micrococcales|f__Promicromonosporaceae	Promicromonosporaceae	F	Bacteria	0.0134636	0.00041173	0	0.172315	9.44243e-05	0.000164087	0.00236575	0.0591887
1411621	d__Bacteria|p__Bacteroidetes|c__Cytophagia|o__Cytophagales|f__Hymenobacteraceae|g__Hymenobacter|s__Hymenobacter sedentarius	Hymenobacter sedentarius	S	Bacteria	0.0134479	0.000131784	0	0.426698	1.76261e-05	4.17065e-05	0.000888968	0.0578149
1706036	d__Bacteria|p__Gemmatimonadetes|c__Gemmatimonadetes|o__Gemmatimonadales|f__Gemmatimonadaceae|g__Gemmatirosa	Gemmatirosa	G	Bacteria	0.0134147	0.000245707	0	0.415542	2.40349e-05	5.92878e-05	0.00164865	0.0609978
861299	d__Bacteria|p__Gemmatimonadetes|c__Gemmatimonadetes|o__Gemmatimonadales|f__Gemmatimonadaceae|g__Gemmatirosa|s__Gemmatirosa kalamazoonesis	Gemmatirosa kalamazoonesis	S	Bacteria	0.0134147	0.000245707	0	0.415542	2.40349e-05	5.92878e-05	0.00164865	0.0609978
1890426	d__Bacteria|p__Cyanobacteria|o__Synechococcales|f__Synechococcaceae	Synechococcaceae	F	Bacteria	0.0132777	0.0015772	4.51347e-05	0.384515	0.000148983	0.000416618	0.00787201	0.0474136
46255	d__Bacteria|p__Firmicutes|c__Bacilli|o__Lactobacillales|f__Leuconostocaceae|g__Weissella	Weissella	G	Bacteria	0.0132116	0.00130001	1.78096e-05	0.219162	8.49415e-05	0.000284525	0.00590789	0.0512579
76857	d__Bacteria|p__Fusobacteria|c__Fusobacteriia|o__Fusobacteriales|f__Fusobacteriaceae|g__Fusobacterium|s__Fusobacterium nucleatum|t__Fusobacterium nucleatum subsp. polymorphum	Fusobacterium nucleatum subsp. polymorphum	S1	Bacteria	0.0132058	0.00113576	0	0.402628	6.1634e-05	0.000170449	0.00421908	0.0279726
206389	d__Bacteria|p__Proteobacteria|c__Betaproteobacteria|o__Rhodocyclales	Rhodocyclales	O	Bacteria	0.0131974	0.00130363	5.46348e-05	0.313979	0.000254291	0.00052235	0.0067853	0.0445072
28050	d__Bacteria|p__Firmicutes|c__Clostridia|o__Clostridiales|f__Lachnospiraceae|g__Lachnospira	Lachnospira	G	Bacteria	0.0131533	0.000299641	0	0.606966	0	1.70981e-05	0.0129477	0.0334405
39485	d__Bacteria|p__Firmicutes|c__Clostridia|o__Clostridiales|f__Lachnospiraceae|g__Lachnospira|s__Lachnospira eligens	Lachnospira eligens	S	Bacteria	0.0131533	0.000299641	0	0.606966	0	1.70981e-05	0.0129477	0.0334405
515620	d__Bacteria|p__Firmicutes|c__Clostridia|o__Clostridiales|f__Lachnospiraceae|g__Lachnospira|s__Lachnospira eligens|t__[Eubacterium] eligens ATCC 27750	[Eubacterium] eligens ATCC 27750	S1	Bacteria	0.0131533	0.000299641	0	0.606966	0	1.70981e-05	0.0129477	0.0334405
239935	d__Bacteria|p__Verrucomicrobia|c__Verrucomicrobiae|o__Verrucomicrobiales|f__Akkermansiaceae|g__Akkermansia|s__Akkermansia muciniphila	Akkermansia muciniphila	S	Bacteria	0.013122	0.0039206	0.00012512	0.282672	0.000623541	0.00153019	0.0135598	0.0314674
2448023	d__Bacteria|p__Actinobacteria|c__Acidimicrobiia|o__Acidimicrobiales|f__Ilumatobacteraceae	Ilumatobacteraceae	F	Bacteria	0.0130903	8.20163e-05	0	0.570678	0	2.41277e-05	0.000540863	0.0535174
682522	d__Bacteria|p__Actinobacteria|c__Acidimicrobiia|o__Acidimicrobiales|f__Ilumatobacteraceae|g__Ilumatobacter	Ilumatobacter	G	Bacteria	0.0130903	8.20163e-05	0	0.570678	0	2.41277e-05	0.000540863	0.0535174
467094	d__Bacteria|p__Actinobacteria|c__Acidimicrobiia|o__Acidimicrobiales|f__Ilumatobacteraceae|g__Ilumatobacter|s__Ilumatobacter coccineus	Ilumatobacter coccineus	S	Bacteria	0.0130903	8.20163e-05	0	0.570678	0	2.41277e-05	0.000540863	0.0535174
1313172	d__Bacteria|p__Actinobacteria|c__Acidimicrobiia|o__Acidimicrobiales|f__Ilumatobacteraceae|g__Ilumatobacter|s__Ilumatobacter coccineus|t__Ilumatobacter coccineus YM16-304	Ilumatobacter coccineus YM16-304	S1	Bacteria	0.0130903	8.20163e-05	0	0.570678	0	2.41277e-05	0.000540863	0.0535174
1912217	d__Bacteria|p__Actinobacteria|c__Actinobacteria|o__Propionibacteriales|f__Propionibacteriaceae|g__Pseudopropionibacterium	Pseudopropionibacterium	G	Bacteria	0.0130421	0.000184514	0	1.11851	0	3.70394e-05	0.00271158	0.0387604
1750	d__Bacteria|p__Actinobacteria|c__Actinobacteria|o__Propionibacteriales|f__Propionibacteriaceae|g__Pseudopropionibacterium|s__Pseudopropionibacterium propionicum	Pseudopropionibacterium propionicum	S	Bacteria	0.0130421	0.000184514	0	1.11851	0	3.70394e-05	0.00271158	0.0387604
1653478	d__Bacteria|p__Actinobacteria|c__Actinobacteria|o__Corynebacteriales|f__Nocardiaceae|g__Rhodococcus|s__Rhodococcus sp. PBTS 1	Rhodococcus sp. PBTS 1	S	Bacteria	0.0130086	8.28544e-05	0	0.210991	0	1.8861e-05	0.000712491	0.0561398
110618	d__Eukaryota|k__Fungi|p__Ascomycota|c__Sordariomycetes|o__Hypocreales|f__Nectriaceae	Nectriaceae	F	Eukaryota	0.012963	0.00124767	4.42332e-05	0.376835	0.000358613	0.000509818	0.00978198	0.0242437
5506	d__Eukaryota|k__Fungi|p__Ascomycota|c__Sordariomycetes|o__Hypocreales|f__Nectriaceae|g__Fusarium	Fusarium	G	Eukaryota	0.012963	0.00124767	4.42332e-05	0.376835	0.000358613	0.000509818	0.00978198	0.0242437
310783	d__Bacteria|p__Deinococcus-Thermus|c__Deinococci|o__Deinococcales|f__Deinococcaceae|g__Deinococcus|s__Deinococcus deserti	Deinococcus deserti	S	Bacteria	0.012931	2.5701e-05	0	0.174074	0	0	0.000343572	0.050339
546414	d__Bacteria|p__Deinococcus-Thermus|c__Deinococci|o__Deinococcales|f__Deinococcaceae|g__Deinococcus|s__Deinococcus deserti|t__Deinococcus deserti VCD115	Deinococcus deserti VCD115	S1	Bacteria	0.012931	2.5701e-05	0	0.174074	0	0	0.000343572	0.050339
197	d__Bacteria|p__Proteobacteria|c__Epsilonproteobacteria|o__Campylobacterales|f__Campylobacteraceae|g__Campylobacter|s__Campylobacter jejuni	Campylobacter jejuni	S	Bacteria	0.0129283	0.00220804	0.000116279	0.20752	0.000362479	0.000901823	0.0111796	0.0386192
423349	d__Bacteria|p__Bacteroidetes|c__Sphingobacteriia|o__Sphingobacteriales|f__Sphingobacteriaceae|g__Mucilaginibacter	Mucilaginibacter	G	Bacteria	0.0128624	0.00104323	3.24223e-05	2.89229	0.000104097	0.000236628	0.00462868	0.0204404
1090615	d__Bacteria|p__Actinobacteria|c__Actinobacteria|o__Nakamurellales|f__Nakamurellaceae|g__Nakamurella|s__Nakamurella panacisegetis	Nakamurella panacisegetis	S	Bacteria	0.0128336	6.32542e-05	0	0.231695	0	0	0.000480517	0.0582328
169133	d__Bacteria|p__Actinobacteria|c__Actinobacteria|o__Micrococcales|f__Micrococcaceae|g__Citricoccus	Citricoccus	G	Bacteria	0.0127866	0.00014688	0	0.169379	2.09477e-05	4.49206e-05	0.000845363	0.0554024
363835	d__Bacteria|p__Proteobacteria|c__Alphaproteobacteria|o__Sphingomonadales|f__Sphingomonadaceae|g__Sphingomonas|s__Sphingomonas ginsengisoli An et al. 2013	Sphingomonas ginsengisoli An et al. 2013	S	Bacteria	0.0127755	0.000199806	0	0.169727	1.99928e-05	5.6086e-05	0.00171495	0.060052
1852377	d__Bacteria|p__Actinobacteria|c__Actinobacteria|o__Actinomycetales|f__Actinomycetaceae|g__Actinomyces|s__Actinomyces pacaensis	Actinomyces pacaensis	S	Bacteria	0.0127689	0.000258876	0	0.609528	0	0	0.00822554	0.0275949
2035	d__Bacteria|p__Actinobacteria|c__Actinobacteria|o__Micrococcales|f__Microbacteriaceae|g__Curtobacterium|s__Curtobacterium flaccumfaciens	Curtobacterium flaccumfaciens	S	Bacteria	0.0127663	0.00517347	3.59812e-05	0.345081	0.000879563	0.00164753	0.0120185	0.0246031
138532	d__Bacteria|p__Actinobacteria|c__Actinobacteria|o__Micrococcales|f__Microbacteriaceae|g__Curtobacterium|s__Curtobacterium flaccumfaciens|t__Curtobacterium flaccumfaciens pv. flaccumfaciens	Curtobacterium flaccumfaciens pv. flaccumfaciens	S1	Bacteria	0.0127663	0.00517347	3.59812e-05	0.345081	0.000879563	0.00164753	0.0120185	0.0246031
204432	d__Bacteria|p__Acidobacteria|c__Acidobacteriia	Acidobacteriia	C	Bacteria	0.012762	0.00103963	1.80133e-05	0.227738	0.000105323	0.000277662	0.00395525	0.0547317
1523415	d__Bacteria|p__Proteobacteria|c__Alphaproteobacteria|o__Sphingomonadales|f__Sphingomonadaceae|g__Sphingomonas|s__Sphingomonas sp. AAP5	Sphingomonas sp. AAP5	S	Bacteria	0.0126373	0.00103731	0	0.275743	5.44807e-05	0.000205252	0.0166028	0.0387171
543314	d__Bacteria|p__Firmicutes|c__Clostridia|o__Clostridiales|f__Clostridiales Family XIII. Incertae Sedis	Clostridiales Family XIII. Incertae Sedis	F	Bacteria	0.0125908	0.000966562	0	0.242581	4.60629e-05	0.000124405	0.0138256	0.0356476
1316408	d__Bacteria|p__Firmicutes|c__Bacilli|o__Lactobacillales|f__Streptococcaceae|g__Streptococcus|s__Streptococcus sp. HSISM1	Streptococcus sp. HSISM1	S	Bacteria	0.012555	0.000418401	0	0.557603	0	3.97616e-05	0.00429392	0.0339474
277944	d__Viruses|o__Nidovirales|f__Coronaviridae|g__Alphacoronavirus|s__Human coronavirus NL63	Human coronavirus NL63	S	Viruses	0.012498	0	0	4.31504	0	0	0	9.08727e-05
437897	d__Bacteria|p__Firmicutes|c__Negativicutes|o__Selenomonadales|f__Selenomonadaceae|g__Megamonas|s__Megamonas funiformis	Megamonas funiformis	S	Bacteria	0.0124567	0.000346511	0	0.264309	2.90265e-05	8.76829e-05	0.00197745	0.0431566
1484116	d__Bacteria|p__Bacteroidetes|c__Cytophagia|o__Cytophagales|f__Hymenobacteraceae|g__Hymenobacter|s__Hymenobacter sp. PAMC 26554	Hymenobacter sp. PAMC 26554	S	Bacteria	0.0124443	0.000258502	0	0.271217	3.49328e-05	9.18083e-05	0.00106335	0.0496446
43771	d__Bacteria|p__Actinobacteria|c__Actinobacteria|o__Corynebacteriales|f__Corynebacteriaceae|g__Corynebacterium|s__Corynebacterium urealyticum	Corynebacterium urealyticum	S	Bacteria	0.0124069	0.000377445	0	1.06333	1.31483e-05	7.43238e-05	0.00565603	0.0287362
1535326	d__Eukaryota|k__Fungi|p__Ascomycota|c__Saccharomycetes|o__Saccharomycetales|f__Debaryomycetaceae|g__Candida	Candida	G	Eukaryota	0.0123317	0.000411806	5.89568e-05	3.19441	0.000145361	0.00021514	0.00218784	0.0107336
265976	d__Bacteria|p__Actinobacteria|c__Actinobacteria|o__Micrococcales|f__Intrasporangiaceae|g__Serinicoccus	Serinicoccus	G	Bacteria	0.0123266	0.00029911	0	0.156961	5.30148e-05	0.000116401	0.00180605	0.0536743
1302	d__Bacteria|p__Firmicutes|c__Bacilli|o__Lactobacillales|f__Streptococcaceae|g__Streptococcus|s__Streptococcus gordonii	Streptococcus gordonii	S	Bacteria	0.0123227	0.00245397	0	0.305367	0.00010422	0.000407162	0.00797333	0.0238808
547	d__Bacteria|p__Proteobacteria|c__Gammaproteobacteria|o__Enterobacterales|f__Enterobacteriaceae|g__Enterobacter	Enterobacter	G	Bacteria	0.0123126	0.00368192	0.000149785	0.462464	0.00056791	0.00135693	0.0129142	0.0316491
5139	d__Eukaryota|k__Fungi|p__Ascomycota|c__Sordariomycetes|o__Sordariales	Sordariales	O	Eukaryota	0.0122105	0.00138061	3.94448e-05	0.813805	0.000296848	0.000542601	0.0115033	0.0270766
441500	d__Bacteria|p__Actinobacteria|c__Actinobacteria|o__Corynebacteriales|f__Corynebacteriaceae|g__Corynebacterium|s__Corynebacterium timonense	Corynebacterium timonense	S	Bacteria	0.0122016	0.000168638	0	0.617693	0	4.35526e-05	0.00370015	0.0113064
194924	d__Bacteria|p__Proteobacteria|c__Deltaproteobacteria|o__Desulfovibrionales|f__Desulfovibrionaceae	Desulfovibrionaceae	F	Bacteria	0.0121898	0.00229866	0.000259917	0.573988	0.00053495	0.000970622	0.00985505	0.0320552
1660043	d__Bacteria|p__Proteobacteria|c__Gammaproteobacteria|o__Enterobacterales|f__Erwiniaceae|g__Buchnera|s__Buchnera aphidicola|t__Buchnera aphidicola (Cinara piceae)	Buchnera aphidicola (Cinara piceae)	S1	Bacteria	0.0121658	0.00173738	5.34535e-05	0.456344	0.000203798	0.000584062	0.0070291	0.0212071
321984	d__Bacteria|p__Proteobacteria|c__Betaproteobacteria|o__Burkholderiales|f__Oxalobacteraceae|g__Massilia|s__Massilia plicata	Massilia plicata	S	Bacteria	0.0121369	0.000101366	0	1.60103	0	1.76668e-05	0.00117279	0.0220342
1911549	d__Bacteria|p__Actinobacteria|c__Actinobacteria|o__Propionibacteriales|f__Propionibacteriaceae|g__Raineyella	Raineyella	G	Bacteria	0.0121278	4.49082e-05	0	0.188788	0	0	0.00020655	0.0452616
2662261	d__Bacteria|p__Actinobacteria|c__Actinobacteria|o__Propionibacteriales|f__Propionibacteriaceae|g__Raineyella|s__Raineyella sp. CBA3103	Raineyella sp. CBA3103	S	Bacteria	0.0121278	4.49082e-05	0	0.188788	0	0	0.00020655	0.0452616
375288	d__Bacteria|p__Bacteroidetes|c__Bacteroidia|o__Bacteroidales|f__Tannerellaceae|g__Parabacteroides	Parabacteroides	G	Bacteria	0.0120954	0.00124008	0	0.318605	2.42217e-05	0.00010398	0.00898636	0.0300986
2712223	d__Bacteria|p__Actinobacteria|c__Actinobacteria|o__Propionibacteriales|f__Nocardioidaceae|g__Nocardioides|s__Nocardioides sp. R-3366	Nocardioides sp. R-3366	S	Bacteria	0.0120388	0.000148614	0	0.419935	1.68983e-05	4.45811e-05	0.00103641	0.0529914
543311	d__Bacteria|p__Firmicutes|c__Tissierellia|o__Tissierellales|f__Peptoniphilaceae|g__Parvimonas	Parvimonas	G	Bacteria	0.0120121	0.00097277	0	0.705432	3.77438e-05	9.46375e-05	0.00517731	0.0206447
33033	d__Bacteria|p__Firmicutes|c__Tissierellia|o__Tissierellales|f__Peptoniphilaceae|g__Parvimonas|s__Parvimonas micra	Parvimonas micra	S	Bacteria	0.0120121	0.00097277	0	0.705432	3.77438e-05	9.46375e-05	0.00517731	0.0206447
296591	d__Bacteria|p__Proteobacteria|c__Betaproteobacteria|o__Burkholderiales|f__Comamonadaceae|g__Polaromonas|s__Polaromonas sp. JS666	Polaromonas sp. JS666	S	Bacteria	0.0120105	9.47671e-05	0	0.221076	0	2.293e-05	0.00046044	0.0490418
303379	d__Bacteria|p__Proteobacteria|c__Betaproteobacteria|o__Burkholderiales|f__Oxalobacteraceae|g__Herminiimonas	Herminiimonas	G	Bacteria	0.0119444	0.00013093	0	2.02152	1.71077e-05	4.4982e-05	0.000963113	0.0266587
52959	d__Bacteria|p__Bacteroidetes|c__Flavobacteriia|o__Flavobacteriales|f__Flavobacteriaceae|g__Polaribacter	Polaribacter	G	Bacteria	0.0118983	0.00200775	8.71689e-05	0.425474	0.000233541	0.000413976	0.00535115	0.0222008
649756	d__Bacteria|p__Firmicutes|c__Clostridia|o__Clostridiales|f__Lachnospiraceae|g__Anaerostipes|s__Anaerostipes hadrus	Anaerostipes hadrus	S	Bacteria	0.011896	0.000419642	0	0.781577	0	5.57347e-05	0.00804392	0.028149
1305	d__Bacteria|p__Firmicutes|c__Bacilli|o__Lactobacillales|f__Streptococcaceae|g__Streptococcus|s__Streptococcus sanguinis	Streptococcus sanguinis	S	Bacteria	0.0118778	0.00317216	0	0.473174	0.000107694	0.000569816	0.0112781	0.0269764
1428	d__Bacteria|p__Firmicutes|c__Bacilli|o__Bacillales|f__Bacillaceae|g__Bacillus|s__Bacillus thuringiensis	Bacillus thuringiensis	S	Bacteria	0.0118768	0.00588346	0.000265047	0.224035	0.0016667	0.00310999	0.0125571	0.0215391
49	d__Bacteria|p__Proteobacteria|c__Deltaproteobacteria|o__Myxococcales|f__Polyangiaceae	Polyangiaceae	F	Bacteria	0.0118581	0.00113457	8.68408e-05	0.437386	0.000391553	0.000707596	0.00421068	0.0309821
34104	d__Bacteria|p__Fusobacteria|c__Fusobacteriia|o__Fusobacteriales|f__Leptotrichiaceae|g__Streptobacillus	Streptobacillus	G	Bacteria	0.0118421	0.000143418	0	2.70849	1.93379e-05	3.96219e-05	0.000433229	0.00114946
34105	d__Bacteria|p__Fusobacteria|c__Fusobacteriia|o__Fusobacteriales|f__Leptotrichiaceae|g__Streptobacillus|s__Streptobacillus moniliformis	Streptobacillus moniliformis	S	Bacteria	0.0118421	0.000143418	0	2.70849	1.93379e-05	3.96219e-05	0.000433229	0.00114946
1598	d__Bacteria|p__Firmicutes|c__Bacilli|o__Lactobacillales|f__Lactobacillaceae|g__Lactobacillus|s__Lactobacillus reuteri	Lactobacillus reuteri	S	Bacteria	0.0118364	0.000845884	0	0.850511	2.74683e-05	9.06803e-05	0.00406715	0.0270643
204619	d__Bacteria|p__Proteobacteria|c__Gammaproteobacteria|g__Candidatus Nardonella	Candidatus Nardonella	G	Bacteria	0.0118356	0.00241421	0.000232535	0.382194	0.000730776	0.00116099	0.00800454	0.0223184
156976	d__Bacteria|p__Actinobacteria|c__Actinobacteria|o__Corynebacteriales|f__Corynebacteriaceae|g__Corynebacterium|s__Corynebacterium riegelii	Corynebacterium riegelii	S	Bacteria	0.0118072	0.000151832	0	1.72715	0	3.78731e-05	0.00157753	0.0153405
1851	d__Bacteria|p__Actinobacteria|c__Actinobacteria|o__Pseudonocardiales|f__Pseudonocardiaceae|g__Saccharomonospora	Saccharomonospora	G	Bacteria	0.0117926	0.000246857	0	0.233411	3.67229e-05	9.54555e-05	0.00149423	0.0444768
1114965	d__Bacteria|p__Firmicutes|c__Bacilli|o__Lactobacillales|f__Streptococcaceae|g__Streptococcus|s__Streptococcus parasanguinis|t__Streptococcus parasanguinis FW213	Streptococcus parasanguinis FW213	S1	Bacteria	0.0117893	0.000363244	0	0.637886	0	0	0.00385287	0.024154
1847725	d__Bacteria|p__Actinobacteria|c__Actinobacteria|o__Corynebacteriales|g__Lawsonella	Lawsonella	G	Bacteria	0.0117461	0.0014483	0	0.299069	0.000132672	0.000333762	0.0097245	0.0325464
1528099	d__Bacteria|p__Actinobacteria|c__Actinobacteria|o__Corynebacteriales|g__Lawsonella|s__Lawsonella clevelandensis	Lawsonella clevelandensis	S	Bacteria	0.0117461	0.0014483	0	0.299069	0.000132672	0.000333762	0.0097245	0.0325464
69823	d__Bacteria|p__Firmicutes|c__Negativicutes|o__Selenomonadales|f__Selenomonadaceae|g__Selenomonas|s__Selenomonas sputigena	Selenomonas sputigena	S	Bacteria	0.0117137	0.000327182	0	0.415825	0	0	0.00551378	0.0250323
546271	d__Bacteria|p__Firmicutes|c__Negativicutes|o__Selenomonadales|f__Selenomonadaceae|g__Selenomonas|s__Selenomonas sputigena|t__Selenomonas sputigena ATCC 35185	Selenomonas sputigena ATCC 35185	S1	Bacteria	0.0117137	0.000327182	0	0.415825	0	0	0.00551378	0.0250323
331696	d__Bacteria|p__Proteobacteria|c__Alphaproteobacteria|o__Rhizobiales|f__Xanthobacteraceae|g__Pseudolabrys|s__Pseudolabrys taiwanensis	Pseudolabrys taiwanensis	S	Bacteria	0.0117057	3.29969e-05	0	4.39074	0	0	0.000561522	0.00275316
399320	d__Bacteria|p__Spirochaetes|c__Spirochaetia|o__Spirochaetales|f__Spirochaetaceae|g__Sphaerochaeta	Sphaerochaeta	G	Bacteria	0.0116963	0.00031604	0	0.796685	4.46274e-05	7.3114e-05	0.00173317	0.00637551
1458253	d__Bacteria|p__Firmicutes|c__Bacilli|o__Lactobacillales|f__Streptococcaceae|g__Streptococcus|s__Streptococcus oralis|t__Streptococcus oralis subsp. dentisani	Streptococcus oralis subsp. dentisani	S1	Bacteria	0.0116865	0.00100687	0	0.624817	1.56136e-05	8.38206e-05	0.00707187	0.0252706
1647	d__Bacteria|p__Firmicutes|c__Erysipelotrichia|o__Erysipelotrichales|f__Erysipelotrichaceae|g__Erysipelothrix	Erysipelothrix	G	Bacteria	0.0116862	0.000743514	0	0.216391	5.18451e-05	0.0001122	0.00692805	0.0339018
232721	d__Bacteria|p__Proteobacteria|c__Betaproteobacteria|o__Burkholderiales|f__Comamonadaceae|g__Acidovorax|s__Acidovorax sp. JS42	Acidovorax sp. JS42	S	Bacteria	0.0116712	0.000354611	0	0.285454	2.53921e-05	9.5342e-05	0.0019146	0.0181656
642	d__Bacteria|p__Proteobacteria|c__Gammaproteobacteria|o__Aeromonadales|f__Aeromonadaceae|g__Aeromonas	Aeromonas	G	Bacteria	0.0115935	0.00242902	0.000172393	0.143546	0.000548331	0.00110787	0.0107088	0.0404579
1644060	d__Archaea|p__Euryarchaeota|c__Halobacteria|o__Natrialbales	Natrialbales	O	Archaea	0.0115578	0.00175819	2.05091e-05	0.182206	0.000186429	0.000484222	0.00769372	0.0296773
1644061	d__Archaea|p__Euryarchaeota|c__Halobacteria|o__Natrialbales|f__Natrialbaceae	Natrialbaceae	F	Archaea	0.0115578	0.00175819	2.05091e-05	0.182206	0.000186429	0.000484222	0.00769372	0.0296773
72275	d__Bacteria|p__Proteobacteria|c__Gammaproteobacteria|o__Alteromonadales|f__Alteromonadaceae	Alteromonadaceae	F	Bacteria	0.0115477	0.00316189	7.40562e-05	0.311008	0.000366584	0.00121695	0.0112965	0.0360364
1806905	d__Bacteria|p__Actinobacteria|c__Actinobacteria|o__Micrococcales|f__Micrococcaceae|g__Arthrobacter|s__Arthrobacter sp. ZXY-2	Arthrobacter sp. ZXY-2	S	Bacteria	0.0115194	4.7806e-05	0	0.201813	0	0	0.000247687	0.0424969
152331	d__Bacteria|p__Firmicutes|c__Bacilli|o__Lactobacillales|f__Lactobacillaceae|g__Lactobacillus|s__Lactobacillus parabuchneri	Lactobacillus parabuchneri	S	Bacteria	0.0115091	1.96818e-05	0	0.541059	0	0	9.20909e-05	0.00323732
43770	d__Bacteria|p__Actinobacteria|c__Actinobacteria|o__Corynebacteriales|f__Corynebacteriaceae|g__Corynebacterium|s__Corynebacterium striatum	Corynebacterium striatum	S	Bacteria	0.0114357	0.000504434	0	1.93855	5.07978e-05	0.000127163	0.00697018	0.0254701
240495	d__Bacteria|p__Actinobacteria|c__Actinobacteria|o__Pseudonocardiales|f__Pseudonocardiaceae|g__Pseudonocardia|s__Pseudonocardia dioxanivorans	Pseudonocardia dioxanivorans	S	Bacteria	0.0113625	0.000117572	0	0.271814	1.69386e-05	4.10298e-05	0.000956283	0.045175
675635	d__Bacteria|p__Actinobacteria|c__Actinobacteria|o__Pseudonocardiales|f__Pseudonocardiaceae|g__Pseudonocardia|s__Pseudonocardia dioxanivorans|t__Pseudonocardia dioxanivorans CB1190	Pseudonocardia dioxanivorans CB1190	S1	Bacteria	0.0113625	0.000117572	0	0.271814	1.69386e-05	4.10298e-05	0.000956283	0.045175
82986	d__Bacteria|p__Proteobacteria|c__Gammaproteobacteria|o__Enterobacterales|f__Erwiniaceae|g__Tatumella	Tatumella	G	Bacteria	0.0113305	0.000104558	0	2.18256	0	1.80933e-05	0.000486566	0.00241452
1892254	d__Bacteria|p__Cyanobacteria|o__Oscillatoriales|f__Oscillatoriaceae	Oscillatoriaceae	F	Bacteria	0.0113164	0.000871832	4.9306e-05	0.329317	0.000188553	0.000317804	0.00407239	0.0390464
379	d__Bacteria|p__Proteobacteria|c__Alphaproteobacteria|o__Rhizobiales|f__Rhizobiaceae|g__Rhizobium	Rhizobium	G	Bacteria	0.0113039	0.0022819	8.12856e-05	0.174451	0.00039361	0.000752286	0.012357	0.0332112
1649510	d__Bacteria|p__Proteobacteria|c__Alphaproteobacteria|o__Rhizobiales|f__Bradyrhizobiaceae|g__Variibacter	Variibacter	G	Bacteria	0.0112787	4.35527e-05	0	2.86085	0	0	0.000646943	0.0174941
1333996	d__Bacteria|p__Proteobacteria|c__Alphaproteobacteria|o__Rhizobiales|f__Bradyrhizobiaceae|g__Variibacter|s__Variibacter gotjawalensis	Variibacter gotjawalensis	S	Bacteria	0.0112787	4.35527e-05	0	2.86085	0	0	0.000646943	0.0174941
29002	d__Eukaryota|k__Fungi|p__Ascomycota|c__Dothideomycetes|o__Capnodiales|f__Mycosphaerellaceae|g__Cercospora	Cercospora	G	Eukaryota	0.0112716	0.000426445	0	0.424397	6.04542e-05	0.000125204	0.0037481	0.026797
122368	d__Eukaryota|k__Fungi|p__Ascomycota|c__Dothideomycetes|o__Capnodiales|f__Mycosphaerellaceae|g__Cercospora|s__Cercospora beticola	Cercospora beticola	S	Eukaryota	0.0112716	0.000426445	0	0.424397	6.04542e-05	0.000125204	0.0037481	0.026797
84567	d__Bacteria|p__Bacteroidetes|c__Sphingobacteriia|o__Sphingobacteriales|f__Sphingobacteriaceae|g__Pedobacter	Pedobacter	G	Bacteria	0.0112688	0.00153111	3.78012e-05	0.370472	0.000228649	0.000419445	0.00632323	0.0386488
486	d__Bacteria|p__Proteobacteria|c__Betaproteobacteria|o__Neisseriales|f__Neisseriaceae|g__Neisseria|s__Neisseria lactamica	Neisseria lactamica	S	Bacteria	0.0112664	0.000365877	0	1.38113	1.95853e-05	5.78761e-05	0.00192956	0.0117603
1742989	d__Bacteria|p__Actinobacteria|c__Actinobacteria|o__Micrococcales|f__Micrococcaceae|g__Glutamicibacter	Glutamicibacter	G	Bacteria	0.011171	0.00022827	0	0.192696	3.55306e-05	8.32779e-05	0.00157669	0.0514622
361177	d__Bacteria|p__Proteobacteria|c__Alphaproteobacteria|o__Sphingomonadales|f__Erythrobacteraceae|g__Altererythrobacter	Altererythrobacter	G	Bacteria	0.0111543	0.000464393	0	0.139325	6.58929e-05	0.00015364	0.00287062	0.0489386
72276	d__Bacteria|p__Proteobacteria|c__Gammaproteobacteria|o__Chromatiales|f__Ectothiorhodospiraceae	Ectothiorhodospiraceae	F	Bacteria	0.011067	0.0038169	0.000103297	0.163896	0.00065485	0.00150408	0.0155361	0.0297604
59734	d__Bacteria|p__Bacteroidetes|c__Flavobacteriia|o__Flavobacteriales|f__Flavobacteriaceae|g__Empedobacter	Empedobacter	G	Bacteria	0.0110416	0.000722693	0	0.521169	7.21085e-05	0.000198311	0.00262359	0.013363
247	d__Bacteria|p__Bacteroidetes|c__Flavobacteriia|o__Flavobacteriales|f__Flavobacteriaceae|g__Empedobacter|s__Empedobacter brevis	Empedobacter brevis	S	Bacteria	0.0110416	0.000722693	0	0.521169	7.21085e-05	0.000198311	0.00262359	0.013363
2502781	d__Bacteria|p__Bacteroidetes|c__Cytophagia|o__Cytophagales|f__Hymenobacteraceae|g__Hymenobacter|s__Hymenobacter jejuensis	Hymenobacter jejuensis	S	Bacteria	0.0110387	9.59875e-05	0	0.416094	0	0	0.000644022	0.0420139
31988	d__Bacteria|p__Proteobacteria|c__Alphaproteobacteria|o__Rhizobiales|f__Phyllobacteriaceae|g__Aminobacter	Aminobacter	G	Bacteria	0.0110337	0.00344488	0	0.393897	0.000179348	0.00119043	0.0104021	0.0296722
186650	d__Bacteria|p__Proteobacteria|c__Alphaproteobacteria|o__Rhizobiales|f__Methylobacteriaceae|g__Microvirga	Microvirga	G	Bacteria	0.0110094	0.000214624	0	0.239599	2.81182e-05	7.06863e-05	0.00161915	0.0442939
1892251	d__Bacteria|p__Cyanobacteria|o__Oscillatoriales|f__Coleofasciculaceae	Coleofasciculaceae	F	Bacteria	0.0109992	6.06169e-05	0	1.28536	0	0	0.000330054	0.0136244
63132	d__Bacteria|p__Cyanobacteria|o__Oscillatoriales|f__Coleofasciculaceae|g__Geitlerinema	Geitlerinema	G	Bacteria	0.0109992	6.06169e-05	0	1.28536	0	0	0.000330054	0.0136244
1173025	d__Bacteria|p__Cyanobacteria|o__Oscillatoriales|f__Coleofasciculaceae|g__Geitlerinema|s__Geitlerinema sp. PCC 7407	Geitlerinema sp. PCC 7407	S	Bacteria	0.0109992	6.06169e-05	0	1.28536	0	0	0.000330054	0.0136244
2100	d__Bacteria|p__Tenericutes|c__Mollicutes|o__Mycoplasmatales|f__Mycoplasmataceae|g__Mycoplasma|s__Mycoplasma hyorhinis	Mycoplasma hyorhinis	S	Bacteria	0.010999	0.00220115	8.54637e-05	0.352745	0.000381244	0.000870888	0.00657808	0.0203759
39950	d__Bacteria|p__Firmicutes|c__Negativicutes|o__Veillonellales|f__Veillonellaceae|g__Dialister|s__Dialister pneumosintes	Dialister pneumosintes	S	Bacteria	0.0109462	0.000525648	0	0.573846	0	1.84749e-05	0.00682591	0.0271782
2487345	d__Bacteria|p__Proteobacteria|c__Gammaproteobacteria|o__Enterobacterales|f__Erwiniaceae|g__Tatumella|s__Tatumella sp. TA1	Tatumella sp. TA1	S	Bacteria	0.0109391	1.75806e-05	0	2.17751	0	0	0.000128597	0.0014628
575200	d__Bacteria|p__Actinobacteria|c__Actinobacteria|o__Corynebacteriales|f__Corynebacteriaceae|g__Corynebacterium|s__Corynebacterium maris	Corynebacterium maris	S	Bacteria	0.0108891	0.000176146	0	0.427002	0	3.58854e-05	0.0040495	0.016635
1224163	d__Bacteria|p__Actinobacteria|c__Actinobacteria|o__Corynebacteriales|f__Corynebacteriaceae|g__Corynebacterium|s__Corynebacterium maris|t__Corynebacterium maris DSM 45190	Corynebacterium maris DSM 45190	S1	Bacteria	0.0108891	0.000176146	0	0.427002	0	3.58854e-05	0.0040495	0.016635
113107	d__Bacteria|p__Firmicutes|c__Bacilli|o__Lactobacillales|f__Streptococcaceae|g__Streptococcus|s__Streptococcus australis	Streptococcus australis	S	Bacteria	0.0108357	0.00137815	0	0.340485	1.67015e-05	0.000144599	0.00811192	0.0270583
38288	d__Bacteria|p__Actinobacteria|c__Actinobacteria|o__Corynebacteriales|f__Corynebacteriaceae|g__Corynebacterium|s__Corynebacterium genitalium	Corynebacterium genitalium	S	Bacteria	0.0108085	0.000136847	0	1.06369	0	4.99014e-05	0.00100183	0.0221411
585529	d__Bacteria|p__Actinobacteria|c__Actinobacteria|o__Corynebacteriales|f__Corynebacteriaceae|g__Corynebacterium|s__Corynebacterium genitalium|t__Corynebacterium genitalium ATCC 33030	Corynebacterium genitalium ATCC 33030	S1	Bacteria	0.0108085	0.000136847	0	1.06369	0	4.99014e-05	0.00100183	0.0221411
200667	d__Bacteria|p__Bacteroidetes|c__Cytophagia|o__Cytophagales|f__Flammeovirgaceae	Flammeovirgaceae	F	Bacteria	0.0107999	0.00167746	3.24893e-05	0.328302	7.01075e-05	0.00014668	0.00974846	0.0273618
907	d__Bacteria|p__Firmicutes|c__Negativicutes|o__Veillonellales|f__Veillonellaceae|g__Megasphaera|s__Megasphaera elsdenii	Megasphaera elsdenii	S	Bacteria	0.0107567	0.00057819	0	0.405757	0	2.58647e-05	0.0105014	0.0259247
150022	d__Bacteria|p__Firmicutes|c__Tissierellia|o__Tissierellales|f__Peptoniphilaceae|g__Finegoldia	Finegoldia	G	Bacteria	0.0107048	0.00113047	0	0.383747	0.000164326	0.000414372	0.00480595	0.0267688
1260	d__Bacteria|p__Firmicutes|c__Tissierellia|o__Tissierellales|f__Peptoniphilaceae|g__Finegoldia|s__Finegoldia magna	Finegoldia magna	S	Bacteria	0.0107048	0.00113047	0	0.383747	0.000164326	0.000414372	0.00480595	0.0267688
1396	d__Bacteria|p__Firmicutes|c__Bacilli|o__Bacillales|f__Bacillaceae|g__Bacillus|s__Bacillus cereus	Bacillus cereus	S	Bacteria	0.0106494	0.00667298	0.000288987	0.137452	0.00140375	0.00287682	0.0136557	0.0214245
171284	d__Bacteria|p__Tenericutes|c__Mollicutes|o__Mycoplasmatales|f__Mycoplasmataceae|g__Mycoplasma|s__Mycoplasma cynos	Mycoplasma cynos	S	Bacteria	0.0106359	0.00153945	4.77719e-05	0.429068	0.000224382	0.000524707	0.00521553	0.0195639
1971485	d__Bacteria|p__Proteobacteria|c__Gammaproteobacteria|g__Candidatus Nardonella|s__Candidatus Nardonella dryophthoridicola	Candidatus Nardonella dryophthoridicola	S	Bacteria	0.0106308	0.00199351	0.000133634	0.349446	0.000382096	0.000750025	0.0070702	0.0204771
1972133	d__Bacteria|p__Proteobacteria|c__Gammaproteobacteria|g__Candidatus Nardonella|s__Candidatus Nardonella dryophthoridicola|t__endosymbiont of Rhynchophorus ferrugineus	endosymbiont of Rhynchophorus ferrugineus	S1	Bacteria	0.0106308	0.00199351	0.000133634	0.349446	0.000382096	0.000750025	0.0070702	0.0204771
1736691	d__Bacteria|p__Actinobacteria|c__Actinobacteria|o__Propionibacteriales|f__Nocardioidaceae|g__Aeromicrobium|s__Aeromicrobium choanae	Aeromicrobium choanae	S	Bacteria	0.0106243	5.99972e-05	0	0.219507	0	1.77597e-05	0.000436834	0.0465597
31993	d__Bacteria|p__Proteobacteria|c__Alphaproteobacteria|o__Rhizobiales|f__Methylocystaceae	Methylocystaceae	F	Bacteria	0.0105204	0.000442507	6.76928e-05	0.625428	0.000152003	0.000215445	0.00194639	0.036886
374606	d__Bacteria|p__Proteobacteria|c__Alphaproteobacteria|o__Rhizobiales|f__Phyllobacteriaceae|g__Aminobacter|s__Aminobacter sp. MSH1	Aminobacter sp. MSH1	S	Bacteria	0.0105087	0.00243486	0	0.392408	0.00015327	0.000903458	0.0099261	0.0290871
2691355	d__Bacteria|p__Planctomycetes|c__Planctomycetia|o__Gemmatales	Gemmatales	O	Bacteria	0.010474	0.000287671	0	0.137249	7.07738e-05	0.000123815	0.00128323	0.0477878
1914233	d__Bacteria|p__Planctomycetes|c__Planctomycetia|o__Gemmatales|f__Gemmataceae	Gemmataceae	F	Bacteria	0.010474	0.000287671	0	0.137249	7.07738e-05	0.000123815	0.00128323	0.0477878
33034	d__Bacteria|p__Firmicutes|c__Tissierellia|o__Tissierellales|f__Peptoniphilaceae|g__Anaerococcus|s__Anaerococcus prevotii	Anaerococcus prevotii	S	Bacteria	0.0104021	0.000573814	0	0.306843	5.55618e-05	0.000170227	0.00306771	0.0329409
525919	d__Bacteria|p__Firmicutes|c__Tissierellia|o__Tissierellales|f__Peptoniphilaceae|g__Anaerococcus|s__Anaerococcus prevotii|t__Anaerococcus prevotii DSM 20548	Anaerococcus prevotii DSM 20548	S1	Bacteria	0.0104021	0.000573814	0	0.306843	5.55618e-05	0.000170227	0.00306771	0.0329409
1970189	d__Bacteria|p__Bacteroidetes|c__Bacteroidia|o__Marinilabiliales	Marinilabiliales	O	Bacteria	0.0103917	0.00166951	3.07797e-05	0.224821	8.48995e-05	0.000183299	0.00686829	0.0316655
517	d__Bacteria|p__Proteobacteria|c__Betaproteobacteria|o__Burkholderiales|f__Alcaligenaceae|g__Bordetella	Bordetella	G	Bacteria	0.0103861	0.00227937	0.00025897	0.988481	0.000613131	0.000973202	0.0113234	0.0232123
2259340	d__Bacteria|p__Proteobacteria|c__Alphaproteobacteria|o__Rhodobacterales|f__Rhodobacteraceae|g__Paracoccus|s__Paracoccus sp. SC2-6	Paracoccus sp. SC2-6	S	Bacteria	0.0103267	0.000101335	0	0.139518	0	1.96818e-05	0.000817207	0.041501
2751	d__Bacteria|p__Firmicutes|c__Bacilli|o__Lactobacillales|f__Carnobacteriaceae|g__Carnobacterium|s__Carnobacterium maltaromaticum	Carnobacterium maltaromaticum	S	Bacteria	0.0103255	0.00293974	3.55792e-05	0.464511	0.000454364	0.00128189	0.00772153	0.0243189
186329	d__Bacteria|p__Tenericutes|c__Mollicutes|o__Acholeplasmatales	Acholeplasmatales	O	Bacteria	0.0103061	0.0046806	0.000106737	0.19176	0.000563723	0.00164931	0.0102836	0.0219931
2146	d__Bacteria|p__Tenericutes|c__Mollicutes|o__Acholeplasmatales|f__Acholeplasmataceae	Acholeplasmataceae	F	Bacteria	0.0103061	0.0046806	0.000106737	0.19176	0.000563723	0.00164931	0.0102836	0.0219931
1644056	d__Archaea|p__Euryarchaeota|c__Halobacteria|o__Haloferacales|f__Haloferacaceae	Haloferacaceae	F	Archaea	0.0102997	0.00141335	0	0.154225	0.000118097	0.000361317	0.0065599	0.0261703
1497346	d__Bacteria|p__Actinobacteria|c__Thermoleophilia	Thermoleophilia	C	Bacteria	0.0102707	0.000145771	0	0.196204	2.30133e-05	4.67919e-05	0.00101056	0.0420886
588673	d__Bacteria|p__Actinobacteria|c__Thermoleophilia|o__Solirubrobacterales	Solirubrobacterales	O	Bacteria	0.0102707	0.000145771	0	0.196204	2.30133e-05	4.67919e-05	0.00101056	0.0420886
320583	d__Bacteria|p__Actinobacteria|c__Thermoleophilia|o__Solirubrobacterales|f__Conexibacteraceae	Conexibacteraceae	F	Bacteria	0.0102707	0.000145771	0	0.196204	2.30133e-05	4.67919e-05	0.00101056	0.0420886
191494	d__Bacteria|p__Actinobacteria|c__Thermoleophilia|o__Solirubrobacterales|f__Conexibacteraceae|g__Conexibacter	Conexibacter	G	Bacteria	0.0102707	0.000145771	0	0.196204	2.30133e-05	4.67919e-05	0.00101056	0.0420886
191495	d__Bacteria|p__Actinobacteria|c__Thermoleophilia|o__Solirubrobacterales|f__Conexibacteraceae|g__Conexibacter|s__Conexibacter woesei	Conexibacter woesei	S	Bacteria	0.0102707	0.000145771	0	0.196204	2.30133e-05	4.67919e-05	0.00101056	0.0420886
469383	d__Bacteria|p__Actinobacteria|c__Thermoleophilia|o__Solirubrobacterales|f__Conexibacteraceae|g__Conexibacter|s__Conexibacter woesei|t__Conexibacter woesei DSM 14684	Conexibacter woesei DSM 14684	S1	Bacteria	0.0102707	0.000145771	0	0.196204	2.30133e-05	4.67919e-05	0.00101056	0.0420886
63743	d__Archaea|p__Euryarchaeota|c__Halobacteria|o__Halobacteriales|f__Haloarculaceae|g__Natronomonas	Natronomonas	G	Archaea	0.0102235	0.00112264	0	0.217053	3.48527e-05	0.000268879	0.00609962	0.0253261
398041	d__Bacteria|p__Bacteroidetes|c__Chitinophagia|o__Chitinophagales|f__Chitinophagaceae|g__Flavisolibacter	Flavisolibacter	G	Bacteria	0.0102079	0.00151036	0	0.195733	0.000139241	0.000437308	0.00811994	0.0315951
1706371	d__Bacteria|p__Proteobacteria|c__Gammaproteobacteria|o__Cellvibrionales|f__Cellvibrionaceae	Cellvibrionaceae	F	Bacteria	0.0101796	0.000815594	0	0.13413	7.92519e-05	0.000258057	0.00323375	0.0408604
68	d__Bacteria|p__Proteobacteria|c__Gammaproteobacteria|o__Xanthomonadales|f__Xanthomonadaceae|g__Lysobacter	Lysobacter	G	Bacteria	0.0101754	0.000561427	5.99813e-05	0.185315	0.000136202	0.000235104	0.00360178	0.0425673
1311	d__Bacteria|p__Firmicutes|c__Bacilli|o__Lactobacillales|f__Streptococcaceae|g__Streptococcus|s__Streptococcus agalactiae	Streptococcus agalactiae	S	Bacteria	0.0101688	0.00212894	0	0.401053	4.0695e-05	0.000168945	0.00804122	0.0257199
1890449	d__Bacteria|p__Cyanobacteria|o__Chroococcales|f__Microcystaceae	Microcystaceae	F	Bacteria	0.0101662	0.00141444	7.70548e-05	0.517072	0.000328614	0.000582312	0.00806351	0.0267
1125	d__Bacteria|p__Cyanobacteria|o__Chroococcales|f__Microcystaceae|g__Microcystis	Microcystis	G	Bacteria	0.0101662	0.00141444	7.70548e-05	0.517072	0.000328614	0.000582312	0.00806351	0.0267
38301	d__Bacteria|p__Actinobacteria|c__Actinobacteria|o__Corynebacteriales|f__Corynebacteriaceae|g__Corynebacterium|s__Corynebacterium minutissimum	Corynebacterium minutissimum	S	Bacteria	0.0101405	0.000204748	0	0.866067	1.67369e-05	6.13955e-05	0.00384431	0.0250401
1077464	d__Bacteria|p__Firmicutes|c__Bacilli|o__Lactobacillales|f__Streptococcaceae|g__Streptococcus|s__Streptococcus oralis|t__Streptococcus oralis subsp. tigurinus	Streptococcus oralis subsp. tigurinus	S1	Bacteria	0.0101213	0.00091542	0	0.480873	1.51414e-05	9.24265e-05	0.00449132	0.0166777
167	d__Bacteria|p__Spirochaetes|c__Spirochaetia|o__Spirochaetales|f__Spirochaetaceae|g__Treponema|s__Treponema succinifaciens	Treponema succinifaciens	S	Bacteria	0.0100946	0.000116599	0	1.14757	0	0	0.00130295	0.00464333
869209	d__Bacteria|p__Spirochaetes|c__Spirochaetia|o__Spirochaetales|f__Spirochaetaceae|g__Treponema|s__Treponema succinifaciens|t__Treponema succinifaciens DSM 2489	Treponema succinifaciens DSM 2489	S1	Bacteria	0.0100946	0.000116599	0	1.14757	0	0	0.00130295	0.00464333
488447	d__Bacteria|p__Proteobacteria|c__Betaproteobacteria|o__Burkholderiales|f__Burkholderiaceae|g__Burkholderia|s__Burkholderia contaminans	Burkholderia contaminans	S	Bacteria	0.0100157	0.00155526	2.27294e-05	0.140147	0.000146211	0.000388963	0.00728053	0.0258317
169292	d__Bacteria|p__Actinobacteria|c__Actinobacteria|o__Corynebacteriales|f__Corynebacteriaceae|g__Corynebacterium|s__Corynebacterium aurimucosum	Corynebacterium aurimucosum	S	Bacteria	0.00998828	0.000246564	0	0.801125	2.25674e-05	6.98655e-05	0.00237449	0.0225819
548476	d__Bacteria|p__Actinobacteria|c__Actinobacteria|o__Corynebacteriales|f__Corynebacteriaceae|g__Corynebacterium|s__Corynebacterium aurimucosum|t__Corynebacterium aurimucosum ATCC 700975	Corynebacterium aurimucosum ATCC 700975	S1	Bacteria	0.00998828	0.000246564	0	0.801125	2.25674e-05	6.98655e-05	0.00237449	0.0225819
186807	d__Bacteria|p__Firmicutes|c__Clostridia|o__Clostridiales|f__Peptococcaceae	Peptococcaceae	F	Bacteria	0.00994958	0.00291062	4.10396e-05	0.110109	0.000143813	0.000384341	0.0104625	0.0337984
1230998	d__Bacteria|p__Actinobacteria|c__Actinobacteria|o__Corynebacteriales|f__Corynebacteriaceae|g__Corynebacterium|s__Corynebacterium frankenforstense	Corynebacterium frankenforstense	S	Bacteria	0.00986929	0.000423178	0	0.367913	3.65354e-05	8.18326e-05	0.00599784	0.0327264
1437875	d__Bacteria|p__Actinobacteria|c__Actinobacteria|o__Corynebacteriales|f__Corynebacteriaceae|g__Corynebacterium|s__Corynebacterium frankenforstense|t__Corynebacterium frankenforstense DSM 45800	Corynebacterium frankenforstense DSM 45800	S1	Bacteria	0.00986929	0.000423178	0	0.367913	3.65354e-05	8.18326e-05	0.00599784	0.0327264
2600303	d__Bacteria|p__Actinobacteria|c__Rubrobacteria|o__Rubrobacterales|f__Baekduiaceae	Baekduiaceae	F	Bacteria	0.00981183	0.000154446	0	0.17443	1.95755e-05	4.2359e-05	0.00109225	0.0419614
2600304	d__Bacteria|p__Actinobacteria|c__Rubrobacteria|o__Rubrobacterales|f__Baekduiaceae|g__Baekduia	Baekduia	G	Bacteria	0.00981183	0.000154446	0	0.17443	1.95755e-05	4.2359e-05	0.00109225	0.0419614
496014	d__Bacteria|p__Actinobacteria|c__Rubrobacteria|o__Rubrobacterales|f__Baekduiaceae|g__Baekduia|s__Baekduia soli	Baekduia soli	S	Bacteria	0.00981183	0.000154446	0	0.17443	1.95755e-05	4.2359e-05	0.00109225	0.0419614
2615203	d__Bacteria|p__Bacteroidetes|c__Cytophagia|o__Cytophagales|f__Hymenobacteraceae|g__Hymenobacter|s__Hymenobacter sp. BRD72	Hymenobacter sp. BRD72	S	Bacteria	0.00980781	0.00013886	0	0.29562	0	4.43313e-05	0.000984383	0.0416053
1633	d__Bacteria|p__Firmicutes|c__Bacilli|o__Lactobacillales|f__Lactobacillaceae|g__Lactobacillus|s__Lactobacillus vaginalis	Lactobacillus vaginalis	S	Bacteria	0.00979933	0.000135796	0	1.23144	0	1.48787e-05	0.000719933	0.0137228
145360	d__Bacteria|p__Actinobacteria|c__Actinobacteria|o__Micrococcales|f__Sanguibacteraceae	Sanguibacteraceae	F	Bacteria	0.00978101	6.62917e-05	0	0.645112	0	1.91318e-05	0.000426511	0.0308961
60919	d__Bacteria|p__Actinobacteria|c__Actinobacteria|o__Micrococcales|f__Sanguibacteraceae|g__Sanguibacter	Sanguibacter	G	Bacteria	0.00978101	6.62917e-05	0	0.645112	0	1.91318e-05	0.000426511	0.0308961
60920	d__Bacteria|p__Actinobacteria|c__Actinobacteria|o__Micrococcales|f__Sanguibacteraceae|g__Sanguibacter|s__Sanguibacter keddieii	Sanguibacter keddieii	S	Bacteria	0.00978101	6.62917e-05	0	0.645112	0	1.91318e-05	0.000426511	0.0308961
446469	d__Bacteria|p__Actinobacteria|c__Actinobacteria|o__Micrococcales|f__Sanguibacteraceae|g__Sanguibacter|s__Sanguibacter keddieii|t__Sanguibacter keddieii DSM 10542	Sanguibacter keddieii DSM 10542	S1	Bacteria	0.00978101	6.62917e-05	0	0.645112	0	1.91318e-05	0.000426511	0.0308961
466152	d__Bacteria|p__Planctomycetes|c__Planctomycetia|o__Isosphaerales|f__Isosphaeraceae|g__Singulisphaera	Singulisphaera	G	Bacteria	0.00978082	5.06376e-05	0	0.151946	0	0	0.000375705	0.0422103
466153	d__Bacteria|p__Planctomycetes|c__Planctomycetia|o__Isosphaerales|f__Isosphaeraceae|g__Singulisphaera|s__Singulisphaera acidiphila	Singulisphaera acidiphila	S	Bacteria	0.00978082	5.06376e-05	0	0.151946	0	0	0.000375705	0.0422103
886293	d__Bacteria|p__Planctomycetes|c__Planctomycetia|o__Isosphaerales|f__Isosphaeraceae|g__Singulisphaera|s__Singulisphaera acidiphila|t__Singulisphaera acidiphila DSM 18658	Singulisphaera acidiphila DSM 18658	S1	Bacteria	0.00978082	5.06376e-05	0	0.151946	0	0	0.000375705	0.0422103
1299	d__Bacteria|p__Deinococcus-Thermus|c__Deinococci|o__Deinococcales|f__Deinococcaceae|g__Deinococcus|s__Deinococcus radiodurans	Deinococcus radiodurans	S	Bacteria	0.00975739	7.11096e-05	0	0.159293	0	2.35301e-05	0.000508043	0.0411848
713	d__Bacteria|p__Proteobacteria|c__Gammaproteobacteria|o__Pasteurellales|f__Pasteurellaceae|g__Actinobacillus	Actinobacillus	G	Bacteria	0.0096939	0.000738896	0	0.953733	3.41893e-05	0.000114563	0.00272353	0.0151727
584	d__Bacteria|p__Proteobacteria|c__Gammaproteobacteria|o__Enterobacterales|f__Morganellaceae|g__Proteus|s__Proteus mirabilis	Proteus mirabilis	S	Bacteria	0.00965168	0.00128323	9.10405e-05	2.93306	0.000340163	0.000551045	0.00303659	0.00650757
1892252	d__Bacteria|p__Cyanobacteria|o__Oscillatoriales|f__Microcoleaceae	Microcoleaceae	F	Bacteria	0.00958473	0.00130496	9.07269e-05	0.27201	0.000227072	0.000477649	0.00614092	0.0244692
1484158	d__Bacteria|p__Proteobacteria|c__Gammaproteobacteria|o__Enterobacterales|f__Erwiniaceae|g__Pantoea|s__Pantoea sp. PSNIH1	Pantoea sp. PSNIH1	S	Bacteria	0.009543	5.17035e-05	0	1.06353	0	0	0.000280837	0.00391542
996801	d__Bacteria|p__Bacteroidetes|c__Flavobacteriia|o__Flavobacteriales|f__Flavobacteriaceae|g__Polaribacter|s__Polaribacter reichenbachii	Polaribacter reichenbachii	S	Bacteria	0.00952298	0.000192792	0	0.421124	2.29965e-05	5.19844e-05	0.000700693	0.0179477
216572	d__Bacteria|p__Firmicutes|c__Clostridia|o__Clostridiales|f__Oscillospiraceae	Oscillospiraceae	F	Bacteria	0.00949701	0.000343925	0	0.741258	6.33827e-05	0.000105128	0.00308302	0.021344
267888	d__Bacteria|p__Proteobacteria|c__Gammaproteobacteria|o__Alteromonadales|f__Pseudoalteromonadaceae	Pseudoalteromonadaceae	F	Bacteria	0.00948228	0.00267075	0.000125126	0.162062	0.000388853	0.000961423	0.0100392	0.0270792
53246	d__Bacteria|p__Proteobacteria|c__Gammaproteobacteria|o__Alteromonadales|f__Pseudoalteromonadaceae|g__Pseudoalteromonas	Pseudoalteromonas	G	Bacteria	0.00948228	0.00267075	0.000125126	0.162062	0.000388853	0.000961423	0.0100392	0.0270792
1784836	d__Bacteria|p__Bacteroidetes|c__Bacteroidia|o__Bacteroidales|f__Porphyromonadaceae|g__Fermentimonas	Fermentimonas	G	Bacteria	0.00947116	0.000282161	0	0.183183	0	0	0.00435651	0.0262364
1562970	d__Bacteria|p__Bacteroidetes|c__Bacteroidia|o__Bacteroidales|f__Porphyromonadaceae|g__Fermentimonas|s__Fermentimonas caenicola	Fermentimonas caenicola	S	Bacteria	0.00947116	0.000282161	0	0.183183	0	0	0.00435651	0.0262364
29562	d__Bacteria|p__Tenericutes|c__Mollicutes|o__Mycoplasmatales|f__Mycoplasmataceae|g__Mycoplasma|s__Mycoplasma ovipneumoniae	Mycoplasma ovipneumoniae	S	Bacteria	0.00946861	0.00246627	6.62627e-05	0.276684	0.000301557	0.000777653	0.00725214	0.0188636
2530393	d__Bacteria|p__Bacteroidetes|c__Bacteroidia|o__Bacteroidales|f__Muribaculaceae|g__Muribaculum|s__Muribaculum sp. H5	Muribaculum sp. H5	S	Bacteria	0.00946049	0.000144706	0	0.661827	0	0	0.00312031	0.0177099
139021	d__Bacteria|p__Actinobacteria|c__Actinobacteria|o__Corynebacteriales|f__Dietziaceae|g__Dietzia|s__Dietzia psychralcaliphila	Dietzia psychralcaliphila	S	Bacteria	0.00945848	5.57984e-05	0	0.29975	0	0	0.000391382	0.0314146
871742	d__Bacteria|p__Proteobacteria|c__Betaproteobacteria|o__Burkholderiales|f__Oxalobacteraceae|g__Massilia|s__Massilia flava	Massilia flava	S	Bacteria	0.00945526	0.000134158	0	0.79229	0	2.97848e-05	0.00135642	0.0319142
2498451	d__Bacteria|p__Proteobacteria|c__Gammaproteobacteria|o__Chromatiales|f__Chromatiaceae|g__Rheinheimera|s__Rheinheimera sp. LHK132	Rheinheimera sp. LHK132	S	Bacteria	0.00943423	0.000157467	0	0.25965	0	3.33692e-05	0.00337068	0.0349313
1890450	d__Bacteria|p__Cyanobacteria|o__Chroococcales|f__Aphanothecaceae	Aphanothecaceae	F	Bacteria	0.00941921	0.000863656	3.53866e-05	0.487184	0.000182909	0.000380128	0.00391093	0.0214847
620	d__Bacteria|p__Proteobacteria|c__Gammaproteobacteria|o__Enterobacterales|f__Enterobacteriaceae|g__Shigella	Shigella	G	Bacteria	0.00941807	0.00374489	0.000158617	0.21222	0.000591554	0.0014447	0.00919611	0.0179657
1870884	d__Bacteria|p__Firmicutes|c__Clostridia|o__Clostridiales|f__Peptostreptococcaceae|g__Clostridioides	Clostridioides	G	Bacteria	0.00941793	0.00428778	9.89322e-05	0.159688	0.00036659	0.00115367	0.0113971	0.0218199
1496	d__Bacteria|p__Firmicutes|c__Clostridia|o__Clostridiales|f__Peptostreptococcaceae|g__Clostridioides|s__Clostridioides difficile	Clostridioides difficile	S	Bacteria	0.00941793	0.00428778	9.89322e-05	0.159688	0.00036659	0.00115367	0.0113971	0.0218199
1580	d__Bacteria|p__Firmicutes|c__Bacilli|o__Lactobacillales|f__Lactobacillaceae|g__Lactobacillus|s__Lactobacillus brevis	Lactobacillus brevis	S	Bacteria	0.00937385	0.000104122	0	0.645678	0	2.65652e-05	0.000420081	0.00407099
5062	d__Eukaryota|k__Fungi|p__Ascomycota|c__Eurotiomycetes|o__Eurotiales|f__Aspergillaceae|g__Aspergillus|s__Aspergillus oryzae	Aspergillus oryzae	S	Eukaryota	0.00935989	0.000450449	0	0.80472	8.71325e-05	0.000145962	0.00326714	0.0175631
510516	d__Eukaryota|k__Fungi|p__Ascomycota|c__Eurotiomycetes|o__Eurotiales|f__Aspergillaceae|g__Aspergillus|s__Aspergillus oryzae|t__Aspergillus oryzae RIB40	Aspergillus oryzae RIB40	S1	Eukaryota	0.00935989	0.000450449	0	0.80472	8.71325e-05	0.000145962	0.00326714	0.0175631
227979	d__Bacteria|p__Firmicutes|c__Bacilli|o__Bacillales|f__Staphylococcaceae|g__Jeotgalicoccus	Jeotgalicoccus	G	Bacteria	0.00935976	0.000127229	0	0.68508	0	4.35881e-05	0.000524433	0.0260937
1461582	d__Bacteria|p__Firmicutes|c__Bacilli|o__Bacillales|f__Staphylococcaceae|g__Jeotgalicoccus|s__Jeotgalicoccus saudimassiliensis	Jeotgalicoccus saudimassiliensis	S	Bacteria	0.00935976	0.000127229	0	0.68508	0	4.35881e-05	0.000524433	0.0260937
2487892	d__Bacteria|p__Actinobacteria|c__Actinobacteria|o__Corynebacteriales|f__Corynebacteriaceae|g__Corynebacterium|s__Corynebacterium sp. LMM-1652	Corynebacterium sp. LMM-1652	S	Bacteria	0.00925644	0.000154039	0	0.202	0	2.85154e-05	0.00482796	0.0187241
104267	d__Bacteria|p__Bacteroidetes|c__Flavobacteriia|o__Flavobacteriales|f__Flavobacteriaceae|g__Tenacibaculum	Tenacibaculum	G	Bacteria	0.00923904	0.00150687	5.01277e-05	0.319482	0.000156019	0.000284154	0.00421778	0.0231078
1129	d__Bacteria|p__Cyanobacteria|o__Synechococcales|f__Synechococcaceae|g__Synechococcus	Synechococcus	G	Bacteria	0.00923052	0.000908682	2.21877e-05	0.371369	0.000122748	0.000302595	0.00377583	0.034159
216945	d__Bacteria|p__Tenericutes|c__Mollicutes|o__Entomoplasmatales|f__Spiroplasmataceae|g__Spiroplasma|s__Spiroplasma syrphidicola	Spiroplasma syrphidicola	S	Bacteria	0.00919842	0.000830108	0	0.366325	6.60841e-05	0.000216785	0.00427592	0.015798
1276229	d__Bacteria|p__Tenericutes|c__Mollicutes|o__Entomoplasmatales|f__Spiroplasmataceae|g__Spiroplasma|s__Spiroplasma syrphidicola|t__Spiroplasma syrphidicola EA-1	Spiroplasma syrphidicola EA-1	S1	Bacteria	0.00919842	0.000830108	0	0.366325	6.60841e-05	0.000216785	0.00427592	0.015798
712122	d__Bacteria|p__Actinobacteria|c__Actinobacteria|o__Actinomycetales|f__Actinomycetaceae|g__Actinomyces|s__Actinomyces sp. oral taxon 414	Actinomyces sp. oral taxon 414	S	Bacteria	0.00919081	0.00061271	0	0.315465	4.58539e-05	0.000144214	0.00539645	0.0202279
1433513	d__Bacteria|p__Firmicutes|c__Bacilli|o__Lactobacillales|f__Streptococcaceae|g__Streptococcus|s__Streptococcus gwangjuense	Streptococcus gwangjuense	S	Bacteria	0.00911627	0.000625723	0	0.337506	3.39528e-05	0.000135339	0.00362919	0.0132814
32022	d__Bacteria|p__Proteobacteria|c__Epsilonproteobacteria|o__Campylobacterales|f__Campylobacteraceae|g__Campylobacter|s__Campylobacter jejuni|t__Campylobacter jejuni subsp. jejuni	Campylobacter jejuni subsp. jejuni	S1	Bacteria	0.00911577	0.000351954	0	0.205043	3.20896e-05	7.67039e-05	0.00405849	0.0294923
202907	d__Bacteria|p__Proteobacteria|c__Betaproteobacteria|o__Burkholderiales|f__Oxalobacteraceae|g__Collimonas	Collimonas	G	Bacteria	0.00907929	0.000160584	0	0.242087	4.45277e-05	7.24682e-05	0.000757681	0.0378293
464095	d__Viruses|o__Picornavirales	Picornavirales	O	Viruses	0.00906005	0	0	1.93222	0	0	1.30556e-05	0.000108091
499555	d__Bacteria|p__Actinobacteria|c__Actinobacteria|o__Corynebacteriales|f__Dietziaceae|g__Dietzia|s__Dietzia timorensis	Dietzia timorensis	S	Bacteria	0.00904442	0.000169999	0	0.182651	0	3.48972e-05	0.00347214	0.0220748
12058	d__Viruses|o__Picornavirales|f__Picornaviridae	Picornaviridae	F	Viruses	0.00902197	0	0	1.93222	0	0	0	2.47957e-05
12059	d__Viruses|o__Picornavirales|f__Picornaviridae|g__Enterovirus	Enterovirus	G	Viruses	0.00901029	0	0	1.93055	0	0	0	0
2161816	d__Bacteria|p__Actinobacteria|c__Actinobacteria|o__Propionibacteriales|f__Propionibacteriaceae|g__Tessaracoccus|s__Tessaracoccus timonensis	Tessaracoccus timonensis	S	Bacteria	0.00899784	5.02056e-05	0	0.146746	0	0	0.000295271	0.0365099
1241884	d__Bacteria|p__Proteobacteria|c__Gammaproteobacteria|o__Enterobacterales|f__Erwiniaceae|g__Buchnera|s__Buchnera aphidicola|t__Buchnera aphidicola (Therioaphis trifolii)	Buchnera aphidicola (Therioaphis trifolii)	S1	Bacteria	0.00899441	0.00135174	0	0.324146	0.000205882	0.000441543	0.00546979	0.0156352
158	d__Bacteria|p__Spirochaetes|c__Spirochaetia|o__Spirochaetales|f__Spirochaetaceae|g__Treponema|s__Treponema denticola	Treponema denticola	S	Bacteria	0.00896203	0.000309725	0	0.538566	2.66476e-05	5.7357e-05	0.0012754	0.00835365
120831	d__Bacteria|p__Bacteroidetes|c__Cytophagia|o__Cytophagales|f__Cytophagaceae|g__Dyadobacter	Dyadobacter	G	Bacteria	0.00894954	0.000269289	0	0.366197	0	4.4455e-05	0.00190425	0.035914
872	d__Bacteria|p__Proteobacteria|c__Deltaproteobacteria|o__Desulfovibrionales|f__Desulfovibrionaceae|g__Desulfovibrio	Desulfovibrio	G	Bacteria	0.00893428	0.00113329	0.000166927	0.456432	0.000296699	0.00046513	0.00450724	0.0256173
1909732	d__Bacteria|p__Actinobacteria|c__Actinobacteria|o__Propionibacteriales|f__Propionibacteriaceae|g__Tessaracoccus|s__Tessaracoccus sp. T2.5-30	Tessaracoccus sp. T2.5-30	S	Bacteria	0.0089181	6.2735e-05	0	0.124103	0	0	0.000373175	0.0415805
831	d__Bacteria|p__Firmicutes|c__Clostridia|o__Clostridiales|f__Lachnospiraceae|g__Butyrivibrio|s__Butyrivibrio fibrisolvens	Butyrivibrio fibrisolvens	S	Bacteria	0.00889249	0.000186492	0	0.34529	0	0	0.00432117	0.0191939
1076596	d__Bacteria|p__Proteobacteria|c__Alphaproteobacteria|o__Rhodospirillales|f__Acetobacteraceae|g__Acetobacter|s__Acetobacter persici	Acetobacter persici	S	Bacteria	0.00889233	0.000106315	0	0.792381	0	2.95015e-05	0.000589876	0.00379868
257708	d__Bacteria|p__Proteobacteria|c__Alphaproteobacteria|o__Rhodospirillales|f__Acetobacteraceae|g__Roseomonas|s__Roseomonas gilardii	Roseomonas gilardii	S	Bacteria	0.00886492	6.26686e-05	0	1.10243	0	2.09061e-05	0.000688413	0.0238878
416273	d__Archaea|p__Euryarchaeota|c__Halobacteria|o__Halobacteriales|f__Haloarculaceae|g__Natronomonas|s__Natronomonas moolapensis	Natronomonas moolapensis	S	Archaea	0.00884521	0.000938293	0	0.192867	2.34515e-05	0.000228765	0.00500387	0.0221515
268739	d__Archaea|p__Euryarchaeota|c__Halobacteria|o__Halobacteriales|f__Haloarculaceae|g__Natronomonas|s__Natronomonas moolapensis|t__Natronomonas moolapensis 8.8.11	Natronomonas moolapensis 8.8.11	S1	Archaea	0.00884521	0.000938293	0	0.192867	2.34515e-05	0.000228765	0.00500387	0.0221515
28119	d__Bacteria|p__Bacteroidetes|c__Bacteroidia|o__Bacteroidales|f__Bacteroidaceae|g__Bacteroides|s__Bacteroides zoogleoformans	Bacteroides zoogleoformans	S	Bacteria	0.00883934	0.000163329	0	0.293832	0	0	0.00280508	0.0230289
2497863	d__Bacteria|p__Proteobacteria|c__Betaproteobacteria|o__Burkholderiales|f__Oxalobacteraceae|g__Janthinobacterium|s__Janthinobacterium sp. 17J80-10	Janthinobacterium sp. 17J80-10	S	Bacteria	0.00881214	9.77649e-05	0	0.730044	0	1.88084e-05	0.00101391	0.0292877
655307	d__Bacteria|p__Proteobacteria|c__Betaproteobacteria|o__Neisseriales|f__Neisseriaceae|g__Neisseria|s__Neisseria sp. KEM232	Neisseria sp. KEM232	S	Bacteria	0.00880454	0.00025418	0	1.50064	0	1.74101e-05	0.00171992	0.00700572
45610	d__Bacteria|p__Proteobacteria|c__Gammaproteobacteria|o__Pseudomonadales|f__Moraxellaceae|g__Psychrobacter|s__Psychrobacter urativorans	Psychrobacter urativorans	S	Bacteria	0.00877637	5.1385e-05	0	0.155522	0	0	0.000533862	0.0353692
112	d__Bacteria|p__Planctomycetes|c__Planctomycetia|o__Planctomycetales	Planctomycetales	O	Bacteria	0.00875837	0.000801761	5.42366e-05	0.0942513	0.000242637	0.000407121	0.00324662	0.0381226
1707785	d__Bacteria|p__Proteobacteria|c__Betaproteobacteria|o__Burkholderiales|f__Oxalobacteraceae|g__Massilia|s__Massilia sp. WG5	Massilia sp. WG5	S	Bacteria	0.00870464	0.000306931	0	1.26176	2.80041e-05	8.061e-05	0.00232203	0.0230056
40214	d__Bacteria|p__Proteobacteria|c__Gammaproteobacteria|o__Pseudomonadales|f__Moraxellaceae|g__Acinetobacter|s__Acinetobacter johnsonii	Acinetobacter johnsonii	S	Bacteria	0.00868176	0.00139566	2.29114e-05	0.170082	0.00014624	0.00039194	0.00791418	0.0305202
332247	d__Bacteria|p__Deinococcus-Thermus|c__Deinococci|o__Deinococcales|f__Trueperaceae	Trueperaceae	F	Bacteria	0.00866613	9.47669e-05	0	0.248571	0	2.4653e-05	0.000918924	0.0343076
332248	d__Bacteria|p__Deinococcus-Thermus|c__Deinococci|o__Deinococcales|f__Trueperaceae|g__Truepera	Truepera	G	Bacteria	0.00866613	9.47669e-05	0	0.248571	0	2.4653e-05	0.000918924	0.0343076
332249	d__Bacteria|p__Deinococcus-Thermus|c__Deinococci|o__Deinococcales|f__Trueperaceae|g__Truepera|s__Truepera radiovictrix	Truepera radiovictrix	S	Bacteria	0.00866613	9.47669e-05	0	0.248571	0	2.4653e-05	0.000918924	0.0343076
649638	d__Bacteria|p__Deinococcus-Thermus|c__Deinococci|o__Deinococcales|f__Trueperaceae|g__Truepera|s__Truepera radiovictrix|t__Truepera radiovictrix DSM 17093	Truepera radiovictrix DSM 17093	S1	Bacteria	0.00866613	9.47669e-05	0	0.248571	0	2.4653e-05	0.000918924	0.0343076
1502	d__Bacteria|p__Firmicutes|c__Clostridia|o__Clostridiales|f__Clostridiaceae|g__Clostridium|s__Clostridium perfringens	Clostridium perfringens	S	Bacteria	0.00865088	0.0014702	6.36959e-05	0.435039	0.000196282	0.000451442	0.00477722	0.0282917
775	d__Bacteria|p__Proteobacteria|c__Alphaproteobacteria|o__Rickettsiales|f__Rickettsiaceae	Rickettsiaceae	F	Bacteria	0.00864645	0.00395803	9.33417e-05	0.131908	0.000410386	0.00125335	0.010074	0.0192823
2518974	d__Bacteria|p__Proteobacteria|c__Gammaproteobacteria|o__Enterobacterales|f__Erwiniaceae|g__Buchnera|s__Buchnera aphidicola|t__Buchnera aphidicola (Cinara curtihirsuta)	Buchnera aphidicola (Cinara curtihirsuta)	S1	Bacteria	0.00861295	0.00133128	0	0.309047	0.00016653	0.00042852	0.00525192	0.0167433
110319	d__Bacteria|p__Actinobacteria|c__Actinobacteria|o__Propionibacteriales|f__Nocardioidaceae|g__Nocardioides|s__Nocardioides sp. CF8	Nocardioides sp. CF8	S	Bacteria	0.00860858	0.000129873	0	0.150017	0	3.50943e-05	0.000937358	0.0344354
1328	d__Bacteria|p__Firmicutes|c__Bacilli|o__Lactobacillales|f__Streptococcaceae|g__Streptococcus|s__Streptococcus anginosus	Streptococcus anginosus	S	Bacteria	0.00857747	0.00115359	0	0.849988	0.000128982	0.000239905	0.00343147	0.0109664
511434	d__Bacteria|p__Bacteroidetes|c__Bacteroidia|o__Bacteroidales|g__Candidatus Azobacteroides	Candidatus Azobacteroides	G	Bacteria	0.00855988	0.00126374	0	0.250512	5.66158e-05	0.000195356	0.00540408	0.0209104
511435	d__Bacteria|p__Bacteroidetes|c__Bacteroidia|o__Bacteroidales|g__Candidatus Azobacteroides|s__Candidatus Azobacteroides pseudotrichonymphae	Candidatus Azobacteroides pseudotrichonymphae	S	Bacteria	0.00855988	0.00126374	0	0.250512	5.66158e-05	0.000195356	0.00540408	0.0209104
36739	d__Bacteria|p__Actinobacteria|c__Actinobacteria|o__Micrococcales|f__Dermabacteraceae|g__Dermabacter	Dermabacter	G	Bacteria	0.00855223	0.000211412	0	0.129179	2.10958e-05	6.78515e-05	0.00136204	0.0369561
45634	d__Bacteria|p__Firmicutes|c__Bacilli|o__Lactobacillales|f__Streptococcaceae|g__Streptococcus|s__Streptococcus cristatus	Streptococcus cristatus	S	Bacteria	0.00852788	0.00151548	0	0.230207	2.26372e-05	0.000101398	0.00718496	0.0212583
2319843	d__Bacteria|p__Bacteroidetes|c__Cytophagia|o__Cytophagales|f__Hymenobacteraceae|g__Hymenobacter|s__Hymenobacter oligotrophus	Hymenobacter oligotrophus	S	Bacteria	0.0084659	8.70851e-05	0	0.321947	0	1.95755e-05	0.000673679	0.0309011
1392	d__Bacteria|p__Firmicutes|c__Bacilli|o__Bacillales|f__Bacillaceae|g__Bacillus|s__Bacillus anthracis	Bacillus anthracis	S	Bacteria	0.00845669	0.00409286	0	0.175294	0.000495291	0.0014972	0.0098464	0.0172832
29388	d__Bacteria|p__Firmicutes|c__Bacilli|o__Bacillales|f__Staphylococcaceae|g__Staphylococcus|s__Staphylococcus capitis	Staphylococcus capitis	S	Bacteria	0.00845446	0.00127092	1.31483e-05	0.701983	0.000149088	0.000351034	0.00659113	0.0167676
2697562	d__Bacteria|p__Bacteroidetes|c__Cytophagia|o__Cytophagales|f__Hymenobacteraceae|g__Hymenobacter|s__Hymenobacter sp. BT182	Hymenobacter sp. BT182	S	Bacteria	0.00844364	8.45893e-05	0	0.333669	0	2.39026e-05	0.000386946	0.0330067
1182	d__Bacteria|p__Cyanobacteria|o__Nostocales|f__Scytonemataceae	Scytonemataceae	F	Bacteria	0.00843894	0.00079894	8.21766e-06	0.373515	9.77559e-05	0.000195839	0.00511033	0.0180351
1203	d__Bacteria|p__Cyanobacteria|o__Nostocales|f__Scytonemataceae|g__Scytonema	Scytonema	G	Bacteria	0.00843894	0.00079894	8.21766e-06	0.373515	9.77559e-05	0.000195839	0.00511033	0.0180351
1759399	d__Bacteria|p__Firmicutes|c__Bacilli|o__Lactobacillales|f__Streptococcaceae|g__Streptococcus|s__Streptococcus sp. A12	Streptococcus sp. A12	S	Bacteria	0.00836485	0.00096671	0	0.228394	0	3.84556e-05	0.00543696	0.021887
2079535	d__Bacteria|p__Actinobacteria|c__Actinobacteria|o__Corynebacteriales|f__Corynebacteriaceae|g__Corynebacterium|s__Corynebacterium sp. 2184	Corynebacterium sp. 2184	S	Bacteria	0.00833646	0.000268626	0	0.355978	0	3.1353e-05	0.00424316	0.0145954
1892255	d__Bacteria|p__Cyanobacteria|o__Oscillatoriales|f__Gomontiellaceae	Gomontiellaceae	F	Bacteria	0.00833424	0.000112702	0	1.21035	2.0651e-05	4.26833e-05	0.000867311	0.00916269
241421	d__Bacteria|p__Cyanobacteria|o__Oscillatoriales|f__Gomontiellaceae|g__Crinalium	Crinalium	G	Bacteria	0.00833424	0.000112702	0	1.21035	2.0651e-05	4.26833e-05	0.000867311	0.00916269
241425	d__Bacteria|p__Cyanobacteria|o__Oscillatoriales|f__Gomontiellaceae|g__Crinalium|s__Crinalium epipsammum	Crinalium epipsammum	S	Bacteria	0.00833424	0.000112702	0	1.21035	2.0651e-05	4.26833e-05	0.000867311	0.00916269
1173022	d__Bacteria|p__Cyanobacteria|o__Oscillatoriales|f__Gomontiellaceae|g__Crinalium|s__Crinalium epipsammum|t__Crinalium epipsammum PCC 9333	Crinalium epipsammum PCC 9333	S1	Bacteria	0.00833424	0.000112702	0	1.21035	2.0651e-05	4.26833e-05	0.000867311	0.00916269
1184606	d__Bacteria|p__Actinobacteria|c__Actinobacteria|o__Micrococcales|f__Dermatophilaceae|g__Austwickia	Austwickia	G	Bacteria	0.0083244	4.11969e-05	0	0.112171	0	0	0.000200336	0.0345768
100225	d__Bacteria|p__Actinobacteria|c__Actinobacteria|o__Micrococcales|f__Dermatophilaceae|g__Austwickia|s__Austwickia chelonae	Austwickia chelonae	S	Bacteria	0.0083244	4.11969e-05	0	0.112171	0	0	0.000200336	0.0345768
68933	d__Bacteria|p__Deinococcus-Thermus|c__Deinococci|o__Thermales	Thermales	O	Bacteria	0.00831166	0.00241203	4.00632e-05	0.19523	0.000207283	0.000599268	0.0098184	0.0210173
188786	d__Bacteria|p__Deinococcus-Thermus|c__Deinococci|o__Thermales|f__Thermaceae	Thermaceae	F	Bacteria	0.00831166	0.00241203	4.00632e-05	0.19523	0.000207283	0.000599268	0.0098184	0.0210173
38289	d__Bacteria|p__Actinobacteria|c__Actinobacteria|o__Corynebacteriales|f__Corynebacteriaceae|g__Corynebacterium|s__Corynebacterium jeikeium	Corynebacterium jeikeium	S	Bacteria	0.00826835	0.000191777	0	0.299818	2.38432e-05	6.37449e-05	0.0019631	0.0278231
2107	d__Bacteria|p__Tenericutes|c__Mollicutes|o__Mycoplasmatales|f__Mycoplasmataceae|g__Mycoplasma|s__Mycoplasma pulmonis	Mycoplasma pulmonis	S	Bacteria	0.00825787	0.00129325	4.02665e-05	0.312033	0.000245772	0.000518545	0.00411251	0.0140281
32257	d__Bacteria|p__Proteobacteria|c__Betaproteobacteria|o__Neisseriales|f__Neisseriaceae|g__Kingella	Kingella	G	Bacteria	0.0082392	0.000268106	0	0.888121	0	2.7978e-05	0.00146943	0.00680043
504	d__Bacteria|p__Proteobacteria|c__Betaproteobacteria|o__Neisseriales|f__Neisseriaceae|g__Kingella|s__Kingella kingae	Kingella kingae	S	Bacteria	0.0082392	0.000268106	0	0.888121	0	2.7978e-05	0.00146943	0.00680043
134277	d__Bacteria|p__Proteobacteria|c__Gammaproteobacteria|o__Oceanospirillales|f__Halomonadaceae|g__Candidatus Carsonella|s__Candidatus Carsonella ruddii|t__primary endosymbiont of Heteropsylla cubana	primary endosymbiont of Heteropsylla cubana	S1	Bacteria	0.00822402	0.00126356	5.72227e-05	0.316647	0.000190622	0.00044686	0.00444032	0.014278
2737	d__Bacteria|p__Firmicutes|c__Bacilli|o__Lactobacillales|f__Enterococcaceae|g__Vagococcus	Vagococcus	G	Bacteria	0.00821076	0.00263513	0	0.141198	0.00013636	0.000464516	0.00828121	0.0223993
33038	d__Bacteria|p__Firmicutes|c__Clostridia|o__Clostridiales|f__Lachnospiraceae|g__Blautia|s__[Ruminococcus] gnavus	[Ruminococcus] gnavus	S	Bacteria	0.00817808	0.000257153	0	0.128007	0	4.13178e-05	0.00299965	0.0343016
411470	d__Bacteria|p__Firmicutes|c__Clostridia|o__Clostridiales|f__Lachnospiraceae|g__Blautia|s__[Ruminococcus] gnavus|t__[Ruminococcus] gnavus ATCC 29149	[Ruminococcus] gnavus ATCC 29149	S1	Bacteria	0.00817808	0.000257153	0	0.128007	0	4.13178e-05	0.00299965	0.0343016
329	d__Bacteria|p__Proteobacteria|c__Betaproteobacteria|o__Burkholderiales|f__Burkholderiaceae|g__Ralstonia|s__Ralstonia pickettii	Ralstonia pickettii	S	Bacteria	0.00816411	0.000864926	0	0.689445	9.83184e-05	0.000229083	0.00373356	0.0128599
632569	d__Bacteria|p__Actinobacteria|c__Actinobacteria|o__Pseudonocardiales|f__Pseudonocardiaceae|g__Saccharomonospora|s__Saccharomonospora marina	Saccharomonospora marina	S	Bacteria	0.00815409	9.20909e-05	0	0.220358	0	1.96818e-05	0.000847152	0.0275143
882083	d__Bacteria|p__Actinobacteria|c__Actinobacteria|o__Pseudonocardiales|f__Pseudonocardiaceae|g__Saccharomonospora|s__Saccharomonospora marina|t__Saccharomonospora marina XMU15	Saccharomonospora marina XMU15	S1	Bacteria	0.00815409	9.20909e-05	0	0.220358	0	1.96818e-05	0.000847152	0.0275143
33986	d__Bacteria|p__Firmicutes|c__Bacilli|o__Bacillales|g__Exiguobacterium	Exiguobacterium	G	Bacteria	0.00814481	0.000667018	0	0.277706	3.79348e-05	0.000129349	0.00276428	0.0253806
1813735	d__Bacteria|p__Acidobacteria|c__Vicinamibacteria	Vicinamibacteria	C	Bacteria	0.00809866	0.000101876	0	0.437417	0	3.4874e-05	0.000508634	0.0349651
2211325	d__Bacteria|p__Acidobacteria|c__Vicinamibacteria|f__Vicinamibacteraceae	Vicinamibacteraceae	F	Bacteria	0.00809866	0.000101876	0	0.437417	0	3.4874e-05	0.000508634	0.0349651
2004797	d__Bacteria|p__Acidobacteria|c__Vicinamibacteria|f__Vicinamibacteraceae|g__Luteitalea	Luteitalea	G	Bacteria	0.00809866	0.000101876	0	0.437417	0	3.4874e-05	0.000508634	0.0349651
1855912	d__Bacteria|p__Acidobacteria|c__Vicinamibacteria|f__Vicinamibacteraceae|g__Luteitalea|s__Luteitalea pratensis	Luteitalea pratensis	S	Bacteria	0.00809866	0.000101876	0	0.437417	0	3.4874e-05	0.000508634	0.0349651
89152	d__Bacteria|p__Firmicutes|c__Clostridia|o__Clostridiales|f__Peptostreptococcaceae|s__[Clostridium] hiranonis	[Clostridium] hiranonis	S	Bacteria	0.00809309	0.000607231	0	0.195015	4.30771e-05	0.000125412	0.00298307	0.0276897
388357	d__Bacteria|p__Actinobacteria|c__Actinobacteria|o__Micrococcales|f__Micrococcaceae|g__Kocuria|s__Kocuria turfanensis	Kocuria turfanensis	S	Bacteria	0.00804547	8.01536e-05	0	0.103914	0	2.50523e-05	0.000676854	0.0344749
1963271	d__Archaea|p__Euryarchaeota|c__Halobacteria|o__Haloferacales|f__Halorubraceae	Halorubraceae	F	Archaea	0.00804193	0.00114191	0	0.126901	6.76795e-05	0.000277635	0.00470144	0.0191277
1758196	d__Bacteria|p__Proteobacteria|c__Gammaproteobacteria|o__Enterobacterales|f__Yersiniaceae|g__Serratia|s__Serratia sp. SSNIH1	Serratia sp. SSNIH1	S	Bacteria	0.00804187	0.000664466	0	0.361849	4.49598e-05	0.000124724	0.00379018	0.0149265
408	d__Bacteria|p__Proteobacteria|c__Alphaproteobacteria|o__Rhizobiales|f__Methylobacteriaceae|g__Methylorubrum|s__Methylorubrum extorquens	Methylorubrum extorquens	S	Bacteria	0.00798	0.00128157	0	0.0996939	0.000120008	0.000297493	0.00563228	0.0203118
329854	d__Bacteria|p__Bacteroidetes|c__Bacteroidia|o__Bacteroidales|f__Bacteroidaceae|g__Bacteroides|s__Bacteroides intestinalis	Bacteroides intestinalis	S	Bacteria	0.00797278	0.000158527	0	0.516487	0	2.42153e-05	0.00164013	0.0100162
126	d__Bacteria|p__Planctomycetes|c__Planctomycetia|o__Planctomycetales|f__Planctomycetaceae	Planctomycetaceae	F	Bacteria	0.00795775	0.000666337	4.9306e-05	0.0881404	0.00021365	0.000345647	0.00294275	0.0347023
563798	d__Bacteria|p__Bacteroidetes|c__Cytophagia|o__Cytophagales|f__Cyclobacteriaceae	Cyclobacteriaceae	F	Bacteria	0.00795568	0.00180957	2.49054e-05	0.096904	0.000112128	0.000275556	0.00886071	0.0254166
335405	d__Bacteria|p__Proteobacteria|c__Alphaproteobacteria|o__Sphingomonadales|f__Sphingomonadaceae|g__Sphingosinicella	Sphingosinicella	G	Bacteria	0.0079533	0.000208479	0	0.20762	3.2846e-05	6.44413e-05	0.0014085	0.0327305
1795631	d__Bacteria|p__Proteobacteria|c__Betaproteobacteria|o__Burkholderiales|f__Comamonadaceae|g__Variovorax|s__Variovorax sp. PAMC 28711	Variovorax sp. PAMC 28711	S	Bacteria	0.00793904	7.13428e-05	0	0.165971	0	2.2942e-05	0.000720331	0.0302875
272635	d__Bacteria|p__Tenericutes|c__Mollicutes|o__Mycoplasmatales|f__Mycoplasmataceae|g__Mycoplasma|s__Mycoplasma pulmonis|t__Mycoplasma pulmonis UAB CTIP	Mycoplasma pulmonis UAB CTIP	S1	Bacteria	0.00792633	0.00109553	1.43897e-05	0.306286	0.000127457	0.000407034	0.00379085	0.0135979
152794	d__Bacteria|p__Actinobacteria|c__Actinobacteria|o__Corynebacteriales|f__Corynebacteriaceae|g__Corynebacterium|s__Corynebacterium efficiens	Corynebacterium efficiens	S	Bacteria	0.00792154	5.46368e-05	0	0.148967	0	0	0.000417777	0.0321937
196164	d__Bacteria|p__Actinobacteria|c__Actinobacteria|o__Corynebacteriales|f__Corynebacteriaceae|g__Corynebacterium|s__Corynebacterium efficiens|t__Corynebacterium efficiens YS-314	Corynebacterium efficiens YS-314	S1	Bacteria	0.00792154	5.46368e-05	0	0.148967	0	0	0.000417777	0.0321937
554406	d__Bacteria|p__Fusobacteria|c__Fusobacteriia|o__Fusobacteriales|f__Leptotrichiaceae|g__Leptotrichia|s__Leptotrichia hongkongensis	Leptotrichia hongkongensis	S	Bacteria	0.00785625	0.000649356	0	1.06069	6.09501e-05	0.000147858	0.00246194	0.0102535
1744	d__Bacteria|p__Actinobacteria|c__Actinobacteria|o__Propionibacteriales|f__Propionibacteriaceae|g__Propionibacterium|s__Propionibacterium freudenreichii	Propionibacterium freudenreichii	S	Bacteria	0.00782397	0.000177521	0	0.0920444	0	3.83364e-05	0.00360278	0.030645
746128	d__Eukaryota|k__Fungi|p__Ascomycota|c__Eurotiomycetes|o__Eurotiales|f__Aspergillaceae|g__Aspergillus|s__Aspergillus fumigatus	Aspergillus fumigatus	S	Eukaryota	0.00776168	0.000381537	0	0.788936	9.03274e-05	0.00016077	0.00265363	0.0106134
330879	d__Eukaryota|k__Fungi|p__Ascomycota|c__Eurotiomycetes|o__Eurotiales|f__Aspergillaceae|g__Aspergillus|s__Aspergillus fumigatus|t__Aspergillus fumigatus Af293	Aspergillus fumigatus Af293	S1	Eukaryota	0.00776168	0.000381537	0	0.788936	9.03274e-05	0.00016077	0.00265363	0.0106134
980427	d__Bacteria|p__Deinococcus-Thermus|c__Deinococci|o__Deinococcales|f__Deinococcaceae|g__Deinococcus|s__Deinococcus wulumuqiensis	Deinococcus wulumuqiensis	S	Bacteria	0.00776091	6.06545e-05	0	0.226594	0	2.1865e-05	0.000510644	0.0274809
67819	d__Bacteria|p__Armatimonadetes	Armatimonadetes	P	Bacteria	0.00774911	0.000334488	0	1.12257	1.78503e-05	9.46375e-05	0.00122919	0.0225775
712310	d__Bacteria|p__Proteobacteria|c__Gammaproteobacteria|o__Pasteurellales|f__Pasteurellaceae|g__Haemophilus|s__Haemophilus sp. oral taxon 036	Haemophilus sp. oral taxon 036	S	Bacteria	0.00774674	0.000147839	0	1.07581	0	0	0.000910164	0.00763231
147802	d__Bacteria|p__Firmicutes|c__Bacilli|o__Lactobacillales|f__Lactobacillaceae|g__Lactobacillus|s__Lactobacillus iners	Lactobacillus iners	S	Bacteria	0.00773693	0.00110605	0	0.343254	0.000123442	0.000357397	0.00519676	0.0213777
118882	d__Bacteria|p__Proteobacteria|c__Alphaproteobacteria|o__Rhizobiales|f__Brucellaceae	Brucellaceae	F	Bacteria	0.00773137	0.00137795	2.62965e-05	0.0932004	0.000229648	0.000458614	0.00885017	0.025488
323449	d__Bacteria|p__Bacteroidetes|c__Cytophagia|o__Cytophagales|f__Hymenobacteraceae|g__Pontibacter	Pontibacter	G	Bacteria	0.00770811	0.000638194	0	0.16498	3.07974e-05	8.22066e-05	0.00753768	0.028496
712538	d__Bacteria|p__Firmicutes|c__Negativicutes|o__Selenomonadales|f__Selenomonadaceae|g__Selenomonas|s__Selenomonas sp. oral taxon 478	Selenomonas sp. oral taxon 478	S	Bacteria	0.00767684	8.25765e-05	0	0.89342	0	0	0.00199476	0.0101073
5257	d__Eukaryota|k__Fungi|p__Basidiomycota|c__Ustilaginomycetes	Ustilaginomycetes	C	Eukaryota	0.00765793	0.000750721	2.30013e-05	0.489183	0.000107142	0.000212784	0.00650654	0.0129888
5267	d__Eukaryota|k__Fungi|p__Basidiomycota|c__Ustilaginomycetes|o__Ustilaginales	Ustilaginales	O	Eukaryota	0.00765793	0.000750721	2.30013e-05	0.489183	0.000107142	0.000212784	0.00650654	0.0129888
5268	d__Eukaryota|k__Fungi|p__Basidiomycota|c__Ustilaginomycetes|o__Ustilaginales|f__Ustilaginaceae	Ustilaginaceae	F	Eukaryota	0.00765793	0.000750721	2.30013e-05	0.489183	0.000107142	0.000212784	0.00650654	0.0129888
162	d__Bacteria|p__Spirochaetes|c__Spirochaetia|o__Spirochaetales|f__Spirochaetaceae|g__Treponema|s__Treponema phagedenis	Treponema phagedenis	S	Bacteria	0.00761619	0.00142484	7.31372e-05	0.918085	0.000398786	0.000645456	0.00442435	0.0086066
308865	d__Bacteria|p__Bacteroidetes|c__Flavobacteriia|o__Flavobacteriales|f__Flavobacteriaceae|g__Elizabethkingia	Elizabethkingia	G	Bacteria	0.00760846	0.00220482	7.47807e-05	0.337047	0.000243734	0.000488893	0.00556247	0.0162219
35757	d__Bacteria|p__Actinobacteria|c__Actinobacteria|o__Corynebacteriales|f__Corynebacteriaceae|g__Corynebacterium|s__Corynebacterium cystitidis	Corynebacterium cystitidis	S	Bacteria	0.00760696	0.000127892	0	0.284492	0	3.07834e-05	0.00269365	0.0102084
2582905	d__Bacteria|p__Actinobacteria|c__Actinobacteria|o__Propionibacteriales|f__Nocardioidaceae|g__Nocardioides|s__Nocardioides sp. S-1144	Nocardioides sp. S-1144	S	Bacteria	0.00760035	0.000593735	2.91142e-05	0.121991	0.000100163	0.000203965	0.00513877	0.0305669
298654	d__Bacteria|p__Actinobacteria|c__Actinobacteria|o__Frankiales|f__Frankiaceae|g__Frankia|s__Frankia inefficax	Frankia inefficax	S	Bacteria	0.00759967	8.28303e-05	0	0.0943789	1.95284e-05	3.52071e-05	0.000576786	0.0348101
941907	d__Bacteria|p__Proteobacteria|c__Alphaproteobacteria|o__Sphingomonadales|f__Sphingomonadaceae|g__Sphingomonas|s__Sphingomonas indica	Sphingomonas indica	S	Bacteria	0.00759782	6.24174e-05	0	0.171358	0	1.23979e-05	0.000560955	0.0323348
2569097	d__Bacteria|p__Firmicutes|c__Clostridia|o__Clostridiales|f__Lachnospiraceae|g__Anaerobutyricum	Anaerobutyricum	G	Bacteria	0.00758035	0.000298387	0	0.225791	0	3.51245e-05	0.00376923	0.0269346
39488	d__Bacteria|p__Firmicutes|c__Clostridia|o__Clostridiales|f__Lachnospiraceae|g__Anaerobutyricum|s__Anaerobutyricum hallii	Anaerobutyricum hallii	S	Bacteria	0.00758035	0.000298387	0	0.225791	0	3.51245e-05	0.00376923	0.0269346
1817	d__Bacteria|p__Actinobacteria|c__Actinobacteria|o__Corynebacteriales|f__Nocardiaceae|g__Nocardia	Nocardia	G	Bacteria	0.0075727	0.0010717	4.76624e-05	0.0778792	0.000210115	0.000408417	0.00588508	0.0291618
161879	d__Bacteria|p__Actinobacteria|c__Actinobacteria|o__Corynebacteriales|f__Corynebacteriaceae|g__Corynebacterium|s__Corynebacterium kroppenstedtii	Corynebacterium kroppenstedtii	S	Bacteria	0.00757016	0.000992022	0	0.197942	0.00012284	0.000314598	0.00497173	0.0231337
645127	d__Bacteria|p__Actinobacteria|c__Actinobacteria|o__Corynebacteriales|f__Corynebacteriaceae|g__Corynebacterium|s__Corynebacterium kroppenstedtii|t__Corynebacterium kroppenstedtii DSM 44385	Corynebacterium kroppenstedtii DSM 44385	S1	Bacteria	0.00757016	0.000992022	0	0.197942	0.00012284	0.000314598	0.00497173	0.0231337
33877	d__Bacteria|p__Actinobacteria|c__Actinobacteria|o__Micrococcales|f__Microbacteriaceae|g__Agromyces	Agromyces	G	Bacteria	0.00755602	0.000503154	1.89006e-05	0.116289	0.000101329	0.000175582	0.00279766	0.0346426
85698	d__Bacteria|p__Proteobacteria|c__Betaproteobacteria|o__Burkholderiales|f__Alcaligenaceae|g__Achromobacter|s__Achromobacter xylosoxidans	Achromobacter xylosoxidans	S	Bacteria	0.00755323	0.00157378	5.20612e-05	0.12189	0.000225095	0.000507336	0.00519372	0.0198952
1607	d__Bacteria|p__Firmicutes|c__Bacilli|o__Lactobacillales|f__Lactobacillaceae|g__Lactobacillus|s__Lactobacillus bifermentans	Lactobacillus bifermentans	S	Bacteria	0.00754701	4.65168e-05	0	0.537424	0	0	0.000181651	0.00173266
629	d__Bacteria|p__Proteobacteria|c__Gammaproteobacteria|o__Enterobacterales|f__Yersiniaceae|g__Yersinia	Yersinia	G	Bacteria	0.00754139	0.00329043	9.73739e-05	0.232501	0.000273135	0.0007471	0.00902609	0.0163209
191610	d__Bacteria|p__Actinobacteria|c__Actinobacteria|o__Corynebacteriales|f__Corynebacteriaceae|g__Corynebacterium|s__Corynebacterium atypicum	Corynebacterium atypicum	S	Bacteria	0.00753782	0.000170389	0	2.29528	0	2.47271e-05	0.00160341	0.00773637
762948	d__Bacteria|p__Actinobacteria|c__Actinobacteria|o__Micrococcales|f__Micrococcaceae|g__Rothia|s__Rothia dentocariosa|t__Rothia dentocariosa ATCC 17931	Rothia dentocariosa ATCC 17931	S1	Bacteria	0.00750286	0.000585576	0	0.904746	3.84968e-05	0.000133428	0.00306218	0.00936845
46205	d__Bacteria|p__Firmicutes|c__Clostridia|o__Clostridiales|f__Lachnospiraceae|g__Pseudobutyrivibrio	Pseudobutyrivibrio	G	Bacteria	0.00747531	0.000180924	0	0.309698	0	0	0.00567136	0.0198547
185007	d__Bacteria|p__Firmicutes|c__Clostridia|o__Clostridiales|f__Lachnospiraceae|g__Pseudobutyrivibrio|s__Pseudobutyrivibrio xylanivorans	Pseudobutyrivibrio xylanivorans	S	Bacteria	0.00747531	0.000180924	0	0.309698	0	0	0.00567136	0.0198547
133925	d__Bacteria|p__Actinobacteria|c__Coriobacteriia|o__Coriobacteriales|f__Atopobiaceae|g__Olsenella	Olsenella	G	Bacteria	0.00745579	0.000286524	0	0.124096	0	4.82665e-05	0.00334319	0.0273317
2072590	d__Bacteria|p__Proteobacteria|c__Betaproteobacteria|o__Burkholderiales|f__Oxalobacteraceae|g__Massilia|s__Massilia armeniaca	Massilia armeniaca	S	Bacteria	0.00744038	0.000129478	0	0.391562	1.91626e-05	4.1274e-05	0.000858862	0.0305431
189775	d__Bacteria|p__Chloroflexi|c__Thermomicrobia	Thermomicrobia	C	Bacteria	0.007385	0.000140467	0	0.105013	0	4.72899e-05	0.000767489	0.0321953
81028	d__Bacteria|p__Spirochaetes|c__Spirochaetia|o__Spirochaetales|f__Spirochaetaceae|g__Treponema|s__Treponema brennaborense	Treponema brennaborense	S	Bacteria	0.00738083	9.29912e-05	0	0.61899	0	0	0.00118884	0.00853119
906968	d__Bacteria|p__Spirochaetes|c__Spirochaetia|o__Spirochaetales|f__Spirochaetaceae|g__Treponema|s__Treponema brennaborense|t__Treponema brennaborense DSM 12168	Treponema brennaborense DSM 12168	S1	Bacteria	0.00738083	9.29912e-05	0	0.61899	0	0	0.00118884	0.00853119
2008794	d__Bacteria|p__Proteobacteria|c__Betaproteobacteria|o__Rhodocyclales|f__Zoogloeaceae	Zoogloeaceae	F	Bacteria	0.00737595	0.000821414	2.56497e-05	0.174756	0.000141668	0.000297044	0.00437328	0.0253876
20	d__Bacteria|p__Proteobacteria|c__Alphaproteobacteria|o__Caulobacterales|f__Caulobacteraceae|g__Phenylobacterium	Phenylobacterium	G	Bacteria	0.00736001	0.000304032	0	0.259718	4.30865e-05	0.000104298	0.00198258	0.0292716
1158	d__Bacteria|p__Cyanobacteria|o__Oscillatoriales|f__Oscillatoriaceae|g__Oscillatoria	Oscillatoria	G	Bacteria	0.00735572	0.00020565	9.86119e-06	0.226314	7.6806e-05	0.000109621	0.00125805	0.0244929
670516	d__Bacteria|p__Actinobacteria|c__Actinobacteria|o__Corynebacteriales|f__Mycobacteriaceae|g__Mycobacteroides	Mycobacteroides	G	Bacteria	0.00729578	0.00124798	1.0683e-05	0.116368	0.000131983	0.00031653	0.00508715	0.0195764
2589074	d__Bacteria|p__Actinobacteria|c__Actinobacteria|o__Propionibacteriales|f__Nocardioidaceae|g__Nocardioides|s__Nocardioides sp. KUDC 5002	Nocardioides sp. KUDC 5002	S	Bacteria	0.00729382	7.41453e-05	0	0.123142	0	1.71268e-05	0.000634128	0.0292532
35787	d__Bacteria|p__Firmicutes|c__Bacilli|o__Lactobacillales|f__Lactobacillaceae|g__Lactobacillus|s__Lactobacillus pontis	Lactobacillus pontis	S	Bacteria	0.00725011	2.53322e-05	0	2.62439	0	0	0.000306722	0.00483569
1524216	d__Bacteria|p__Proteobacteria|c__Deltaproteobacteria|o__Myxococcales|f__Labilitrichaceae	Labilitrichaceae	F	Bacteria	0.0072474	0.000143496	0	0.543805	2.5163e-05	4.85767e-05	0.00215706	0.0166197
1524217	d__Bacteria|p__Proteobacteria|c__Deltaproteobacteria|o__Myxococcales|f__Labilitrichaceae|g__Labilithrix	Labilithrix	G	Bacteria	0.0072474	0.000143496	0	0.543805	2.5163e-05	4.85767e-05	0.00215706	0.0166197
1391654	d__Bacteria|p__Proteobacteria|c__Deltaproteobacteria|o__Myxococcales|f__Labilitrichaceae|g__Labilithrix|s__Labilithrix luteola	Labilithrix luteola	S	Bacteria	0.0072474	0.000143496	0	0.543805	2.5163e-05	4.85767e-05	0.00215706	0.0166197
2493678	d__Bacteria|p__Proteobacteria|c__Alphaproteobacteria|o__Rhizobiales|f__Phyllobacteriaceae|g__Mesorhizobium|s__Mesorhizobium sp. M7D.F.Ca.US.005.01.1.1	Mesorhizobium sp. M7D.F.Ca.US.005.01.1.1	S	Bacteria	0.00724348	0.00254432	4.69029e-05	0.105677	0.000563986	0.00126833	0.00785989	0.018565
10	d__Bacteria|p__Proteobacteria|c__Gammaproteobacteria|o__Cellvibrionales|f__Cellvibrionaceae|g__Cellvibrio	Cellvibrio	G	Bacteria	0.0072426	0.000342885	0	0.105262	4.16628e-05	0.000112832	0.00134864	0.0270455
2005519	d__Bacteria|p__Bacteroidetes|c__Bacteroidia|o__Bacteroidales|f__Barnesiellaceae	Barnesiellaceae	F	Bacteria	0.007227	0.000217982	0	0.334546	0	0	0.00401783	0.0186836
397864	d__Bacteria|p__Bacteroidetes|c__Bacteroidia|o__Bacteroidales|f__Barnesiellaceae|g__Barnesiella	Barnesiella	G	Bacteria	0.007227	0.000217982	0	0.334546	0	0	0.00401783	0.0186836
397865	d__Bacteria|p__Bacteroidetes|c__Bacteroidia|o__Bacteroidales|f__Barnesiellaceae|g__Barnesiella|s__Barnesiella viscericola	Barnesiella viscericola	S	Bacteria	0.007227	0.000217982	0	0.334546	0	0	0.00401783	0.0186836
880074	d__Bacteria|p__Bacteroidetes|c__Bacteroidia|o__Bacteroidales|f__Barnesiellaceae|g__Barnesiella|s__Barnesiella viscericola|t__Barnesiella viscericola DSM 18177	Barnesiella viscericola DSM 18177	S1	Bacteria	0.007227	0.000217982	0	0.334546	0	0	0.00401783	0.0186836
246787	d__Bacteria|p__Bacteroidetes|c__Bacteroidia|o__Bacteroidales|f__Bacteroidaceae|g__Bacteroides|s__Bacteroides cellulosilyticus	Bacteroides cellulosilyticus	S	Bacteria	0.00722479	0.00024438	0	0.608078	0	2.13356e-05	0.00171064	0.00924937
57494	d__Bacteria|p__Actinobacteria|c__Actinobacteria|o__Micrococcales|f__Micrococcaceae|g__Nesterenkonia	Nesterenkonia	G	Bacteria	0.00721216	6.91947e-05	0	0.361456	0	1.62446e-05	0.000301061	0.0185912
2600320	d__Bacteria|p__Actinobacteria|c__Actinobacteria|o__Micrococcales|f__Micrococcaceae|g__Nesterenkonia|s__Nesterenkonia sp. NBAIMH1	Nesterenkonia sp. NBAIMH1	S	Bacteria	0.00721216	6.91947e-05	0	0.361456	0	1.62446e-05	0.000301061	0.0185912
564644	d__Viruses|f__Endornaviridae	Endornaviridae	F	Viruses	0.00721039	0	0	0.769255	0	0	5.02439e-05	0.00203394
39782	d__Bacteria|p__Bacteroidetes|c__Flavobacteriia|o__Flavobacteriales|f__Blattabacteriaceae	Blattabacteriaceae	F	Bacteria	0.00720662	0.0026668	8.71689e-05	0.194934	0.000388959	0.000948247	0.00594089	0.0123179
34098	d__Bacteria|p__Bacteroidetes|c__Flavobacteriia|o__Flavobacteriales|f__Blattabacteriaceae|g__Blattabacterium	Blattabacterium	G	Bacteria	0.00720662	0.0026668	8.71689e-05	0.194934	0.000388959	0.000948247	0.00594089	0.0123179
2003394	d__Viruses|f__Endornaviridae|g__Alphaendornavirus	Alphaendornavirus	G	Viruses	0.00720343	0	0	0.769177	0	0	4.89064e-05	0.00202961
947525	d__Bacteria|p__Actinobacteria|c__Actinobacteria|o__Micrococcales|f__Beutenbergiaceae|g__Miniimonas	Miniimonas	G	Bacteria	0.00720054	6.35729e-05	0	0.196403	0	2.23505e-05	0.000345975	0.0265103
2171623	d__Bacteria|p__Actinobacteria|c__Actinobacteria|o__Micrococcales|f__Beutenbergiaceae|g__Miniimonas|s__Miniimonas sp. S16	Miniimonas sp. S16	S	Bacteria	0.00720054	6.35729e-05	0	0.196403	0	2.23505e-05	0.000345975	0.0265103
118969	d__Bacteria|p__Proteobacteria|c__Gammaproteobacteria|o__Legionellales	Legionellales	O	Bacteria	0.00718475	0.00332519	0.000161467	0.0495344	0.000380221	0.0011068	0.00977932	0.0222503
204433	d__Bacteria|p__Acidobacteria|c__Acidobacteriia|o__Acidobacteriales	Acidobacteriales	O	Bacteria	0.0071719	0.000839173	1.63757e-05	0.121966	8.29815e-05	0.000218853	0.00310604	0.0266226
204434	d__Bacteria|p__Acidobacteria|c__Acidobacteriia|o__Acidobacteriales|f__Acidobacteriaceae	Acidobacteriaceae	F	Bacteria	0.0071719	0.000839173	1.63757e-05	0.121966	8.29815e-05	0.000218853	0.00310604	0.0266226
158899	d__Bacteria|p__Proteobacteria|c__Betaproteobacteria|o__Burkholderiales|f__Oxalobacteraceae|g__Collimonas|s__Collimonas fungivorans	Collimonas fungivorans	S	Bacteria	0.00717095	5.5149e-05	0	0.194724	0	2.12731e-05	0.000289054	0.0282472
29561	d__Bacteria|p__Tenericutes|c__Mollicutes|o__Mycoplasmatales|f__Mycoplasmataceae|g__Mycoplasma|s__Mycoplasma meleagridis	Mycoplasma meleagridis	S	Bacteria	0.00717087	0.000775341	0	0.25918	7.53797e-05	0.000221227	0.00342818	0.0124425
1573	d__Bacteria|p__Actinobacteria|c__Actinobacteria|o__Micrococcales|f__Microbacteriaceae|g__Clavibacter	Clavibacter	G	Bacteria	0.00715694	0.000306932	0	0.110496	6.25975e-05	0.000112271	0.00315018	0.0282282
28447	d__Bacteria|p__Actinobacteria|c__Actinobacteria|o__Micrococcales|f__Microbacteriaceae|g__Clavibacter|s__Clavibacter michiganensis	Clavibacter michiganensis	S	Bacteria	0.00715694	0.000306932	0	0.110496	6.25975e-05	0.000112271	0.00315018	0.0282282
85413	d__Bacteria|p__Proteobacteria|c__Alphaproteobacteria|o__Rhizobiales|f__Bradyrhizobiaceae|g__Bosea	Bosea	G	Bacteria	0.00714865	0.000418776	0	0.190135	6.88406e-05	0.000131713	0.0025396	0.029255
34073	d__Bacteria|p__Proteobacteria|c__Betaproteobacteria|o__Burkholderiales|f__Comamonadaceae|g__Variovorax|s__Variovorax paradoxus	Variovorax paradoxus	S	Bacteria	0.00714759	0.00042488	2.7532e-05	0.188754	8.68128e-05	0.000146804	0.00278443	0.0284074
74030	d__Bacteria|p__Proteobacteria|c__Alphaproteobacteria|o__Rhodobacterales|f__Rhodobacteraceae|g__Roseovarius	Roseovarius	G	Bacteria	0.007116	0.000857068	1.95685e-05	0.0969686	8.53025e-05	0.000233671	0.00713455	0.0249156
1357915	d__Bacteria|p__Actinobacteria|c__Actinobacteria|o__Micrococcales|f__Micrococcaceae|g__Arthrobacter|s__Arthrobacter sp. QXT-31	Arthrobacter sp. QXT-31	S	Bacteria	0.00710242	4.08416e-05	0	0.319393	0	0	0.000182081	0.0223769
2497574	d__Viruses|p__Negarnaviricota|c__Monjiviricetes	Monjiviricetes	C	Viruses	0.00709432	0	0	0.811087	0	0	2.76101e-05	8.19818e-05
11157	d__Viruses|p__Negarnaviricota|c__Monjiviricetes|o__Mononegavirales	Mononegavirales	O	Viruses	0.00709112	0	0	0.811087	0	0	2.53126e-05	7.08304e-05
146827	d__Bacteria|p__Actinobacteria|c__Actinobacteria|o__Corynebacteriales|f__Corynebacteriaceae|g__Corynebacterium|s__Corynebacterium simulans	Corynebacterium simulans	S	Bacteria	0.007044	0.000617303	0	0.14173	5.69752e-05	0.000136157	0.00411724	0.0228434
1423	d__Bacteria|p__Firmicutes|c__Bacilli|o__Bacillales|f__Bacillaceae|g__Bacillus|s__Bacillus subtilis	Bacillus subtilis	S	Bacteria	0.00698086	0.00314565	6.42149e-05	0.111074	0.000461617	0.00118699	0.00859061	0.0165851
424800	d__Bacteria|p__Proteobacteria|c__Alphaproteobacteria|o__Sphingomonadales|f__Sphingomonadaceae|g__Sphingomonas|s__Sphingomonas insulae	Sphingomonas insulae	S	Bacteria	0.00696932	0.000152787	0	0.197227	1.79525e-05	3.92423e-05	0.00103716	0.0285817
1484118	d__Bacteria|p__Bacteroidetes|c__Cytophagia|o__Cytophagales|f__Hymenobacteraceae|g__Hymenobacter|s__Hymenobacter sp. PAMC 26628	Hymenobacter sp. PAMC 26628	S	Bacteria	0.00696692	8.61703e-05	0	0.408657	0	3.41874e-05	0.000490666	0.0234685
1796646	d__Bacteria|p__Bacteroidetes|c__Bacteroidia|o__Bacteroidales|f__Muribaculaceae|g__Muribaculum|s__Muribaculum intestinale	Muribaculum intestinale	S	Bacteria	0.00696006	0.000138934	0	0.346876	0	0	0.00391619	0.010564
1775411	d__Bacteria|p__Proteobacteria|c__Gammaproteobacteria|o__Xanthomonadales|f__Rhodanobacteraceae	Rhodanobacteraceae	F	Bacteria	0.00691539	0.000638623	1.73882e-05	0.194193	0.000101807	0.000258555	0.00299602	0.0261748
432329	d__Bacteria|p__Deinococcus-Thermus|c__Deinococci|o__Deinococcales|f__Deinococcaceae|g__Deinococcus|s__Deinococcus peraridilitoris	Deinococcus peraridilitoris	S	Bacteria	0.00690853	2.32885e-05	0	0.104523	0	0	0.000170924	0.0315463
937777	d__Bacteria|p__Deinococcus-Thermus|c__Deinococci|o__Deinococcales|f__Deinococcaceae|g__Deinococcus|s__Deinococcus peraridilitoris|t__Deinococcus peraridilitoris DSM 19664	Deinococcus peraridilitoris DSM 19664	S1	Bacteria	0.00690853	2.32885e-05	0	0.104523	0	0	0.000170924	0.0315463
1553900	d__Bacteria|p__Proteobacteria|c__Oligoflexia	Oligoflexia	C	Bacteria	0.00689482	0.00133367	0.000131098	0.118977	0.000443965	0.000606822	0.00617558	0.025687
2219696	d__Bacteria|p__Proteobacteria|c__Alphaproteobacteria|o__Sphingomonadales|f__Sphingomonadaceae|g__Sphingomonas|s__Sphingomonas sp. FARSPH	Sphingomonas sp. FARSPH	S	Bacteria	0.00688896	0.000164392	0	0.129822	2.2942e-05	5.60803e-05	0.00127677	0.0288443
40222	d__Bacteria|p__Proteobacteria|c__Gammaproteobacteria|o__Thiotrichales|f__Piscirickettsiaceae|g__Methylophaga	Methylophaga	G	Bacteria	0.00688469	0.000111998	0	0.317352	0	2.12514e-05	0.000945443	0.00411163
2121	d__Bacteria|p__Tenericutes|c__Mollicutes|o__Mycoplasmatales|f__Mycoplasmataceae|g__Mycoplasma|s__Mycoplasma orale	Mycoplasma orale	S	Bacteria	0.00685858	7.06327e-05	0	2.16875	0	2.29014e-05	0.000244672	0.00182534
841	d__Bacteria|p__Firmicutes|c__Clostridia|o__Clostridiales|f__Lachnospiraceae|g__Roseburia	Roseburia	G	Bacteria	0.006857	0.000496295	0	0.170009	0	5.40786e-05	0.00403791	0.0203481
754503	d__Bacteria|p__Tenericutes|c__Mollicutes|o__Mycoplasmatales|f__Mycoplasmataceae|g__Mycoplasma|s__Mycoplasma hyopneumoniae|t__Mycoplasma hyopneumoniae 7422	Mycoplasma hyopneumoniae 7422	S1	Bacteria	0.00685668	0.00111118	0	0.218083	0.000111101	0.000320755	0.00448184	0.0132303
5476	d__Eukaryota|k__Fungi|p__Ascomycota|c__Saccharomycetes|o__Saccharomycetales|f__Debaryomycetaceae|g__Candida|s__Candida albicans	Candida albicans	S	Eukaryota	0.00685106	9.55545e-05	0	2.46667	2.39071e-05	4.73903e-05	0.000303657	0.000987421
237561	d__Eukaryota|k__Fungi|p__Ascomycota|c__Saccharomycetes|o__Saccharomycetales|f__Debaryomycetaceae|g__Candida|s__Candida albicans|t__Candida albicans SC5314	Candida albicans SC5314	S1	Eukaryota	0.00685106	9.55545e-05	0	2.46667	2.39071e-05	4.73903e-05	0.000303657	0.000987421
2058136	d__Bacteria|p__Firmicutes|c__Bacilli|o__Bacillales|f__Planococcaceae|g__Planococcus|s__Planococcus sp. MB-3u-03	Planococcus sp. MB-3u-03	S	Bacteria	0.00683668	0.00157469	0	0.222327	0.000174143	0.000470834	0.00465978	0.0129305
2742	d__Bacteria|p__Proteobacteria|c__Gammaproteobacteria|o__Alteromonadales|f__Alteromonadaceae|g__Marinobacter	Marinobacter	G	Bacteria	0.00683495	0.000906712	1.76218e-05	0.297445	0.000169773	0.000332676	0.00463433	0.0217086
370764	d__Bacteria|p__Actinobacteria|c__Actinobacteria|o__Micrococcales|f__Microbacteriaceae|g__Microbacterium|s__Microbacterium pygmaeum	Microbacterium pygmaeum	S	Bacteria	0.00679251	5.84193e-05	0	0.150581	0	0	0.00045621	0.029839
2518977	d__Bacteria|p__Proteobacteria|c__Gammaproteobacteria|o__Enterobacterales|f__Erwiniaceae|g__Buchnera|s__Buchnera aphidicola|t__Buchnera aphidicola (Cinara laricifoliae)	Buchnera aphidicola (Cinara laricifoliae)	S1	Bacteria	0.00678775	0.000806812	0	0.27648	8.03422e-05	0.000235045	0.00329022	0.0108922
2304686	d__Bacteria|p__Firmicutes|c__Clostridia|o__Clostridiales|f__Hungateiclostridiaceae	Hungateiclostridiaceae	F	Bacteria	0.00677651	0.00192513	5.72864e-05	0.151061	0.000174636	0.000454041	0.00794015	0.0189401
2109691	d__Bacteria|p__Firmicutes|c__Clostridia|o__Clostridiales|f__Lachnospiraceae|s__Lachnospiraceae bacterium GAM79	Lachnospiraceae bacterium GAM79	S	Bacteria	0.00674989	0.000213938	0	0.236506	0	0	0.00573502	0.0175357
2283318	d__Bacteria|p__Proteobacteria|c__Gammaproteobacteria|o__Pseudomonadales|f__Moraxellaceae|s__Moraxellaceae bacterium HYN0046	Moraxellaceae bacterium HYN0046	S	Bacteria	0.00672528	4.54023e-05	0	0.140929	0	0	0.00102318	0.0248092
168694	d__Bacteria|p__Actinobacteria|c__Actinobacteria|o__Micromonosporales|f__Micromonosporaceae|g__Salinispora	Salinispora	G	Bacteria	0.00672519	7.78777e-05	0	0.121762	0	2.96429e-05	0.000387746	0.0271749
33010	d__Bacteria|p__Actinobacteria|c__Actinobacteria|o__Propionibacteriales|f__Propionibacteriaceae|g__Cutibacterium|s__Cutibacterium avidum	Cutibacterium avidum	S	Bacteria	0.00670753	0.000787841	0	0.116981	0.000122667	0.000281306	0.00564577	0.0231962
86331	d__Bacteria|p__Firmicutes|c__Clostridia|o__Clostridiales|f__Clostridiales Family XIII. Incertae Sedis|g__Mogibacterium	Mogibacterium	G	Bacteria	0.00670206	0.000331764	0	0.229779	0	3.30095e-05	0.00502366	0.0187425
2478349	d__Bacteria|p__Proteobacteria|c__Alphaproteobacteria|o__Rhodospirillales|f__Rhodospirillaceae|g__Indioceanicola	Indioceanicola	G	Bacteria	0.00669522	4.87066e-05	0	0.12452	0	0	0.000371881	0.0265342
2220096	d__Bacteria|p__Proteobacteria|c__Alphaproteobacteria|o__Rhodospirillales|f__Rhodospirillaceae|g__Indioceanicola|s__Indioceanicola profundi	Indioceanicola profundi	S	Bacteria	0.00669522	4.87066e-05	0	0.12452	0	0	0.000371881	0.0265342
1286	d__Bacteria|p__Firmicutes|c__Bacilli|o__Bacillales|f__Staphylococcaceae|g__Staphylococcus|s__Staphylococcus simulans	Staphylococcus simulans	S	Bacteria	0.00667585	0.00167364	0	0.200906	0.000296296	0.00064208	0.00465271	0.0145136
1296540	d__Bacteria|p__Firmicutes|c__Bacilli|o__Lactobacillales|f__Lactobacillaceae|g__Lactobacillus|s__Lactobacillus nenjiangensis	Lactobacillus nenjiangensis	S	Bacteria	0.00664433	2.41915e-05	0	0.34192	0	0	0.00015899	0.00378352
55968	d__Bacteria|p__Actinobacteria|c__Actinobacteria|o__Micrococcales|f__Microbacteriaceae|g__Leucobacter	Leucobacter	G	Bacteria	0.00663472	0.000265307	1.56696e-05	0.102705	7.6506e-05	0.000126824	0.00113055	0.0266067
59735	d__Bacteria|p__Bacteroidetes|c__Flavobacteriia|o__Flavobacteriales|f__Flavobacteriaceae|g__Bergeyella	Bergeyella	G	Bacteria	0.00662002	0.000286237	0	0.55472	0	2.60507e-05	0.00199848	0.0136984
1585976	d__Bacteria|p__Bacteroidetes|c__Flavobacteriia|o__Flavobacteriales|f__Flavobacteriaceae|g__Bergeyella|s__Bergeyella cardium	Bergeyella cardium	S	Bacteria	0.00662002	0.000286237	0	0.55472	0	2.60507e-05	0.00199848	0.0136984
780	d__Bacteria|p__Proteobacteria|c__Alphaproteobacteria|o__Rickettsiales|f__Rickettsiaceae|g__Rickettsia	Rickettsia	G	Bacteria	0.00659884	0.00298445	7.35293e-05	0.126785	0.000335122	0.00100799	0.00727732	0.0137318
772	d__Bacteria|p__Proteobacteria|c__Alphaproteobacteria|o__Rhizobiales|f__Bartonellaceae	Bartonellaceae	F	Bacteria	0.00659809	0.00235074	0.000133126	0.0644499	0.000417825	0.000928006	0.00984826	0.0185558
773	d__Bacteria|p__Proteobacteria|c__Alphaproteobacteria|o__Rhizobiales|f__Bartonellaceae|g__Bartonella	Bartonella	G	Bacteria	0.00659809	0.00235074	0.000133126	0.0644499	0.000417825	0.000928006	0.00984826	0.0185558
1063	d__Bacteria|p__Proteobacteria|c__Alphaproteobacteria|o__Rhodobacterales|f__Rhodobacteraceae|g__Rhodobacter|s__Rhodobacter sphaeroides	Rhodobacter sphaeroides	S	Bacteria	0.00658436	0.0017059	6.83796e-05	0.0994144	0.000282178	0.000626883	0.00890026	0.020033
171436	d__Bacteria|p__Proteobacteria|c__Alphaproteobacteria|o__Rhodospirillales|f__Rhodospirillaceae|g__Tistrella	Tistrella	G	Bacteria	0.00657723	4.92375e-05	0	0.884748	0	1.7385e-05	0.000445558	0.0138661
171437	d__Bacteria|p__Proteobacteria|c__Alphaproteobacteria|o__Rhodospirillales|f__Rhodospirillaceae|g__Tistrella|s__Tistrella mobilis	Tistrella mobilis	S	Bacteria	0.00657723	4.92375e-05	0	0.884748	0	1.7385e-05	0.000445558	0.0138661
1110502	d__Bacteria|p__Proteobacteria|c__Alphaproteobacteria|o__Rhodospirillales|f__Rhodospirillaceae|g__Tistrella|s__Tistrella mobilis|t__Tistrella mobilis KA081020-065	Tistrella mobilis KA081020-065	S1	Bacteria	0.00657723	4.92375e-05	0	0.884748	0	1.7385e-05	0.000445558	0.0138661
161899	d__Bacteria|p__Actinobacteria|c__Actinobacteria|o__Corynebacteriales|f__Corynebacteriaceae|g__Corynebacterium|s__Corynebacterium singulare	Corynebacterium singulare	S	Bacteria	0.00657362	0.000246695	0	0.214962	2.55831e-05	6.5288e-05	0.00232116	0.021912
2005386	d__Bacteria|p__Actinobacteria|c__Coriobacteriia|o__Eggerthellales|f__Eggerthellaceae|g__Arabia	Arabia	G	Bacteria	0.00655587	2.66715e-05	0	1.53296	0	0	0.000198926	0.00103497
1870985	d__Bacteria|p__Actinobacteria|c__Coriobacteriia|o__Eggerthellales|f__Eggerthellaceae|g__Arabia|s__Arabia massiliensis	Arabia massiliensis	S	Bacteria	0.00655587	2.66715e-05	0	1.53296	0	0	0.000198926	0.00103497
303	d__Bacteria|p__Proteobacteria|c__Gammaproteobacteria|o__Pseudomonadales|f__Pseudomonadaceae|g__Pseudomonas|s__Pseudomonas putida	Pseudomonas putida	S	Bacteria	0.00653972	0.00127217	7.40214e-05	0.201251	0.000232795	0.000493767	0.00616276	0.0202268
889201	d__Bacteria|p__Firmicutes|c__Bacilli|o__Lactobacillales|f__Streptococcaceae|g__Streptococcus|s__Streptococcus cristatus|t__Streptococcus cristatus ATCC 51100	Streptococcus cristatus ATCC 51100	S1	Bacteria	0.00652428	0.000906557	0	0.226707	0	4.90065e-05	0.00524734	0.0154088
817	d__Bacteria|p__Bacteroidetes|c__Bacteroidia|o__Bacteroidales|f__Bacteroidaceae|g__Bacteroides|s__Bacteroides fragilis	Bacteroides fragilis	S	Bacteria	0.0064997	0.00151734	1.72571e-05	0.17479	0.000222938	0.000367308	0.00501777	0.0132202
192843	d__Bacteria|p__Proteobacteria|c__Betaproteobacteria|o__Burkholderiales|f__Comamonadaceae|g__Rhodoferax|s__Rhodoferax ferrireducens	Rhodoferax ferrireducens	S	Bacteria	0.00648657	4.30041e-05	0	0.162022	0	0	0.000268844	0.0239333
338969	d__Bacteria|p__Proteobacteria|c__Betaproteobacteria|o__Burkholderiales|f__Comamonadaceae|g__Rhodoferax|s__Rhodoferax ferrireducens|t__Rhodoferax ferrireducens T118	Rhodoferax ferrireducens T118	S1	Bacteria	0.00648657	4.30041e-05	0	0.162022	0	0	0.000268844	0.0239333
1610493	d__Bacteria|p__Actinobacteria|c__Actinobacteria|o__Propionibacteriales|f__Propionibacteriaceae|g__Tessaracoccus|s__Tessaracoccus flavus	Tessaracoccus flavus	S	Bacteria	0.00646935	3.53796e-05	0	0.0786254	0	0	0.000312845	0.0272293
1141883	d__Bacteria|p__Proteobacteria|c__Betaproteobacteria|o__Burkholderiales|f__Oxalobacteraceae|g__Massilia|s__Massilia putida	Massilia putida	S	Bacteria	0.00646841	0.000342601	0	0.201577	3.20212e-05	9.04128e-05	0.00317211	0.0210053
57499	d__Bacteria|p__Actinobacteria|c__Actinobacteria|o__Micrococcales|f__Dermacoccaceae|g__Kytococcus	Kytococcus	G	Bacteria	0.00646051	0.000230909	0	0.0763716	2.69859e-05	6.84966e-05	0.00167558	0.0279859
1276	d__Bacteria|p__Actinobacteria|c__Actinobacteria|o__Micrococcales|f__Dermacoccaceae|g__Kytococcus|s__Kytococcus sedentarius	Kytococcus sedentarius	S	Bacteria	0.00646051	0.000230909	0	0.0763716	2.69859e-05	6.84966e-05	0.00167558	0.0279859
478801	d__Bacteria|p__Actinobacteria|c__Actinobacteria|o__Micrococcales|f__Dermacoccaceae|g__Kytococcus|s__Kytococcus sedentarius|t__Kytococcus sedentarius DSM 20547	Kytococcus sedentarius DSM 20547	S1	Bacteria	0.00646051	0.000230909	0	0.0763716	2.69859e-05	6.84966e-05	0.00167558	0.0279859
564064	d__Bacteria|p__Bacteroidetes|c__Cytophagia|o__Cytophagales|f__Cytophagaceae|g__Spirosoma|s__Spirosoma rigui	Spirosoma rigui	S	Bacteria	0.0064589	5.92794e-05	0	0.189047	0	0	0.000375094	0.0228293
754477	d__Bacteria|p__Proteobacteria|c__Gammaproteobacteria|o__Thiotrichales|f__Piscirickettsiaceae|g__Methylophaga|s__Methylophaga frappieri	Methylophaga frappieri	S	Bacteria	0.00645875	3.33249e-05	0	0.316341	0	0	0.000341262	0.00185691
129337	d__Bacteria|p__Firmicutes|c__Bacilli|o__Bacillales|f__Bacillaceae|g__Geobacillus	Geobacillus	G	Bacteria	0.00644814	0.00349406	7.7246e-05	0.153814	0.000465021	0.00132328	0.00706583	0.0133783
367298	d__Bacteria|p__Actinobacteria|c__Actinobacteria|o__Micrococcales|f__Intrasporangiaceae|g__Phycicoccus	Phycicoccus	G	Bacteria	0.00644465	6.55949e-05	0	0.0909841	0	2.2714e-05	0.000432302	0.029738
443156	d__Bacteria|p__Actinobacteria|c__Actinobacteria|o__Micrococcales|f__Intrasporangiaceae|g__Phycicoccus|s__Phycicoccus dokdonensis	Phycicoccus dokdonensis	S	Bacteria	0.00644465	6.55949e-05	0	0.0909841	0	2.2714e-05	0.000432302	0.029738
45404	d__Bacteria|p__Proteobacteria|c__Alphaproteobacteria|o__Rhizobiales|f__Beijerinckiaceae	Beijerinckiaceae	F	Bacteria	0.00644221	0.000266895	0	0.133127	9.62468e-05	0.000148669	0.00122821	0.0251004
63265	d__Eukaryota|k__Fungi|p__Basidiomycota|c__Ustilaginomycetes|o__Ustilaginales|f__Ustilaginaceae|g__Sporisorium	Sporisorium	G	Eukaryota	0.00643746	0.00060483	0	0.454515	6.6553e-05	0.000142488	0.00466972	0.00932555
280036	d__Eukaryota|k__Fungi|p__Basidiomycota|c__Ustilaginomycetes|o__Ustilaginales|f__Ustilaginaceae|g__Sporisorium|s__Sporisorium graminicola	Sporisorium graminicola	S	Eukaryota	0.00643746	0.00060483	0	0.454515	6.6553e-05	0.000142488	0.00466972	0.00932555
721785	d__Bacteria|p__Proteobacteria|c__Betaproteobacteria|o__Burkholderiales|f__Comamonadaceae|g__Acidovorax|s__Acidovorax ebreus	Acidovorax ebreus	S	Bacteria	0.00642536	0.000196839	0	0.180904	0	3.31665e-05	0.00108536	0.00948001
535289	d__Bacteria|p__Proteobacteria|c__Betaproteobacteria|o__Burkholderiales|f__Comamonadaceae|g__Acidovorax|s__Acidovorax ebreus|t__Acidovorax ebreus TPSY	Acidovorax ebreus TPSY	S1	Bacteria	0.00642536	0.000196839	0	0.180904	0	3.31665e-05	0.00108536	0.00948001
33925	d__Bacteria|p__Tenericutes|c__Mollicutes|o__Entomoplasmatales|f__Entomoplasmataceae	Entomoplasmataceae	F	Bacteria	0.00642346	0.0019549	6.54652e-05	0.210541	0.000313154	0.000790064	0.0044468	0.0106844
2124	d__Bacteria|p__Tenericutes|c__Mollicutes|o__Mycoplasmatales|f__Mycoplasmataceae|g__Mycoplasma|s__Mycoplasma salivarium	Mycoplasma salivarium	S	Bacteria	0.00641607	6.05447e-05	0	0.742	0	0	0.000532895	0.00552184
196914	d__Bacteria|p__Actinobacteria|c__Actinobacteria|o__Micromonosporales|f__Micromonosporaceae|g__Actinoplanes|s__Actinoplanes friuliensis	Actinoplanes friuliensis	S	Bacteria	0.00641255	0.000484501	2.32782e-05	0.536919	0.000102574	0.000185272	0.00324387	0.00803925
1246995	d__Bacteria|p__Actinobacteria|c__Actinobacteria|o__Micromonosporales|f__Micromonosporaceae|g__Actinoplanes|s__Actinoplanes friuliensis|t__Actinoplanes friuliensis DSM 7358	Actinoplanes friuliensis DSM 7358	S1	Bacteria	0.00641255	0.000484501	2.32782e-05	0.536919	0.000102574	0.000185272	0.00324387	0.00803925
213118	d__Bacteria|p__Proteobacteria|c__Deltaproteobacteria|o__Desulfobacterales	Desulfobacterales	O	Bacteria	0.00635532	0.00145276	6.25601e-05	0.103361	0.000164141	0.000424515	0.00490261	0.02046
2283195	d__Bacteria|p__Actinobacteria|c__Actinobacteria|o__Micrococcales|f__Intrasporangiaceae|g__Ornithinimicrobium|s__Ornithinimicrobium sp. AMA3305	Ornithinimicrobium sp. AMA3305	S	Bacteria	0.00635268	0.000108632	0	0.0817622	2.24612e-05	4.62219e-05	0.00061927	0.0302403
1822464	d__Bacteria|p__Proteobacteria|c__Betaproteobacteria|o__Burkholderiales|f__Burkholderiaceae|g__Paraburkholderia	Paraburkholderia	G	Bacteria	0.00634751	0.00121549	9.51578e-05	0.140094	0.000303109	0.000554548	0.00563966	0.0203178
1903410	d__Bacteria|p__Proteobacteria|c__Gammaproteobacteria|o__Enterobacterales|f__Pectobacteriaceae	Pectobacteriaceae	F	Bacteria	0.00634011	0.00294858	0.000181652	0.10837	0.000334896	0.000761427	0.00871344	0.0143715
409322	d__Bacteria|p__Spirochaetes|c__Spirochaetia|o__Spirochaetales|f__Spirochaetaceae|g__Treponema|s__Treponema pedis	Treponema pedis	S	Bacteria	0.00633198	0.000198747	0	1.14498	2.4317e-05	5.89889e-05	0.000521344	0.00246557
1291379	d__Bacteria|p__Spirochaetes|c__Spirochaetia|o__Spirochaetales|f__Spirochaetaceae|g__Treponema|s__Treponema pedis|t__Treponema pedis str. T A4	Treponema pedis str. T A4	S1	Bacteria	0.00633198	0.000198747	0	1.14498	2.4317e-05	5.89889e-05	0.000521344	0.00246557
459786	d__Bacteria|p__Firmicutes|c__Clostridia|o__Clostridiales|f__Oscillospiraceae|g__Oscillibacter	Oscillibacter	G	Bacteria	0.00633171	0.00020206	0	0.473253	4.95419e-05	8.06413e-05	0.00232044	0.0107262
528	d__Bacteria|p__Proteobacteria|c__Alphaproteobacteria|o__Rhizobiales|f__Brucellaceae|g__Ochrobactrum	Ochrobactrum	G	Bacteria	0.00631435	0.00118565	0	0.0846214	0.00016504	0.000360833	0.00650518	0.0195763
46170	d__Bacteria|p__Firmicutes|c__Bacilli|o__Bacillales|f__Staphylococcaceae|g__Staphylococcus|s__Staphylococcus aureus|t__Staphylococcus aureus subsp. aureus	Staphylococcus aureus subsp. aureus	S1	Bacteria	0.00630593	0.00128157	0	0.494078	5.86114e-05	0.000258497	0.00513773	0.0134704
364409	d__Bacteria|p__Proteobacteria|c__Alphaproteobacteria|o__Rhodospirillales|f__Acetobacteraceae|g__Granulibacter	Granulibacter	G	Bacteria	0.00627467	7.15297e-05	0	0.0801265	0	2.49258e-05	0.000514387	0.0296135
364410	d__Bacteria|p__Proteobacteria|c__Alphaproteobacteria|o__Rhodospirillales|f__Acetobacteraceae|g__Granulibacter|s__Granulibacter bethesdensis	Granulibacter bethesdensis	S	Bacteria	0.00627467	7.15297e-05	0	0.0801265	0	2.49258e-05	0.000514387	0.0296135
224372	d__Bacteria|p__Proteobacteria|c__Gammaproteobacteria|o__Oceanospirillales|f__Alcanivoracaceae	Alcanivoracaceae	F	Bacteria	0.0062634	0.00102758	1.9127e-05	0.174896	7.28012e-05	0.000188643	0.00698742	0.0141986
1721	d__Bacteria|p__Actinobacteria|c__Actinobacteria|o__Corynebacteriales|f__Corynebacteriaceae|g__Corynebacterium|s__Corynebacterium callunae	Corynebacterium callunae	S	Bacteria	0.00624412	4.19596e-05	0	0.0841167	0	0	0.000412631	0.027421
1121353	d__Bacteria|p__Actinobacteria|c__Actinobacteria|o__Corynebacteriales|f__Corynebacteriaceae|g__Corynebacterium|s__Corynebacterium callunae|t__Corynebacterium callunae DSM 20147	Corynebacterium callunae DSM 20147	S1	Bacteria	0.00624412	4.19596e-05	0	0.0841167	0	0	0.000412631	0.027421
1514105	d__Bacteria|p__Firmicutes|c__Erysipelotrichia|o__Erysipelotrichales|f__Erysipelotrichaceae|g__Erysipelothrix|s__Erysipelothrix larvae	Erysipelothrix larvae	S	Bacteria	0.00623596	0.000257194	0	0.150914	2.82178e-05	5.33687e-05	0.00309224	0.0189531
472825	d__Bacteria|p__Proteobacteria|c__Gammaproteobacteria|o__Enterobacterales|f__Enterobacteriaceae|g__Candidatus Purcelliella	Candidatus Purcelliella	G	Bacteria	0.00623141	0.00137265	0.000104805	0.209102	0.000344589	0.000662779	0.00386126	0.0103703
472834	d__Bacteria|p__Proteobacteria|c__Gammaproteobacteria|o__Enterobacterales|f__Enterobacteriaceae|g__Candidatus Purcelliella|s__Candidatus Purcelliella pentastirinorum	Candidatus Purcelliella pentastirinorum	S	Bacteria	0.00623141	0.00137265	0.000104805	0.209102	0.000344589	0.000662779	0.00386126	0.0103703
2652443	d__Bacteria|p__Deinococcus-Thermus|c__Deinococci|o__Deinococcales|f__Deinococcaceae|g__Deinococcus|s__Deinococcus sp. AJ005	Deinococcus sp. AJ005	S	Bacteria	0.00621994	2.21945e-05	0	0.108583	0	0	0.000135944	0.0234946
1870984	d__Bacteria|p__Firmicutes|c__Tissierellia|o__Tissierellales|f__Peptoniphilaceae|g__Anaerococcus|s__Anaerococcus mediterraneensis	Anaerococcus mediterraneensis	S	Bacteria	0.00619811	0.000437891	0	0.153382	3.50513e-05	0.000129254	0.00218319	0.0186466
173479	d__Bacteria|p__Gemmatimonadetes|c__Gemmatimonadetes|o__Gemmatimonadales|f__Gemmatimonadaceae|g__Gemmatimonas	Gemmatimonas	G	Bacteria	0.00619617	0.000169291	0	0.151074	0	3.42747e-05	0.00198622	0.0267719
351091	d__Bacteria|p__Firmicutes|c__Clostridia|o__Clostridiales|f__Oscillospiraceae|g__Oscillibacter|s__Oscillibacter valericigenes	Oscillibacter valericigenes	S	Bacteria	0.00619447	0.000188533	0	0.466244	4.78795e-05	7.83547e-05	0.00232044	0.0104682
693746	d__Bacteria|p__Firmicutes|c__Clostridia|o__Clostridiales|f__Oscillospiraceae|g__Oscillibacter|s__Oscillibacter valericigenes|t__Oscillibacter valericigenes Sjm18-20	Oscillibacter valericigenes Sjm18-20	S1	Bacteria	0.00619447	0.000188533	0	0.466244	4.78795e-05	7.83547e-05	0.00232044	0.0104682
119206	d__Bacteria|p__Firmicutes|c__Bacilli|o__Lactobacillales|f__Aerococcaceae|g__Aerococcus|s__Aerococcus sanguinicola	Aerococcus sanguinicola	S	Bacteria	0.0061939	0.000246522	0	0.171372	0	0	0.00360365	0.0187699
2094023	d__Bacteria|p__Proteobacteria|c__Gammaproteobacteria|o__Pasteurellales|f__Pasteurellaceae|g__Glaesserella	Glaesserella	G	Bacteria	0.0061869	0.00171557	6.91907e-05	0.186695	0.000341081	0.000609821	0.00419605	0.0120745
301297	d__Bacteria|p__Chloroflexi|c__Dehalococcoidia	Dehalococcoidia	C	Bacteria	0.0061595	0.000296397	0	0.199713	0	4.62219e-05	0.00112943	0.0233193
33951	d__Bacteria|p__Firmicutes|c__Clostridia|o__Clostridiales|f__Eubacteriaceae|g__Acetobacterium	Acetobacterium	G	Bacteria	0.00615122	0.000450391	0	0.311165	2.55014e-05	9.42587e-05	0.00151486	0.00646278
1302410	d__Bacteria|p__Proteobacteria|c__Gammaproteobacteria|o__Enterobacterales|f__Enterobacteriaceae|g__Candidatus Annandia	Candidatus Annandia	G	Bacteria	0.00612692	0.00142513	9.29515e-05	0.19449	0.000349097	0.000668713	0.00413999	0.0106941
1302411	d__Bacteria|p__Proteobacteria|c__Gammaproteobacteria|o__Enterobacterales|f__Enterobacteriaceae|g__Candidatus Annandia|s__Candidatus Annandia adelgestsuga	Candidatus Annandia adelgestsuga	S	Bacteria	0.00612692	0.00142513	9.29515e-05	0.19449	0.000349097	0.000668713	0.00413999	0.0106941
110932	d__Bacteria|p__Actinobacteria|c__Actinobacteria|o__Micrococcales|f__Microbacteriaceae|g__Leifsonia	Leifsonia	G	Bacteria	0.00610829	0.000710617	8.21766e-06	0.0761612	9.82157e-05	0.000200198	0.00519578	0.0231827
2039240	d__Bacteria|p__Firmicutes|c__Clostridia|o__Clostridiales|f__Lachnospiraceae|g__Anaerotignum	Anaerotignum	G	Bacteria	0.00607733	8.27628e-05	0	0.540377	0	0	0.000554791	0.00669956
28446	d__Bacteria|p__Firmicutes|c__Clostridia|o__Clostridiales|f__Lachnospiraceae|g__Anaerotignum|s__Anaerotignum propionicum	Anaerotignum propionicum	S	Bacteria	0.00607733	8.27628e-05	0	0.540377	0	0	0.000554791	0.00669956
991789	d__Bacteria|p__Firmicutes|c__Clostridia|o__Clostridiales|f__Lachnospiraceae|g__Anaerotignum|s__Anaerotignum propionicum|t__Anaerotignum propionicum DSM 1682	Anaerotignum propionicum DSM 1682	S1	Bacteria	0.00607733	8.27628e-05	0	0.540377	0	0	0.000554791	0.00669956
706438	d__Bacteria|p__Actinobacteria|c__Actinobacteria|o__Actinomycetales|f__Actinomycetaceae|g__Actinomyces|s__Actinomyces sp. oral taxon 171	Actinomyces sp. oral taxon 171	S	Bacteria	0.00606967	0.000705301	0	0.475947	5.5118e-05	0.000140132	0.00396358	0.0122452
706439	d__Bacteria|p__Actinobacteria|c__Actinobacteria|o__Actinomycetales|f__Actinomycetaceae|g__Actinomyces|s__Actinomyces sp. oral taxon 171|t__Actinomyces sp. oral taxon 171 str. F0337	Actinomyces sp. oral taxon 171 str. F0337	S1	Bacteria	0.00606967	0.000705301	0	0.475947	5.5118e-05	0.000140132	0.00396358	0.0122452
1100069	d__Bacteria|p__Bacteroidetes|o__Bacteroidetes Order II. Incertae sedis	Bacteroidetes Order II. Incertae sedis	O	Bacteria	0.00606683	0.000484398	1.9127e-05	0.100066	6.44802e-05	0.000138257	0.00294769	0.0214771
563843	d__Bacteria|p__Bacteroidetes|o__Bacteroidetes Order II. Incertae sedis|f__Rhodothermaceae	Rhodothermaceae	F	Bacteria	0.00606683	0.000484398	1.9127e-05	0.100066	6.44802e-05	0.000138257	0.00294769	0.0214771
76831	d__Bacteria|p__Bacteroidetes|c__Flavobacteriia|o__Flavobacteriales|f__Flavobacteriaceae|g__Myroides	Myroides	G	Bacteria	0.00604186	0.00161929	3.55792e-05	0.123165	0.000182172	0.000442907	0.00481751	0.0108719
86660	d__Bacteria|p__Tenericutes|c__Mollicutes|o__Mycoplasmatales|f__Mycoplasmataceae|g__Mycoplasma|s__Mycoplasma dispar	Mycoplasma dispar	S	Bacteria	0.00603372	0.00216274	3.74805e-05	0.14749	0.000340231	0.000675705	0.00597385	0.0118754
28028	d__Bacteria|p__Actinobacteria|c__Actinobacteria|o__Corynebacteriales|f__Corynebacteriaceae|g__Corynebacterium|s__Corynebacterium flavescens	Corynebacterium flavescens	S	Bacteria	0.00603251	0.000467155	0	0.0779183	2.78359e-05	7.12515e-05	0.00449821	0.0218756
1804624	d__Bacteria|p__Actinobacteria|c__Actinobacteria|o__Propionibacteriales|f__Nocardioidaceae|g__Nocardioides|s__Nocardioides baekrokdamisoli	Nocardioides baekrokdamisoli	S	Bacteria	0.00603149	4.15917e-05	0	0.102231	0	0	0.000313143	0.0240787
39643	d__Bacteria|p__Proteobacteria|c__Deltaproteobacteria|o__Myxococcales|f__Polyangiaceae|g__Sorangium	Sorangium	G	Bacteria	0.00600469	0.00100174	4.66367e-05	0.410695	0.00027972	0.000594172	0.00321598	0.0145761
56	d__Bacteria|p__Proteobacteria|c__Deltaproteobacteria|o__Myxococcales|f__Polyangiaceae|g__Sorangium|s__Sorangium cellulosum	Sorangium cellulosum	S	Bacteria	0.00600469	0.00100174	4.66367e-05	0.410695	0.00027972	0.000594172	0.00321598	0.0145761
186820	d__Bacteria|p__Firmicutes|c__Bacilli|o__Bacillales|f__Listeriaceae	Listeriaceae	F	Bacteria	0.00600316	0.00265635	5.33687e-05	0.0799446	0.00014757	0.000497051	0.00733812	0.0180368
1714373	d__Bacteria|p__Actinobacteria|c__Actinobacteria|o__Micrococcales|f__Microbacteriaceae|g__Microbacterium|s__Microbacterium sp. No. 7	Microbacterium sp. No. 7	S	Bacteria	0.00599495	0.000140653	0	0.604497	0	3.82597e-05	0.00124312	0.0167281
447237	d__Bacteria|p__Actinobacteria|c__Actinobacteria|o__Micrococcales|f__Microbacteriaceae|g__Frondihabitans	Frondihabitans	G	Bacteria	0.00599001	0.000142593	0	0.451025	2.44887e-05	4.92375e-05	0.000892169	0.0189786
738	d__Bacteria|p__Proteobacteria|c__Gammaproteobacteria|o__Pasteurellales|f__Pasteurellaceae|g__Glaesserella|s__Glaesserella parasuis	Glaesserella parasuis	S	Bacteria	0.00598125	0.00159124	5.30095e-05	0.18585	0.00030968	0.000555715	0.00409371	0.0112506
2609252	d__Bacteria|p__Actinobacteria|c__Actinobacteria|o__Micrococcales|f__Microbacteriaceae|g__Rathayibacter|s__Rathayibacter sp. VKM Ac-2759	Rathayibacter sp. VKM Ac-2759	S	Bacteria	0.00597702	5.52057e-05	0	0.111044	0	1.4113e-05	0.00040422	0.0275751
133	d__Bacteria|p__Proteobacteria|c__Alphaproteobacteria|o__Rhizobiales|f__Methylocystaceae|g__Methylocystis	Methylocystis	G	Bacteria	0.00594445	0.000218003	9.03943e-06	0.621507	6.8902e-05	0.000102213	0.00112302	0.0181819
1569	d__Bacteria|p__Firmicutes|c__Bacilli|o__Bacillales|f__Planococcaceae|g__Sporosarcina	Sporosarcina	G	Bacteria	0.00592304	0.000543076	2.07445e-05	0.128579	5.91654e-05	0.000148673	0.00204842	0.0191324
2604941	d__Bacteria|p__Proteobacteria|c__Gammaproteobacteria|o__Pseudomonadales|f__Pseudomonadaceae|g__Pseudomonas|s__Pseudomonas sp. C27(2019)	Pseudomonas sp. C27(2019)	S	Bacteria	0.00591035	4.77169e-05	0	0.107702	0	0	0.000296304	0.0191082
1137095	d__Bacteria|p__Cyanobacteria|o__Nostocales|f__Scytonemataceae|g__Scytonema|s__Scytonema sp. HK-05	Scytonema sp. HK-05	S	Bacteria	0.00588141	0.000283354	0	0.368118	2.57921e-05	6.22201e-05	0.00260051	0.0122015
1241878	d__Bacteria|p__Proteobacteria|c__Gammaproteobacteria|o__Enterobacterales|f__Erwiniaceae|g__Buchnera|s__Buchnera aphidicola|t__Buchnera aphidicola (Sarucallis kahawaluokalani)	Buchnera aphidicola (Sarucallis kahawaluokalani)	S1	Bacteria	0.00587126	0.000885536	0	0.1997	0.000126753	0.000273334	0.00363684	0.0110518
272630	d__Bacteria|p__Proteobacteria|c__Alphaproteobacteria|o__Rhizobiales|f__Methylobacteriaceae|g__Methylorubrum|s__Methylorubrum extorquens|t__Methylorubrum extorquens AM1	Methylorubrum extorquens AM1	S1	Bacteria	0.00586792	0.00086337	0	0.0819277	6.47794e-05	0.000191509	0.0038346	0.0147538
161896	d__Bacteria|p__Actinobacteria|c__Actinobacteria|o__Corynebacteriales|f__Corynebacteriaceae|g__Corynebacterium|s__Corynebacterium camporealensis	Corynebacterium camporealensis	S	Bacteria	0.00586725	0.000235454	0	0.0938664	1.9813e-05	5.45679e-05	0.00421305	0.0198311
28196	d__Bacteria|p__Proteobacteria|c__Epsilonproteobacteria|o__Campylobacterales|f__Campylobacteraceae|g__Arcobacter	Arcobacter	G	Bacteria	0.00586506	0.00256278	0.000259795	0.0692218	0.000474337	0.000851538	0.00836346	0.0137395
702967	d__Bacteria|p__Actinobacteria|c__Actinobacteria|o__Corynebacteriales|f__Corynebacteriaceae|g__Corynebacterium|s__Corynebacterium sp. NML98-0116	Corynebacterium sp. NML98-0116	S	Bacteria	0.00586112	0.000300376	0	0.378086	3.04055e-05	9.17316e-05	0.00175577	0.0115541
119981	d__Bacteria|p__Actinobacteria|c__Actinobacteria|o__Propionibacteriales|f__Propionibacteriaceae|g__Propionibacterium|s__Propionibacterium australiense	Propionibacterium australiense	S	Bacteria	0.00581865	8.08619e-05	0	0.0792732	0	2.22669e-05	0.000626245	0.0250735
2065379	d__Bacteria|p__Proteobacteria|c__Alphaproteobacteria|o__Rhodobacterales|f__Rhodobacteraceae|g__Paracoccus|s__Paracoccus jeotgali	Paracoccus jeotgali	S	Bacteria	0.00580816	8.9122e-05	0	0.0665575	0	2.41403e-05	0.000770837	0.0246578
1912215	d__Bacteria|p__Actinobacteria|c__Actinobacteria|o__Propionibacteriales|f__Propionibacteriaceae|g__Acidipropionibacterium	Acidipropionibacterium	G	Bacteria	0.00579814	0.000226218	0	0.0592717	3.26259e-05	8.95274e-05	0.000998633	0.0257399
34084	d__Bacteria|p__Bacteroidetes|c__Flavobacteriia|o__Flavobacteriales|f__Flavobacteriaceae|g__Riemerella	Riemerella	G	Bacteria	0.00579108	0.001165	1.64353e-05	0.120984	0.000228539	0.000316722	0.00399289	0.0155903
34085	d__Bacteria|p__Bacteroidetes|c__Flavobacteriia|o__Flavobacteriales|f__Flavobacteriaceae|g__Riemerella|s__Riemerella anatipestifer	Riemerella anatipestifer	S	Bacteria	0.00579108	0.001165	1.64353e-05	0.120984	0.000228539	0.000316722	0.00399289	0.0155903
83676	d__Bacteria|p__Actinobacteria|c__Actinobacteria|o__Streptosporangiales|f__Nocardiopsaceae	Nocardiopsaceae	F	Bacteria	0.0057628	0.000592314	2.05442e-05	0.0844379	0.00016876	0.000264152	0.00295606	0.0243108
2594473	d__Bacteria|p__Proteobacteria|c__Alphaproteobacteria|o__Sphingomonadales|f__Sphingomonadaceae|g__Sphingomonas|s__Sphingomonas sp. AE3	Sphingomonas sp. AE3	S	Bacteria	0.00576085	6.31263e-05	0	0.103198	0	0	0.000507272	0.0245084
59753	d__Bacteria|p__Proteobacteria|c__Gammaproteobacteria|o__Oceanospirillales|f__Alcanivoracaceae|g__Alcanivorax	Alcanivorax	G	Bacteria	0.00575889	0.00098712	1.9127e-05	0.174854	6.85787e-05	0.000179315	0.0064416	0.0121625
29433	d__Bacteria|p__Proteobacteria|c__Gammaproteobacteria|o__Pseudomonadales|f__Moraxellaceae|g__Moraxella|s__Moraxella ovis	Moraxella ovis	S	Bacteria	0.00574362	4.14347e-05	0	1.40498	0	0	0.00023654	0.00133343
1202536	d__Bacteria|p__Proteobacteria|c__Gammaproteobacteria|o__Oceanospirillales|f__Halomonadaceae|g__Candidatus Carsonella|s__Candidatus Carsonella ruddii|t__Candidatus Carsonella ruddii CE isolate Thao2000	Candidatus Carsonella ruddii CE isolate Thao2000	S1	Bacteria	0.00573262	0.0010758	4.30051e-05	0.198407	0.000155673	0.000348318	0.00361758	0.0100023
1945662	d__Bacteria|p__Proteobacteria|c__Alphaproteobacteria|o__Rhodobacterales|f__Rhodobacteraceae|g__Paracoccus|s__Paracoccus contaminans	Paracoccus contaminans	S	Bacteria	0.00572418	0.000123953	0	0.0731619	0	3.13866e-05	0.000971651	0.0231483
187491	d__Bacteria|p__Actinobacteria|c__Actinobacteria|o__Corynebacteriales|f__Corynebacteriaceae|g__Corynebacterium|s__Corynebacterium glaucum	Corynebacterium glaucum	S	Bacteria	0.00571801	7.84699e-05	0	0.417253	0	2.43478e-05	0.0005492	0.0132836
83614	d__Bacteria|p__Proteobacteria|c__Gammaproteobacteria|o__Xanthomonadales|f__Xanthomonadaceae|g__Luteimonas	Luteimonas	G	Bacteria	0.00571203	0.000285187	0	0.0939841	4.28463e-05	0.000100652	0.00165176	0.0211408
1189303	d__Bacteria|p__Bacteroidetes|c__Flavobacteriia|o__Flavobacteriales|g__Candidatus Sulcia|s__Candidatus Sulcia muelleri|t__Candidatus Sulcia muelleri PSPU	Candidatus Sulcia muelleri PSPU	S1	Bacteria	0.0056798	0.000866741	4.40205e-05	0.196765	0.000144499	0.000318024	0.00311472	0.00933242
1705617	d__Bacteria|p__Bacteroidetes|c__Flavobacteriia|o__Flavobacteriales|f__Flavobacteriaceae|g__Capnocytophaga|s__Capnocytophaga sp. oral taxon 323	Capnocytophaga sp. oral taxon 323	S	Bacteria	0.00567942	2.96728e-05	0	0.573348	0	0	0.000683339	0.00632385
661481	d__Bacteria|p__Bacteroidetes|c__Chitinophagia|o__Chitinophagales|f__Chitinophagaceae|g__Flavisolibacter|s__Flavisolibacter ginsenosidimutans	Flavisolibacter ginsenosidimutans	S	Bacteria	0.00567418	0.00102872	0	0.164096	9.62382e-05	0.000253171	0.00503536	0.0123791
1334	d__Bacteria|p__Firmicutes|c__Bacilli|o__Lactobacillales|f__Streptococcaceae|g__Streptococcus|s__Streptococcus dysgalactiae	Streptococcus dysgalactiae	S	Bacteria	0.00566091	0.00145492	0	0.18354	6.32628e-05	0.000225185	0.00480834	0.0133795
157691	d__Bacteria|p__Fusobacteria|c__Fusobacteriia|o__Fusobacteriales|f__Leptotrichiaceae|g__Leptotrichia|s__Leptotrichia shahii	Leptotrichia shahii	S	Bacteria	0.00563894	0.000358892	0	0.755082	4.86243e-05	9.28225e-05	0.00145945	0.00394219
1202465	d__Bacteria|p__Chloroflexi|c__Dehalococcoidia|o__Dehalococcoidales	Dehalococcoidales	O	Bacteria	0.0056366	0.000147405	0	0.198732	0	2.65402e-05	0.000738355	0.0198853
1202464	d__Bacteria|p__Chloroflexi|c__Dehalococcoidia|o__Dehalococcoidales|f__Dehalococcoidaceae	Dehalococcoidaceae	F	Bacteria	0.0056366	0.000147405	0	0.198732	0	2.65402e-05	0.000738355	0.0198853
61434	d__Bacteria|p__Chloroflexi|c__Dehalococcoidia|o__Dehalococcoidales|f__Dehalococcoidaceae|g__Dehalococcoides	Dehalococcoides	G	Bacteria	0.0056366	0.000147405	0	0.198732	0	2.65402e-05	0.000738355	0.0198853
1940762	d__Bacteria|p__Cyanobacteria|o__Nostocales|s__Nostocales cyanobacterium HT-58-2	Nostocales cyanobacterium HT-58-2	S	Bacteria	0.0056177	0.00128334	0	0.35706	0.000163013	0.000416165	0.00442094	0.00946936
157692	d__Bacteria|p__Fusobacteria|c__Fusobacteriia|o__Fusobacteriales|f__Leptotrichiaceae|g__Leptotrichia|s__Leptotrichia goodfellowii	Leptotrichia goodfellowii	S	Bacteria	0.00561275	0.000243743	0	0.355712	2.20711e-05	4.77448e-05	0.00160883	0.00840382
1643685	d__Bacteria|p__Spirochaetes|c__Spirochaetia|o__Spirochaetales|f__Borreliaceae	Borreliaceae	F	Bacteria	0.00558436	0.0025644	0.000190349	0.108548	0.000500617	0.000915522	0.00596817	0.0114608
1843488	d__Bacteria|p__Firmicutes|c__Negativicutes|o__Acidaminococcales	Acidaminococcales	O	Bacteria	0.00557976	0.000267839	0	0.275819	0	2.98114e-05	0.00143489	0.0101271
909930	d__Bacteria|p__Firmicutes|c__Negativicutes|o__Acidaminococcales|f__Acidaminococcaceae	Acidaminococcaceae	F	Bacteria	0.00557976	0.000267839	0	0.275819	0	2.98114e-05	0.00143489	0.0101271
2495578	d__Bacteria|p__Actinobacteria|c__Actinobacteria|o__Sporichthyales	Sporichthyales	O	Bacteria	0.00557337	0.000129255	0	0.0923861	0	3.16305e-05	0.000640634	0.0269631
85033	d__Bacteria|p__Actinobacteria|c__Actinobacteria|o__Sporichthyales|f__Sporichthyaceae	Sporichthyaceae	F	Bacteria	0.00557337	0.000129255	0	0.0923861	0	3.16305e-05	0.000640634	0.0269631
2078948	d__Bacteria|p__Actinobacteria|c__Actinobacteria|o__Sporichthyales|f__Sporichthyaceae|g__Epidermidibacterium	Epidermidibacterium	G	Bacteria	0.00557337	0.000129255	0	0.0923861	0	3.16305e-05	0.000640634	0.0269631
1891644	d__Bacteria|p__Actinobacteria|c__Actinobacteria|o__Sporichthyales|f__Sporichthyaceae|g__Epidermidibacterium|s__Epidermidibacterium keratini	Epidermidibacterium keratini	S	Bacteria	0.00557337	0.000129255	0	0.0923861	0	3.16305e-05	0.000640634	0.0269631
2233553	d__Bacteria|p__Proteobacteria|c__Gammaproteobacteria|o__Enterobacterales|f__Enterobacteriaceae|g__Escherichia|s__Escherichia coli|t__Escherichia coli O43	Escherichia coli O43	S1	Bacteria	0.00554146	0.000678998	0	0.220619	3.30671e-05	0.000101964	0.0029688	0.0107382
1121358	d__Bacteria|p__Actinobacteria|c__Actinobacteria|o__Corynebacteriales|f__Corynebacteriaceae|g__Corynebacterium|s__Corynebacterium doosanense	Corynebacterium doosanense	S	Bacteria	0.00552917	0.000176694	0	0.101242	1.66477e-05	4.77506e-05	0.00146016	0.0212328
558173	d__Bacteria|p__Actinobacteria|c__Actinobacteria|o__Corynebacteriales|f__Corynebacteriaceae|g__Corynebacterium|s__Corynebacterium doosanense|t__Corynebacterium doosanense CAU 212 = DSM 45436	Corynebacterium doosanense CAU 212 = DSM 45436	S1	Bacteria	0.00552917	0.000176694	0	0.101242	1.66477e-05	4.77506e-05	0.00146016	0.0212328
69665	d__Bacteria|p__Proteobacteria|c__Alphaproteobacteria|o__Caulobacterales|f__Caulobacteraceae|g__Caulobacter|s__Caulobacter sp. FWC26	Caulobacter sp. FWC26	S	Bacteria	0.00550384	0.00015881	0	0.521834	1.58001e-05	3.99539e-05	0.000871706	0.00619824
863372	d__Bacteria|p__Proteobacteria|c__Betaproteobacteria|o__Burkholderiales|f__Oxalobacteraceae|g__Herbaspirillum|s__Herbaspirillum huttiense	Herbaspirillum huttiense	S	Bacteria	0.00549941	0.000769273	0	0.467851	7.86584e-05	0.000185326	0.00293445	0.0115363
35718	d__Eukaryota|k__Fungi|p__Ascomycota|c__Sordariomycetes|o__Sordariales|f__Chaetomiaceae	Chaetomiaceae	F	Eukaryota	0.00548763	0.000531824	1.80789e-05	0.348326	0.000150044	0.000226473	0.00358102	0.0144313
1699621	d__Bacteria|p__Proteobacteria|c__Gammaproteobacteria|o__Pseudomonadales|f__Moraxellaceae|g__Psychrobacter|s__Psychrobacter sp. P11F6	Psychrobacter sp. P11F6	S	Bacteria	0.00548287	6.53782e-05	0	0.230351	0	2.32274e-05	0.000598308	0.0202854
60136	d__Bacteria|p__Proteobacteria|c__Alphaproteobacteria|o__Rhodobacterales|f__Rhodobacteraceae|g__Sulfitobacter	Sulfitobacter	G	Bacteria	0.00547896	0.000473937	2.99749e-05	0.0529583	9.23289e-05	0.000163419	0.00303344	0.0224662
113	d__Bacteria|p__Planctomycetes|c__Planctomycetia|o__Gemmatales|f__Gemmataceae|g__Gemmata	Gemmata	G	Bacteria	0.00547781	0.000139532	0	0.0788159	2.70522e-05	4.8088e-05	0.000652408	0.0235907
450734	d__Bacteria|p__Actinobacteria|c__Actinobacteria|o__Propionibacteriales|f__Nocardioidaceae|g__Nocardioides|s__Nocardioides dokdonensis	Nocardioides dokdonensis	S	Bacteria	0.00547021	9.17388e-05	0	0.0796436	0	2.56371e-05	0.000681933	0.0242288
1300347	d__Bacteria|p__Actinobacteria|c__Actinobacteria|o__Propionibacteriales|f__Nocardioidaceae|g__Nocardioides|s__Nocardioides dokdonensis|t__Nocardioides dokdonensis FR1436	Nocardioides dokdonensis FR1436	S1	Bacteria	0.00547021	9.17388e-05	0	0.0796436	0	2.56371e-05	0.000681933	0.0242288
714	d__Bacteria|p__Proteobacteria|c__Gammaproteobacteria|o__Pasteurellales|f__Pasteurellaceae|g__Aggregatibacter|s__Aggregatibacter actinomycetemcomitans	Aggregatibacter actinomycetemcomitans	S	Bacteria	0.00544793	0.000388823	0	0.406669	0	4.57285e-05	0.00200201	0.00925498
1768108	d__Bacteria|p__Deinococcus-Thermus|c__Deinococci|o__Deinococcales|f__Deinococcaceae|g__Deinococcus|s__Deinococcus actinosclerus	Deinococcus actinosclerus	S	Bacteria	0.00543937	5.45092e-05	0	0.0767189	0	2.30622e-05	0.00029552	0.0209892
1898203	d__Bacteria|p__Firmicutes|c__Clostridia|o__Clostridiales|f__Lachnospiraceae|s__Lachnospiraceae bacterium	Lachnospiraceae bacterium	S	Bacteria	0.00541122	0.00149409	0	0.124114	0.000111577	0.000372641	0.00537186	0.01585
2681549	d__Bacteria|p__Proteobacteria|c__Alphaproteobacteria|o__Sphingomonadales|f__Sphingomonadaceae|g__Sphingomonas|s__Sphingomonas sp. LMO-1	Sphingomonas sp. LMO-1	S	Bacteria	0.00540002	0.000121183	0	0.180451	0	3.46805e-05	0.00102576	0.0219806
1965231	d__Bacteria|p__Proteobacteria|c__Epsilonproteobacteria|o__Campylobacterales|f__Campylobacteraceae|g__Campylobacter|s__Campylobacter pinnipediorum	Campylobacter pinnipediorum	S	Bacteria	0.00539501	0.000790985	0	0.146752	0.000108831	0.000259075	0.0031021	0.0102001
2564099	d__Bacteria|p__Firmicutes|c__Clostridia|o__Clostridiales|f__Ruminococcaceae|g__Ruminococcus|s__Ruminococcus sp. JE7A12	Ruminococcus sp. JE7A12	S	Bacteria	0.00539453	0.000272341	0	0.282172	0	3.58327e-05	0.00190001	0.0147829
551	d__Bacteria|p__Proteobacteria|c__Gammaproteobacteria|o__Enterobacterales|f__Erwiniaceae|g__Erwinia	Erwinia	G	Bacteria	0.00537808	0.00120613	9.692e-05	0.443821	0.000223887	0.000447507	0.00549163	0.0130973
32061	d__Bacteria|p__Chloroflexi|c__Chloroflexia	Chloroflexia	C	Bacteria	0.00536979	0.000276425	0	0.0651087	3.51509e-05	7.08036e-05	0.00098117	0.0245646
32064	d__Bacteria|p__Chloroflexi|c__Chloroflexia|o__Chloroflexales	Chloroflexales	O	Bacteria	0.00536979	0.000276425	0	0.0651087	3.51509e-05	7.08036e-05	0.00098117	0.0245646
54571	d__Bacteria|p__Actinobacteria|c__Actinobacteria|o__Streptomycetales|f__Streptomycetaceae|g__Streptomyces|s__Streptomyces venezuelae	Streptomyces venezuelae	S	Bacteria	0.00536816	0.00211032	0.000110557	0.130812	0.000488745	0.000819687	0.00650988	0.0143756
2571029	d__Bacteria|p__Actinobacteria|c__Actinobacteria|o__Micrococcales|f__Dermabacteraceae|g__Brachybacterium|s__Brachybacterium sp. SGAir0954	Brachybacterium sp. SGAir0954	S	Bacteria	0.00536672	6.29096e-05	0	0.0896882	0	2.41091e-05	0.000409916	0.022469
387662	d__Bacteria|p__Proteobacteria|c__Gammaproteobacteria|o__Oceanospirillales|f__Halomonadaceae|g__Candidatus Carsonella|s__Candidatus Carsonella ruddii|t__Candidatus Carsonella ruddii PV	Candidatus Carsonella ruddii PV	S1	Bacteria	0.00536401	0.000897308	0	0.188227	0.00013075	0.000300557	0.00340317	0.00978741
118	d__Bacteria|p__Planctomycetes|c__Planctomycetia|o__Planctomycetales|f__Planctomycetaceae|g__Planctomyces	Planctomyces	G	Bacteria	0.00535985	0.000186811	0	0.0714499	4.12594e-05	8.24678e-05	0.000780542	0.0246935
1602345	d__Bacteria|p__Proteobacteria|c__Alphaproteobacteria|o__Rhodospirillales|f__Acetobacteraceae|g__Parasaccharibacter	Parasaccharibacter	G	Bacteria	0.00533656	1.2749e-05	0	0.9737	0	0	0.000117241	0.00805478
1510841	d__Bacteria|p__Proteobacteria|c__Alphaproteobacteria|o__Rhodospirillales|f__Acetobacteraceae|g__Parasaccharibacter|s__Parasaccharibacter apium	Parasaccharibacter apium	S	Bacteria	0.00533656	1.2749e-05	0	0.9737	0	0	0.000117241	0.00805478
1890436	d__Bacteria|p__Cyanobacteria|o__Synechococcales|f__Pseudanabaenaceae	Pseudanabaenaceae	F	Bacteria	0.00532546	9.71853e-05	0	0.475641	0	2.90446e-05	0.000402802	0.0101067
1152	d__Bacteria|p__Cyanobacteria|o__Synechococcales|f__Pseudanabaenaceae|g__Pseudanabaena	Pseudanabaena	G	Bacteria	0.00532546	9.71853e-05	0	0.475641	0	2.90446e-05	0.000402802	0.0101067
11244	d__Viruses|p__Negarnaviricota|c__Monjiviricetes|o__Mononegavirales|f__Pneumoviridae	Pneumoviridae	F	Viruses	0.00532515	0	0	0.811086	0	0	0	0
332160	d__Bacteria|p__Acidobacteria|c__Acidobacteriia|o__Bryobacterales	Bryobacterales	O	Bacteria	0.00531395	0.000109372	0	0.201989	0	2.78952e-05	0.000715023	0.0214959
332161	d__Bacteria|p__Acidobacteria|c__Acidobacteriia|o__Bryobacterales|f__Solibacteraceae	Solibacteraceae	F	Bacteria	0.00531395	0.000109372	0	0.201989	0	2.78952e-05	0.000715023	0.0214959
332162	d__Bacteria|p__Acidobacteria|c__Acidobacteriia|o__Bryobacterales|f__Solibacteraceae|g__Candidatus Solibacter	Candidatus Solibacter	G	Bacteria	0.00531395	0.000109372	0	0.201989	0	2.78952e-05	0.000715023	0.0214959
332163	d__Bacteria|p__Acidobacteria|c__Acidobacteriia|o__Bryobacterales|f__Solibacteraceae|g__Candidatus Solibacter|s__Candidatus Solibacter usitatus	Candidatus Solibacter usitatus	S	Bacteria	0.00531395	0.000109372	0	0.201989	0	2.78952e-05	0.000715023	0.0214959
234267	d__Bacteria|p__Acidobacteria|c__Acidobacteriia|o__Bryobacterales|f__Solibacteraceae|g__Candidatus Solibacter|s__Candidatus Solibacter usitatus|t__Candidatus Solibacter usitatus Ellin6076	Candidatus Solibacter usitatus Ellin6076	S1	Bacteria	0.00531395	0.000109372	0	0.201989	0	2.78952e-05	0.000715023	0.0214959
85014	d__Bacteria|p__Actinobacteria|c__Actinobacteria|o__Glycomycetales	Glycomycetales	O	Bacteria	0.0052982	0.00178703	6.20892e-05	0.0815373	0.000257569	0.000493686	0.00640482	0.013374
85034	d__Bacteria|p__Actinobacteria|c__Actinobacteria|o__Glycomycetales|f__Glycomycetaceae	Glycomycetaceae	F	Bacteria	0.0052982	0.00178703	6.20892e-05	0.0815373	0.000257569	0.000493686	0.00640482	0.013374
283810	d__Bacteria|p__Actinobacteria|c__Actinobacteria|o__Glycomycetales|f__Glycomycetaceae|g__Stackebrandtia	Stackebrandtia	G	Bacteria	0.0052982	0.00178703	6.20892e-05	0.0815373	0.000257569	0.000493686	0.00640482	0.013374
283811	d__Bacteria|p__Actinobacteria|c__Actinobacteria|o__Glycomycetales|f__Glycomycetaceae|g__Stackebrandtia|s__Stackebrandtia nassauensis	Stackebrandtia nassauensis	S	Bacteria	0.0052982	0.00178703	6.20892e-05	0.0815373	0.000257569	0.000493686	0.00640482	0.013374
446470	d__Bacteria|p__Actinobacteria|c__Actinobacteria|o__Glycomycetales|f__Glycomycetaceae|g__Stackebrandtia|s__Stackebrandtia nassauensis|t__Stackebrandtia nassauensis DSM 44728	Stackebrandtia nassauensis DSM 44728	S1	Bacteria	0.0052982	0.00178703	6.20892e-05	0.0815373	0.000257569	0.000493686	0.00640482	0.013374
204476	d__Bacteria|p__Proteobacteria|c__Alphaproteobacteria|o__Rhizobiales|f__Xanthobacteraceae|g__Labrys	Labrys	G	Bacteria	0.00528993	9.08395e-05	0	0.167917	0	3.24638e-05	0.000655471	0.0199295
376174	d__Bacteria|p__Proteobacteria|c__Alphaproteobacteria|o__Rhizobiales|f__Xanthobacteraceae|g__Labrys|s__Labrys neptuniae	Labrys neptuniae	S	Bacteria	0.00528993	9.08395e-05	0	0.167917	0	3.24638e-05	0.000655471	0.0199295
1237	d__Bacteria|p__Proteobacteria|c__Gammaproteobacteria|o__Thiotrichales|f__Piscirickettsiaceae|g__Piscirickettsia	Piscirickettsia	G	Bacteria	0.00528841	0.00195404	0.000132395	0.0812926	0.000509482	0.000960447	0.00536931	0.0140434
1238	d__Bacteria|p__Proteobacteria|c__Gammaproteobacteria|o__Thiotrichales|f__Piscirickettsiaceae|g__Piscirickettsia|s__Piscirickettsia salmonis	Piscirickettsia salmonis	S	Bacteria	0.00528841	0.00195404	0.000132395	0.0812926	0.000509482	0.000960447	0.00536931	0.0140434
596707	d__Bacteria|p__Actinobacteria|c__Actinobacteria|o__Micrococcales|f__Micrococcaceae|g__Sinomonas	Sinomonas	G	Bacteria	0.00527457	6.54692e-05	0	0.067536	0	2.13048e-05	0.00046983	0.0218113
37927	d__Bacteria|p__Actinobacteria|c__Actinobacteria|o__Micrococcales|f__Micrococcaceae|g__Sinomonas|s__Sinomonas atrocyanea	Sinomonas atrocyanea	S	Bacteria	0.00527457	6.54692e-05	0	0.067536	0	2.13048e-05	0.00046983	0.0218113
2594453	d__Bacteria|p__Actinobacteria|c__Actinobacteria|o__Streptomycetales|f__Streptomycetaceae|g__Streptomyces|s__Streptomyces sp. RLB1-8	Streptomyces sp. RLB1-8	S	Bacteria	0.00526716	0.00186497	3.1827e-05	0.129536	0.000514267	0.000783925	0.00539142	0.0145186
13690	d__Bacteria|p__Proteobacteria|c__Alphaproteobacteria|o__Sphingomonadales|f__Sphingomonadaceae|g__Sphingobium|s__Sphingobium yanoikuyae	Sphingobium yanoikuyae	S	Bacteria	0.00525518	0.000381724	0	0.120022	3.11101e-05	0.000103418	0.00171465	0.012739
51664	d__Bacteria|p__Firmicutes|c__Bacilli|o__Lactobacillales|f__Lactobacillaceae|g__Lactobacillus|s__Lactobacillus dextrinicus	Lactobacillus dextrinicus	S	Bacteria	0.0052436	8.26814e-05	0	0.271045	0	0	0.000382525	0.00338468
1316593	d__Bacteria|p__Bacteroidetes|c__Flavobacteriia|o__Flavobacteriales|f__Flavobacteriaceae|g__Capnocytophaga|s__Capnocytophaga sp. oral taxon 864	Capnocytophaga sp. oral taxon 864	S	Bacteria	0.00524226	4.56869e-05	0	0.53293	0	0	0.000974378	0.00741331
2008793	d__Bacteria|p__Proteobacteria|c__Betaproteobacteria|o__Nitrosomonadales|f__Sterolibacteriaceae	Sterolibacteriaceae	F	Bacteria	0.00523465	0.000436456	0	0.173047	5.68819e-05	0.000139994	0.00193774	0.0180964
2239	d__Archaea|p__Euryarchaeota|c__Halobacteria|o__Halobacteriales|f__Halobacteriaceae|g__Halobacterium	Halobacterium	G	Archaea	0.00522253	0.000718337	0	0.0883575	2.9946e-05	0.000163539	0.00334373	0.0141996
46239	d__Bacteria|p__Tenericutes|c__Mollicutes|o__Entomoplasmatales|f__Entomoplasmataceae|g__Mesoplasma	Mesoplasma	G	Bacteria	0.00518937	0.000963119	4.62529e-05	0.198087	0.000215128	0.000417607	0.00311763	0.0094714
444	d__Bacteria|p__Proteobacteria|c__Gammaproteobacteria|o__Legionellales|f__Legionellaceae	Legionellaceae	F	Bacteria	0.00518666	0.00265848	0.000129368	0.0438869	0.000304089	0.000844497	0.00744746	0.0133265
69541	d__Bacteria|p__Proteobacteria|c__Deltaproteobacteria|o__Desulfuromonadales	Desulfuromonadales	O	Bacteria	0.0051858	0.000750241	5.34969e-05	0.273023	0.000176117	0.000351325	0.0026486	0.0158479
85108	d__Bacteria|p__Proteobacteria|c__Gammaproteobacteria|o__Chromatiales|f__Ectothiorhodospiraceae|g__Halorhodospira	Halorhodospira	G	Bacteria	0.00517875	0.00110861	1.74586e-05	0.146818	0.000133298	0.000310274	0.00387609	0.0118047
2528203	d__Bacteria|p__Bacteroidetes|c__Bacteroidia|o__Bacteroidales|f__Bacteroidaceae|g__Bacteroides|s__Bacteroides sp. A1C1	Bacteroides sp. A1C1	S	Bacteria	0.00516744	0.000990202	0	0.171279	5.0314e-05	0.000167966	0.00418507	0.0122413
1884263	d__Bacteria|p__Firmicutes|c__Negativicutes|o__Selenomonadales|f__Selenomonadaceae|g__Selenomonas|s__Selenomonas sp. oral taxon 920	Selenomonas sp. oral taxon 920	S	Bacteria	0.00516653	8.36477e-05	0	0.314147	0	0	0.00159409	0.010074
1160973	d__Bacteria|p__Actinobacteria|c__Actinobacteria|o__Micrococcales|f__Micrococcaceae|g__Auritidibacter	Auritidibacter	G	Bacteria	0.00516133	0.00013618	0	0.158518	0	1.5082e-05	0.00297108	0.0195722
2170745	d__Bacteria|p__Actinobacteria|c__Actinobacteria|o__Micrococcales|f__Micrococcaceae|g__Auritidibacter|s__Auritidibacter sp. NML130574	Auritidibacter sp. NML130574	S	Bacteria	0.00516133	0.00013618	0	0.158518	0	1.5082e-05	0.00297108	0.0195722
580370	d__Bacteria|p__Proteobacteria|c__Zetaproteobacteria	Zetaproteobacteria	C	Bacteria	0.00515729	0.000101958	0	0.470266	0	2.48839e-05	0.000923928	0.0165452
580371	d__Bacteria|p__Proteobacteria|c__Zetaproteobacteria|o__Mariprofundales	Mariprofundales	O	Bacteria	0.00515729	0.000101958	0	0.470266	0	2.48839e-05	0.000923928	0.0165452
580372	d__Bacteria|p__Proteobacteria|c__Zetaproteobacteria|o__Mariprofundales|f__Mariprofundaceae	Mariprofundaceae	F	Bacteria	0.00515729	0.000101958	0	0.470266	0	2.48839e-05	0.000923928	0.0165452
377315	d__Bacteria|p__Proteobacteria|c__Zetaproteobacteria|o__Mariprofundales|f__Mariprofundaceae|g__Mariprofundus	Mariprofundus	G	Bacteria	0.00515729	0.000101958	0	0.470266	0	2.48839e-05	0.000923928	0.0165452
2147	d__Bacteria|p__Tenericutes|c__Mollicutes|o__Acholeplasmatales|f__Acholeplasmataceae|g__Acholeplasma	Acholeplasma	G	Bacteria	0.0051532	0.00227281	3.11139e-05	0.1179	0.000241403	0.000682041	0.00507928	0.0116151
857417	d__Bacteria|p__Actinobacteria|c__Actinobacteria|o__Micrococcales|f__Intrasporangiaceae|g__Janibacter|s__Janibacter indicus	Janibacter indicus	S	Bacteria	0.0051485	0.000330417	0	0.0917613	2.84633e-05	6.46336e-05	0.00267251	0.02
84997	d__Bacteria|p__Actinobacteria|c__Rubrobacteria|o__Rubrobacterales|f__Rubrobacteraceae	Rubrobacteraceae	F	Bacteria	0.00513784	0.000193069	0	0.0647028	2.59544e-05	5.83884e-05	0.000770482	0.0225529
42255	d__Bacteria|p__Actinobacteria|c__Rubrobacteria|o__Rubrobacterales|f__Rubrobacteraceae|g__Rubrobacter	Rubrobacter	G	Bacteria	0.00513784	0.000193069	0	0.0647028	2.59544e-05	5.83884e-05	0.000770482	0.0225529
2689587	d__Bacteria|p__Firmicutes|c__Bacilli|o__Lactobacillales|f__Aerococcaceae|g__Suicoccus	Suicoccus	G	Bacteria	0.00512824	0.000244213	0	0.11868	0	1.58351e-05	0.00271834	0.0229673
2036206	d__Bacteria|p__Firmicutes|c__Bacilli|o__Lactobacillales|f__Aerococcaceae|g__Suicoccus|s__Suicoccus acidiformans	Suicoccus acidiformans	S	Bacteria	0.00512824	0.000244213	0	0.11868	0	1.58351e-05	0.00271834	0.0229673
197614	d__Bacteria|p__Firmicutes|c__Bacilli|o__Lactobacillales|f__Streptococcaceae|g__Streptococcus|s__Streptococcus pasteurianus	Streptococcus pasteurianus	S	Bacteria	0.00511316	0.000301511	0	0.735353	0	0	0.00199593	0.0058967
2691354	d__Bacteria|p__Planctomycetes|c__Planctomycetia|o__Pirellulales	Pirellulales	O	Bacteria	0.00508554	0.000245442	0	0.103927	3.25423e-05	6.08182e-05	0.00396713	0.0160649
1663419	d__Bacteria|p__Armatimonadetes|c__Fimbriimonadia	Fimbriimonadia	C	Bacteria	0.00507661	0.00010453	0	0.961692	0	2.04765e-05	0.000516297	0.0117685
1663425	d__Bacteria|p__Armatimonadetes|c__Fimbriimonadia|o__Fimbriimonadales	Fimbriimonadales	O	Bacteria	0.00507661	0.00010453	0	0.961692	0	2.04765e-05	0.000516297	0.0117685
1663426	d__Bacteria|p__Armatimonadetes|c__Fimbriimonadia|o__Fimbriimonadales|f__Fimbriimonadaceae	Fimbriimonadaceae	F	Bacteria	0.00507661	0.00010453	0	0.961692	0	2.04765e-05	0.000516297	0.0117685
1005038	d__Bacteria|p__Armatimonadetes|c__Fimbriimonadia|o__Fimbriimonadales|f__Fimbriimonadaceae|g__Fimbriimonas	Fimbriimonas	G	Bacteria	0.00507661	0.00010453	0	0.961692	0	2.04765e-05	0.000516297	0.0117685
1005039	d__Bacteria|p__Armatimonadetes|c__Fimbriimonadia|o__Fimbriimonadales|f__Fimbriimonadaceae|g__Fimbriimonas|s__Fimbriimonas ginsengisoli	Fimbriimonas ginsengisoli	S	Bacteria	0.00507661	0.00010453	0	0.961692	0	2.04765e-05	0.000516297	0.0117685
661478	d__Bacteria|p__Armatimonadetes|c__Fimbriimonadia|o__Fimbriimonadales|f__Fimbriimonadaceae|g__Fimbriimonas|s__Fimbriimonas ginsengisoli|t__Fimbriimonas ginsengisoli Gsoil 348	Fimbriimonas ginsengisoli Gsoil 348	S1	Bacteria	0.00507661	0.00010453	0	0.961692	0	2.04765e-05	0.000516297	0.0117685
650377	d__Bacteria|p__Proteobacteria|c__Gammaproteobacteria|s__endosymbiont of Euscepes postfasciatus	endosymbiont of Euscepes postfasciatus	S	Bacteria	0.00507318	0.000862919	0	0.179973	0.000135596	0.00030156	0.00305845	0.00949255
1073	d__Bacteria|p__Proteobacteria|c__Alphaproteobacteria|o__Rhizobiales|f__Bradyrhizobiaceae|g__Rhodopseudomonas	Rhodopseudomonas	G	Bacteria	0.00507197	0.000283352	0	1.08442	4.35919e-05	9.36444e-05	0.00168691	0.0073182
1076	d__Bacteria|p__Proteobacteria|c__Alphaproteobacteria|o__Rhizobiales|f__Bradyrhizobiaceae|g__Rhodopseudomonas|s__Rhodopseudomonas palustris	Rhodopseudomonas palustris	S	Bacteria	0.00507197	0.000283352	0	1.08442	4.35919e-05	9.36444e-05	0.00168691	0.0073182
665568	d__Bacteria|p__Actinobacteria|c__Actinobacteria|o__Micrococcales|f__Cellulomonadaceae|g__Paraoerskovia	Paraoerskovia	G	Bacteria	0.00506727	3.83474e-05	0	0.0867127	0	0	0.000394102	0.0219233
545619	d__Bacteria|p__Actinobacteria|c__Actinobacteria|o__Micrococcales|f__Cellulomonadaceae|g__Paraoerskovia|s__Paraoerskovia marina	Paraoerskovia marina	S	Bacteria	0.00506727	3.83474e-05	0	0.0867127	0	0	0.000394102	0.0219233
501783	d__Bacteria|p__Bacteroidetes|c__Flavobacteriia|o__Flavobacteriales|f__Flavobacteriaceae|g__Cloacibacterium	Cloacibacterium	G	Bacteria	0.00506368	0.00125132	0	0.323882	0.000135079	0.000446818	0.00365016	0.0106283
237258	d__Bacteria|p__Bacteroidetes|c__Flavobacteriia|o__Flavobacteriales|f__Flavobacteriaceae|g__Cloacibacterium|s__Cloacibacterium normanense	Cloacibacterium normanense	S	Bacteria	0.00506368	0.00125132	0	0.323882	0.000135079	0.000446818	0.00365016	0.0106283
1813	d__Bacteria|p__Actinobacteria|c__Actinobacteria|o__Pseudonocardiales|f__Pseudonocardiaceae|g__Amycolatopsis	Amycolatopsis	G	Bacteria	0.00506329	0.00051012	1.31483e-05	0.0834834	0.000135182	0.000234977	0.00303008	0.0208124
573657	d__Bacteria|p__Proteobacteria|c__Alphaproteobacteria|o__Rhizobiales|g__Candidatus Hodgkinia	Candidatus Hodgkinia	G	Bacteria	0.00505052	0.000621799	0.000123815	0.0968831	0.000311418	0.000407421	0.00153492	0.0175914
573658	d__Bacteria|p__Proteobacteria|c__Alphaproteobacteria|o__Rhizobiales|g__Candidatus Hodgkinia|s__Candidatus Hodgkinia cicadicola	Candidatus Hodgkinia cicadicola	S	Bacteria	0.00505052	0.000621799	0.000123815	0.0968831	0.000311418	0.000407421	0.00153492	0.0175914
235888	d__Bacteria|p__Actinobacteria|c__Actinobacteria|o__Micrococcales|f__Microbacteriaceae|g__Salinibacterium	Salinibacterium	G	Bacteria	0.0050447	0.000126646	0	0.0620066	2.08871e-05	5.16305e-05	0.000672813	0.0223424
196162	d__Bacteria|p__Actinobacteria|c__Actinobacteria|o__Propionibacteriales|f__Nocardioidaceae|g__Nocardioides|s__Nocardioides sp. JS614	Nocardioides sp. JS614	S	Bacteria	0.00504166	0.000104047	0	0.0852794	0	2.62195e-05	0.000720024	0.0218498
1549858	d__Bacteria|p__Proteobacteria|c__Alphaproteobacteria|o__Sphingomonadales|f__Sphingomonadaceae|g__Sphingomonas|s__Sphingomonas taxi	Sphingomonas taxi	S	Bacteria	0.00504048	0.000210582	0	0.204574	1.86983e-05	4.61425e-05	0.00157126	0.0184316
1231242	d__Bacteria|p__Proteobacteria|c__Alphaproteobacteria|o__Rhodospirillales|f__Rhodospirillaceae|g__Ferrovibrio	Ferrovibrio	G	Bacteria	0.0050365	3.00088e-05	0	0.477082	0	0	0.000199344	0.0136432
2594003	d__Bacteria|p__Proteobacteria|c__Alphaproteobacteria|o__Rhodospirillales|f__Rhodospirillaceae|g__Ferrovibrio|s__Ferrovibrio terrae	Ferrovibrio terrae	S	Bacteria	0.0050365	3.00088e-05	0	0.477082	0	0	0.000199344	0.0136432
511678	d__Bacteria|p__Proteobacteria|c__Gammaproteobacteria|o__Vibrionales|f__Vibrionaceae|g__Aliivibrio	Aliivibrio	G	Bacteria	0.00503128	0.000310029	0	0.415309	3.09243e-05	8.34069e-05	0.00117065	0.00294599
1310	d__Bacteria|p__Firmicutes|c__Bacilli|o__Lactobacillales|f__Streptococcaceae|g__Streptococcus|s__Streptococcus sobrinus	Streptococcus sobrinus	S	Bacteria	0.00502825	0.000801131	0	0.14524	0	1.71508e-05	0.00508661	0.012439
169055	d__Bacteria|p__Proteobacteria|c__Alphaproteobacteria|o__Rhizobiales|g__Nordella	Nordella	G	Bacteria	0.00502664	0.000114116	0	0.533003	0	3.21325e-05	0.000721019	0.0127498
2712222	d__Bacteria|p__Proteobacteria|c__Alphaproteobacteria|o__Rhizobiales|g__Nordella|s__Nordella sp. HKS 07	Nordella sp. HKS 07	S	Bacteria	0.00502664	0.000114116	0	0.533003	0	3.21325e-05	0.000721019	0.0127498
1703	d__Bacteria|p__Actinobacteria|c__Actinobacteria|o__Micrococcales|f__Brevibacteriaceae|g__Brevibacterium|s__Brevibacterium linens	Brevibacterium linens	S	Bacteria	0.0050135	0.000486628	0	0.184569	3.23709e-05	0.000109521	0.0050005	0.0141194
1131703	d__Bacteria|p__Spirochaetes|c__Spirochaetia|o__Spirochaetales|f__Spirochaetaceae|g__Sphaerochaeta|s__Sphaerochaeta globosa	Sphaerochaeta globosa	S	Bacteria	0.00499222	4.99669e-05	0	0.337745	0	0	0.000664794	0.00267011
158189	d__Bacteria|p__Spirochaetes|c__Spirochaetia|o__Spirochaetales|f__Spirochaetaceae|g__Sphaerochaeta|s__Sphaerochaeta globosa|t__Sphaerochaeta globosa str. Buddy	Sphaerochaeta globosa str. Buddy	S1	Bacteria	0.00499222	4.99669e-05	0	0.337745	0	0	0.000664794	0.00267011
240427	d__Bacteria|p__Firmicutes|c__Bacilli|o__Lactobacillales|f__Lactobacillaceae|g__Lactobacillus|s__Lactobacillus paracollinoides	Lactobacillus paracollinoides	S	Bacteria	0.00498664	0.000959056	0	0.167827	0.000113981	0.000277904	0.00342429	0.00708987
1921086	d__Bacteria|p__Proteobacteria|c__Zetaproteobacteria|o__Mariprofundales|f__Mariprofundaceae|g__Mariprofundus|s__Mariprofundus aestuarium	Mariprofundus aestuarium	S	Bacteria	0.00497672	7.50219e-05	0	0.470188	0	1.86729e-05	0.000872608	0.015524
1511635	d__Bacteria|p__Planctomycetes|c__Planctomycetia|o__Isosphaerales|f__Isosphaeraceae|g__Aquisphaera	Aquisphaera	G	Bacteria	0.00497419	8.53449e-05	0	0.0742983	2.30667e-05	4.00058e-05	0.000454965	0.0221397
406548	d__Bacteria|p__Planctomycetes|c__Planctomycetia|o__Isosphaerales|f__Isosphaeraceae|g__Aquisphaera|s__Aquisphaera giovannonii	Aquisphaera giovannonii	S	Bacteria	0.00497419	8.53449e-05	0	0.0742983	2.30667e-05	4.00058e-05	0.000454965	0.0221397
1892263	d__Bacteria|p__Cyanobacteria|o__Nostocales|f__Hapalosiphonaceae	Hapalosiphonaceae	F	Bacteria	0.00497118	0.000511822	0	0.377271	4.81495e-05	0.000125236	0.00346894	0.0107551
1190	d__Bacteria|p__Cyanobacteria|o__Nostocales|f__Hapalosiphonaceae|g__Fischerella	Fischerella	G	Bacteria	0.00497118	0.000511822	0	0.377271	4.81495e-05	0.000125236	0.00346894	0.0107551
1316412	d__Bacteria|p__Firmicutes|c__Bacilli|o__Lactobacillales|f__Streptococcaceae|g__Streptococcus|s__Streptococcus sp. HSISS3	Streptococcus sp. HSISS3	S	Bacteria	0.00496125	8.0134e-05	0	0.769678	0	0	0.000686012	0.00185879
28105	d__Bacteria|p__Proteobacteria|c__Alphaproteobacteria|o__Rhizobiales|f__Rhizobiaceae|g__Sinorhizobium	Sinorhizobium	G	Bacteria	0.00495875	0.000829229	1.31483e-05	0.161614	0.000149586	0.000287108	0.00479358	0.0107734
91914	d__Bacteria|p__Proteobacteria|c__Alphaproteobacteria|o__Rhodospirillales|f__Acetobacteraceae|g__Asaia	Asaia	G	Bacteria	0.00495566	2.67394e-05	0	0.286514	0	0	0.000142614	0.00854953
91915	d__Bacteria|p__Proteobacteria|c__Alphaproteobacteria|o__Rhodospirillales|f__Acetobacteraceae|g__Asaia|s__Asaia bogorensis	Asaia bogorensis	S	Bacteria	0.00495566	2.67394e-05	0	0.286514	0	0	0.000142614	0.00854953
1231624	d__Bacteria|p__Proteobacteria|c__Alphaproteobacteria|o__Rhodospirillales|f__Acetobacteraceae|g__Asaia|s__Asaia bogorensis|t__Asaia bogorensis NBRC 16594	Asaia bogorensis NBRC 16594	S1	Bacteria	0.00495566	2.67394e-05	0	0.286514	0	0	0.000142614	0.00854953
2518980	d__Bacteria|p__Proteobacteria|c__Gammaproteobacteria|o__Enterobacterales|f__Erwiniaceae|g__Buchnera|s__Buchnera aphidicola|t__Buchnera aphidicola (Cinara cf. splendens/pseudotsugae 3390)	Buchnera aphidicola (Cinara cf. splendens/pseudotsugae 3390)	S1	Bacteria	0.00494824	0.0006329	0	0.190189	8.4707e-05	0.000190891	0.00267617	0.00816731
98794	d__Bacteria|p__Proteobacteria|c__Gammaproteobacteria|o__Enterobacterales|f__Erwiniaceae|g__Buchnera|s__Buchnera aphidicola|t__Buchnera aphidicola (Schizaphis graminum)	Buchnera aphidicola (Schizaphis graminum)	S1	Bacteria	0.00494625	0.000530992	0	0.205208	6.71618e-05	0.00018624	0.00211806	0.00780934
34397	d__Eukaryota|k__Fungi|p__Ascomycota|c__Sordariomycetes|o__Hypocreales|f__Clavicipitaceae	Clavicipitaceae	F	Eukaryota	0.00492874	0.000206816	0	0.169554	5.62108e-05	8.93302e-05	0.00134852	0.0129145
243023	d__Eukaryota|k__Fungi|p__Ascomycota|c__Sordariomycetes|o__Hypocreales|f__Clavicipitaceae|g__Pochonia	Pochonia	G	Eukaryota	0.00492874	0.000206816	0	0.169554	5.62108e-05	8.93302e-05	0.00134852	0.0129145
280754	d__Eukaryota|k__Fungi|p__Ascomycota|c__Sordariomycetes|o__Hypocreales|f__Clavicipitaceae|g__Pochonia|s__Pochonia chlamydosporia	Pochonia chlamydosporia	S	Eukaryota	0.00492874	0.000206816	0	0.169554	5.62108e-05	8.93302e-05	0.00134852	0.0129145
1380566	d__Eukaryota|k__Fungi|p__Ascomycota|c__Sordariomycetes|o__Hypocreales|f__Clavicipitaceae|g__Pochonia|s__Pochonia chlamydosporia|t__Pochonia chlamydosporia 170	Pochonia chlamydosporia 170	S1	Eukaryota	0.00492874	0.000206816	0	0.169554	5.62108e-05	8.93302e-05	0.00134852	0.0129145
244366	d__Bacteria|p__Proteobacteria|c__Gammaproteobacteria|o__Enterobacterales|f__Enterobacteriaceae|g__Klebsiella|s__Klebsiella variicola	Klebsiella variicola	S	Bacteria	0.00491639	0.00147707	0	0.0721272	0.000230399	0.000590616	0.00476944	0.0136985
203557	d__Bacteria|p__Verrucomicrobia|c__Verrucomicrobiae|o__Verrucomicrobiales|f__Verrucomicrobiaceae	Verrucomicrobiaceae	F	Bacteria	0.00490503	0.00015303	0	0.096999	2.86202e-05	6.20178e-05	0.000971651	0.0215574
69578	d__Bacteria|p__Actinobacteria|c__Actinobacteria|o__Micrococcales|f__Microbacteriaceae|g__Cryobacterium	Cryobacterium	G	Bacteria	0.00489627	0.000135156	0	0.130021	2.77595e-05	4.98589e-05	0.000874846	0.0193306
1434011	d__Bacteria|p__Proteobacteria|c__Alphaproteobacteria|o__Rhodospirillales|f__Acetobacteraceae|g__Komagataeibacter	Komagataeibacter	G	Bacteria	0.00489427	0.00032038	0	0.144452	4.44574e-05	0.000100611	0.00182593	0.0205455
238749	d__Bacteria|p__Proteobacteria|c__Betaproteobacteria|o__Burkholderiales|f__Comamonadaceae|g__Diaphorobacter	Diaphorobacter	G	Bacteria	0.00488863	0.000149467	0	0.123062	0	2.87873e-05	0.000850001	0.00642612
1546149	d__Bacteria|p__Proteobacteria|c__Betaproteobacteria|o__Burkholderiales|f__Comamonadaceae|g__Diaphorobacter|s__Diaphorobacter polyhydroxybutyrativorans	Diaphorobacter polyhydroxybutyrativorans	S	Bacteria	0.00488863	0.000149467	0	0.123062	0	2.87873e-05	0.000850001	0.00642612
1392005	d__Bacteria|p__Proteobacteria|c__Betaproteobacteria|o__Burkholderiales|f__Comamonadaceae|g__Comamonas|s__Comamonas testosteroni|t__Comamonas testosteroni TK102	Comamonas testosteroni TK102	S1	Bacteria	0.00487763	0.000548453	0	0.239155	5.41705e-05	0.000131469	0.00391098	0.0149334
376170	d__Archaea|p__Euryarchaeota|c__Halobacteria|o__Haloferacales|f__Haloferacaceae|g__Haloplanus	Haloplanus	G	Archaea	0.00486916	0.000662029	0	0.115471	3.92367e-05	0.000147914	0.00273577	0.0121697
1775403	d__Bacteria|p__Proteobacteria|c__Gammaproteobacteria|o__Nevskiales	Nevskiales	O	Bacteria	0.00486204	0.000265607	0	0.156581	3.63394e-05	8.94097e-05	0.00133456	0.0174413
1636152	d__Bacteria|p__Planctomycetes|c__Planctomycetia|o__Planctomycetales|f__Planctomycetaceae|g__Planctomyces|s__Planctomyces sp. SH-PL62	Planctomyces sp. SH-PL62	S	Bacteria	0.00485329	0.000153883	0	0.0690384	2.52895e-05	6.49794e-05	0.000535187	0.022621
2112	d__Bacteria|p__Tenericutes|c__Mollicutes|o__Mycoplasmatales|f__Mycoplasmataceae|g__Mycoplasma|s__Mycoplasma bovigenitalium	Mycoplasma bovigenitalium	S	Bacteria	0.00485139	0.00077176	0	0.166865	0.000111067	0.00026663	0.00310745	0.00947599
45361	d__Bacteria|p__Tenericutes|c__Mollicutes|o__Mycoplasmatales|f__Mycoplasmataceae|g__Mycoplasma|s__Mycoplasma conjunctivae	Mycoplasma conjunctivae	S	Bacteria	0.00483573	0.000683762	0	0.162912	0.000114635	0.000258076	0.00252225	0.00849624
45669	d__Bacteria|p__Firmicutes|c__Bacilli|o__Bacillales|f__Staphylococcaceae|g__Salinicoccus	Salinicoccus	G	Bacteria	0.00482933	6.61225e-05	0	0.203155	0	0	0.000422525	0.015188
407035	d__Bacteria|p__Firmicutes|c__Bacilli|o__Bacillales|f__Staphylococcaceae|g__Salinicoccus|s__Salinicoccus halodurans	Salinicoccus halodurans	S	Bacteria	0.00482933	6.61225e-05	0	0.203155	0	0	0.000422525	0.015188
2560053	d__Bacteria|p__Proteobacteria|c__Alphaproteobacteria|o__Rhodobacterales|f__Rhodobacteraceae|g__Paracoccus|s__Paracoccus sp. 2251	Paracoccus sp. 2251	S	Bacteria	0.00482883	8.73745e-05	0	0.171131	0	2.73511e-05	0.000915522	0.0128452
292462	d__Bacteria|p__Actinobacteria|c__Actinobacteria|o__Corynebacteriales|f__Mycobacteriaceae|g__Mycobacterium|s__Mycobacterium florentinum	Mycobacterium florentinum	S	Bacteria	0.0048265	0.000623688	0	0.0715676	5.59755e-05	0.000198234	0.00284302	0.0126951
270351	d__Bacteria|p__Proteobacteria|c__Alphaproteobacteria|o__Rhizobiales|f__Methylobacteriaceae|g__Methylobacterium|s__Methylobacterium aquaticum	Methylobacterium aquaticum	S	Bacteria	0.00482562	0.000559034	0	0.405658	6.62603e-05	0.000143655	0.00358919	0.012709
2081702	d__Bacteria|p__Actinobacteria|c__Actinobacteria|o__Actinomycetales|f__Actinomycetaceae|g__Actinomyces|s__Actinomyces sp. oral taxon 897	Actinomyces sp. oral taxon 897	S	Bacteria	0.0048249	0.000280491	0	0.18417	1.5958e-05	6.07102e-05	0.00264799	0.0103776
1078471	d__Bacteria|p__Actinobacteria|c__Actinobacteria|o__Micrococcales|f__Intrasporangiaceae|g__Serinicoccus|s__Serinicoccus profundi	Serinicoccus profundi	S	Bacteria	0.00482395	6.17642e-05	0	0.0658997	0	2.23747e-05	0.00050751	0.0196317
649831	d__Bacteria|p__Actinobacteria|c__Actinobacteria|o__Micromonosporales|f__Micromonosporaceae|g__Actinoplanes|s__Actinoplanes sp. N902-109	Actinoplanes sp. N902-109	S	Bacteria	0.00481593	7.87744e-05	0	0.350011	0	2.71286e-05	0.000458006	0.0102454
2202827	d__Bacteria|p__Proteobacteria|c__Alphaproteobacteria|o__Rhizobiales|f__Methylobacteriaceae|g__Methylobacterium|s__Methylobacterium terrae	Methylobacterium terrae	S	Bacteria	0.00481175	7.87005e-05	0	0.118919	0	2.41232e-05	0.000840696	0.0204095
1052	d__Bacteria|p__Proteobacteria|c__Gammaproteobacteria|o__Chromatiales|f__Ectothiorhodospiraceae|g__Halorhodospira|s__Halorhodospira halochloris	Halorhodospira halochloris	S	Bacteria	0.0048085	0.00096067	0	0.143999	8.54678e-05	0.000240446	0.00303797	0.0108806
1244	d__Bacteria|p__Firmicutes|c__Bacilli|o__Lactobacillales|f__Leuconostocaceae|g__Leuconostoc|s__Leuconostoc gelidum	Leuconostoc gelidum	S	Bacteria	0.00478411	0.000564134	0	0.0717407	5.91654e-05	0.000145873	0.00296892	0.017547
216929	d__Bacteria|p__Actinobacteria|c__Actinobacteria|o__Corynebacteriales|f__Mycobacteriaceae|g__Mycolicibacterium|s__Mycolicibacterium psychrotolerans	Mycolicibacterium psychrotolerans	S	Bacteria	0.00477978	6.68529e-05	0	0.975696	0	1.63883e-05	0.000440039	0.00191906
33926	d__Bacteria|p__Tenericutes|c__Mollicutes|o__Acholeplasmatales|f__Acholeplasmataceae|g__Candidatus Phytoplasma	Candidatus Phytoplasma	G	Bacteria	0.00477859	0.00197231	6.58214e-05	0.098484	0.000305158	0.000751972	0.00404922	0.010416
404941	d__Bacteria|p__Actinobacteria|c__Actinobacteria|o__Corynebacteriales|f__Mycobacteriaceae|g__Mycobacteroides|s__Mycobacteroides salmoniphilum	Mycobacteroides salmoniphilum	S	Bacteria	0.00477281	0.000766808	0	0.0896245	4.5432e-05	0.000161118	0.00284287	0.0125281
2095	d__Bacteria|p__Tenericutes|c__Mollicutes|o__Mycoplasmatales|f__Mycoplasmataceae|g__Mycoplasma|s__Mycoplasma capricolum	Mycoplasma capricolum	S	Bacteria	0.00477212	0.00116144	0	0.123959	0.000284768	0.000592663	0.00360195	0.00961849
339	d__Bacteria|p__Proteobacteria|c__Gammaproteobacteria|o__Xanthomonadales|f__Xanthomonadaceae|g__Xanthomonas|s__Xanthomonas campestris	Xanthomonas campestris	S	Bacteria	0.00477046	0.000864874	0	0.147857	8.13891e-05	0.000200503	0.003682	0.0108255
352450	d__Bacteria|p__Proteobacteria|c__Betaproteobacteria|o__Burkholderiales|f__Comamonadaceae|g__Simplicispira	Simplicispira	G	Bacteria	0.00476004	6.39879e-05	0	0.1676	0	1.90106e-05	0.000474977	0.0168879
2109915	d__Bacteria|p__Proteobacteria|c__Betaproteobacteria|o__Burkholderiales|f__Comamonadaceae|g__Simplicispira|s__Simplicispira suum	Simplicispira suum	S	Bacteria	0.00476004	6.39879e-05	0	0.1676	0	1.90106e-05	0.000474977	0.0168879
2012	d__Bacteria|p__Actinobacteria|c__Actinobacteria|o__Streptosporangiales|f__Thermomonosporaceae	Thermomonosporaceae	F	Bacteria	0.00474612	0.000291801	1.94626e-05	0.0479765	9.19586e-05	0.000136536	0.00151127	0.0204743
51668	d__Bacteria|p__Firmicutes|c__Bacilli|o__Lactobacillales|f__Enterococcaceae|g__Tetragenococcus	Tetragenococcus	G	Bacteria	0.00473721	0.00107013	0	0.145404	4.90251e-05	0.000129314	0.00587818	0.0113859
482564	d__Bacteria|p__Cyanobacteria|o__Oscillatoriales|f__Oscillatoriaceae|g__Oscillatoria|s__Oscillatoria nigro-viridis	Oscillatoria nigro-viridis	S	Bacteria	0.0047348	0.000150876	0	0.134225	4.92859e-05	7.89124e-05	0.000801131	0.0137271
179408	d__Bacteria|p__Cyanobacteria|o__Oscillatoriales|f__Oscillatoriaceae|g__Oscillatoria|s__Oscillatoria nigro-viridis|t__Oscillatoria nigro-viridis PCC 7112	Oscillatoria nigro-viridis PCC 7112	S1	Bacteria	0.0047348	0.000150876	0	0.134225	4.92859e-05	7.89124e-05	0.000801131	0.0137271
2705399	d__Bacteria|p__Proteobacteria|c__Alphaproteobacteria|o__Rhodospirillales|f__Rhodospirillaceae|g__Hypericibacter	Hypericibacter	G	Bacteria	0.0047338	9.88912e-05	0	0.104713	1.6252e-05	3.25423e-05	0.000713554	0.020979
529	d__Bacteria|p__Proteobacteria|c__Alphaproteobacteria|o__Rhizobiales|f__Brucellaceae|g__Ochrobactrum|s__Ochrobactrum anthropi	Ochrobactrum anthropi	S	Bacteria	0.00471525	0.000934154	0	0.0814865	0.000116493	0.000256895	0.00335645	0.011798
294	d__Bacteria|p__Proteobacteria|c__Gammaproteobacteria|o__Pseudomonadales|f__Pseudomonadaceae|g__Pseudomonas|s__Pseudomonas fluorescens	Pseudomonas fluorescens	S	Bacteria	0.00471365	0.000942087	6.7814e-05	0.223329	0.000185909	0.000326184	0.00441998	0.0127426
1543705	d__Bacteria|p__Proteobacteria|c__Alphaproteobacteria|o__Rhodospirillales|f__Rhodospirillaceae|g__Nitrospirillum	Nitrospirillum	G	Bacteria	0.00470296	6.81521e-05	0	0.125351	0	2.0321e-05	0.000489345	0.0157692
28077	d__Bacteria|p__Proteobacteria|c__Alphaproteobacteria|o__Rhodospirillales|f__Rhodospirillaceae|g__Nitrospirillum|s__Nitrospirillum amazonense	Nitrospirillum amazonense	S	Bacteria	0.00470296	6.81521e-05	0	0.125351	0	2.0321e-05	0.000489345	0.0157692
1441467	d__Bacteria|p__Proteobacteria|c__Alphaproteobacteria|o__Rhodospirillales|f__Rhodospirillaceae|g__Nitrospirillum|s__Nitrospirillum amazonense|t__Nitrospirillum amazonense CBAmc	Nitrospirillum amazonense CBAmc	S1	Bacteria	0.00470296	6.81521e-05	0	0.125351	0	2.0321e-05	0.000489345	0.0157692
1869241	d__Bacteria|p__Cyanobacteria|o__Nostocales|f__Nostocaceae|g__Nostoc|s__Nostoc sp. CENA543	Nostoc sp. CENA543	S	Bacteria	0.00469923	0.000104325	0	0.519374	0	3.58915e-05	0.00086268	0.00406142
1737425	d__Bacteria|p__Actinobacteria|c__Actinobacteria|o__Corynebacteriales|f__Corynebacteriaceae|g__Corynebacterium|s__Corynebacterium provencense	Corynebacterium provencense	S	Bacteria	0.00468977	6.20929e-05	0	0.200718	0	0	0.00111653	0.00328377
2558918	d__Bacteria|p__Actinobacteria|c__Actinobacteria|o__Propionibacteriales|f__Nocardioidaceae|g__Nocardioides|s__Nocardioides sp. SB3-45	Nocardioides sp. SB3-45	S	Bacteria	0.00468676	8.65584e-05	0	0.0791334	0	2.45439e-05	0.000626235	0.0220315
2067957	d__Bacteria|p__Proteobacteria|c__Alphaproteobacteria|o__Rhizobiales|f__Methylobacteriaceae|g__Methylobacterium|s__Methylobacterium sp. DM1	Methylobacterium sp. DM1	S	Bacteria	0.0046832	0.000144015	0	0.105818	2.04675e-05	4.57529e-05	0.0014566	0.0182772
869806	d__Bacteria|p__Bacteroidetes|c__Cytophagia|o__Cytophagales|f__Flammeovirgaceae|g__Marivirga	Marivirga	G	Bacteria	0.00468063	0.000205324	0	0.234463	0	2.03776e-05	0.00183807	0.00918075
1006	d__Bacteria|p__Bacteroidetes|c__Cytophagia|o__Cytophagales|f__Flammeovirgaceae|g__Marivirga|s__Marivirga tractuosa	Marivirga tractuosa	S	Bacteria	0.00468063	0.000205324	0	0.234463	0	2.03776e-05	0.00183807	0.00918075
643867	d__Bacteria|p__Bacteroidetes|c__Cytophagia|o__Cytophagales|f__Flammeovirgaceae|g__Marivirga|s__Marivirga tractuosa|t__Marivirga tractuosa DSM 4126	Marivirga tractuosa DSM 4126	S1	Bacteria	0.00468063	0.000205324	0	0.234463	0	2.03776e-05	0.00183807	0.00918075
1331736	d__Bacteria|p__Actinobacteria|c__Actinobacteria|o__Micrococcales|f__Ruaniaceae	Ruaniaceae	F	Bacteria	0.00467365	0.000115457	0	0.0511081	1.37446e-05	3.69943e-05	0.000541125	0.020615
2005462	d__Bacteria|p__Cyanobacteria|o__Nostocales|f__Calotrichaceae|g__Calothrix|s__Calothrix sp. NIES-3974	Calothrix sp. NIES-3974	S	Bacteria	0.00467361	0.000162356	0	1.08224	0	2.87873e-05	0.00150202	0.0065975
68270	d__Bacteria|p__Actinobacteria|c__Actinobacteria|o__Streptomycetales|f__Streptomycetaceae|g__Streptomyces|s__Streptomyces spectabilis	Streptomyces spectabilis	S	Bacteria	0.00467194	0.00152375	9.4686e-05	0.176048	0.000414061	0.000724473	0.00487836	0.0116728
668	d__Bacteria|p__Proteobacteria|c__Gammaproteobacteria|o__Vibrionales|f__Vibrionaceae|g__Aliivibrio|s__Aliivibrio fischeri	Aliivibrio fischeri	S	Bacteria	0.00466252	0.00015633	0	0.415072	0	3.72857e-05	0.00065689	0.00174394
40480	d__Bacteria|p__Tenericutes|c__Mollicutes|o__Mycoplasmatales|f__Mycoplasmataceae|g__Mycoplasma|s__Mycoplasma capricolum|t__Mycoplasma capricolum subsp. capripneumoniae	Mycoplasma capricolum subsp. capripneumoniae	S1	Bacteria	0.00464321	0.00106878	0	0.121888	0.000260543	0.000548939	0.00336371	0.00930706
712528	d__Bacteria|p__Firmicutes|c__Negativicutes|o__Selenomonadales|f__Selenomonadaceae|g__Selenomonas|s__Selenomonas sp. oral taxon 126	Selenomonas sp. oral taxon 126	S	Bacteria	0.00463269	0.000126115	0	0.285404	0	0	0.00177322	0.00822078
56688	d__Archaea|p__Euryarchaeota|c__Halobacteria|o__Haloferacales|f__Halorubraceae|g__Halorubrum	Halorubrum	G	Archaea	0.0046192	0.000586141	0	0.0659792	2.94763e-05	0.000143016	0.00281762	0.0106826
1754	d__Bacteria|p__Firmicutes|c__Clostridia|o__Thermoanaerobacterales|f__Thermoanaerobacteraceae|g__Thermoanaerobacter	Thermoanaerobacter	G	Bacteria	0.00461796	0.00166215	4.60026e-05	0.10716	0.000374955	0.000712549	0.00335642	0.00864753
2099584	d__Bacteria|p__Actinobacteria|c__Actinobacteria|o__Streptomycetales|f__Streptomycetaceae|g__Streptomyces|s__Streptomyces sp. ICC4	Streptomyces sp. ICC4	S	Bacteria	0.00461401	0.00110406	0	0.065461	0.000146728	0.000401693	0.0045136	0.0121355
352	d__Bacteria|p__Proteobacteria|c__Gammaproteobacteria|o__Pseudomonadales|f__Pseudomonadaceae|g__Azotobacter	Azotobacter	G	Bacteria	0.00460201	0.00148275	4.21917e-05	0.090151	0.000247365	0.000491137	0.00471176	0.0112372
204773	d__Bacteria|p__Proteobacteria|c__Betaproteobacteria|o__Burkholderiales|f__Oxalobacteraceae|g__Herminiimonas|s__Herminiimonas arsenicoxydans	Herminiimonas arsenicoxydans	S	Bacteria	0.00459868	6.76269e-05	0	0.463581	0	1.51762e-05	0.00055278	0.013713
1400053	d__Bacteria|p__Bacteroidetes|c__Bacteroidia|o__Bacteroidales|s__Bacteroidales bacterium CF	Bacteroidales bacterium CF	S	Bacteria	0.00459848	0.000204009	0	0.156564	0	0	0.00326484	0.0106489
445	d__Bacteria|p__Proteobacteria|c__Gammaproteobacteria|o__Legionellales|f__Legionellaceae|g__Legionella	Legionella	G	Bacteria	0.00458493	0.00246447	0.000122818	0.0417798	0.000282534	0.000740751	0.00643081	0.0110542
270	d__Bacteria|p__Deinococcus-Thermus|c__Deinococci|o__Thermales|f__Thermaceae|g__Thermus	Thermus	G	Bacteria	0.00457395	0.0015222	1.31483e-05	0.0800225	0.000142726	0.000398142	0.00542951	0.012101
200918	d__Bacteria|p__Thermotogae	Thermotogae	P	Bacteria	0.00456438	0.00216859	9.5759e-05	0.0706478	0.00025913	0.000651993	0.00595969	0.00997931
188708	d__Bacteria|p__Thermotogae|c__Thermotogae	Thermotogae	C	Bacteria	0.00456438	0.00216859	9.5759e-05	0.0706478	0.00025913	0.000651993	0.00595969	0.00997931
529883	d__Bacteria|p__Actinobacteria|c__Actinobacteria|o__Micrococcales|f__Microbacteriaceae|g__Rhodoluna	Rhodoluna	G	Bacteria	0.00454597	0.000134425	0	0.0498333	0	3.59983e-05	0.000787087	0.0200828
1366	d__Bacteria|p__Firmicutes|c__Bacilli|o__Lactobacillales|f__Streptococcaceae|g__Lactococcus|s__Lactococcus raffinolactis	Lactococcus raffinolactis	S	Bacteria	0.00454177	0.000100228	0	0.239683	0	1.59384e-05	0.000371163	0.00420987
2591145	d__Bacteria|p__Actinobacteria|c__Actinobacteria|o__Micrococcales|f__Cellulomonadaceae|g__Cellulomonas|s__Cellulomonas sp. Y8	Cellulomonas sp. Y8	S	Bacteria	0.00453942	0.000133583	0	0.0488056	1.73882e-05	3.83746e-05	0.00101203	0.0204323
79328	d__Bacteria|p__Bacteroidetes|c__Chitinophagia|o__Chitinophagales|f__Chitinophagaceae|g__Chitinophaga	Chitinophaga	G	Bacteria	0.00453426	0.00097422	2.54747e-05	0.0981383	8.07e-05	0.000203113	0.00466771	0.0145041
191769	d__Bacteria|p__Firmicutes|c__Bacilli|o__Lactobacillales|f__Carnobacteriaceae|g__Marinilactibacillus	Marinilactibacillus	G	Bacteria	0.00453362	0.000167347	0	0.446842	0	2.32136e-05	0.000891669	0.0153326
1911586	d__Bacteria|p__Firmicutes|c__Bacilli|o__Lactobacillales|f__Carnobacteriaceae|g__Marinilactibacillus|s__Marinilactibacillus sp. 15R	Marinilactibacillus sp. 15R	S	Bacteria	0.00453362	0.000167347	0	0.446842	0	2.32136e-05	0.000891669	0.0153326
1659	d__Bacteria|p__Actinobacteria|c__Actinobacteria|o__Actinomycetales|f__Actinomycetaceae|g__Actinomyces|s__Actinomyces israelii	Actinomyces israelii	S	Bacteria	0.0045057	0.000210148	0	0.138744	0	0	0.00395213	0.0126561
168808	d__Bacteria|p__Fusobacteria|c__Fusobacteriia|o__Fusobacteriales|f__Leptotrichiaceae|g__Sneathia	Sneathia	G	Bacteria	0.00447682	0.000279817	0	0.479546	3.20474e-05	7.69423e-05	0.000983907	0.00301211
187101	d__Bacteria|p__Fusobacteria|c__Fusobacteriia|o__Fusobacteriales|f__Leptotrichiaceae|g__Sneathia|s__Sneathia amnii	Sneathia amnii	S	Bacteria	0.00447682	0.000279817	0	0.479546	3.20474e-05	7.69423e-05	0.000983907	0.00301211
28883	d__Viruses|o__Caudovirales	Caudovirales	O	Viruses	0.00447511	0.00174165	7.47807e-05	0.216792	0.000626247	0.000971962	0.00414686	0.0107156
28090	d__Bacteria|p__Proteobacteria|c__Gammaproteobacteria|o__Pseudomonadales|f__Moraxellaceae|g__Acinetobacter|s__Acinetobacter lwoffii	Acinetobacter lwoffii	S	Bacteria	0.00447407	0.000590633	0	0.0747699	6.50739e-05	0.000169493	0.00358919	0.0145116
1588	d__Bacteria|p__Firmicutes|c__Bacilli|o__Lactobacillales|f__Lactobacillaceae|g__Lactobacillus|s__Lactobacillus hilgardii	Lactobacillus hilgardii	S	Bacteria	0.00445349	6.298e-05	0	0.338026	0	0	0.000224234	0.00122122
290053	d__Bacteria|p__Bacteroidetes|c__Bacteroidia|o__Bacteroidales|f__Bacteroidaceae|g__Bacteroides|s__Bacteroides helcogenes	Bacteroides helcogenes	S	Bacteria	0.0044506	0.000274211	0	0.327584	6.10291e-05	9.57961e-05	0.00243039	0.00685583
693979	d__Bacteria|p__Bacteroidetes|c__Bacteroidia|o__Bacteroidales|f__Bacteroidaceae|g__Bacteroides|s__Bacteroides helcogenes|t__Bacteroides helcogenes P 36-108	Bacteroides helcogenes P 36-108	S1	Bacteria	0.0044506	0.000274211	0	0.327584	6.10291e-05	9.57961e-05	0.00243039	0.00685583
316612	d__Bacteria|p__Proteobacteria|c__Betaproteobacteria|o__Burkholderiales|g__Methylibium	Methylibium	G	Bacteria	0.0044366	0.000200982	0	0.147108	3.63325e-05	8.67483e-05	0.00124246	0.0173527
1188792	d__Viruses|f__Endornaviridae|g__Alphaendornavirus|s__Phaseolus vulgaris alphaendornavirus 1	Phaseolus vulgaris alphaendornavirus 1	S	Viruses	0.00443542	0	0	0.547788	0	0	0	0.000388738
85001	d__Bacteria|p__Chloroflexi|c__Thermomicrobia|o__Sphaerobacterales	Sphaerobacterales	O	Bacteria	0.00442414	6.18985e-05	0	0.0640947	0	1.963e-05	0.000439075	0.019076
85002	d__Bacteria|p__Chloroflexi|c__Thermomicrobia|o__Sphaerobacterales|f__Sphaerobacteraceae	Sphaerobacteraceae	F	Bacteria	0.00442414	6.18985e-05	0	0.0640947	0	1.963e-05	0.000439075	0.019076
2056	d__Bacteria|p__Chloroflexi|c__Thermomicrobia|o__Sphaerobacterales|f__Sphaerobacteraceae|g__Sphaerobacter	Sphaerobacter	G	Bacteria	0.00442414	6.18985e-05	0	0.0640947	0	1.963e-05	0.000439075	0.019076
2057	d__Bacteria|p__Chloroflexi|c__Thermomicrobia|o__Sphaerobacterales|f__Sphaerobacteraceae|g__Sphaerobacter|s__Sphaerobacter thermophilus	Sphaerobacter thermophilus	S	Bacteria	0.00442414	6.18985e-05	0	0.0640947	0	1.963e-05	0.000439075	0.019076
479434	d__Bacteria|p__Chloroflexi|c__Thermomicrobia|o__Sphaerobacterales|f__Sphaerobacteraceae|g__Sphaerobacter|s__Sphaerobacter thermophilus|t__Sphaerobacter thermophilus DSM 20745	Sphaerobacter thermophilus DSM 20745	S1	Bacteria	0.00442414	6.18985e-05	0	0.0640947	0	1.963e-05	0.000439075	0.019076
174951	d__Bacteria|p__Proteobacteria|c__Betaproteobacteria|o__Burkholderiales|f__Comamonadaceae|g__Ramlibacter	Ramlibacter	G	Bacteria	0.00441515	0.000219555	0	0.138118	2.90977e-05	6.18482e-05	0.00157639	0.0164107
94132	d__Bacteria|p__Proteobacteria|c__Betaproteobacteria|o__Burkholderiales|f__Comamonadaceae|g__Ramlibacter|s__Ramlibacter tataouinensis	Ramlibacter tataouinensis	S	Bacteria	0.00441515	0.000219555	0	0.138118	2.90977e-05	6.18482e-05	0.00157639	0.0164107
2527974	d__Bacteria|p__Planctomycetes|s__Planctomycetes bacterium ElP	Planctomycetes bacterium ElP	S	Bacteria	0.00441433	6.03207e-05	0	0.094777	0	2.65385e-05	0.000404858	0.0170471
162387	d__Viruses|p__Negarnaviricota|c__Monjiviricetes|o__Mononegavirales|f__Pneumoviridae|g__Metapneumovirus	Metapneumovirus	G	Viruses	0.00441359	0	0	0.80945	0	0	0	0
388396	d__Bacteria|p__Proteobacteria|c__Gammaproteobacteria|o__Vibrionales|f__Vibrionaceae|g__Aliivibrio|s__Aliivibrio fischeri|t__Aliivibrio fischeri MJ11	Aliivibrio fischeri MJ11	S1	Bacteria	0.00441182	6.53086e-05	0	0.413628	0	0	0.000283861	0.00123126
1663717	d__Bacteria|p__Firmicutes|c__Clostridia|o__Clostridiales|f__Lachnospiraceae|g__Herbinix	Herbinix	G	Bacteria	0.00441017	0.000264697	0	0.0893436	0	0	0.00535455	0.0121105
1679721	d__Bacteria|p__Firmicutes|c__Clostridia|o__Clostridiales|f__Lachnospiraceae|g__Herbinix|s__Herbinix luporum	Herbinix luporum	S	Bacteria	0.00441017	0.000264697	0	0.0893436	0	0	0.00535455	0.0121105
162145	d__Viruses|p__Negarnaviricota|c__Monjiviricetes|o__Mononegavirales|f__Pneumoviridae|g__Metapneumovirus|s__Human metapneumovirus	Human metapneumovirus	S	Viruses	0.00440908	0	0	0.807504	0	0	0	0
147554	d__Eukaryota|k__Fungi|p__Ascomycota|c__Schizosaccharomycetes	Schizosaccharomycetes	C	Eukaryota	0.00440426	0.000274759	0	0.310534	4.89788e-05	9.65251e-05	0.00178774	0.00718792
34346	d__Eukaryota|k__Fungi|p__Ascomycota|c__Schizosaccharomycetes|o__Schizosaccharomycetales	Schizosaccharomycetales	O	Eukaryota	0.00440426	0.000274759	0	0.310534	4.89788e-05	9.65251e-05	0.00178774	0.00718792
4894	d__Eukaryota|k__Fungi|p__Ascomycota|c__Schizosaccharomycetes|o__Schizosaccharomycetales|f__Schizosaccharomycetaceae	Schizosaccharomycetaceae	F	Eukaryota	0.00440426	0.000274759	0	0.310534	4.89788e-05	9.65251e-05	0.00178774	0.00718792
4895	d__Eukaryota|k__Fungi|p__Ascomycota|c__Schizosaccharomycetes|o__Schizosaccharomycetales|f__Schizosaccharomycetaceae|g__Schizosaccharomyces	Schizosaccharomyces	G	Eukaryota	0.00440426	0.000274759	0	0.310534	4.89788e-05	9.65251e-05	0.00178774	0.00718792
4896	d__Eukaryota|k__Fungi|p__Ascomycota|c__Schizosaccharomycetes|o__Schizosaccharomycetales|f__Schizosaccharomycetaceae|g__Schizosaccharomyces|s__Schizosaccharomyces pombe	Schizosaccharomyces pombe	S	Eukaryota	0.00440426	0.000274759	0	0.310534	4.89788e-05	9.65251e-05	0.00178774	0.00718792
2109690	d__Bacteria|p__Firmicutes|c__Clostridia|o__Clostridiales|f__Lachnospiraceae|s__Lachnospiraceae bacterium Choco86	Lachnospiraceae bacterium Choco86	S	Bacteria	0.00438938	6.56837e-05	0	0.119896	0	0	0.00138377	0.0155809
1122984	d__Bacteria|p__Bacteroidetes|c__Bacteroidia|o__Bacteroidales|f__Prevotellaceae|g__Prevotella|s__Prevotella intermedia|t__Prevotella intermedia ATCC 25611 = DSM 20706	Prevotella intermedia ATCC 25611 = DSM 20706	S1	Bacteria	0.00437795	0.000116082	0	0.343815	0	0	0.00152335	0.00868784
1131707	d__Bacteria|p__Spirochaetes|c__Spirochaetia|o__Spirochaetales|f__Spirochaetaceae|g__Sphaerochaeta|s__Sphaerochaeta pleomorpha	Sphaerochaeta pleomorpha	S	Bacteria	0.00436575	4.40092e-05	0	0.338732	0	1.63757e-05	0.000159639	0.000785944
158190	d__Bacteria|p__Spirochaetes|c__Spirochaetia|o__Spirochaetales|f__Spirochaetaceae|g__Sphaerochaeta|s__Sphaerochaeta pleomorpha|t__Sphaerochaeta pleomorpha str. Grapes	Sphaerochaeta pleomorpha str. Grapes	S1	Bacteria	0.00436575	4.40092e-05	0	0.338732	0	1.63757e-05	0.000159639	0.000785944
414714	d__Bacteria|p__Actinobacteria|c__Actinobacteria|o__Catenulisporales	Catenulisporales	O	Bacteria	0.00436563	9.21194e-05	0	0.0614089	2.74883e-05	4.73909e-05	0.000529744	0.0157593
414877	d__Bacteria|p__Actinobacteria|c__Actinobacteria|o__Catenulisporales|f__Catenulisporaceae	Catenulisporaceae	F	Bacteria	0.00436563	9.21194e-05	0	0.0614089	2.74883e-05	4.73909e-05	0.000529744	0.0157593
414878	d__Bacteria|p__Actinobacteria|c__Actinobacteria|o__Catenulisporales|f__Catenulisporaceae|g__Catenulispora	Catenulispora	G	Bacteria	0.00436563	9.21194e-05	0	0.0614089	2.74883e-05	4.73909e-05	0.000529744	0.0157593
304895	d__Bacteria|p__Actinobacteria|c__Actinobacteria|o__Catenulisporales|f__Catenulisporaceae|g__Catenulispora|s__Catenulispora acidiphila	Catenulispora acidiphila	S	Bacteria	0.00436563	9.21194e-05	0	0.0614089	2.74883e-05	4.73909e-05	0.000529744	0.0157593
479433	d__Bacteria|p__Actinobacteria|c__Actinobacteria|o__Catenulisporales|f__Catenulisporaceae|g__Catenulispora|s__Catenulispora acidiphila|t__Catenulispora acidiphila DSM 44928	Catenulispora acidiphila DSM 44928	S1	Bacteria	0.00436563	9.21194e-05	0	0.0614089	2.74883e-05	4.73909e-05	0.000529744	0.0157593
66219	d__Bacteria|p__Firmicutes|c__Clostridia|o__Clostridiales|f__Lachnospiraceae|g__Lachnoclostridium|s__Lachnoclostridium phytofermentans	Lachnoclostridium phytofermentans	S	Bacteria	0.00435851	0.000334731	0	0.117998	0	4.05355e-05	0.00404612	0.0136887
357809	d__Bacteria|p__Firmicutes|c__Clostridia|o__Clostridiales|f__Lachnospiraceae|g__Lachnoclostridium|s__Lachnoclostridium phytofermentans|t__Lachnoclostridium phytofermentans ISDg	Lachnoclostridium phytofermentans ISDg	S1	Bacteria	0.00435851	0.000334731	0	0.117998	0	4.05355e-05	0.00404612	0.0136887
2594265	d__Bacteria|p__Actinobacteria|c__Actinobacteria|o__Micrococcales|f__Intrasporangiaceae|g__Ornithinimicrobium|s__Ornithinimicrobium sp. H23M54	Ornithinimicrobium sp. H23M54	S	Bacteria	0.00435449	0.000125236	0	0.0531799	2.21966e-05	4.59297e-05	0.00101972	0.0165011
28450	d__Bacteria|p__Proteobacteria|c__Betaproteobacteria|o__Burkholderiales|f__Burkholderiaceae|g__Burkholderia|s__Burkholderia pseudomallei	Burkholderia pseudomallei	S	Bacteria	0.00435186	0.00156511	6.44802e-05	0.041638	0.000286193	0.000521432	0.00642316	0.0120394
2594457	d__Bacteria|p__Actinobacteria|c__Actinobacteria|o__Streptomycetales|f__Streptomycetaceae|g__Streptomyces|s__Streptomyces sp. RLB3-6	Streptomyces sp. RLB3-6	S	Bacteria	0.00434509	0.00144392	2.51266e-05	0.129366	0.000398825	0.000649228	0.00434825	0.0117732
117156	d__Bacteria|p__Actinobacteria|c__Actinobacteria|o__Propionibacteriales|f__Nocardioidaceae|g__Actinopolymorpha	Actinopolymorpha	G	Bacteria	0.00434496	6.99256e-05	0	0.0470326	1.7248e-05	3.29836e-05	0.000281792	0.0210829
117157	d__Bacteria|p__Actinobacteria|c__Actinobacteria|o__Propionibacteriales|f__Nocardioidaceae|g__Actinopolymorpha|s__Actinopolymorpha singaporensis	Actinopolymorpha singaporensis	S	Bacteria	0.00434496	6.99256e-05	0	0.0470326	1.7248e-05	3.29836e-05	0.000281792	0.0210829
1892855	d__Bacteria|p__Proteobacteria|c__Alphaproteobacteria|o__Sphingomonadales|f__Sphingomonadaceae|g__Sphingosinicella|s__Sphingosinicella sp. BN140058	Sphingosinicella sp. BN140058	S	Bacteria	0.00434353	9.02065e-05	0	0.167019	0	2.45718e-05	0.000592066	0.0170435
1471	d__Bacteria|p__Firmicutes|c__Bacilli|o__Bacillales|f__Bacillaceae|g__Bacillus|s__Bacillus methanolicus	Bacillus methanolicus	S	Bacteria	0.00433365	0.000549748	0	0.225208	0.000110963	0.000212968	0.00204175	0.00805088
796606	d__Bacteria|p__Firmicutes|c__Bacilli|o__Bacillales|f__Bacillaceae|g__Bacillus|s__Bacillus methanolicus|t__Bacillus methanolicus MGA3	Bacillus methanolicus MGA3	S1	Bacteria	0.00433365	0.000549748	0	0.225208	0.000110963	0.000212968	0.00204175	0.00805088
2652307	d__Bacteria|p__Bacteroidetes|c__Bacteroidia|o__Bacteroidales|f__Muribaculaceae|s__Muribaculaceae bacterium DSM 108610	Muribaculaceae bacterium DSM 108610	S	Bacteria	0.00433006	0.000191493	0	0.227703	0	0	0.00391161	0.00803556
942	d__Bacteria|p__Proteobacteria|c__Alphaproteobacteria|o__Rickettsiales|f__Anaplasmataceae	Anaplasmataceae	F	Bacteria	0.00432838	0.00148889	8.73988e-05	0.0772274	0.000256922	0.000533318	0.00442519	0.0108347
1903186	d__Bacteria|p__Actinobacteria|c__Actinobacteria|o__Micrococcales|f__Dermabacteraceae|g__Brachybacterium|s__Brachybacterium sp. P6-10-X1	Brachybacterium sp. P6-10-X1	S	Bacteria	0.00432762	6.67941e-05	0	0.076264	0	2.0882e-05	0.000446715	0.0184281
1028384	d__Eukaryota|k__Fungi|p__Ascomycota|c__Sordariomycetes|o__Glomerellales	Glomerellales	O	Eukaryota	0.00432095	0.000310867	1.0683e-05	0.545721	7.40214e-05	0.000126195	0.00245556	0.00872064
681950	d__Eukaryota|k__Fungi|p__Ascomycota|c__Sordariomycetes|o__Glomerellales|f__Glomerellaceae	Glomerellaceae	F	Eukaryota	0.00432095	0.000310867	1.0683e-05	0.545721	7.40214e-05	0.000126195	0.00245556	0.00872064
5455	d__Eukaryota|k__Fungi|p__Ascomycota|c__Sordariomycetes|o__Glomerellales|f__Glomerellaceae|g__Colletotrichum	Colletotrichum	G	Eukaryota	0.00432095	0.000310867	1.0683e-05	0.545721	7.40214e-05	0.000126195	0.00245556	0.00872064
80884	d__Eukaryota|k__Fungi|p__Ascomycota|c__Sordariomycetes|o__Glomerellales|f__Glomerellaceae|g__Colletotrichum|s__Colletotrichum higginsianum	Colletotrichum higginsianum	S	Eukaryota	0.00432095	0.000310867	1.0683e-05	0.545721	7.40214e-05	0.000126195	0.00245556	0.00872064
759273	d__Eukaryota|k__Fungi|p__Ascomycota|c__Sordariomycetes|o__Glomerellales|f__Glomerellaceae|g__Colletotrichum|s__Colletotrichum higginsianum|t__Colletotrichum higginsianum IMI 349063	Colletotrichum higginsianum IMI 349063	S1	Eukaryota	0.00432095	0.000310867	1.0683e-05	0.545721	7.40214e-05	0.000126195	0.00245556	0.00872064
2083786	d__Bacteria|p__Proteobacteria|c__Alphaproteobacteria|o__Rhizobiales|f__Hyphomicrobiaceae|g__Devosia|s__Devosia sp. I507	Devosia sp. I507	S	Bacteria	0.00431848	6.5706e-05	0	0.456468	0	1.86033e-05	0.000604504	0.0112462
1241833	d__Bacteria|p__Proteobacteria|c__Gammaproteobacteria|o__Enterobacterales|f__Erwiniaceae|g__Buchnera|s__Buchnera aphidicola|t__Buchnera aphidicola (Anoecia oenotherae)	Buchnera aphidicola (Anoecia oenotherae)	S1	Bacteria	0.00431434	0.000579021	0	0.173586	0.000117982	0.000209458	0.00211481	0.00700303
1069494	d__Bacteria|p__Actinobacteria|c__Actinobacteria|o__Actinomycetales|f__Actinomycetaceae|g__Trueperella	Trueperella	G	Bacteria	0.00429677	0.000132022	0	0.173961	0	2.52936e-05	0.00248031	0.0139103
399497	d__Bacteria|p__Actinobacteria|c__Actinobacteria|o__Propionibacteriales|f__Propionibacteriaceae|g__Tessaracoccus|s__Tessaracoccus flavescens	Tessaracoccus flavescens	S	Bacteria	0.00429644	7.39755e-05	0	0.050606	0	2.15167e-05	0.000515163	0.0169403
45243	d__Bacteria|p__Bacteroidetes|c__Flavobacteriia|o__Flavobacteriales|f__Flavobacteriaceae|g__Capnocytophaga|s__Capnocytophaga haemolytica	Capnocytophaga haemolytica	S	Bacteria	0.00429532	0.000250228	0	0.480399	0	2.78822e-05	0.00134871	0.0063374
414999	d__Bacteria|p__Verrucomicrobia|c__Opitutae	Opitutae	C	Bacteria	0.00429	0.000394126	0	0.228582	6.76306e-05	0.000141895	0.00166411	0.0157112
556288	d__Bacteria|p__Actinobacteria|c__Actinobacteria|o__Micrococcales|f__Dermabacteraceae|g__Brachybacterium|s__Brachybacterium saurashtrense	Brachybacterium saurashtrense	S	Bacteria	0.00428858	8.60459e-05	0	0.0793612	0	2.78787e-05	0.000528305	0.0189284
455076	d__Bacteria|p__Bacteroidetes|c__Cytophagia|o__Cytophagales|f__Cytophagaceae|g__Rhodocytophaga	Rhodocytophaga	G	Bacteria	0.00428346	0.000102994	0	0.362589	0	2.17703e-05	0.000608165	0.0117418
2704465	d__Bacteria|p__Bacteroidetes|c__Cytophagia|o__Cytophagales|f__Cytophagaceae|g__Rhodocytophaga|s__Rhodocytophaga sp. 172606-1	Rhodocytophaga sp. 172606-1	S	Bacteria	0.00428346	0.000102994	0	0.362589	0	2.17703e-05	0.000608165	0.0117418
2500546	d__Bacteria|p__Actinobacteria|c__Actinobacteria|o__Propionibacteriales|f__Nocardioidaceae|g__Nocardioides|s__Nocardioides sp. HY056	Nocardioides sp. HY056	S	Bacteria	0.00427719	4.72445e-05	0	0.173715	0	0	0.000436981	0.0171395
1041	d__Bacteria|p__Proteobacteria|c__Alphaproteobacteria|o__Sphingomonadales|f__Erythrobacteraceae|g__Erythrobacter	Erythrobacter	G	Bacteria	0.00427714	0.000387919	0	0.0846332	9.48008e-05	0.000176261	0.00222946	0.0168381
69666	d__Bacteria|p__Proteobacteria|c__Alphaproteobacteria|o__Caulobacterales|f__Caulobacteraceae|g__Caulobacter|s__Caulobacter mirabilis	Caulobacter mirabilis	S	Bacteria	0.0042743	8.28516e-05	0	0.154376	0	2.60306e-05	0.000675015	0.0140846
2039638	d__Bacteria|p__Actinobacteria|c__Actinobacteria|o__Candidatus Nanopelagicales	Candidatus Nanopelagicales	O	Bacteria	0.00422682	9.23425e-05	0	0.077211	0	2.01321e-05	0.000444132	0.0142092
2162846	d__Bacteria|p__Actinobacteria|c__Actinobacteria|o__Candidatus Nanopelagicales|f__Candidatus Nanopelagicaceae	Candidatus Nanopelagicaceae	F	Bacteria	0.00422682	9.23425e-05	0	0.077211	0	2.01321e-05	0.000444132	0.0142092
269660	d__Bacteria|p__Proteobacteria|c__Alphaproteobacteria|o__Rhizobiales|f__Methylobacteriaceae|g__Methylobacterium|s__Methylobacterium brachiatum	Methylobacterium brachiatum	S	Bacteria	0.00422484	0.000226497	0	0.118856	1.92243e-05	5.41663e-05	0.00193808	0.0149641
83618	d__Bacteria|p__Proteobacteria|c__Gammaproteobacteria|o__Xanthomonadales|f__Xanthomonadaceae|g__Pseudoxanthomonas	Pseudoxanthomonas	G	Bacteria	0.00422438	0.000200191	0	0.153624	2.58462e-05	5.56165e-05	0.00144558	0.0155809
206379	d__Bacteria|p__Proteobacteria|c__Betaproteobacteria|o__Nitrosomonadales|f__Nitrosomonadaceae	Nitrosomonadaceae	F	Bacteria	0.00422012	0.000539655	2.60823e-05	0.088014	9.7886e-05	0.000203029	0.00222923	0.0139362
574697	d__Bacteria|p__Bacteroidetes|c__Bacteroidia|o__Bacteroidales|f__Odoribacteraceae|g__Butyricimonas	Butyricimonas	G	Bacteria	0.00420698	0.000157535	0	0.368843	0	0	0.00173028	0.00507864
2093856	d__Bacteria|p__Bacteroidetes|c__Bacteroidia|o__Bacteroidales|f__Odoribacteraceae|g__Butyricimonas|s__Butyricimonas faecalis	Butyricimonas faecalis	S	Bacteria	0.00420698	0.000157535	0	0.368843	0	0	0.00173028	0.00507864
53357	d__Bacteria|p__Actinobacteria|c__Actinobacteria|o__Micrococcales|f__Intrasporangiaceae|g__Intrasporangium	Intrasporangium	G	Bacteria	0.00420645	5.30082e-05	0	0.0813126	0	1.61064e-05	0.000412898	0.0192868
53358	d__Bacteria|p__Actinobacteria|c__Actinobacteria|o__Micrococcales|f__Intrasporangiaceae|g__Intrasporangium|s__Intrasporangium calvum	Intrasporangium calvum	S	Bacteria	0.00420645	5.30082e-05	0	0.0813126	0	1.61064e-05	0.000412898	0.0192868
213119	d__Bacteria|p__Proteobacteria|c__Deltaproteobacteria|o__Desulfobacterales|f__Desulfobacteraceae	Desulfobacteraceae	F	Bacteria	0.00420345	0.00114084	4.76175e-05	0.0832116	0.000127507	0.000315846	0.00395474	0.0138654
200783	d__Bacteria|p__Aquificae	Aquificae	P	Bacteria	0.00419001	0.000930195	0	0.0856637	0.000121615	0.000244167	0.00284419	0.0136678
187857	d__Bacteria|p__Aquificae|c__Aquificae	Aquificae	C	Bacteria	0.00419001	0.000930195	0	0.0856637	0.000121615	0.000244167	0.00284419	0.0136678
571915	d__Bacteria|p__Actinobacteria|c__Actinobacteria|o__Corynebacteriales|f__Corynebacteriaceae|g__Corynebacterium|s__Corynebacterium mustelae	Corynebacterium mustelae	S	Bacteria	0.004186	0.000226316	0	0.168469	0	4.45656e-05	0.00203727	0.00592452
1711	d__Bacteria|p__Actinobacteria|c__Actinobacteria|o__Micrococcales|f__Cellulomonadaceae|g__Cellulomonas|s__Cellulomonas flavigena	Cellulomonas flavigena	S	Bacteria	0.00417743	7.10969e-05	0	0.0854049	1.93118e-05	3.14591e-05	0.000453896	0.0167814
446466	d__Bacteria|p__Actinobacteria|c__Actinobacteria|o__Micrococcales|f__Cellulomonadaceae|g__Cellulomonas|s__Cellulomonas flavigena|t__Cellulomonas flavigena DSM 20109	Cellulomonas flavigena DSM 20109	S1	Bacteria	0.00417743	7.10969e-05	0	0.0854049	1.93118e-05	3.14591e-05	0.000453896	0.0167814
1736675	d__Bacteria|p__Proteobacteria|c__Alphaproteobacteria|o__Rhizobiales|f__Hyphomicrobiaceae|g__Devosia|s__Devosia sp. A16	Devosia sp. A16	S	Bacteria	0.00417185	6.42149e-05	0	0.27581	0	1.92979e-05	0.000670008	0.0106709
2151	d__Bacteria|p__Tenericutes|c__Mollicutes|o__Entomoplasmatales|f__Entomoplasmataceae|g__Mesoplasma|s__Mesoplasma florum	Mesoplasma florum	S	Bacteria	0.00417063	0.00053436	0	0.173964	5.30689e-05	0.000169843	0.00205559	0.0073326
82654	d__Bacteria|p__Cyanobacteria|o__Synechococcales|f__Pseudanabaenaceae|g__Pseudanabaena|s__Pseudanabaena sp. PCC 7367	Pseudanabaena sp. PCC 7367	S	Bacteria	0.00416354	5.15458e-05	0	0.473824	0	1.57825e-05	0.000226147	0.0083998
141948	d__Bacteria|p__Proteobacteria|c__Gammaproteobacteria|o__Xanthomonadales|f__Xanthomonadaceae|g__Thermomonas	Thermomonas	G	Bacteria	0.00415556	5.87466e-05	0	0.141511	0	1.54603e-05	0.00059532	0.0158173
2202149	d__Bacteria|p__Proteobacteria|c__Gammaproteobacteria|o__Xanthomonadales|f__Xanthomonadaceae|g__Thermomonas|s__Thermomonas sp. SY21	Thermomonas sp. SY21	S	Bacteria	0.00415556	5.87466e-05	0	0.141511	0	1.54603e-05	0.00059532	0.0158173
1678028	d__Bacteria|p__Proteobacteria|c__Betaproteobacteria|o__Burkholderiales|f__Oxalobacteraceae|g__Massilia|s__Massilia sp. NR 4-1	Massilia sp. NR 4-1	S	Bacteria	0.00415248	9.58559e-05	0	0.364437	0	2.52538e-05	0.000776893	0.0125176
40117	d__Bacteria|p__Nitrospirae	Nitrospirae	P	Bacteria	0.00413319	0.000718864	0	0.0653371	4.47045e-05	0.000206092	0.00266633	0.016597
203693	d__Bacteria|p__Nitrospirae|c__Nitrospira	Nitrospira	C	Bacteria	0.00413319	0.000718864	0	0.0653371	4.47045e-05	0.000206092	0.00266633	0.016597
189778	d__Bacteria|p__Nitrospirae|c__Nitrospira|o__Nitrospirales	Nitrospirales	O	Bacteria	0.00413319	0.000718864	0	0.0653371	4.47045e-05	0.000206092	0.00266633	0.016597
189779	d__Bacteria|p__Nitrospirae|c__Nitrospira|o__Nitrospirales|f__Nitrospiraceae	Nitrospiraceae	F	Bacteria	0.00413319	0.000718864	0	0.0653371	4.47045e-05	0.000206092	0.00266633	0.016597
656366	d__Bacteria|p__Actinobacteria|c__Actinobacteria|o__Micrococcales|f__Micrococcaceae|g__Arthrobacter|s__Arthrobacter alpinus	Arthrobacter alpinus	S	Bacteria	0.00413013	0.000108202	0	0.185242	0	4.11441e-05	0.000488889	0.0168723
1385664	d__Bacteria|p__Bacteroidetes|c__Cytophagia|o__Cytophagales|f__Hymenobacteraceae|g__Hymenobacter|s__Hymenobacter sp. DG25B	Hymenobacter sp. DG25B	S	Bacteria	0.00412949	4.00728e-05	0	0.121142	0	0	0.000288128	0.0145297
2603276	d__Bacteria|p__Proteobacteria|c__Alphaproteobacteria|o__Rhizobiales|f__Methylobacteriaceae|g__Methylobacterium|s__Methylobacterium sp. WL1	Methylobacterium sp. WL1	S	Bacteria	0.00412582	0.000145218	0	0.316234	2.00183e-05	5.02008e-05	0.0010174	0.0124182
1359	d__Bacteria|p__Firmicutes|c__Bacilli|o__Lactobacillales|f__Streptococcaceae|g__Lactococcus|s__Lactococcus lactis|t__Lactococcus lactis subsp. cremoris	Lactococcus lactis subsp. cremoris	S1	Bacteria	0.00412182	0.00163982	2.31265e-05	0.0423821	0.000222652	0.000650084	0.00433602	0.00995774
1583098	d__Bacteria|p__Fusobacteria|c__Fusobacteriia|o__Fusobacteriales|f__Fusobacteriaceae|g__Fusobacterium|s__Fusobacterium hwasookii	Fusobacterium hwasookii	S	Bacteria	0.00411665	0.00102033	0	0.102641	4.97299e-05	0.000148347	0.00263878	0.00684377
538966	d__Bacteria|p__Bacteroidetes|c__Cytophagia|o__Cytophagales|f__Cytophagaceae|g__Dyadobacter|s__Dyadobacter sp. 32	Dyadobacter sp. 32	S	Bacteria	0.00411396	7.15412e-05	0	0.120922	0	1.66346e-05	0.000415339	0.0147486
2004	d__Bacteria|p__Actinobacteria|c__Actinobacteria|o__Streptosporangiales|f__Streptosporangiaceae	Streptosporangiaceae	F	Bacteria	0.0041008	0.00031372	8.21766e-06	0.0576045	7.79844e-05	0.000132392	0.00155959	0.0183075
1717	d__Bacteria|p__Actinobacteria|c__Actinobacteria|o__Corynebacteriales|f__Corynebacteriaceae|g__Corynebacterium|s__Corynebacterium diphtheriae	Corynebacterium diphtheriae	S	Bacteria	0.00408184	0.000371423	0	0.139375	4.89173e-05	0.000144278	0.00308447	0.0135044
1681	d__Bacteria|p__Actinobacteria|c__Actinobacteria|o__Bifidobacteriales|f__Bifidobacteriaceae|g__Bifidobacterium|s__Bifidobacterium bifidum	Bifidobacterium bifidum	S	Bacteria	0.00407844	4.4161e-05	0	0.171168	0	0	0.000252741	0.013853
52774	d__Bacteria|p__Actinobacteria|c__Actinobacteria|o__Actinomycetales|f__Actinomycetaceae|g__Actinomyces|s__Actinomyces slackii	Actinomyces slackii	S	Bacteria	0.00407814	0.000337991	0	0.274284	0	5.82945e-05	0.00279913	0.0102022
1609758	d__Bacteria|p__Proteobacteria|c__Alphaproteobacteria|o__Sphingomonadales|f__Sphingomonadaceae|g__Novosphingobium|s__Novosphingobium sp. P6W	Novosphingobium sp. P6W	S	Bacteria	0.00407709	9.40178e-05	0	0.182149	0	2.38788e-05	0.00111262	0.0162612
1912897	d__Bacteria|p__Firmicutes|c__Clostridia|o__Clostridiales|f__Lachnospiraceae|g__Blautia|s__Blautia sp. N6H1-15	Blautia sp. N6H1-15	S	Bacteria	0.00407662	0.000243377	0	0.154685	1.37394e-05	4.5246e-05	0.00325106	0.0125324
2489212	d__Bacteria|p__Actinobacteria|c__Actinobacteria|o__Micrococcales|f__Microbacteriaceae|g__Microbacterium|s__Microbacterium sp. RG1	Microbacterium sp. RG1	S	Bacteria	0.00407327	3.23168e-05	0	0.878373	0	0	0.000329437	0.00430561
1018	d__Bacteria|p__Bacteroidetes|c__Flavobacteriia|o__Flavobacteriales|f__Flavobacteriaceae|g__Capnocytophaga|s__Capnocytophaga ochracea	Capnocytophaga ochracea	S	Bacteria	0.00406713	3.10768e-05	0	0.210544	0	0	0.00093336	0.00573665
521097	d__Bacteria|p__Bacteroidetes|c__Flavobacteriia|o__Flavobacteriales|f__Flavobacteriaceae|g__Capnocytophaga|s__Capnocytophaga ochracea|t__Capnocytophaga ochracea DSM 7271	Capnocytophaga ochracea DSM 7271	S1	Bacteria	0.00406713	3.10768e-05	0	0.210544	0	0	0.00093336	0.00573665
34004	d__Bacteria|p__Proteobacteria|c__Alphaproteobacteria|o__Rhodobacterales|f__Rhodobacteraceae|g__Paracoccus|s__Paracoccus aminovorans	Paracoccus aminovorans	S	Bacteria	0.00406547	6.63464e-05	0	0.114591	0	1.87168e-05	0.000480044	0.0158637
52604	d__Bacteria|p__Cyanobacteria|o__Pleurocapsales	Pleurocapsales	O	Bacteria	0.00405977	0.000225664	0	0.273134	3.78464e-05	7.41285e-05	0.00102868	0.00825867
1390395	d__Bacteria|p__Proteobacteria|c__Alphaproteobacteria|o__Sphingomonadales|f__Sphingomonadaceae|g__Sphingomonas|s__Sphingomonas sp. LK11	Sphingomonas sp. LK11	S	Bacteria	0.00405854	0.000161577	0	0.0605959	0	3.3519e-05	0.00122576	0.0175178
1573534	d__Bacteria|p__Firmicutes|c__Erysipelotrichia|o__Erysipelotrichales|f__Erysipelotrichaceae|g__Faecalitalea	Faecalitalea	G	Bacteria	0.00405091	0.000144098	0	0.0677758	0	0	0.00248585	0.0138184
39483	d__Bacteria|p__Firmicutes|c__Erysipelotrichia|o__Erysipelotrichales|f__Erysipelotrichaceae|g__Faecalitalea|s__Faecalitalea cylindroides	Faecalitalea cylindroides	S	Bacteria	0.00405091	0.000144098	0	0.0677758	0	0	0.00248585	0.0138184
717960	d__Bacteria|p__Firmicutes|c__Erysipelotrichia|o__Erysipelotrichales|f__Erysipelotrichaceae|g__Faecalitalea|s__Faecalitalea cylindroides|t__Faecalitalea cylindroides T2-87	Faecalitalea cylindroides T2-87	S1	Bacteria	0.00405091	0.000144098	0	0.0677758	0	0	0.00248585	0.0138184
2202254	d__Bacteria|p__Deinococcus-Thermus|c__Deinococci|o__Deinococcales|f__Deinococcaceae|g__Deinococcus|s__Deinococcus irradiatisoli	Deinococcus irradiatisoli	S	Bacteria	0.00403889	1.41365e-05	0	0.0584912	0	0	0.000202534	0.0164161
178339	d__Bacteria|p__Actinobacteria|c__Actinobacteria|o__Actinomycetales|f__Actinomycetaceae|g__Actinomyces|s__Actinomyces hongkongensis	Actinomyces hongkongensis	S	Bacteria	0.00403678	0.000169737	0	0.341685	0	2.65801e-05	0.00142326	0.00875328
71	d__Bacteria|p__Proteobacteria|c__Betaproteobacteria|o__Neisseriales|f__Neisseriaceae|g__Simonsiella	Simonsiella	G	Bacteria	0.00403048	0.000513067	0	0.353278	2.7516e-05	0.000111912	0.00165181	0.00521672
72	d__Bacteria|p__Proteobacteria|c__Betaproteobacteria|o__Neisseriales|f__Neisseriaceae|g__Simonsiella|s__Simonsiella muelleri	Simonsiella muelleri	S	Bacteria	0.00403048	0.000513067	0	0.353278	2.7516e-05	0.000111912	0.00165181	0.00521672
641147	d__Bacteria|p__Proteobacteria|c__Betaproteobacteria|o__Neisseriales|f__Neisseriaceae|g__Simonsiella|s__Simonsiella muelleri|t__Simonsiella muelleri ATCC 29453	Simonsiella muelleri ATCC 29453	S1	Bacteria	0.00403048	0.000513067	0	0.353278	2.7516e-05	0.000111912	0.00165181	0.00521672
2585135	d__Bacteria|p__Actinobacteria|c__Actinobacteria|o__Micrococcales|f__Bogoriellaceae|g__Georgenia|s__Georgenia sp. Z294	Georgenia sp. Z294	S	Bacteria	0.0040251	0.000165447	0	0.0595368	3.96711e-05	7.86408e-05	0.00076345	0.0176239
2589797	d__Bacteria|p__Actinobacteria|c__Actinobacteria|o__Micrococcales|f__Bogoriellaceae|g__Georgenia|s__Georgenia sp. Z443	Georgenia sp. Z443	S	Bacteria	0.00402429	4.05403e-05	0	0.0633495	0	0	0.000248737	0.0176686
186823	d__Bacteria|p__Firmicutes|c__Bacilli|o__Bacillales|f__Alicyclobacillaceae	Alicyclobacillaceae	F	Bacteria	0.00402166	0.000692829	1.31483e-05	0.124273	5.74265e-05	0.00013665	0.0047458	0.0111542
186824	d__Bacteria|p__Firmicutes|c__Bacilli|o__Bacillales|f__Thermoactinomycetaceae	Thermoactinomycetaceae	F	Bacteria	0.0040198	0.00117407	0	0.0498463	4.60189e-05	0.000143887	0.0051854	0.0105968
2080740	d__Bacteria|p__Actinobacteria|c__Actinobacteria|o__Corynebacteriales|f__Corynebacteriaceae|g__Corynebacterium|s__Corynebacterium sp. 2183	Corynebacterium sp. 2183	S	Bacteria	0.00400346	0.000146138	0	0.151173	0	2.58419e-05	0.002268	0.00716644
1600	d__Bacteria|p__Firmicutes|c__Bacilli|o__Lactobacillales|f__Lactobacillaceae|g__Lactobacillus|s__Lactobacillus acetotolerans	Lactobacillus acetotolerans	S	Bacteria	0.00399139	8.18701e-05	0	0.908276	0	0	0.000643276	0.00392594
1725	d__Bacteria|p__Actinobacteria|c__Actinobacteria|o__Corynebacteriales|f__Corynebacteriaceae|g__Corynebacterium|s__Corynebacterium xerosis	Corynebacterium xerosis	S	Bacteria	0.00396136	0.000195334	0	0.221428	3.6477e-05	6.07658e-05	0.00138222	0.0136365
53458	d__Bacteria|p__Actinobacteria|c__Actinobacteria|o__Micrococcales|f__Intrasporangiaceae|g__Janibacter|s__Janibacter limosus	Janibacter limosus	S	Bacteria	0.00395511	0.00011889	0	0.0655422	0	3.2209e-05	0.000810934	0.017707
33035	d__Bacteria|p__Firmicutes|c__Clostridia|o__Clostridiales|f__Lachnospiraceae|g__Blautia|s__Blautia producta	Blautia producta	S	Bacteria	0.00395312	0.00032593	0	0.110807	2.2823e-05	4.97767e-05	0.00314726	0.0123273
1337936	d__Bacteria|p__Cyanobacteria|o__Nostocales|f__Calotrichaceae|g__Calothrix|s__Calothrix sp. 336/3	Calothrix sp. 336/3	S	Bacteria	0.00394591	3.83184e-05	0	0.642119	0	0	0.000174996	0.00580186
1155738	d__Bacteria|p__Cyanobacteria|o__Oscillatoriales|f__Oscillatoriaceae|g__Moorea	Moorea	G	Bacteria	0.00393533	0.000578125	0	0.305338	7.66728e-05	0.000189636	0.00220527	0.00971589
1155739	d__Bacteria|p__Cyanobacteria|o__Oscillatoriales|f__Oscillatoriaceae|g__Moorea|s__Moorea producens	Moorea producens	S	Bacteria	0.00393533	0.000578125	0	0.305338	7.66728e-05	0.000189636	0.00220527	0.00971589
1499392	d__Bacteria|p__Proteobacteria|c__Betaproteobacteria|o__Neisseriales|f__Chromobacteriaceae	Chromobacteriaceae	F	Bacteria	0.00392641	0.000987371	2.67923e-05	0.0851727	0.00015367	0.000345074	0.00391016	0.0121061
1643688	d__Bacteria|p__Spirochaetes|c__Spirochaetia|o__Leptospirales	Leptospirales	O	Bacteria	0.00391894	0.000963119	4.4474e-05	0.778823	0.000156654	0.000348249	0.00260706	0.00415149
170	d__Bacteria|p__Spirochaetes|c__Spirochaetia|o__Leptospirales|f__Leptospiraceae	Leptospiraceae	F	Bacteria	0.00391894	0.000963119	4.4474e-05	0.778823	0.000156654	0.000348249	0.00260706	0.00415149
5148	d__Eukaryota|k__Fungi|p__Ascomycota|c__Sordariomycetes|o__Sordariales|f__Sordariaceae	Sordariaceae	F	Eukaryota	0.00390897	0.00039967	2.13659e-05	0.237205	8.71981e-05	0.000145581	0.00289182	0.00870374
5140	d__Eukaryota|k__Fungi|p__Ascomycota|c__Sordariomycetes|o__Sordariales|f__Sordariaceae|g__Neurospora	Neurospora	G	Eukaryota	0.00390897	0.00039967	2.13659e-05	0.237205	8.71981e-05	0.000145581	0.00289182	0.00870374
5141	d__Eukaryota|k__Fungi|p__Ascomycota|c__Sordariomycetes|o__Sordariales|f__Sordariaceae|g__Neurospora|s__Neurospora crassa	Neurospora crassa	S	Eukaryota	0.00390897	0.00039967	2.13659e-05	0.237205	8.71981e-05	0.000145581	0.00289182	0.00870374
367110	d__Eukaryota|k__Fungi|p__Ascomycota|c__Sordariomycetes|o__Sordariales|f__Sordariaceae|g__Neurospora|s__Neurospora crassa|t__Neurospora crassa OR74A	Neurospora crassa OR74A	S1	Eukaryota	0.00390897	0.00039967	2.13659e-05	0.237205	8.71981e-05	0.000145581	0.00289182	0.00870374
135461	d__Bacteria|p__Firmicutes|c__Bacilli|o__Bacillales|f__Bacillaceae|g__Bacillus|s__Bacillus subtilis|t__Bacillus subtilis subsp. subtilis	Bacillus subtilis subsp. subtilis	S1	Bacteria	0.00390623	0.00141617	0	0.10594	0.000207635	0.000526671	0.00296972	0.00753386
208596	d__Bacteria|p__Firmicutes|c__Bacilli|o__Lactobacillales|f__Carnobacteriaceae|g__Carnobacterium|s__Carnobacterium sp. 17-4	Carnobacterium sp. 17-4	S	Bacteria	0.00390413	8.06802e-05	0	0.0698328	0	1.6423e-05	0.000388057	0.0150966
522	d__Bacteria|p__Proteobacteria|c__Alphaproteobacteria|o__Rhodospirillales|f__Acetobacteraceae|g__Acidiphilium	Acidiphilium	G	Bacteria	0.00388684	0.000134441	0	0.0410138	1.90322e-05	4.99014e-05	0.000473186	0.0188383
1890438	d__Bacteria|p__Cyanobacteria|o__Synechococcales|f__Leptolyngbyaceae	Leptolyngbyaceae	F	Bacteria	0.00388344	0.000149016	0	0.138197	3.63326e-05	7.54941e-05	0.000543119	0.01542
47251	d__Bacteria|p__Cyanobacteria|o__Synechococcales|f__Leptolyngbyaceae|g__Leptolyngbya	Leptolyngbya	G	Bacteria	0.00388344	0.000149016	0	0.138197	3.63326e-05	7.54941e-05	0.000543119	0.01542
508458	d__Bacteria|p__Synergistetes	Synergistetes	P	Bacteria	0.00388136	0.000498269	0	0.151382	2.11633e-05	6.3584e-05	0.00307124	0.00730517
649775	d__Bacteria|p__Synergistetes|c__Synergistia	Synergistia	C	Bacteria	0.00388136	0.000498269	0	0.151382	2.11633e-05	6.3584e-05	0.00307124	0.00730517
649776	d__Bacteria|p__Synergistetes|c__Synergistia|o__Synergistales	Synergistales	O	Bacteria	0.00388136	0.000498269	0	0.151382	2.11633e-05	6.3584e-05	0.00307124	0.00730517
649777	d__Bacteria|p__Synergistetes|c__Synergistia|o__Synergistales|f__Synergistaceae	Synergistaceae	F	Bacteria	0.00388136	0.000498269	0	0.151382	2.11633e-05	6.3584e-05	0.00307124	0.00730517
713030	d__Bacteria|p__Firmicutes|c__Negativicutes|o__Selenomonadales|f__Selenomonadaceae|g__Selenomonas|s__Selenomonas sp. oral taxon 136	Selenomonas sp. oral taxon 136	S	Bacteria	0.00387955	2.96414e-05	0	0.230494	0	0	0.000949334	0.00713887
400634	d__Bacteria|p__Firmicutes|c__Bacilli|o__Bacillales|f__Bacillaceae|g__Lysinibacillus	Lysinibacillus	G	Bacteria	0.00387836	0.00173954	2.83093e-05	0.0986042	0.000248368	0.000653074	0.00409279	0.00742427
2499213	d__Bacteria|p__Firmicutes|c__Bacilli|o__Bacillales|f__Bacillaceae|g__Bacillus|s__Bacillus sp. BD59S	Bacillus sp. BD59S	S	Bacteria	0.0038741	0.000581211	0	0.136464	6.56346e-05	0.00015878	0.0024157	0.00751936
632	d__Bacteria|p__Proteobacteria|c__Gammaproteobacteria|o__Enterobacterales|f__Yersiniaceae|g__Yersinia|s__Yersinia pestis	Yersinia pestis	S	Bacteria	0.00386855	0.00065406	0	0.15185	2.40356e-05	9.45861e-05	0.00403877	0.00959128
1398	d__Bacteria|p__Firmicutes|c__Bacilli|o__Bacillales|f__Bacillaceae|g__Bacillus|s__Bacillus coagulans	Bacillus coagulans	S	Bacteria	0.00384357	0.00142109	0	0.109797	0.000232234	0.000512648	0.00372921	0.00657437
1637	d__Bacteria|p__Firmicutes|c__Bacilli|o__Bacillales|f__Listeriaceae|g__Listeria	Listeria	G	Bacteria	0.00384108	0.00215183	4.74896e-05	0.0362331	0.000128616	0.000380094	0.00554502	0.0105703
2560058	d__Bacteria|p__Proteobacteria|c__Alphaproteobacteria|o__Caulobacterales|f__Caulobacteraceae|g__Brevundimonas|s__Brevundimonas sp. Bb-A	Brevundimonas sp. Bb-A	S	Bacteria	0.00383879	3.9291e-05	0	0.245604	0	0	0.000402659	0.0105778
2039639	d__Bacteria|p__Actinobacteria|c__Actinobacteria|o__Candidatus Nanopelagicales|f__Candidatus Nanopelagicaceae|g__Candidatus Nanopelagicus	Candidatus Nanopelagicus	G	Bacteria	0.00383593	2.98085e-05	0	0.0764722	0	0	0.000149801	0.0124855
2126319	d__Bacteria|p__Proteobacteria|c__Betaproteobacteria|o__Burkholderiales|f__Comamonadaceae|g__Variovorax|s__Variovorax sp. PMC12	Variovorax sp. PMC12	S	Bacteria	0.00383118	0.000663046	0	0.0502457	5.66069e-05	0.000149533	0.00258981	0.0113337
81	d__Bacteria|p__Proteobacteria|c__Alphaproteobacteria|o__Rhizobiales|f__Hyphomicrobiaceae|g__Hyphomicrobium	Hyphomicrobium	G	Bacteria	0.00382368	0.000255332	0	0.0494889	2.29436e-05	6.25597e-05	0.0032051	0.0150221
85022	d__Bacteria|p__Actinobacteria|c__Actinobacteria|o__Micrococcales|f__Jonesiaceae	Jonesiaceae	F	Bacteria	0.00382051	0.000209723	0	0.121241	0	2.53648e-05	0.00374939	0.0138276
43673	d__Bacteria|p__Actinobacteria|c__Actinobacteria|o__Micrococcales|f__Jonesiaceae|g__Jonesia	Jonesia	G	Bacteria	0.00382051	0.000209723	0	0.121241	0	2.53648e-05	0.00374939	0.0138276
43674	d__Bacteria|p__Actinobacteria|c__Actinobacteria|o__Micrococcales|f__Jonesiaceae|g__Jonesia|s__Jonesia denitrificans	Jonesia denitrificans	S	Bacteria	0.00382051	0.000209723	0	0.121241	0	2.53648e-05	0.00374939	0.0138276
1343	d__Bacteria|p__Firmicutes|c__Bacilli|o__Lactobacillales|f__Streptococcaceae|g__Streptococcus|s__Streptococcus vestibularis	Streptococcus vestibularis	S	Bacteria	0.00381779	0.000163609	0	0.21508	0	0	0.000850578	0.00405729
1288636	d__Bacteria|p__Actinobacteria|c__Actinobacteria|o__Micrococcales|f__Intrasporangiaceae|g__Ornithinimicrobium|s__Ornithinimicrobium flavum	Ornithinimicrobium flavum	S	Bacteria	0.00381264	8.11083e-05	0	0.0583927	0	2.37628e-05	0.000686944	0.0161425
415000	d__Bacteria|p__Verrucomicrobia|c__Opitutae|o__Opitutales	Opitutales	O	Bacteria	0.00381219	0.000325957	0	0.228121	5.95149e-05	0.000128712	0.00156876	0.0128072
134623	d__Bacteria|p__Verrucomicrobia|c__Opitutae|o__Opitutales|f__Opitutaceae	Opitutaceae	F	Bacteria	0.00381219	0.000325957	0	0.228121	5.95149e-05	0.000128712	0.00156876	0.0128072
435	d__Bacteria|p__Proteobacteria|c__Alphaproteobacteria|o__Rhodospirillales|f__Acetobacteraceae|g__Acetobacter|s__Acetobacter aceti	Acetobacter aceti	S	Bacteria	0.00380053	4.23377e-05	0	0.215611	0	0	0.000275436	0.0153191
1650658	d__Bacteria|p__Actinobacteria|c__Actinobacteria|s__Actinobacteria bacterium IMCC26256	Actinobacteria bacterium IMCC26256	S	Bacteria	0.00379712	3.44852e-05	0	0.0489695	0	0	0.000152696	0.0189029
155615	d__Bacteria|p__Fusobacteria|c__Fusobacteriia|o__Fusobacteriales|f__Fusobacteriaceae|g__Fusobacterium|s__Fusobacterium nucleatum|t__Fusobacterium nucleatum subsp. vincentii	Fusobacterium nucleatum subsp. vincentii	S1	Bacteria	0.00377933	0.000455904	0	0.162649	4.21917e-05	0.000116113	0.00200211	0.00861453
171	d__Bacteria|p__Spirochaetes|c__Spirochaetia|o__Leptospirales|f__Leptospiraceae|g__Leptospira	Leptospira	G	Bacteria	0.00377716	0.000920294	4.2695e-05	0.778526	0.00015555	0.000337771	0.00232423	0.00383098
908620	d__Bacteria|p__Actinobacteria|c__Nitriliruptoria	Nitriliruptoria	C	Bacteria	0.00377563	0.000123136	0	0.0625826	1.99772e-05	4.29505e-05	0.000654528	0.0169605
1572860	d__Bacteria|p__Proteobacteria|c__Alphaproteobacteria|o__Rhizobiales|g__Hartmannibacter	Hartmannibacter	G	Bacteria	0.00377045	6.10997e-05	0	0.121328	0	1.54757e-05	0.000540042	0.0114425
1482074	d__Bacteria|p__Proteobacteria|c__Alphaproteobacteria|o__Rhizobiales|g__Hartmannibacter|s__Hartmannibacter diazotrophicus	Hartmannibacter diazotrophicus	S	Bacteria	0.00377045	6.10997e-05	0	0.121328	0	1.54757e-05	0.000540042	0.0114425
1843490	d__Bacteria|p__Firmicutes|c__Negativicutes|o__Selenomonadales|f__Sporomusaceae	Sporomusaceae	F	Bacteria	0.00376952	0.000681096	0	0.222295	2.90169e-05	7.59754e-05	0.00249355	0.00614709
362837	d__Bacteria|p__Tenericutes|c__Mollicutes|o__Entomoplasmatales|f__Spiroplasmataceae|g__Spiroplasma|s__Spiroplasma cantharicola	Spiroplasma cantharicola	S	Bacteria	0.00376802	0.000825052	2.60103e-05	0.105016	9.60224e-05	0.000277854	0.00282923	0.00865893
544	d__Bacteria|p__Proteobacteria|c__Gammaproteobacteria|o__Enterobacterales|f__Enterobacteriaceae|g__Citrobacter	Citrobacter	G	Bacteria	0.00376465	0.00112607	5.99142e-05	0.118009	0.000157407	0.000399951	0.00363669	0.00757561
109328	d__Bacteria|p__Fusobacteria|c__Fusobacteriia|o__Fusobacteriales|f__Leptotrichiaceae|g__Leptotrichia|s__Leptotrichia trevisanii	Leptotrichia trevisanii	S	Bacteria	0.00375156	0.00076429	0	0.138342	7.63497e-05	0.000196026	0.0021918	0.00719084
44471	d__Bacteria|p__Cyanobacteria|o__Oscillatoriales|f__Microcoleaceae|g__Microcoleus	Microcoleus	G	Bacteria	0.00374723	6.86336e-05	0	0.176584	0	1.7997e-05	0.000696308	0.0100115
1173027	d__Bacteria|p__Cyanobacteria|o__Oscillatoriales|f__Microcoleaceae|g__Microcoleus|s__Microcoleus sp. PCC 7113	Microcoleus sp. PCC 7113	S	Bacteria	0.00374723	6.86336e-05	0	0.176584	0	1.7997e-05	0.000696308	0.0100115
1561003	d__Bacteria|s__bacterium 2013Arg42i	bacterium 2013Arg42i	S	Bacteria	0.00374426	6.42283e-05	0	0.120446	0	1.9176e-05	0.000682431	0.0124559
1890498	d__Bacteria|p__Cyanobacteria|o__Pleurocapsales|f__Dermocarpellaceae	Dermocarpellaceae	F	Bacteria	0.00374291	0.000179902	0	0.268144	3.2779e-05	6.27732e-05	0.000891623	0.00700244
102115	d__Bacteria|p__Cyanobacteria|o__Pleurocapsales|f__Dermocarpellaceae|g__Stanieria	Stanieria	G	Bacteria	0.00374291	0.000179902	0	0.268144	3.2779e-05	6.27732e-05	0.000891623	0.00700244
2528023	d__Bacteria|p__Planctomycetes|s__Planctomycetes bacterium ETA_A1	Planctomycetes bacterium ETA_A1	S	Bacteria	0.00373743	0.000103041	0	0.0952436	2.29795e-05	4.69669e-05	0.00050696	0.0166693
54526	d__Bacteria|p__Proteobacteria|c__Alphaproteobacteria|o__Pelagibacterales	Pelagibacterales	O	Bacteria	0.00373718	0.0015611	9.78427e-05	0.0644789	0.000231646	0.000543395	0.00462497	0.00783769
1655514	d__Bacteria|p__Proteobacteria|c__Alphaproteobacteria|o__Pelagibacterales|f__Pelagibacteraceae	Pelagibacteraceae	F	Bacteria	0.00373718	0.0015611	9.78427e-05	0.0644789	0.000231646	0.000543395	0.00462497	0.00783769
2735	d__Bacteria|p__Verrucomicrobia|c__Verrucomicrobiae|o__Verrucomicrobiales|f__Verrucomicrobiaceae|g__Verrucomicrobium	Verrucomicrobium	G	Bacteria	0.00373695	8.97149e-05	0	0.0715814	0	2.40349e-05	0.000708457	0.0173265
223967	d__Bacteria|p__Proteobacteria|c__Alphaproteobacteria|o__Rhizobiales|f__Methylobacteriaceae|g__Methylorubrum|s__Methylorubrum populi	Methylorubrum populi	S	Bacteria	0.00373592	0.000399445	0	0.081446	5.43102e-05	0.000123002	0.00291157	0.0118503
402626	d__Bacteria|p__Proteobacteria|c__Betaproteobacteria|o__Burkholderiales|f__Burkholderiaceae|g__Ralstonia|s__Ralstonia pickettii|t__Ralstonia pickettii 12J	Ralstonia pickettii 12J	S1	Bacteria	0.00372204	0.000135017	0	0.490882	0	3.48751e-05	0.000649941	0.00333671
397260	d__Bacteria|p__Proteobacteria|c__Alphaproteobacteria|o__Sphingomonadales|f__Sphingomonadaceae|g__Sphingomonas|s__Sphingomonas sanxanigenens	Sphingomonas sanxanigenens	S	Bacteria	0.00372185	0.000117852	0	0.0684275	1.72308e-05	3.60974e-05	0.00093844	0.0160162
1123269	d__Bacteria|p__Proteobacteria|c__Alphaproteobacteria|o__Sphingomonadales|f__Sphingomonadaceae|g__Sphingomonas|s__Sphingomonas sanxanigenens|t__Sphingomonas sanxanigenens DSM 19645 = NX02	Sphingomonas sanxanigenens DSM 19645 = NX02	S1	Bacteria	0.00372185	0.000117852	0	0.0684275	1.72308e-05	3.60974e-05	0.00093844	0.0160162
1954171	d__Bacteria|p__Cyanobacteria|o__Nostocales|f__Calotrichaceae|g__Calothrix|s__Calothrix sp. NIES-2098	Calothrix sp. NIES-2098	S	Bacteria	0.0037145	5.0246e-05	0	0.669519	0	0	0.000203199	0.00300171
32069	d__Bacteria|p__Aquificae|c__Aquificae|o__Aquificales	Aquificales	O	Bacteria	0.00371252	0.000779153	0	0.0846141	0.000112622	0.000222669	0.00256535	0.0121647
1769012	d__Bacteria|p__Bacteroidetes|c__Chitinophagia|o__Chitinophagales|f__Chitinophagaceae|g__Arachidicoccus	Arachidicoccus	G	Bacteria	0.00371166	0.000511747	1.56136e-05	0.0787657	6.72206e-05	0.000125119	0.00294202	0.0121488
621	d__Bacteria|p__Proteobacteria|c__Gammaproteobacteria|o__Enterobacterales|f__Enterobacteriaceae|g__Shigella|s__Shigella boydii	Shigella boydii	S	Bacteria	0.00370421	0.000763917	0	0.117434	0.000142301	0.000290906	0.00253908	0.00708203
33057	d__Bacteria|p__Proteobacteria|c__Betaproteobacteria|o__Rhodocyclales|f__Zoogloeaceae|g__Thauera	Thauera	G	Bacteria	0.00369644	0.000302564	1.88098e-05	0.111109	6.08182e-05	0.000120117	0.00203843	0.0113201
204428	d__Bacteria|p__Chlamydiae	Chlamydiae	P	Bacteria	0.00368136	0.00112744	6.66893e-05	0.147062	0.00016889	0.000393419	0.00384013	0.00900451
204429	d__Bacteria|p__Chlamydiae|c__Chlamydiia	Chlamydiia	C	Bacteria	0.00368136	0.00112744	6.66893e-05	0.147062	0.00016889	0.000393419	0.00384013	0.00900451
1336	d__Bacteria|p__Firmicutes|c__Bacilli|o__Lactobacillales|f__Streptococcaceae|g__Streptococcus|s__Streptococcus equi	Streptococcus equi	S	Bacteria	0.00367369	0.0011492	0	0.102066	6.55491e-05	0.000232601	0.00320621	0.00814718
1604	d__Bacteria|p__Firmicutes|c__Bacilli|o__Lactobacillales|f__Lactobacillaceae|g__Lactobacillus|s__Lactobacillus amylovorus	Lactobacillus amylovorus	S	Bacteria	0.00366129	0.000240432	0	0.0637328	0	4.53189e-05	0.00110069	0.014065
354	d__Bacteria|p__Proteobacteria|c__Gammaproteobacteria|o__Pseudomonadales|f__Pseudomonadaceae|g__Azotobacter|s__Azotobacter vinelandii	Azotobacter vinelandii	S	Bacteria	0.00366064	0.00105543	2.76428e-05	0.0900486	0.000195324	0.000408417	0.0032404	0.00893268
675071	d__Viruses|f__Virgaviridae	Virgaviridae	F	Viruses	0.00365895	0	0	0.389887	0	0	0.000104617	0.00252046
1332264	d__Bacteria|p__Actinobacteria|c__Actinobacteria|o__Propionibacteriales|f__Propionibacteriaceae|g__Tessaracoccus|s__Tessaracoccus aquimaris	Tessaracoccus aquimaris	S	Bacteria	0.0036577	6.06908e-05	0	0.0451867	0	2.51333e-05	0.000278347	0.0163803
1434032	d__Bacteria|p__Actinobacteria|c__Actinobacteria|o__Micrococcales|f__Microbacteriaceae|g__Pontimonas	Pontimonas	G	Bacteria	0.00365744	7.01777e-05	0	0.0471549	0	0	0.00069502	0.018493
1159327	d__Bacteria|p__Actinobacteria|c__Actinobacteria|o__Micrococcales|f__Microbacteriaceae|g__Pontimonas|s__Pontimonas salivibrio	Pontimonas salivibrio	S	Bacteria	0.00365744	7.01777e-05	0	0.0471549	0	0	0.00069502	0.018493
12234	d__Viruses|f__Virgaviridae|g__Tobamovirus	Tobamovirus	G	Viruses	0.00365695	0	0	0.389886	0	0	9.64121e-05	0.00245069
213462	d__Bacteria|p__Proteobacteria|c__Deltaproteobacteria|o__Syntrophobacterales	Syntrophobacterales	O	Bacteria	0.00365289	0.000176024	0	0.571205	2.98266e-05	7.47333e-05	0.000729453	0.0061734
1161942	d__Bacteria|p__Firmicutes|c__Clostridia|o__Clostridiales|f__Ruminococcaceae|g__Ruminococcus|s__Ruminococcus champanellensis	Ruminococcus champanellensis	S	Bacteria	0.00365108	5.46938e-05	0	0.245876	0	0	0.0003941	0.00714217
820	d__Bacteria|p__Bacteroidetes|c__Bacteroidia|o__Bacteroidales|f__Bacteroidaceae|g__Bacteroides|s__Bacteroides uniformis	Bacteroides uniformis	S	Bacteria	0.00364926	0.000261089	0	0.153481	0	3.19595e-05	0.0022046	0.00689493
1737406	d__Bacteria|p__Firmicutes|c__Tissierellia|o__Tissierellales|f__Tissierellaceae	Tissierellaceae	F	Bacteria	0.00364311	0.00133661	0	0.0753642	0.000153562	0.000438261	0.00424798	0.0093811
2483799	d__Bacteria|p__Actinobacteria|c__Actinobacteria|o__Micrococcales|f__Bogoriellaceae|g__Georgenia|s__Georgenia sp. ZLJ0423	Georgenia sp. ZLJ0423	S	Bacteria	0.00364062	4.16166e-05	0	0.0469953	0	0	0.000287756	0.0166315
53433	d__Bacteria|p__Firmicutes|c__Clostridia|o__Halanaerobiales	Halanaerobiales	O	Bacteria	0.00363476	0.00140045	4.61695e-05	0.0575322	0.000183221	0.000538227	0.00411101	0.00913168
1785996	d__Bacteria|p__Fusobacteria|c__Fusobacteriia|o__Fusobacteriales|f__Leptotrichiaceae|g__Leptotrichia|s__Leptotrichia sp. oral taxon 847	Leptotrichia sp. oral taxon 847	S	Bacteria	0.00363121	0.000333033	0	0.187932	4.36994e-05	9.40029e-05	0.0011784	0.00541174
2136182	d__Bacteria|p__Proteobacteria|c__Gammaproteobacteria|o__Pseudomonadales|f__Moraxellaceae|g__Acinetobacter|s__Acinetobacter cumulans	Acinetobacter cumulans	S	Bacteria	0.00362989	8.33341e-05	0	0.309107	0	2.61574e-05	0.000375594	0.00146638
850	d__Bacteria|p__Fusobacteria|c__Fusobacteriia|o__Fusobacteriales|f__Fusobacteriaceae|g__Fusobacterium|s__Fusobacterium mortiferum	Fusobacterium mortiferum	S	Bacteria	0.00362969	0.000398197	0	0.0841821	3.66577e-05	9.17594e-05	0.00172617	0.0107756
469616	d__Bacteria|p__Fusobacteria|c__Fusobacteriia|o__Fusobacteriales|f__Fusobacteriaceae|g__Fusobacterium|s__Fusobacterium mortiferum|t__Fusobacterium mortiferum ATCC 9817	Fusobacterium mortiferum ATCC 9817	S1	Bacteria	0.00362969	0.000398197	0	0.0841821	3.66577e-05	9.17594e-05	0.00172617	0.0107756
1988	d__Bacteria|p__Actinobacteria|c__Actinobacteria|o__Streptosporangiales|f__Thermomonosporaceae|g__Actinomadura	Actinomadura	G	Bacteria	0.00362949	0.000249186	1.91807e-05	0.0396571	7.74231e-05	0.00012376	0.0013298	0.0158835
511995	d__Bacteria|p__Bacteroidetes|c__Bacteroidia|o__Bacteroidales|g__Candidatus Azobacteroides|s__Candidatus Azobacteroides pseudotrichonymphae|t__Candidatus Azobacteroides pseudotrichonymphae genomovar. CFP2	Candidatus Azobacteroides pseudotrichonymphae genomovar. CFP2	S1	Bacteria	0.00362347	0.000787265	0	0.153689	3.73966e-05	0.000124752	0.00256817	0.00766092
2594913	d__Bacteria|p__Actinobacteria|c__Actinobacteria|o__Corynebacteriales|f__Corynebacteriaceae|g__Corynebacterium|s__Corynebacterium sanguinis	Corynebacterium sanguinis	S	Bacteria	0.003616	8.12462e-05	0	0.187614	0	2.08517e-05	0.00065716	0.0115111
2683599	d__Bacteria|p__Proteobacteria|c__Alphaproteobacteria|o__Rhodobacterales|f__Rhodobacteraceae|g__Paraoceanicella	Paraoceanicella	G	Bacteria	0.00361584	7.97965e-05	0	0.0541285	0	2.58721e-05	0.000486687	0.0135141
2579971	d__Bacteria|p__Proteobacteria|c__Alphaproteobacteria|o__Rhodobacterales|f__Rhodobacteraceae|g__Paraoceanicella|s__Paraoceanicella profunda	Paraoceanicella profunda	S	Bacteria	0.00361584	7.97965e-05	0	0.0541285	0	2.58721e-05	0.000486687	0.0135141
1892259	d__Bacteria|p__Cyanobacteria|o__Nostocales|f__Aphanizomenonaceae	Aphanizomenonaceae	F	Bacteria	0.00361491	0.000454921	2.30013e-05	0.290409	0.000105607	0.000180735	0.00176915	0.00678452
39	d__Bacteria|p__Proteobacteria|c__Deltaproteobacteria|o__Myxococcales|f__Archangiaceae	Archangiaceae	F	Bacteria	0.00361217	0.000548819	4.42332e-05	0.0685059	0.000170419	0.000266094	0.00264917	0.0122715
1970190	d__Bacteria|p__Bacteroidetes|c__Bacteroidia|o__Marinilabiliales|f__Salinivirgaceae	Salinivirgaceae	F	Bacteria	0.00360266	0.000126303	0	0.161824	0	0	0.000946761	0.00756311
1970191	d__Bacteria|p__Bacteroidetes|c__Bacteroidia|o__Marinilabiliales|f__Salinivirgaceae|g__Salinivirga	Salinivirga	G	Bacteria	0.00360266	0.000126303	0	0.161824	0	0	0.000946761	0.00756311
1307839	d__Bacteria|p__Bacteroidetes|c__Bacteroidia|o__Marinilabiliales|f__Salinivirgaceae|g__Salinivirga|s__Salinivirga cyanobacteriivorans	Salinivirga cyanobacteriivorans	S	Bacteria	0.00360266	0.000126303	0	0.161824	0	0	0.000946761	0.00756311
2079234	d__Bacteria|p__Actinobacteria|c__Actinobacteria|o__Corynebacteriales|f__Corynebacteriaceae|g__Corynebacterium|s__Corynebacterium geronticis	Corynebacterium geronticis	S	Bacteria	0.0036015	9.13405e-05	0	0.08727	0	2.45545e-05	0.00191017	0.00734905
335406	d__Bacteria|p__Proteobacteria|c__Alphaproteobacteria|o__Sphingomonadales|f__Sphingomonadaceae|g__Sphingosinicella|s__Sphingosinicella microcystinivorans	Sphingosinicella microcystinivorans	S	Bacteria	0.00360119	8.36287e-05	0	0.062947	0	3.02317e-05	0.000689568	0.0159381
1072256	d__Bacteria|p__Actinobacteria|c__Actinobacteria|o__Corynebacteriales|f__Corynebacteriaceae|g__Corynebacterium|s__Corynebacterium uterequi	Corynebacterium uterequi	S	Bacteria	0.00360058	0.000150488	0	0.0809311	0	2.59873e-05	0.00147624	0.0139802
374930	d__Bacteria|p__Proteobacteria|c__Gammaproteobacteria|o__Pasteurellales|f__Pasteurellaceae|g__Haemophilus|s__Haemophilus influenzae|t__Haemophilus influenzae PittEE	Haemophilus influenzae PittEE	S1	Bacteria	0.00359806	0	0	0.898603	0	0	2.11211e-05	0.000115311
655384	d__Bacteria|p__Proteobacteria|c__Gammaproteobacteria|o__Enterobacterales|f__Erwiniaceae|g__Buchnera|s__Buchnera aphidicola|t__Buchnera aphidicola (Cinara pseudotaxifoliae)	Buchnera aphidicola (Cinara pseudotaxifoliae)	S1	Bacteria	0.00358488	0.000629528	0	0.119962	8.91615e-05	0.00020443	0.00228975	0.00691535
1206105	d__Bacteria|p__Firmicutes|c__Bacilli|o__Lactobacillales|f__Enterococcaceae|g__Enterococcus|s__Enterococcus faecalis|t__Enterococcus faecalis D32	Enterococcus faecalis D32	S1	Bacteria	0.00358267	0.000342812	0	0.15396	3.35681e-05	7.80071e-05	0.00160587	0.00622235
76634	d__Bacteria|p__Actinobacteria|c__Actinobacteria|o__Micrococcales|f__Microbacteriaceae|g__Mycetocola	Mycetocola	G	Bacteria	0.00356992	4.93939e-05	0	0.053798	0	0	0.000278159	0.0161937
2079792	d__Bacteria|p__Actinobacteria|c__Actinobacteria|o__Micrococcales|f__Microbacteriaceae|g__Mycetocola|s__Mycetocola sp. 449	Mycetocola sp. 449	S	Bacteria	0.00356992	4.93939e-05	0	0.053798	0	0	0.000278159	0.0161937
32013	d__Bacteria|p__Proteobacteria|c__Betaproteobacteria|o__Burkholderiales|f__Comamonadaceae|g__Comamonas|s__Comamonas terrigena	Comamonas terrigena	S	Bacteria	0.00356965	0.000287861	0	0.117178	4.85088e-05	8.82452e-05	0.00267428	0.00976773
1219032	d__Bacteria|p__Proteobacteria|c__Betaproteobacteria|o__Burkholderiales|f__Comamonadaceae|g__Comamonas|s__Comamonas terrigena|t__Comamonas terrigena NBRC 13299	Comamonas terrigena NBRC 13299	S1	Bacteria	0.00356965	0.000287861	0	0.117178	4.85088e-05	8.82452e-05	0.00267428	0.00976773
2013	d__Bacteria|p__Actinobacteria|c__Actinobacteria|o__Streptosporangiales|f__Nocardiopsaceae|g__Nocardiopsis	Nocardiopsis	G	Bacteria	0.00356784	0.000277125	1.64353e-05	0.0751028	9.01195e-05	0.000125218	0.00108627	0.0149294
1763521	d__Bacteria|p__Planctomycetes|c__Planctomycetia|o__Isosphaerales|f__Isosphaeraceae|g__Paludisphaera	Paludisphaera	G	Bacteria	0.00355757	3.44616e-05	0	0.0487898	0	0	0.000271836	0.0167331
1387353	d__Bacteria|p__Planctomycetes|c__Planctomycetia|o__Isosphaerales|f__Isosphaeraceae|g__Paludisphaera|s__Paludisphaera borealis	Paludisphaera borealis	S	Bacteria	0.00355757	3.44616e-05	0	0.0487898	0	0	0.000271836	0.0167331
29343	d__Bacteria|p__Firmicutes|c__Clostridia|o__Clostridiales|f__Ruminococcaceae|s__[Clostridium] cellulosi	[Clostridium] cellulosi	S	Bacteria	0.00354351	4.70252e-05	0	0.0804532	0	0	0.00287796	0.0102395
399736	d__Bacteria|p__Actinobacteria|c__Actinobacteria|o__Micrococcales|f__Microbacteriaceae|g__Agrococcus|s__Agrococcus jejuensis	Agrococcus jejuensis	S	Bacteria	0.00353663	5.52169e-05	0	0.102265	0	2.22828e-05	0.00033246	0.0142702
256701	d__Bacteria|p__Actinobacteria|c__Actinobacteria|o__Micrococcales|f__Micrococcaceae|g__Glutamicibacter|s__Glutamicibacter arilaitensis	Glutamicibacter arilaitensis	S	Bacteria	0.00353341	2.34796e-05	0	0.0693919	0	0	0.000160164	0.0131735
861360	d__Bacteria|p__Actinobacteria|c__Actinobacteria|o__Micrococcales|f__Micrococcaceae|g__Glutamicibacter|s__Glutamicibacter arilaitensis|t__Glutamicibacter arilaitensis Re117	Glutamicibacter arilaitensis Re117	S1	Bacteria	0.00353341	2.34796e-05	0	0.0693919	0	0	0.000160164	0.0131735
1241981	d__Bacteria|p__Bacteroidetes|c__Flavobacteriia|o__Flavobacteriales|f__Flavobacteriaceae|g__Chryseobacterium|s__Chryseobacterium lactis	Chryseobacterium lactis	S	Bacteria	0.00353327	0.000830521	0	0.0888493	8.45572e-05	0.000258291	0.00282417	0.0101328
2014887	d__Bacteria|p__Proteobacteria|c__Betaproteobacteria|o__Burkholderiales|f__Oxalobacteraceae|g__Herbaspirillum|s__Herbaspirillum robiniae	Herbaspirillum robiniae	S	Bacteria	0.00353326	7.6558e-05	0	0.0547277	0	1.85812e-05	0.000455357	0.0144113
526979	d__Bacteria|p__Firmicutes|c__Bacilli|o__Bacillales|f__Bacillaceae|g__Bacillus|s__Bacillus cereus|t__Bacillus cereus 95/8201	Bacillus cereus 95/8201	S1	Bacteria	0.00352987	0.00128918	0	0.131524	0.000358244	0.00059214	0.00376794	0.00927391
2039166	d__Bacteria|p__Bacteroidetes|c__Flavobacteriia|o__Flavobacteriales|f__Flavobacteriaceae|g__Chryseobacterium|s__Chryseobacterium sp. 6424	Chryseobacterium sp. 6424	S	Bacteria	0.00351928	0.000253322	0	0.0467741	0	0	0.0040345	0.00987963
157920	d__Bacteria|p__Actinobacteria|c__Actinobacteria|o__Micrococcales|f__Promicromonosporaceae|g__Cellulosimicrobium	Cellulosimicrobium	G	Bacteria	0.00351915	0.000169114	0	0.0374347	3.05574e-05	5.6445e-05	0.0012421	0.0158512
32054	d__Bacteria|p__Cyanobacteria|o__Nostocales|f__Calotrichaceae|g__Calothrix|s__Calothrix parietina	Calothrix parietina	S	Bacteria	0.00351385	7.28738e-05	0	1.28477	0	2.45824e-05	0.000393158	0.00211015
1170562	d__Bacteria|p__Cyanobacteria|o__Nostocales|f__Calotrichaceae|g__Calothrix|s__Calothrix parietina|t__Calothrix sp. PCC 6303	Calothrix sp. PCC 6303	S1	Bacteria	0.00351385	7.28738e-05	0	1.28477	0	2.45824e-05	0.000393158	0.00211015
438	d__Bacteria|p__Proteobacteria|c__Alphaproteobacteria|o__Rhodospirillales|f__Acetobacteraceae|g__Acetobacter|s__Acetobacter pasteurianus	Acetobacter pasteurianus	S	Bacteria	0.00351328	0.000132877	0	0.0781615	1.6473e-05	4.03887e-05	0.00115584	0.00688822
2201350	d__Bacteria|p__Proteobacteria|c__Alphaproteobacteria|o__Caulobacterales|f__Caulobacteraceae|g__Phenylobacterium|s__Phenylobacterium sp. HYN0004	Phenylobacterium sp. HYN0004	S	Bacteria	0.00348958	7.88722e-05	0	0.127948	0	2.54948e-05	0.000552491	0.0138079
36805	d__Bacteria|p__Actinobacteria|c__Actinobacteria|o__Micrococcales|f__Microbacteriaceae|g__Microbacterium|s__Microbacterium aurum	Microbacterium aurum	S	Bacteria	0.00348841	0.000105607	0	0.0575822	0	3.07086e-05	0.000771162	0.0152534
2202828	d__Bacteria|p__Proteobacteria|c__Alphaproteobacteria|o__Rhizobiales|f__Methylobacteriaceae|g__Methylobacterium|s__Methylobacterium sp. 17Sr1-43	Methylobacterium sp. 17Sr1-43	S	Bacteria	0.00348772	0.000188391	0	0.0806162	2.31905e-05	5.14809e-05	0.00126812	0.0137957
2057233	d__Bacteria|p__Firmicutes|c__Erysipelotrichia|o__Erysipelotrichales|f__Erysipelotrichaceae|g__Absiella	Absiella	G	Bacteria	0.00348657	0.00031202	0	0.0550197	1.31483e-05	4.03629e-05	0.00365867	0.0117948
1434046	d__Bacteria|p__Proteobacteria|c__Alphaproteobacteria|o__Sphingomonadales|f__Sphingomonadaceae|g__Sphingorhabdus	Sphingorhabdus	G	Bacteria	0.00348315	0.000103255	0	0.137595	2.13033e-05	4.18927e-05	0.00082654	0.0136537
2545632	d__Bacteria|p__Proteobacteria|c__Gammaproteobacteria|o__Chromatiales|f__Chromatiaceae|g__Rheinheimera|s__Rheinheimera sp. D18	Rheinheimera sp. D18	S	Bacteria	0.0034822	8.86159e-05	0	0.372142	0	2.02867e-05	0.000508832	0.00773346
1265445	d__Bacteria|p__Bacteroidetes|c__Flavobacteriia|o__Flavobacteriales|f__Flavobacteriaceae|g__Chryseobacterium|s__Chryseobacterium camelliae	Chryseobacterium camelliae	S	Bacteria	0.00347821	0.000224276	0	0.106288	0	2.72869e-05	0.00205205	0.00792794
99479	d__Bacteria|p__Actinobacteria|c__Actinobacteria|o__Micrococcales|f__Intrasporangiaceae|g__Tetrasphaera	Tetrasphaera	G	Bacteria	0.00346751	4.09959e-05	0	0.0474733	0	0	0.000297513	0.016622
1813880	d__Bacteria|p__Actinobacteria|c__Actinobacteria|o__Micrococcales|f__Intrasporangiaceae|g__Tetrasphaera|s__Tetrasphaera sp. HKS02	Tetrasphaera sp. HKS02	S	Bacteria	0.00346751	4.09959e-05	0	0.0474733	0	0	0.000297513	0.016622
157688	d__Bacteria|p__Fusobacteria|c__Fusobacteriia|o__Fusobacteriales|f__Leptotrichiaceae|g__Leptotrichia|s__Leptotrichia hofstadii	Leptotrichia hofstadii	S	Bacteria	0.00346432	0.00034189	0	0.136785	2.10511e-05	5.57347e-05	0.00179001	0.00630128
151276	d__Bacteria|p__Bacteroidetes|c__Bacteroidia|o__Bacteroidales|f__Bacteroidaceae|g__Bacteroides|s__Bacteroides coprosuis	Bacteroides coprosuis	S	Bacteria	0.0034598	0.00011372	0	0.157873	0	0	0.0020114	0.00578149
679937	d__Bacteria|p__Bacteroidetes|c__Bacteroidia|o__Bacteroidales|f__Bacteroidaceae|g__Bacteroides|s__Bacteroides coprosuis|t__Bacteroides coprosuis DSM 18011	Bacteroides coprosuis DSM 18011	S1	Bacteria	0.0034598	0.00011372	0	0.157873	0	0	0.0020114	0.00578149
54006	d__Bacteria|p__Firmicutes|c__Tissierellia|o__Tissierellales|f__Peptoniphilaceae|g__Peptoniphilus|s__Peptoniphilus ivorii	Peptoniphilus ivorii	S	Bacteria	0.00345796	0.000185469	0	0.176421	0	4.35885e-05	0.00110446	0.00925566
1257021	d__Bacteria|p__Bacteroidetes|c__Cytophagia|o__Cytophagales|f__Flammeovirgaceae|s__Flammeovirgaceae bacterium 311	Flammeovirgaceae bacterium 311	S	Bacteria	0.00345447	0.000121402	0	0.0837004	0	0	0.00235336	0.00737077
108980	d__Bacteria|p__Proteobacteria|c__Gammaproteobacteria|o__Pseudomonadales|f__Moraxellaceae|g__Acinetobacter|s__Acinetobacter ursingii	Acinetobacter ursingii	S	Bacteria	0.00344824	0.000385995	0	0.105198	4.51091e-05	0.000112396	0.00235589	0.00890678
708126	d__Bacteria|p__Firmicutes|c__Bacilli|o__Lactobacillales|f__Carnobacteriaceae|g__Jeotgalibaca|s__Jeotgalibaca dankookensis	Jeotgalibaca dankookensis	S	Bacteria	0.00344614	4.33615e-05	0	0.0557902	0	0	0.000329926	0.0128986
1202537	d__Bacteria|p__Proteobacteria|c__Gammaproteobacteria|o__Oceanospirillales|f__Halomonadaceae|g__Candidatus Carsonella|s__Candidatus Carsonella ruddii|t__Candidatus Carsonella ruddii CS isolate Thao2000	Candidatus Carsonella ruddii CS isolate Thao2000	S1	Bacteria	0.00344375	0.000688401	3.68367e-05	0.121118	0.000134758	0.000262857	0.00207583	0.00539962
463676	d__Viruses|o__Picornavirales|f__Picornaviridae|g__Enterovirus|s__Rhinovirus C	Rhinovirus C	S	Viruses	0.00344246	0	0	0.986457	0	0	0	0
366614	d__Bacteria|p__Proteobacteria|c__Alphaproteobacteria|o__Rhodobacterales|f__Rhodobacteraceae|g__Haematobacter	Haematobacter	G	Bacteria	0.0034232	0.000110698	0	0.0457547	0	2.80765e-05	0.000730424	0.0133674
195105	d__Bacteria|p__Proteobacteria|c__Alphaproteobacteria|o__Rhodobacterales|f__Rhodobacteraceae|g__Haematobacter|s__Haematobacter massiliensis	Haematobacter massiliensis	S	Bacteria	0.0034232	0.000110698	0	0.0457547	0	2.80765e-05	0.000730424	0.0133674
334413	d__Bacteria|p__Firmicutes|c__Tissierellia|o__Tissierellales|f__Peptoniphilaceae|g__Finegoldia|s__Finegoldia magna|t__Finegoldia magna ATCC 29328	Finegoldia magna ATCC 29328	S1	Bacteria	0.00341321	0.000447123	0	0.076915	6.60373e-05	0.000151055	0.00220382	0.00916243
2211641	d__Bacteria|p__Proteobacteria|c__Alphaproteobacteria|o__Rhodobacterales|f__Rhodobacteraceae|g__Yoonia	Yoonia	G	Bacteria	0.00340846	7.24787e-05	0	0.0446184	0	1.91376e-05	0.000720951	0.0139286
245188	d__Bacteria|p__Proteobacteria|c__Alphaproteobacteria|o__Rhodobacterales|f__Rhodobacteraceae|g__Yoonia|s__Yoonia vestfoldensis	Yoonia vestfoldensis	S	Bacteria	0.00340846	7.24787e-05	0	0.0446184	0	1.91376e-05	0.000720951	0.0139286
1729679	d__Bacteria|p__Firmicutes|c__Erysipelotrichia|o__Erysipelotrichales|f__Erysipelotrichaceae|g__Faecalibaculum	Faecalibaculum	G	Bacteria	0.003394	0.00012025	0	0.0608463	0	2.04621e-05	0.00325925	0.0116644
1702221	d__Bacteria|p__Firmicutes|c__Erysipelotrichia|o__Erysipelotrichales|f__Erysipelotrichaceae|g__Faecalibaculum|s__Faecalibaculum rodentium	Faecalibaculum rodentium	S	Bacteria	0.003394	0.00012025	0	0.0608463	0	2.04621e-05	0.00325925	0.0116644
519472	d__Bacteria|p__Firmicutes|c__Bacilli|o__Lactobacillales|f__Enterococcaceae|g__Vagococcus|s__Vagococcus teuberi	Vagococcus teuberi	S	Bacteria	0.00339304	0.00116959	0	0.0559904	0.000104247	0.000337488	0.00344295	0.00895255
28895	d__Bacteria|p__Firmicutes|c__Clostridia|o__Thermoanaerobacterales|f__Thermoanaerobacterales Family III. Incertae Sedis|g__Thermoanaerobacterium	Thermoanaerobacterium	G	Bacteria	0.00339086	0.00118193	2.4653e-05	0.103708	0.000172825	0.000464674	0.00244238	0.00565597
152682	d__Bacteria|p__Proteobacteria|c__Alphaproteobacteria|o__Sphingomonadales|f__Sphingomonadaceae|g__Sphingomonas|s__Sphingomonas melonis	Sphingomonas melonis	S	Bacteria	0.00338988	0.000560716	0	0.065563	5.83456e-05	0.000142962	0.00213168	0.00850686
1906661	d__Bacteria|p__Proteobacteria|c__Gammaproteobacteria|o__Enterobacterales|f__Enterobacteriaceae|g__Candidatus Gullanella	Candidatus Gullanella	G	Bacteria	0.0033893	7.71918e-05	0	0.588226	0	2.10306e-05	0.000468323	0.001303
1070130	d__Bacteria|p__Proteobacteria|c__Gammaproteobacteria|o__Enterobacterales|f__Enterobacteriaceae|g__Candidatus Gullanella|s__Candidatus Gullanella endobia	Candidatus Gullanella endobia	S	Bacteria	0.0033893	7.71918e-05	0	0.588226	0	2.10306e-05	0.000468323	0.001303
35788	d__Bacteria|p__Proteobacteria|c__Alphaproteobacteria|o__Rickettsiales|f__Rickettsiaceae|g__Rickettsia|s__Rickettsia africae	Rickettsia africae	S	Bacteria	0.00338334	0.000500999	0	0.122767	4.20622e-05	0.000113476	0.00204612	0.00688578
347255	d__Bacteria|p__Proteobacteria|c__Alphaproteobacteria|o__Rickettsiales|f__Rickettsiaceae|g__Rickettsia|s__Rickettsia africae|t__Rickettsia africae ESF-5	Rickettsia africae ESF-5	S1	Bacteria	0.00338334	0.000500999	0	0.122767	4.20622e-05	0.000113476	0.00204612	0.00688578
38986	d__Bacteria|p__Tenericutes|c__Mollicutes|o__Acholeplasmatales|f__Acholeplasmataceae|g__Acholeplasma|s__Acholeplasma palmae	Acholeplasma palmae	S	Bacteria	0.00338316	0.000604347	0	0.112774	6.349e-05	0.000238543	0.0026778	0.00768576
1318466	d__Bacteria|p__Tenericutes|c__Mollicutes|o__Acholeplasmatales|f__Acholeplasmataceae|g__Acholeplasma|s__Acholeplasma palmae|t__Acholeplasma palmae J233	Acholeplasma palmae J233	S1	Bacteria	0.00338316	0.000604347	0	0.112774	6.349e-05	0.000238543	0.0026778	0.00768576
43669	d__Bacteria|p__Actinobacteria|c__Actinobacteria|o__Micrococcales|f__Dermabacteraceae|g__Brachybacterium|s__Brachybacterium faecium	Brachybacterium faecium	S	Bacteria	0.00337982	8.76829e-05	0	0.0375487	1.86795e-05	3.64547e-05	0.000472986	0.0137019
446465	d__Bacteria|p__Actinobacteria|c__Actinobacteria|o__Micrococcales|f__Dermabacteraceae|g__Brachybacterium|s__Brachybacterium faecium|t__Brachybacterium faecium DSM 4810	Brachybacterium faecium DSM 4810	S1	Bacteria	0.00337982	8.76829e-05	0	0.0375487	1.86795e-05	3.64547e-05	0.000472986	0.0137019
1182780	d__Bacteria|p__Proteobacteria|c__Alphaproteobacteria|o__Rhodospirillales|f__Rhodospirillaceae|g__Magnetospira	Magnetospira	G	Bacteria	0.00337942	2.84388e-05	0	0.309195	0	0	0.000165005	0.00939852
1288970	d__Bacteria|p__Proteobacteria|c__Alphaproteobacteria|o__Rhodospirillales|f__Rhodospirillaceae|g__Magnetospira|s__Magnetospira sp. QH-2	Magnetospira sp. QH-2	S	Bacteria	0.00337942	2.84388e-05	0	0.309195	0	0	0.000165005	0.00939852
114527	d__Bacteria|p__Firmicutes|c__Clostridia|o__Clostridiales|f__Clostridiales Family XIII. Incertae Sedis|g__Mogibacterium|s__Mogibacterium diversum	Mogibacterium diversum	S	Bacteria	0.00337448	0.000112872	0	0.145559	0	0	0.0017951	0.0101385
1643686	d__Bacteria|p__Spirochaetes|c__Spirochaetia|o__Brachyspirales	Brachyspirales	O	Bacteria	0.00337217	0.00149979	0.000182241	0.0598359	0.000467085	0.000743406	0.00318095	0.00662208
143786	d__Bacteria|p__Spirochaetes|c__Spirochaetia|o__Brachyspirales|f__Brachyspiraceae	Brachyspiraceae	F	Bacteria	0.00337217	0.00149979	0.000182241	0.0598359	0.000467085	0.000743406	0.00318095	0.00662208
29521	d__Bacteria|p__Spirochaetes|c__Spirochaetia|o__Brachyspirales|f__Brachyspiraceae|g__Brachyspira	Brachyspira	G	Bacteria	0.00337217	0.00149979	0.000182241	0.0598359	0.000467085	0.000743406	0.00318095	0.00662208
108981	d__Bacteria|p__Proteobacteria|c__Gammaproteobacteria|o__Pseudomonadales|f__Moraxellaceae|g__Acinetobacter|s__Acinetobacter schindleri	Acinetobacter schindleri	S	Bacteria	0.0033677	0.000333791	0	0.0393339	5.16305e-05	0.000108674	0.002711	0.0114913
1656	d__Bacteria|p__Actinobacteria|c__Actinobacteria|o__Actinomycetales|f__Actinomycetaceae|g__Actinomyces|s__Actinomyces viscosus	Actinomyces viscosus	S	Bacteria	0.00336439	0.000311652	0	0.0849276	2.24154e-05	7.09462e-05	0.00238887	0.00812228
2518979	d__Bacteria|p__Proteobacteria|c__Gammaproteobacteria|o__Enterobacterales|f__Erwiniaceae|g__Buchnera|s__Buchnera aphidicola|t__Buchnera aphidicola (Cinara splendens)	Buchnera aphidicola (Cinara splendens)	S1	Bacteria	0.00336293	0.000626605	0	0.108293	7.57738e-05	0.000189941	0.00218909	0.00647537
2714109	d__Bacteria|p__Actinobacteria|c__Actinobacteria|o__Frankiales|f__Frankiaceae|g__Frankia|s__Candidatus Frankia meridionalis	Candidatus Frankia meridionalis	S	Bacteria	0.00335038	4.6583e-05	0	0.0526299	0	1.67595e-05	0.000504619	0.0139239
1030157	d__Bacteria|p__Proteobacteria|c__Alphaproteobacteria|o__Sphingomonadales|f__Sphingomonadaceae|g__Sphingomonas|s__Sphingomonas sp. KC8	Sphingomonas sp. KC8	S	Bacteria	0.00334942	5.89213e-05	0	0.0465075	0	0	0.000668394	0.0149239
285107	d__Bacteria|p__Proteobacteria|c__Alphaproteobacteria|o__Rhodobacterales|f__Rhodobacteraceae|g__Thioclava	Thioclava	G	Bacteria	0.00334637	6.69299e-05	0	0.0518521	0	0	0.000680477	0.0119407
1915078	d__Bacteria|p__Proteobacteria|c__Alphaproteobacteria|o__Rhodobacterales|f__Rhodobacteraceae|g__Thioclava|s__Thioclava nitratireducens	Thioclava nitratireducens	S	Bacteria	0.00334637	6.69299e-05	0	0.0518521	0	0	0.000680477	0.0119407
2683284	d__Bacteria|p__Proteobacteria|c__Alphaproteobacteria|o__Rhodobacterales|f__Rhodobacteraceae|s__Rhodobacteraceae bacterium 9Alg 56	Rhodobacteraceae bacterium 9Alg 56	S	Bacteria	0.00334304	3.63386e-05	0	0.0413525	0	0	0.000337141	0.0128133
525282	d__Bacteria|p__Firmicutes|c__Tissierellia|o__Tissierellales|f__Peptoniphilaceae|g__Finegoldia|s__Finegoldia magna|t__Finegoldia magna ATCC 53516	Finegoldia magna ATCC 53516	S1	Bacteria	0.00333913	0.000406082	0	0.308929	5.67396e-05	0.000154622	0.00173618	0.00692675
1111	d__Bacteria|p__Proteobacteria|c__Alphaproteobacteria|o__Sphingomonadales|f__Erythrobacteraceae|g__Porphyrobacter	Porphyrobacter	G	Bacteria	0.00333659	0.000437308	0	0.0373971	6.99946e-05	0.000157418	0.0028652	0.013379
2319844	d__Bacteria|p__Proteobacteria|c__Alphaproteobacteria|o__Sphingomonadales|f__Sphingomonadaceae|g__Sphingomonas|s__Sphingomonas sp. YZ-8	Sphingomonas sp. YZ-8	S	Bacteria	0.00333408	4.36189e-05	0	0.0750343	0	0	0.000321374	0.0153348
166486	d__Bacteria|p__Firmicutes|c__Clostridia|o__Clostridiales|f__Lachnospiraceae|g__Roseburia|s__Roseburia intestinalis	Roseburia intestinalis	S	Bacteria	0.0033333	0.000256147	0	0.103216	0	3.53568e-05	0.00159848	0.00903381
536231	d__Bacteria|p__Firmicutes|c__Clostridia|o__Clostridiales|f__Lachnospiraceae|g__Roseburia|s__Roseburia intestinalis|t__Roseburia intestinalis L1-82	Roseburia intestinalis L1-82	S1	Bacteria	0.0033333	0.000256147	0	0.103216	0	3.53568e-05	0.00159848	0.00903381
2003551	d__Bacteria|p__Actinobacteria|c__Actinobacteria|o__Micrococcales|f__Cellulomonadaceae|g__Cellulomonas|s__Cellulomonas sp. PSBB021	Cellulomonas sp. PSBB021	S	Bacteria	0.00333129	0.000398845	2.01013e-05	0.0481962	8.74065e-05	0.000144189	0.0026405	0.0126607
470076	d__Bacteria|p__Actinobacteria|c__Actinobacteria|o__Corynebacteriales|f__Mycobacteriaceae|g__Mycobacterium|s__Mycobacterium stomatepiae	Mycobacterium stomatepiae	S	Bacteria	0.00333041	0.000526142	0	0.0444823	1.77896e-05	0.000106243	0.00216253	0.00874598
290425	d__Bacteria|p__Proteobacteria|c__Betaproteobacteria|o__Burkholderiales|f__Alcaligenaceae|g__Advenella	Advenella	G	Bacteria	0.00332741	3.63249e-05	0	0.579798	0	0	0.000194303	0.00863189
213422	d__Bacteria|p__Proteobacteria|c__Deltaproteobacteria|o__Desulfuromonadales|f__Geobacteraceae	Geobacteraceae	F	Bacteria	0.00332084	0.000496419	3.40435e-05	0.181906	0.000113162	0.000224596	0.00175504	0.0102995
472568	d__Bacteria|p__Actinobacteria|c__Actinobacteria|o__Micrococcales|f__Dermabacteraceae|g__Devriesea	Devriesea	G	Bacteria	0.00331823	0.000111491	0	0.0513069	2.61513e-05	4.70656e-05	0.000717976	0.0129318
472569	d__Bacteria|p__Actinobacteria|c__Actinobacteria|o__Micrococcales|f__Dermabacteraceae|g__Devriesea|s__Devriesea agamarum	Devriesea agamarum	S	Bacteria	0.00331823	0.000111491	0	0.0513069	2.61513e-05	4.70656e-05	0.000717976	0.0129318
1884915	d__Bacteria|p__Actinobacteria|c__Actinobacteria|o__Candidatus Nanopelagicales|f__Candidatus Nanopelagicaceae|g__Candidatus Nanopelagicus|s__Candidatus Nanopelagicus hibericus	Candidatus Nanopelagicus hibericus	S	Bacteria	0.00331594	0	0	0.0750009	0	0	7.30915e-05	0.0106319
1603	d__Bacteria|p__Firmicutes|c__Bacilli|o__Lactobacillales|f__Lactobacillaceae|g__Lactobacillus|s__Lactobacillus amylophilus	Lactobacillus amylophilus	S	Bacteria	0.00331507	8.93786e-05	0	0.107524	0	0	0.000639938	0.00719693
1423721	d__Bacteria|p__Firmicutes|c__Bacilli|o__Lactobacillales|f__Lactobacillaceae|g__Lactobacillus|s__Lactobacillus amylophilus|t__Lactobacillus amylophilus DSM 20533 = JCM 1125	Lactobacillus amylophilus DSM 20533 = JCM 1125	S1	Bacteria	0.00331507	8.93786e-05	0	0.107524	0	0	0.000639938	0.00719693
87541	d__Bacteria|p__Firmicutes|c__Bacilli|o__Lactobacillales|f__Aerococcaceae|g__Aerococcus|s__Aerococcus christensenii	Aerococcus christensenii	S	Bacteria	0.0033149	0.000132441	0	0.189587	0	2.30856e-05	0.000928138	0.00376247
208962	d__Bacteria|p__Proteobacteria|c__Gammaproteobacteria|o__Enterobacterales|f__Enterobacteriaceae|g__Escherichia|s__Escherichia albertii	Escherichia albertii	S	Bacteria	0.00330919	0.000864063	2.05198e-05	0.109812	0.000154753	0.000377923	0.00211972	0.00583086
212743	d__Bacteria|p__Proteobacteria|c__Betaproteobacteria|o__Burkholderiales|g__Rhizobacter	Rhizobacter	G	Bacteria	0.00330592	8.479e-05	0	0.142335	0	3.27443e-05	0.000721571	0.0127073
946333	d__Bacteria|p__Proteobacteria|c__Betaproteobacteria|o__Burkholderiales|g__Rhizobacter|s__Rhizobacter gummiphilus	Rhizobacter gummiphilus	S	Bacteria	0.00330592	8.479e-05	0	0.142335	0	3.27443e-05	0.000721571	0.0127073
827	d__Bacteria|p__Proteobacteria|c__Epsilonproteobacteria|o__Campylobacterales|f__Campylobacteraceae|g__Campylobacter|s__Campylobacter ureolyticus	Campylobacter ureolyticus	S	Bacteria	0.00330042	0.0005472	0	0.199141	6.88308e-05	0.000209548	0.00182443	0.00545771
1032069	d__Bacteria|p__Proteobacteria|c__Epsilonproteobacteria|o__Campylobacterales|f__Campylobacteraceae|g__Campylobacter|s__Campylobacter ureolyticus|t__Campylobacter ureolyticus RIGS 9880	Campylobacter ureolyticus RIGS 9880	S1	Bacteria	0.00330042	0.0005472	0	0.199141	6.88308e-05	0.000209548	0.00182443	0.00545771
213481	d__Bacteria|p__Proteobacteria|c__Oligoflexia|o__Bdellovibrionales	Bdellovibrionales	O	Bacteria	0.0032983	0.000527396	0	0.0971534	0.000228163	0.000310392	0.00313549	0.00983506
213483	d__Bacteria|p__Proteobacteria|c__Oligoflexia|o__Bdellovibrionales|f__Bdellovibrionaceae	Bdellovibrionaceae	F	Bacteria	0.0032983	0.000527396	0	0.0971534	0.000228163	0.000310392	0.00313549	0.00983506
958	d__Bacteria|p__Proteobacteria|c__Oligoflexia|o__Bdellovibrionales|f__Bdellovibrionaceae|g__Bdellovibrio	Bdellovibrio	G	Bacteria	0.0032983	0.000527396	0	0.0971534	0.000228163	0.000310392	0.00313549	0.00983506
106590	d__Bacteria|p__Proteobacteria|c__Betaproteobacteria|o__Burkholderiales|f__Burkholderiaceae|g__Cupriavidus|s__Cupriavidus necator	Cupriavidus necator	S	Bacteria	0.00329712	7.61489e-05	0	0.11287	1.07993e-05	2.99468e-05	0.000490914	0.0104042
1160721	d__Bacteria|p__Firmicutes|c__Clostridia|o__Clostridiales|f__Ruminococcaceae|g__Ruminococcus|s__Ruminococcus bicirculans	Ruminococcus bicirculans	S	Bacteria	0.00329665	0.000161127	0	0.144301	0	0	0.00281974	0.00818051
2038	d__Bacteria|p__Actinobacteria|c__Actinobacteria|o__Micrococcales|g__Tropheryma	Tropheryma	G	Bacteria	0.00328949	5.76263e-05	0	0.0443018	0	0	0.000644601	0.0134434
2039	d__Bacteria|p__Actinobacteria|c__Actinobacteria|o__Micrococcales|g__Tropheryma|s__Tropheryma whipplei	Tropheryma whipplei	S	Bacteria	0.00328949	5.76263e-05	0	0.0443018	0	0	0.000644601	0.0134434
135620	d__Bacteria|p__Proteobacteria|c__Gammaproteobacteria|o__Oceanospirillales|f__Oceanospirillaceae	Oceanospirillaceae	F	Bacteria	0.00328901	0.00074914	2.06386e-05	0.101788	7.64033e-05	0.000193863	0.00230876	0.0100482
88723	d__Archaea|p__Euryarchaeota|c__Halobacteria|o__Natrialbales|f__Natrialbaceae|g__Natrinema	Natrinema	G	Archaea	0.00328651	0.000433747	0	0.0554625	2.71719e-05	0.000118598	0.00202817	0.00887066
1159083	d__Bacteria|p__Firmicutes|c__Bacilli|o__Lactobacillales|f__Streptococcaceae|g__Streptococcus|s__Streptococcus pneumoniae|t__Streptococcus pneumoniae PCS8235	Streptococcus pneumoniae PCS8235	S1	Bacteria	0.00328219	0.000255832	0	0.19401	0	0	0.00197462	0.0079868
2120	d__Bacteria|p__Tenericutes|c__Mollicutes|o__Mycoplasmatales|f__Mycoplasmataceae|g__Mycoplasma|s__Mycoplasma neurolyticum	Mycoplasma neurolyticum	S	Bacteria	0.00327805	0.000614021	0	0.130013	0.000130058	0.000276709	0.00159145	0.00522518
28188	d__Bacteria|p__Bacteroidetes|c__Flavobacteriia|o__Flavobacteriales|f__Flavobacteriaceae|g__Capnocytophaga|s__Capnocytophaga canimorsus	Capnocytophaga canimorsus	S	Bacteria	0.00326257	0.00078376	0	0.0874179	9.18072e-05	0.000274194	0.0022149	0.00620078
98804	d__Bacteria|p__Proteobacteria|c__Gammaproteobacteria|o__Enterobacterales|f__Erwiniaceae|g__Buchnera|s__Buchnera aphidicola|t__Buchnera aphidicola (Tuberolachnus salignus)	Buchnera aphidicola (Tuberolachnus salignus)	S1	Bacteria	0.00325713	0.000611372	0	0.121699	0.000136822	0.000256632	0.00185253	0.00524509
28263	d__Bacteria|p__Actinobacteria|c__Actinobacteria|o__Actinomycetales|f__Actinomycetaceae|g__Arcanobacterium	Arcanobacterium	G	Bacteria	0.00324374	0.000163769	0	0.142829	1.89135e-05	4.39262e-05	0.0026955	0.00969374
1508635	d__Bacteria|p__Chloroflexi|c__Chloroflexia|o__Chloroflexales|f__Roseiflexaceae	Roseiflexaceae	F	Bacteria	0.00323622	0.000124074	0	0.0402391	0	3.52918e-05	0.00051584	0.0152887
120961	d__Bacteria|p__Chloroflexi|c__Chloroflexia|o__Chloroflexales|f__Roseiflexaceae|g__Roseiflexus	Roseiflexus	G	Bacteria	0.00323622	0.000124074	0	0.0402391	0	3.52918e-05	0.00051584	0.0152887
492670	d__Bacteria|p__Firmicutes|c__Bacilli|o__Bacillales|f__Bacillaceae|g__Bacillus|s__Bacillus velezensis	Bacillus velezensis	S	Bacteria	0.00323249	0.00140756	3.11139e-05	0.0439374	0.000112934	0.000346405	0.00411555	0.00902844
1575	d__Bacteria|p__Actinobacteria|c__Actinobacteria|o__Micrococcales|f__Microbacteriaceae|g__Leifsonia|s__Leifsonia xyli	Leifsonia xyli	S	Bacteria	0.00323051	0.000351497	0	0.0470622	4.6411e-05	9.7808e-05	0.00247946	0.0121968
1538644	d__Bacteria|p__Bacteroidetes|c__Sphingobacteriia|o__Sphingobacteriales|f__Sphingobacteriaceae|g__Sphingobacterium|s__Sphingobacterium sp. ML3W	Sphingobacterium sp. ML3W	S	Bacteria	0.00322487	7.8567e-05	0	0.102378	0	1.98116e-05	0.00037896	0.00461553
341045	d__Bacteria|p__Proteobacteria|c__Betaproteobacteria|o__Burkholderiales|f__Oxalobacteraceae|g__Herbaspirillum|s__Herbaspirillum hiltneri	Herbaspirillum hiltneri	S	Bacteria	0.00322051	6.47045e-05	0	0.0975604	0	0	0.000854725	0.0124492
1262470	d__Bacteria|p__Proteobacteria|c__Betaproteobacteria|o__Burkholderiales|f__Oxalobacteraceae|g__Herbaspirillum|s__Herbaspirillum hiltneri|t__Herbaspirillum hiltneri N3	Herbaspirillum hiltneri N3	S1	Bacteria	0.00322051	6.47045e-05	0	0.0975604	0	0	0.000854725	0.0124492
1234	d__Bacteria|p__Nitrospirae|c__Nitrospira|o__Nitrospirales|f__Nitrospiraceae|g__Nitrospira	Nitrospira	G	Bacteria	0.00321904	0.000287224	0	0.0578106	2.40353e-05	9.03943e-05	0.00147904	0.0131945
292625	d__Bacteria|p__Chloroflexi|c__Anaerolineae	Anaerolineae	C	Bacteria	0.00321715	0.000194783	0	0.084483	0	4.08811e-05	0.00141329	0.0126928
292629	d__Bacteria|p__Chloroflexi|c__Anaerolineae|o__Anaerolineales	Anaerolineales	O	Bacteria	0.00321715	0.000194783	0	0.084483	0	4.08811e-05	0.00141329	0.0126928
292628	d__Bacteria|p__Chloroflexi|c__Anaerolineae|o__Anaerolineales|f__Anaerolineaceae	Anaerolineaceae	F	Bacteria	0.00321715	0.000194783	0	0.084483	0	4.08811e-05	0.00141329	0.0126928
207745	d__Bacteria|p__Proteobacteria|c__Betaproteobacteria|o__Burkholderiales|f__Comamonadaceae|g__Variovorax|s__Variovorax sp. WDL1	Variovorax sp. WDL1	S	Bacteria	0.00321237	8.78138e-05	0	0.0866451	0	2.493e-05	0.000517654	0.0113127
93064	d__Bacteria|p__Proteobacteria|c__Alphaproteobacteria|o__Sphingomonadales|f__Sphingomonadaceae|g__Sphingomonas|s__Sphingomonas koreensis	Sphingomonas koreensis	S	Bacteria	0.00320734	0.000179524	0	0.0387964	1.37671e-05	4.10038e-05	0.0013222	0.0137034
1331682	d__Bacteria|p__Actinobacteria|c__Actinobacteria|o__Micrococcales|f__Dermabacteraceae|g__Brachybacterium|s__Brachybacterium ginsengisoli	Brachybacterium ginsengisoli	S	Bacteria	0.00320346	6.47411e-05	0	0.0393522	0	2.21171e-05	0.000429689	0.0150421
2419	d__Bacteria|p__Thermotogae|c__Thermotogae|o__Thermotogales	Thermotogales	O	Bacteria	0.0032019	0.00137626	4.0916e-05	0.0547715	0.000152339	0.000379609	0.00369194	0.00668699
181487	d__Bacteria|p__Actinobacteria|c__Actinobacteria|o__Actinomycetales|f__Actinomycetaceae|g__Schaalia|s__Schaalia cardiffensis	Schaalia cardiffensis	S	Bacteria	0.00319794	0.000134188	0	0.380884	0	0	0.0016173	0.00632428
[truncated: 12,343 more rows]
