# Supplementary material for: Shotgun transcriptome, spatial omics, and isothermal profiling of SARS-CoV-2 infection reveals unique host responses, viral diversification, and drug interactions
Source: Nat Commun. 2021 Mar 12;12:1660. doi: 10.1038/s41467-021-21361-7 (PMC7954844; doi:10.1038/s41467-021-21361-7)
Supplement: Supplementary file 5 — Supplementary Data 2 [file 41467_2021_21361_MOESM5_ESM.xlsx]

## Sheet: Positive Test
Supplementary Table 2: Other Taxonomic Alignments for SARS-CoV-2 (High-risk false positives)
Taxonomic group (domain, phylum, class, order, family, genus, species, strain)	TaxonName	% match
d__Viruses|o__Nidovirales|f__Coronaviridae|g__Betacoronavirus|s__Severe acute respiratory syndrome-related coronavirus	Severe acute respiratory syndrome-related coronavirus (SARS)	0.950813
d__Viruses|o__Nidovirales|f__Coronaviridae|s__Bat coronavirus BM48-31/BGR/2008	Bat coronavirus BM48-31/BGR/2008	0.003937
d__Eukaryota|k__Metazoa|p__Chordata|c__Mammalia|o__Primates|f__Hominidae|g__Homo|s__Homo sapiens	Homo sapiens	0.00017
d__Viruses|o__Nidovirales|f__Coronaviridae|g__Alphacoronavirus|s__Rhinolophus ferrumequinum alphacoronavirus HuB-2013	Rhinolophus ferrumequinum alphacoronavirus HuB-2013	0.000164
d__Viruses|o__Nidovirales|f__Coronaviridae|g__Betacoronavirus|s__Betacoronavirus 1	Betacoronavirus 1	9.9e-05
d__Viruses|o__Nidovirales|f__Coronaviridae|g__Betacoronavirus|s__Murine coronavirus	Murine coronavirus	8.9e-05
d__Viruses|o__Nidovirales|f__Coronaviridae|g__Betacoronavirus|s__Rousettus bat coronavirus GCCDC1	Rousettus bat coronavirus GCCDC1	5.9e-05
d__Viruses|o__Nidovirales|f__Coronaviridae|s__Bat coronavirus	Bat coronavirus	4.9e-05
d__Bacteria|p__Firmicutes|c__Clostridia|o__Clostridiales|f__Clostridiaceae|g__Clostridium|s__Clostridium botulinum	Clostridium botulinum	4.5e-05
d__Bacteria|p__Firmicutes|c__Clostridia|o__Clostridiales|f__Clostridiaceae|g__Clostridium|s__Clostridium perfringens	Clostridium perfringens	3.7e-05
d__Bacteria|p__Fusobacteria|c__Fusobacteriia|o__Fusobacteriales|f__Fusobacteriaceae|g__Fusobacterium|s__Fusobacterium varium	Fusobacterium varium	2.7e-05
d__Viruses|o__Nidovirales|f__Coronaviridae|g__Alphacoronavirus|s__Myotis ricketti alphacoronavirus Sax-2011	Myotis ricketti alphacoronavirus Sax-2011	2.5e-05
d__Bacteria|p__Proteobacteria|c__Gammaproteobacteria|o__Enterobacterales|f__Erwiniaceae|g__Buchnera|s__Buchnera aphidicola	Buchnera aphidicola	2.4e-05
d__Bacteria|p__Firmicutes|c__Bacilli|o__Bacillales|f__Thermoactinomycetaceae|g__Thermoactinomyces|s__Thermoactinomyces vulgaris	Thermoactinomyces vulgaris	2.3e-05
d__Bacteria|p__Firmicutes|c__Bacilli|o__Lactobacillales|f__Streptococcaceae|g__Streptococcus|s__Streptococcus pyogenes	Streptococcus pyogenes	2.3e-05
d__Bacteria|p__Proteobacteria|c__Alphaproteobacteria|o__Rickettsiales|f__Anaplasmataceae|g__Ehrlichia|s__Ehrlichia sp. HF	Ehrlichia sp. HF	1.8e-05
d__Bacteria|p__Firmicutes|c__Bacilli|o__Bacillales|f__Bacillaceae|g__Bacillus|s__Bacillus cereus	Bacillus cereus	1.7e-05
d__Bacteria|p__Bacteroidetes|c__Bacteroidia|o__Bacteroidales|g__Candidatus Azobacteroides|s__Candidatus Azobacteroides pseudotrichonymphae	Candidatus Azobacteroides pseudotrichonymphae	1.7e-05
d__Viruses|o__Nidovirales|f__Coronaviridae|g__Betacoronavirus|s__Rousettus bat coronavirus HKU9	Rousettus bat coronavirus HKU9	1.5e-05
d__Viruses|s__Beihai picorna-like virus 116	Beihai picorna-like virus 116	1.5e-05
d__Bacteria|p__Proteobacteria|c__Epsilonproteobacteria|o__Campylobacterales|f__Helicobacteraceae|g__Helicobacter|s__Helicobacter pylori	Helicobacter pylori	1.4e-05
d__Bacteria|p__Proteobacteria|c__Betaproteobacteria|o__Burkholderiales|f__Oxalobacteraceae|g__Janthinobacterium|s__Janthinobacterium sp. B9-8	Janthinobacterium sp. B9-8	1.4e-05
d__Eukaryota|p__Apicomplexa|c__Aconoidasida|o__Haemosporida|f__Plasmodiidae|g__Plasmodium|s__Plasmodium coatneyi	Plasmodium coatneyi	1.4e-05
d__Bacteria|p__Proteobacteria|c__Gammaproteobacteria|o__Enterobacterales|f__Yersiniaceae|g__Serratia|s__Serratia symbiotica	Serratia symbiotica	1.3e-05
d__Bacteria|p__Proteobacteria|c__Gammaproteobacteria|o__Pseudomonadales|f__Moraxellaceae|g__Acinetobacter|s__Acinetobacter baumannii	Acinetobacter baumannii	1.3e-05
d__Bacteria|p__Firmicutes|c__Clostridia|o__Clostridiales|f__Clostridiaceae|g__Clostridium|s__Clostridium septicum	Clostridium septicum	1.3e-05
d__Viruses|o__Nidovirales|f__Coronaviridae|g__Betacoronavirus|s__Tylonycteris bat coronavirus HKU4	Tylonycteris bat coronavirus HKU4	1.2e-05
d__Bacteria|p__Firmicutes|c__Bacilli|o__Bacillales|f__Staphylococcaceae|g__Staphylococcus|s__Staphylococcus cohnii	Staphylococcus cohnii	1.2e-05
d__Bacteria|p__Firmicutes|c__Clostridia|o__Clostridiales|f__Clostridiaceae|g__Caloranaerobacter|s__Caloranaerobacter azorensis	Caloranaerobacter azorensis	1.2e-05
d__Bacteria|p__Cyanobacteria|o__Nostocales|f__Calotrichaceae|g__Calothrix|s__Calothrix sp. NIES-2098	Calothrix sp. NIES-2098	1.2e-05
d__Viruses|o__Nidovirales|f__Coronaviridae|g__Betacoronavirus|s__Bat Hp-betacoronavirus Zhejiang2013	Bat Hp-betacoronavirus Zhejiang2013	1.1e-05
d__Bacteria|p__Proteobacteria|c__Gammaproteobacteria|o__Enterobacterales|f__Erwiniaceae|g__Erwinia|s__Candidatus Erwinia haradaeae	Candidatus Erwinia haradaeae	1.1e-05
d__Bacteria|p__Proteobacteria|c__Gammaproteobacteria|o__Thiotrichales|f__Thiotrichaceae|g__Thioploca|s__Thioploca ingrica	Thioploca ingrica	1.1e-05
d__Bacteria|p__Proteobacteria|c__Alphaproteobacteria|o__Rhodospirillales|f__Acetobacteraceae|g__Bombella|s__Bombella sp. KACC 21507	Bombella sp. KACC 21507	1.1e-05
d__Bacteria|p__Cyanobacteria|o__Chroococcales|f__Aphanothecaceae|g__Candidatus Atelocyanobacterium|s__Candidatus Atelocyanobacterium thalassa	Candidatus Atelocyanobacterium thalassa	1.1e-05
d__Bacteria|p__Proteobacteria|c__Gammaproteobacteria|o__Enterobacterales|f__Erwiniaceae|g__Wigglesworthia|s__Wigglesworthia glossinidia	Wigglesworthia glossinidia	1e-05
d__Bacteria|p__Proteobacteria|c__Gammaproteobacteria|o__Enterobacterales|f__Enterobacteriaceae|g__Enterobacter|s__Enterobacter hormaechei	Enterobacter hormaechei	1e-05
d__Bacteria|p__Proteobacteria|c__Gammaproteobacteria|o__Alteromonadales|f__Colwelliaceae|g__Colwellia|s__Colwellia sp. PAMC 20917	Colwellia sp. PAMC 20917	1e-05
d__Bacteria|p__Proteobacteria|c__Betaproteobacteria|o__Neisseriales|f__Neisseriaceae|g__Neisseria|s__Neisseria flavescens	Neisseria flavescens	1e-05
d__Bacteria|p__Bacteroidetes|c__Flavobacteriia|o__Flavobacteriales|f__Flavobacteriaceae|g__Lutibacter|s__Lutibacter profundi	Lutibacter profundi	1e-05

## Sheet: Negative Test
Negative test: 10 million simulated metagenomics reads from human genome and every bacteria/archaea/virus/protozoa/fungi complete genome in Refseq except SARS-CoV and SARS-CoV-2
TaxID	Taxon	TaxonName	RelAbundance	Reads	TaxReads	rank
0	x__unclassified	unclassified	0.01	733	733	U
694009	d__Viruses|o__Nidovirales|f__Coronaviridae|g__Betacoronavirus|s__Severe acute respiratory syndrome-related coronavirus	Severe acute respiratory syndrome-related coronavirus	0	0	0	S
2697049	d__Viruses|o__Nidovirales|f__Coronaviridae|g__Betacoronavirus|s__Severe acute respiratory syndrome-related coronavirus|t__Severe acute respiratory syndrome coronavirus 2	Severe acute respiratory syndrome coronavirus 2	0	0	0	S1
2	d__Bacteria	Bacteria	72.2	7220322	1455	D
1224	d__Bacteria|p__Proteobacteria	Proteobacteria	44.47	4446929	846	P
1236	d__Bacteria|p__Proteobacteria|c__Gammaproteobacteria	Gammaproteobacteria	30.8	3079961	3879	C
10239	d__Viruses	Viruses	19.12	1911733	209	D
91347	d__Bacteria|p__Proteobacteria|c__Gammaproteobacteria|o__Enterobacterales	Enterobacterales	16.68	1668394	127708	O
1239	d__Bacteria|p__Firmicutes	Firmicutes	13.93	1392730	1952	P
543	d__Bacteria|p__Proteobacteria|c__Gammaproteobacteria|o__Enterobacterales|f__Enterobacteriaceae	Enterobacteriaceae	12.83	1283183	547619	F
91061	d__Bacteria|p__Firmicutes|c__Bacilli	Bacilli	12.46	1246222	15897	C
2759	d__Eukaryota	Eukaryota	7.65	764792	1267	D
1385	d__Bacteria|p__Firmicutes|c__Bacilli|o__Bacillales	Bacillales	6.28	628256	864	O
28211	d__Bacteria|p__Proteobacteria|c__Alphaproteobacteria	Alphaproteobacteria	6.21	620863	806	C
135614	d__Bacteria|p__Proteobacteria|c__Gammaproteobacteria|o__Xanthomonadales	Xanthomonadales	6.15	615098	1	O
32033	d__Bacteria|p__Proteobacteria|c__Gammaproteobacteria|o__Xanthomonadales|f__Xanthomonadaceae	Xanthomonadaceae	6.13	613347	20	F
186826	d__Bacteria|p__Firmicutes|c__Bacilli|o__Lactobacillales	Lactobacillales	6.02	602069	16995	O
338	d__Bacteria|p__Proteobacteria|c__Gammaproteobacteria|o__Xanthomonadales|f__Xanthomonadaceae|g__Xanthomonas	Xanthomonas	5.92	591908	1120	G
28216	d__Bacteria|p__Proteobacteria|c__Betaproteobacteria	Betaproteobacteria	5.83	583101	212	C
456327	d__Bacteria|p__Proteobacteria|c__Gammaproteobacteria|o__Xanthomonadales|f__Xanthomonadaceae|g__Xanthomonas|s__Xanthomonas euvesicatoria	Xanthomonas euvesicatoria	5.45	545221	21	S
359387	d__Bacteria|p__Proteobacteria|c__Gammaproteobacteria|o__Xanthomonadales|f__Xanthomonadaceae|g__Xanthomonas|s__Xanthomonas euvesicatoria|t__Xanthomonas euvesicatoria pv. alfalfae	Xanthomonas euvesicatoria pv. alfalfae	5.45	544857	0	S1
80840	d__Bacteria|p__Proteobacteria|c__Betaproteobacteria|o__Burkholderiales	Burkholderiales	5.05	504784	742	O
201174	d__Bacteria|p__Actinobacteria	Actinobacteria	4.49	448742	15	P
203691	d__Bacteria|p__Spirochaetes	Spirochaetes	4.48	447873	0	P
203692	d__Bacteria|p__Spirochaetes|c__Spirochaetia	Spirochaetia	4.48	447873	0	C
1760	d__Bacteria|p__Actinobacteria|c__Actinobacteria	Actinobacteria	4.37	436850	266	C
136	d__Bacteria|p__Spirochaetes|c__Spirochaetia|o__Spirochaetales	Spirochaetales	4.28	427782	0	O
1643685	d__Bacteria|p__Spirochaetes|c__Spirochaetia|o__Spirochaetales|f__Borreliaceae	Borreliaceae	4.1	410047	27	F
138	d__Bacteria|p__Spirochaetes|c__Spirochaetia|o__Spirochaetales|f__Borreliaceae|g__Borrelia	Borrelia	3.54	353618	1395	G
28883	d__Viruses|o__Caudovirales	Caudovirales	3.5	350053	787	O
72274	d__Bacteria|p__Proteobacteria|c__Gammaproteobacteria|o__Pseudomonadales	Pseudomonadales	3.3	329675	56	O
5794	d__Eukaryota|p__Apicomplexa	Apicomplexa	3.21	321028	39	P
119060	d__Bacteria|p__Proteobacteria|c__Betaproteobacteria|o__Burkholderiales|f__Burkholderiaceae	Burkholderiaceae	3.2	320006	1446	F
186817	d__Bacteria|p__Firmicutes|c__Bacilli|o__Bacillales|f__Bacillaceae	Bacillaceae	2.86	285896	5927	F
356	d__Bacteria|p__Proteobacteria|c__Alphaproteobacteria|o__Rhizobiales	Rhizobiales	2.79	278897	178	O
47466	d__Bacteria|p__Spirochaetes|c__Spirochaetia|o__Spirochaetales|f__Borreliaceae|g__Borrelia|s__Borrelia miyamotoi	Borrelia miyamotoi	2.66	265547	265079	S
1386	d__Bacteria|p__Firmicutes|c__Bacilli|o__Bacillales|f__Bacillaceae|g__Bacillus	Bacillus	2.57	257468	76165	G
422676	d__Eukaryota|p__Apicomplexa|c__Aconoidasida	Aconoidasida	2.51	251415	1	C
90964	d__Bacteria|p__Firmicutes|c__Bacilli|o__Bacillales|f__Staphylococcaceae	Staphylococcaceae	2.43	243387	2303	F
1279	d__Bacteria|p__Firmicutes|c__Bacilli|o__Bacillales|f__Staphylococcaceae|g__Staphylococcus	Staphylococcus	2.36	235845	45750	G
590	d__Bacteria|p__Proteobacteria|c__Gammaproteobacteria|o__Enterobacterales|f__Enterobacteriaceae|g__Salmonella	Salmonella	2.28	227531	71530	G
33958	d__Bacteria|p__Firmicutes|c__Bacilli|o__Lactobacillales|f__Lactobacillaceae	Lactobacillaceae	2.21	221242	20040	F
85007	d__Bacteria|p__Actinobacteria|c__Actinobacteria|o__Corynebacteriales	Corynebacteriales	2.14	214353	300	O
561	d__Bacteria|p__Proteobacteria|c__Gammaproteobacteria|o__Enterobacterales|f__Enterobacteriaceae|g__Escherichia	Escherichia	2.08	208381	10123	G
2497569	d__Viruses|p__Negarnaviricota	Negarnaviricota	2.07	206888	0	P
5819	d__Eukaryota|p__Apicomplexa|c__Aconoidasida|o__Haemosporida	Haemosporida	2.05	204816	0	O
1639119	d__Eukaryota|p__Apicomplexa|c__Aconoidasida|o__Haemosporida|f__Plasmodiidae	Plasmodiidae	2.05	204816	0	F
5820	d__Eukaryota|p__Apicomplexa|c__Aconoidasida|o__Haemosporida|f__Plasmodiidae|g__Plasmodium	Plasmodium	2.05	204816	108	G
4751	d__Eukaryota|k__Fungi	Fungi	2.02	202143	0	K
562	d__Bacteria|p__Proteobacteria|c__Gammaproteobacteria|o__Enterobacterales|f__Enterobacteriaceae|g__Escherichia|s__Escherichia coli	Escherichia coli	1.93	192601	185534	S
1578	d__Bacteria|p__Firmicutes|c__Bacilli|o__Lactobacillales|f__Lactobacillaceae|g__Lactobacillus	Lactobacillus	1.88	188048	42685	G
570	d__Bacteria|p__Proteobacteria|c__Gammaproteobacteria|o__Enterobacterales|f__Enterobacteriaceae|g__Klebsiella	Klebsiella	1.86	186294	62495	G
1300	d__Bacteria|p__Firmicutes|c__Bacilli|o__Lactobacillales|f__Streptococcaceae	Streptococcaceae	1.83	183282	1056	F
10699	d__Viruses|o__Caudovirales|f__Siphoviridae	Siphoviridae	1.78	177524	2130	F
4890	d__Eukaryota|k__Fungi|p__Ascomycota	Ascomycota	1.75	175301	0	P
468	d__Bacteria|p__Proteobacteria|c__Gammaproteobacteria|o__Pseudomonadales|f__Moraxellaceae	Moraxellaceae	1.73	172942	618	F
32008	d__Bacteria|p__Proteobacteria|c__Betaproteobacteria|o__Burkholderiales|f__Burkholderiaceae|g__Burkholderia	Burkholderia	1.62	162199	5186	G
135623	d__Bacteria|p__Proteobacteria|c__Gammaproteobacteria|o__Vibrionales	Vibrionales	1.57	157343	0	O
641	d__Bacteria|p__Proteobacteria|c__Gammaproteobacteria|o__Vibrionales|f__Vibrionaceae	Vibrionaceae	1.57	157343	272	F
135621	d__Bacteria|p__Proteobacteria|c__Gammaproteobacteria|o__Pseudomonadales|f__Pseudomonadaceae	Pseudomonadaceae	1.57	156677	84	F
10880	d__Viruses|f__Reoviridae	Reoviridae	1.55	155208	0	F
469	d__Bacteria|p__Proteobacteria|c__Gammaproteobacteria|o__Pseudomonadales|f__Moraxellaceae|g__Acinetobacter	Acinetobacter	1.55	155006	67580	G
28901	d__Bacteria|p__Proteobacteria|c__Gammaproteobacteria|o__Enterobacterales|f__Enterobacteriaceae|g__Salmonella|s__Salmonella enterica	Salmonella enterica	1.55	154754	122463	S
1301	d__Bacteria|p__Firmicutes|c__Bacilli|o__Lactobacillales|f__Streptococcaceae|g__Streptococcus	Streptococcus	1.53	153383	33037	G
286	d__Bacteria|p__Proteobacteria|c__Gammaproteobacteria|o__Pseudomonadales|f__Pseudomonadaceae|g__Pseudomonas	Pseudomonas	1.51	151471	44894	G
1280	d__Bacteria|p__Firmicutes|c__Bacilli|o__Bacillales|f__Staphylococcaceae|g__Staphylococcus|s__Staphylococcus aureus	Staphylococcus aureus	1.49	148667	147044	S
81852	d__Bacteria|p__Firmicutes|c__Bacilli|o__Lactobacillales|f__Enterococcaceae	Enterococcaceae	1.43	143299	663	F
204455	d__Bacteria|p__Proteobacteria|c__Alphaproteobacteria|o__Rhodobacterales	Rhodobacterales	1.43	142620	0	O
31989	d__Bacteria|p__Proteobacteria|c__Alphaproteobacteria|o__Rhodobacterales|f__Rhodobacteraceae	Rhodobacteraceae	1.41	141368	7645	F
662	d__Bacteria|p__Proteobacteria|c__Gammaproteobacteria|o__Vibrionales|f__Vibrionaceae|g__Vibrio	Vibrio	1.38	138378	11449	G
1350	d__Bacteria|p__Firmicutes|c__Bacilli|o__Lactobacillales|f__Enterococcaceae|g__Enterococcus	Enterococcus	1.36	136016	20659	G
506	d__Bacteria|p__Proteobacteria|c__Betaproteobacteria|o__Burkholderiales|f__Alcaligenaceae	Alcaligenaceae	1.35	135215	243	F
976	d__Bacteria|p__Bacteroidetes	Bacteroidetes	1.34	133619	103	P
186801	d__Bacteria|p__Firmicutes|c__Clostridia	Clostridia	1.31	131347	12	C
82115	d__Bacteria|p__Proteobacteria|c__Alphaproteobacteria|o__Rhizobiales|f__Rhizobiaceae	Rhizobiaceae	1.3	129962	2576	F
2497576	d__Viruses|p__Negarnaviricota|c__Ellioviricetes	Ellioviricetes	1.26	126285	0	C
1980410	d__Viruses|p__Negarnaviricota|c__Ellioviricetes|o__Bunyavirales	Bunyavirales	1.26	126285	0	O
29547	d__Bacteria|p__Proteobacteria|c__Epsilonproteobacteria	Epsilonproteobacteria	1.26	125704	2	C
213849	d__Bacteria|p__Proteobacteria|c__Epsilonproteobacteria|o__Campylobacterales	Campylobacterales	1.25	125310	2	O
186802	d__Bacteria|p__Firmicutes|c__Clostridia|o__Clostridiales	Clostridiales	1.22	122237	1221	O
33682	d__Eukaryota|p__Euglenozoa	Euglenozoa	1.22	122207	0	P
5653	d__Eukaryota|p__Euglenozoa|c__Kinetoplastea	Kinetoplastea	1.22	122207	0	C
2704949	d__Eukaryota|p__Euglenozoa|c__Kinetoplastea|o__Trypanosomatida	Trypanosomatida	1.22	122207	0	O
5654	d__Eukaryota|p__Euglenozoa|c__Kinetoplastea|o__Trypanosomatida|f__Trypanosomatidae	Trypanosomatidae	1.22	122207	5	F
517	d__Bacteria|p__Proteobacteria|c__Betaproteobacteria|o__Burkholderiales|f__Alcaligenaceae|g__Bordetella	Bordetella	1.22	121813	74864	G
5658	d__Eukaryota|p__Euglenozoa|c__Kinetoplastea|o__Trypanosomatida|f__Trypanosomatidae|g__Leishmania	Leishmania	1.18	118343	142	G
1762	d__Bacteria|p__Actinobacteria|c__Actinobacteria|o__Corynebacteriales|f__Mycobacteriaceae	Mycobacteriaceae	1.11	111181	3290	F
1117	d__Bacteria|p__Cyanobacteria	Cyanobacteria	1.06	106099	39	P
106589	d__Bacteria|p__Proteobacteria|c__Betaproteobacteria|o__Burkholderiales|f__Burkholderiaceae|g__Cupriavidus	Cupriavidus	1.02	101660	6047	G
573	d__Bacteria|p__Proteobacteria|c__Gammaproteobacteria|o__Enterobacterales|f__Enterobacteriaceae|g__Klebsiella|s__Klebsiella pneumoniae	Klebsiella pneumoniae	0.98	97679	94348	S
2157	d__Archaea	Archaea	0.97	97488	0	D
1763	d__Bacteria|p__Actinobacteria|c__Actinobacteria|o__Corynebacteriales|f__Mycobacteriaceae|g__Mycobacterium	Mycobacterium	0.93	92575	56718	G
1352	d__Bacteria|p__Firmicutes|c__Bacilli|o__Lactobacillales|f__Enterococcaceae|g__Enterococcus|s__Enterococcus faecium	Enterococcus faecium	0.9	90344	89876	S
204441	d__Bacteria|p__Proteobacteria|c__Alphaproteobacteria|o__Rhodospirillales	Rhodospirillales	0.9	90011	0	O
147550	d__Eukaryota|k__Fungi|p__Ascomycota|c__Sordariomycetes	Sordariomycetes	0.89	89110	288	C
72273	d__Bacteria|p__Proteobacteria|c__Gammaproteobacteria|o__Thiotrichales	Thiotrichales	0.87	87385	0	O
544448	d__Bacteria|p__Tenericutes	Tenericutes	0.85	85157	0	P
31969	d__Bacteria|p__Tenericutes|c__Mollicutes	Mollicutes	0.85	84899	4	C
1903411	d__Bacteria|p__Proteobacteria|c__Gammaproteobacteria|o__Enterobacterales|f__Yersiniaceae	Yersiniaceae	0.84	83595	35	F
164546	d__Bacteria|p__Proteobacteria|c__Betaproteobacteria|o__Burkholderiales|f__Burkholderiaceae|g__Cupriavidus|s__Cupriavidus taiwanensis	Cupriavidus taiwanensis	0.83	82782	82756	S
33208	d__Eukaryota|k__Metazoa	Metazoa	0.81	80569	0	K
7711	d__Eukaryota|k__Metazoa|p__Chordata	Chordata	0.81	80569	0	P
40674	d__Eukaryota|k__Metazoa|p__Chordata|c__Mammalia	Mammalia	0.81	80569	0	C
9443	d__Eukaryota|k__Metazoa|p__Chordata|c__Mammalia|o__Primates	Primates	0.81	80569	0	O
9604	d__Eukaryota|k__Metazoa|p__Chordata|c__Mammalia|o__Primates|f__Hominidae	Hominidae	0.81	80569	0	F
9605	d__Eukaryota|k__Metazoa|p__Chordata|c__Mammalia|o__Primates|f__Hominidae|g__Homo	Homo	0.81	80569	0	G
9606	d__Eukaryota|k__Metazoa|p__Chordata|c__Mammalia|o__Primates|f__Hominidae|g__Homo|s__Homo sapiens	Homo sapiens	0.81	80569	80569	S
28890	d__Archaea|p__Euryarchaeota	Euryarchaeota	0.76	75607	0	P
1903409	d__Bacteria|p__Proteobacteria|c__Gammaproteobacteria|o__Enterobacterales|f__Erwiniaceae	Erwiniaceae	0.74	73808	154	F
85006	d__Bacteria|p__Actinobacteria|c__Actinobacteria|o__Micrococcales	Micrococcales	0.73	72742	87	O
464095	d__Viruses|o__Picornavirales	Picornavirales	0.73	72607	146	O
72294	d__Bacteria|p__Proteobacteria|c__Epsilonproteobacteria|o__Campylobacterales|f__Campylobacteraceae	Campylobacteraceae	0.72	71541	6	F
379	d__Bacteria|p__Proteobacteria|c__Alphaproteobacteria|o__Rhizobiales|f__Rhizobiaceae|g__Rhizobium	Rhizobium	0.71	70870	13056	G
1280412	d__Eukaryota|p__Apicomplexa|c__Conoidasida	Conoidasida	0.7	69574	0	C
75739	d__Eukaryota|p__Apicomplexa|c__Conoidasida|o__Eucoccidiorida	Eucoccidiorida	0.7	69574	0	O
85011	d__Bacteria|p__Actinobacteria|c__Actinobacteria|o__Streptomycetales	Streptomycetales	0.69	69484	0	O
2062	d__Bacteria|p__Actinobacteria|c__Actinobacteria|o__Streptomycetales|f__Streptomycetaceae	Streptomycetaceae	0.69	69484	57	F
135616	d__Bacteria|p__Proteobacteria|c__Gammaproteobacteria|o__Thiotrichales|f__Piscirickettsiaceae	Piscirickettsiaceae	0.68	68212	1	F
5809	d__Eukaryota|p__Apicomplexa|c__Conoidasida|o__Eucoccidiorida|f__Sarcocystidae	Sarcocystidae	0.68	67831	4743	F
1883	d__Bacteria|p__Actinobacteria|c__Actinobacteria|o__Streptomycetales|f__Streptomycetaceae|g__Streptomyces	Streptomyces	0.68	67618	5180	G
118882	d__Bacteria|p__Proteobacteria|c__Alphaproteobacteria|o__Rhizobiales|f__Brucellaceae	Brucellaceae	0.66	66451	40	F
1237	d__Bacteria|p__Proteobacteria|c__Gammaproteobacteria|o__Thiotrichales|f__Piscirickettsiaceae|g__Piscirickettsia	Piscirickettsia	0.65	65325	0	G
1238	d__Bacteria|p__Proteobacteria|c__Gammaproteobacteria|o__Thiotrichales|f__Piscirickettsiaceae|g__Piscirickettsia|s__Piscirickettsia salmonis	Piscirickettsia salmonis	0.65	65325	65311	S
194	d__Bacteria|p__Proteobacteria|c__Epsilonproteobacteria|o__Campylobacterales|f__Campylobacteraceae|g__Campylobacter	Campylobacter	0.64	63677	12629	G
135625	d__Bacteria|p__Proteobacteria|c__Gammaproteobacteria|o__Pasteurellales	Pasteurellales	0.63	63324	0	O
712	d__Bacteria|p__Proteobacteria|c__Gammaproteobacteria|o__Pasteurellales|f__Pasteurellaceae	Pasteurellaceae	0.63	63324	1406	F
1903410	d__Bacteria|p__Proteobacteria|c__Gammaproteobacteria|o__Enterobacterales|f__Pectobacteriaceae	Pectobacteriaceae	0.63	63045	360	F
234	d__Bacteria|p__Proteobacteria|c__Alphaproteobacteria|o__Rhizobiales|f__Brucellaceae|g__Brucella	Brucella	0.63	62548	54647	G
2085	d__Bacteria|p__Tenericutes|c__Mollicutes|o__Mycoplasmatales	Mycoplasmatales	0.62	61640	0	O
2092	d__Bacteria|p__Tenericutes|c__Mollicutes|o__Mycoplasmatales|f__Mycoplasmataceae	Mycoplasmataceae	0.62	61640	2	F
5665	d__Eukaryota|p__Euglenozoa|c__Kinetoplastea|o__Trypanosomatida|f__Trypanosomatidae|g__Leishmania|s__Leishmania mexicana	Leishmania mexicana	0.61	60509	0	S
929439	d__Eukaryota|p__Euglenozoa|c__Kinetoplastea|o__Trypanosomatida|f__Trypanosomatidae|g__Leishmania|s__Leishmania mexicana|t__Leishmania mexicana MHOM/GT/2001/U1103	Leishmania mexicana MHOM/GT/2001/U1103	0.61	60509	60509	S1
1653	d__Bacteria|p__Actinobacteria|c__Actinobacteria|o__Corynebacteriales|f__Corynebacteriaceae	Corynebacteriaceae	0.6	60236	114	F
2093	d__Bacteria|p__Tenericutes|c__Mollicutes|o__Mycoplasmatales|f__Mycoplasmataceae|g__Mycoplasma	Mycoplasma	0.6	60150	3474	G
1716	d__Bacteria|p__Actinobacteria|c__Actinobacteria|o__Corynebacteriales|f__Corynebacteriaceae|g__Corynebacterium	Corynebacterium	0.6	60121	4690	G
204428	d__Bacteria|p__Chlamydiae	Chlamydiae	0.59	59410	0	P
204429	d__Bacteria|p__Chlamydiae|c__Chlamydiia	Chlamydiia	0.59	59410	0	C
117743	d__Bacteria|p__Bacteroidetes|c__Flavobacteriia	Flavobacteriia	0.59	58791	0	C
200644	d__Bacteria|p__Bacteroidetes|c__Flavobacteriia|o__Flavobacteriales	Flavobacteriales	0.59	58791	4	O
51291	d__Bacteria|p__Chlamydiae|c__Chlamydiia|o__Chlamydiales	Chlamydiales	0.59	58784	0	O
809	d__Bacteria|p__Chlamydiae|c__Chlamydiia|o__Chlamydiales|f__Chlamydiaceae	Chlamydiaceae	0.59	58784	0	F
810	d__Bacteria|p__Chlamydiae|c__Chlamydiia|o__Chlamydiales|f__Chlamydiaceae|g__Chlamydia	Chlamydia	0.59	58784	838	G
204457	d__Bacteria|p__Proteobacteria|c__Alphaproteobacteria|o__Sphingomonadales	Sphingomonadales	0.59	58688	486	O
2497574	d__Viruses|p__Negarnaviricota|c__Monjiviricetes	Monjiviricetes	0.58	58275	0	C
433	d__Bacteria|p__Proteobacteria|c__Alphaproteobacteria|o__Rhodospirillales|f__Acetobacteraceae	Acetobacteraceae	0.57	57406	2180	F
11157	d__Viruses|p__Negarnaviricota|c__Monjiviricetes|o__Mononegavirales	Mononegavirales	0.57	56808	0	O
64895	d__Bacteria|p__Spirochaetes|c__Spirochaetia|o__Spirochaetales|f__Borreliaceae|g__Borreliella	Borreliella	0.56	56402	4937	G
72293	d__Bacteria|p__Proteobacteria|c__Epsilonproteobacteria|o__Campylobacterales|f__Helicobacteraceae	Helicobacteraceae	0.54	53718	1	F
206351	d__Bacteria|p__Proteobacteria|c__Betaproteobacteria|o__Neisseriales	Neisseriales	0.54	53632	2	O
31979	d__Bacteria|p__Firmicutes|c__Clostridia|o__Clostridiales|f__Clostridiaceae	Clostridiaceae	0.53	52812	3	F
41297	d__Bacteria|p__Proteobacteria|c__Alphaproteobacteria|o__Sphingomonadales|f__Sphingomonadaceae	Sphingomonadaceae	0.52	51669	7081	F
209	d__Bacteria|p__Proteobacteria|c__Epsilonproteobacteria|o__Campylobacterales|f__Helicobacteraceae|g__Helicobacter	Helicobacter	0.52	51623	138	G
204037	d__Bacteria|p__Proteobacteria|c__Gammaproteobacteria|o__Enterobacterales|f__Pectobacteriaceae|g__Dickeya	Dickeya	0.51	51102	6023	G
1485	d__Bacteria|p__Firmicutes|c__Clostridia|o__Clostridiales|f__Clostridiaceae|g__Clostridium	Clostridium	0.51	51039	882	G
135622	d__Bacteria|p__Proteobacteria|c__Gammaproteobacteria|o__Alteromonadales	Alteromonadales	0.51	50916	46	O
186820	d__Bacteria|p__Firmicutes|c__Bacilli|o__Bacillales|f__Listeriaceae	Listeriaceae	0.51	50668	6	F
629	d__Bacteria|p__Proteobacteria|c__Gammaproteobacteria|o__Enterobacterales|f__Yersiniaceae|g__Yersinia	Yersinia	0.5	49823	3493	G
1637	d__Bacteria|p__Firmicutes|c__Bacilli|o__Bacillales|f__Listeriaceae|g__Listeria	Listeria	0.5	49784	5820	G
49546	d__Bacteria|p__Bacteroidetes|c__Flavobacteriia|o__Flavobacteriales|f__Flavobacteriaceae	Flavobacteriaceae	0.49	49045	245	F
481	d__Bacteria|p__Proteobacteria|c__Betaproteobacteria|o__Neisseriales|f__Neisseriaceae	Neisseriaceae	0.49	48935	58	F
5863	d__Eukaryota|p__Apicomplexa|c__Aconoidasida|o__Piroplasmida	Piroplasmida	0.47	46598	0	O
482	d__Bacteria|p__Proteobacteria|c__Betaproteobacteria|o__Neisseriales|f__Neisseriaceae|g__Neisseria	Neisseria	0.46	46374	6166	G
147541	d__Eukaryota|k__Fungi|p__Ascomycota|c__Dothideomycetes	Dothideomycetes	0.45	44977	0	C
134362	d__Eukaryota|k__Fungi|p__Ascomycota|c__Dothideomycetes|o__Capnodiales	Capnodiales	0.45	44977	0	O
93133	d__Eukaryota|k__Fungi|p__Ascomycota|c__Dothideomycetes|o__Capnodiales|f__Mycosphaerellaceae	Mycosphaerellaceae	0.45	44977	19	F
210	d__Bacteria|p__Proteobacteria|c__Epsilonproteobacteria|o__Campylobacterales|f__Helicobacteraceae|g__Helicobacter|s__Helicobacter pylori	Helicobacter pylori	0.45	44880	39488	S
5855	d__Eukaryota|p__Apicomplexa|c__Aconoidasida|o__Haemosporida|f__Plasmodiidae|g__Plasmodium|s__Plasmodium vivax	Plasmodium vivax	0.45	44582	44582	S
5810	d__Eukaryota|p__Apicomplexa|c__Conoidasida|o__Eucoccidiorida|f__Sarcocystidae|g__Toxoplasma	Toxoplasma	0.44	44054	0	G
5811	d__Eukaryota|p__Apicomplexa|c__Conoidasida|o__Eucoccidiorida|f__Sarcocystidae|g__Toxoplasma|s__Toxoplasma gondii	Toxoplasma gondii	0.44	44054	0	S
508771	d__Eukaryota|p__Apicomplexa|c__Conoidasida|o__Eucoccidiorida|f__Sarcocystidae|g__Toxoplasma|s__Toxoplasma gondii|t__Toxoplasma gondii ME49	Toxoplasma gondii ME49	0.44	44054	44054	S1
547	d__Bacteria|p__Proteobacteria|c__Gammaproteobacteria|o__Enterobacterales|f__Enterobacteriaceae|g__Enterobacter	Enterobacter	0.43	43343	9051	G
1428	d__Bacteria|p__Firmicutes|c__Bacilli|o__Bacillales|f__Bacillaceae|g__Bacillus|s__Bacillus thuringiensis	Bacillus thuringiensis	0.43	43239	37528	S
1590	d__Bacteria|p__Firmicutes|c__Bacilli|o__Lactobacillales|f__Lactobacillaceae|g__Lactobacillus|s__Lactobacillus plantarum	Lactobacillus plantarum	0.43	42804	39933	S
1161	d__Bacteria|p__Cyanobacteria|o__Nostocales	Nostocales	0.43	42717	3346	O
29002	d__Eukaryota|k__Fungi|p__Ascomycota|c__Dothideomycetes|o__Capnodiales|f__Mycosphaerellaceae|g__Cercospora	Cercospora	0.43	42583	0	G
122368	d__Eukaryota|k__Fungi|p__Ascomycota|c__Dothideomycetes|o__Capnodiales|f__Mycosphaerellaceae|g__Cercospora|s__Cercospora beticola	Cercospora beticola	0.43	42583	42583	S
675063	d__Viruses|o__Tymovirales	Tymovirales	0.43	42510	0	O
1639	d__Bacteria|p__Firmicutes|c__Bacilli|o__Bacillales|f__Listeriaceae|g__Listeria|s__Listeria monocytogenes	Listeria monocytogenes	0.41	41125	40935	S
639021	d__Eukaryota|k__Fungi|p__Ascomycota|c__Sordariomycetes|o__Magnaporthales	Magnaporthales	0.41	41123	0	O
2528436	d__Eukaryota|k__Fungi|p__Ascomycota|c__Sordariomycetes|o__Magnaporthales|f__Pyriculariaceae	Pyriculariaceae	0.41	41123	0	F
48558	d__Eukaryota|k__Fungi|p__Ascomycota|c__Sordariomycetes|o__Magnaporthales|f__Pyriculariaceae|g__Pyricularia	Pyricularia	0.41	41123	3085	G
32594	d__Eukaryota|p__Apicomplexa|c__Aconoidasida|o__Piroplasmida|f__Babesiidae	Babesiidae	0.41	41049	0	F
5864	d__Eukaryota|p__Apicomplexa|c__Aconoidasida|o__Piroplasmida|f__Babesiidae|g__Babesia	Babesia	0.41	41049	0	G
118969	d__Bacteria|p__Proteobacteria|c__Gammaproteobacteria|o__Legionellales	Legionellales	0.41	40999	0	O
140	d__Bacteria|p__Spirochaetes|c__Spirochaetia|o__Spirochaetales|f__Borreliaceae|g__Borrelia|s__Borrelia hermsii	Borrelia hermsii	0.4	39892	19868	S
10892	d__Viruses|f__Reoviridae|g__Orbivirus	Orbivirus	0.4	39569	0	G
183963	d__Archaea|p__Euryarchaeota|c__Halobacteria	Halobacteria	0.38	37852	233	C
1314	d__Bacteria|p__Firmicutes|c__Bacilli|o__Lactobacillales|f__Streptococcaceae|g__Streptococcus|s__Streptococcus pyogenes	Streptococcus pyogenes	0.38	37828	37790	S
5866	d__Eukaryota|p__Apicomplexa|c__Aconoidasida|o__Piroplasmida|f__Babesiidae|g__Babesia|s__Babesia bigemina	Babesia bigemina	0.38	37798	37798	S
1980416	d__Viruses|p__Negarnaviricota|c__Ellioviricetes|o__Bunyavirales|f__Peribunyaviridae	Peribunyaviridae	0.37	37172	0	F
39729	d__Viruses|f__Potyviridae	Potyviridae	0.37	37059	0	F
5125	d__Eukaryota|k__Fungi|p__Ascomycota|c__Sordariomycetes|o__Hypocreales	Hypocreales	0.36	36377	295	O
85023	d__Bacteria|p__Actinobacteria|c__Actinobacteria|o__Micrococcales|f__Microbacteriaceae	Microbacteriaceae	0.36	35885	141	F
4891	d__Eukaryota|k__Fungi|p__Ascomycota|c__Saccharomycetes	Saccharomycetes	0.36	35624	0	C
4892	d__Eukaryota|k__Fungi|p__Ascomycota|c__Saccharomycetes|o__Saccharomycetales	Saccharomycetales	0.36	35624	1	O
200643	d__Bacteria|p__Bacteroidetes|c__Bacteroidia	Bacteroidia	0.35	35131	0	C
28450	d__Bacteria|p__Proteobacteria|c__Betaproteobacteria|o__Burkholderiales|f__Burkholderiaceae|g__Burkholderia|s__Burkholderia pseudomallei	Burkholderia pseudomallei	0.35	34842	31925	S
470	d__Bacteria|p__Proteobacteria|c__Gammaproteobacteria|o__Pseudomonadales|f__Moraxellaceae|g__Acinetobacter|s__Acinetobacter baumannii	Acinetobacter baumannii	0.35	34569	33400	S
766	d__Bacteria|p__Proteobacteria|c__Alphaproteobacteria|o__Rickettsiales	Rickettsiales	0.34	33860	0	O
85025	d__Bacteria|p__Actinobacteria|c__Actinobacteria|o__Corynebacteriales|f__Nocardiaceae	Nocardiaceae	0.34	33652	6	F
171549	d__Bacteria|p__Bacteroidetes|c__Bacteroidia|o__Bacteroidales	Bacteroidales	0.34	33584	548	O
302485	d__Bacteria|p__Proteobacteria|c__Alphaproteobacteria|o__Rhodobacterales|f__Rhodobacteraceae|g__Phaeobacter	Phaeobacter	0.33	33346	3635	G
81850	d__Bacteria|p__Firmicutes|c__Bacilli|o__Lactobacillales|f__Leuconostocaceae	Leuconostocaceae	0.33	32812	3192	F
48736	d__Bacteria|p__Proteobacteria|c__Betaproteobacteria|o__Burkholderiales|f__Burkholderiaceae|g__Ralstonia	Ralstonia	0.33	32780	10006	G
41295	d__Bacteria|p__Proteobacteria|c__Alphaproteobacteria|o__Rhodospirillales|f__Rhodospirillaceae	Rhodospirillaceae	0.33	32605	8	F
11572	d__Viruses|p__Negarnaviricota|c__Ellioviricetes|o__Bunyavirales|f__Peribunyaviridae|g__Orthobunyavirus	Orthobunyavirus	0.33	32542	225	G
85471	d__Eukaryota|p__Apicomplexa|c__Aconoidasida|o__Haemosporida|f__Plasmodiidae|g__Plasmodium|s__Plasmodium relictum	Plasmodium relictum	0.32	32035	32035	S
186822	d__Bacteria|p__Firmicutes|c__Bacilli|o__Bacillales|f__Paenibacillaceae	Paenibacillaceae	0.32	31596	11	F
11270	d__Viruses|p__Negarnaviricota|c__Monjiviricetes|o__Mononegavirales|f__Rhabdoviridae	Rhabdoviridae	0.31	31288	0	F
59201	d__Bacteria|p__Proteobacteria|c__Gammaproteobacteria|o__Enterobacterales|f__Enterobacteriaceae|g__Salmonella|s__Salmonella enterica|t__Salmonella enterica subsp. enterica	Salmonella enterica subsp. enterica	0.31	30859	8647	S1
32199	d__Bacteria|p__Proteobacteria|c__Gammaproteobacteria|o__Enterobacterales|f__Erwiniaceae|g__Buchnera	Buchnera	0.31	30618	0	G
9	d__Bacteria|p__Proteobacteria|c__Gammaproteobacteria|o__Enterobacterales|f__Erwiniaceae|g__Buchnera|s__Buchnera aphidicola	Buchnera aphidicola	0.31	30618	1267	S
186804	d__Bacteria|p__Firmicutes|c__Clostridia|o__Clostridiales|f__Peptostreptococcaceae	Peptostreptococcaceae	0.3	30238	66	F
444	d__Bacteria|p__Proteobacteria|c__Gammaproteobacteria|o__Legionellales|f__Legionellaceae	Legionellaceae	0.3	30017	2331	F
2836	d__Eukaryota|p__Bacillariophyta	Bacillariophyta	0.3	29730	1	P
1890424	d__Bacteria|p__Cyanobacteria|o__Synechococcales	Synechococcales	0.3	29697	7	O
1903414	d__Bacteria|p__Proteobacteria|c__Gammaproteobacteria|o__Enterobacterales|f__Morganellaceae	Morganellaceae	0.3	29655	2443	F
813	d__Bacteria|p__Chlamydiae|c__Chlamydiia|o__Chlamydiales|f__Chlamydiaceae|g__Chlamydia|s__Chlamydia trachomatis	Chlamydia trachomatis	0.3	29604	29541	S
85004	d__Bacteria|p__Actinobacteria|c__Actinobacteria|o__Bifidobacteriales	Bifidobacteriales	0.29	28894	0	O
31953	d__Bacteria|p__Actinobacteria|c__Actinobacteria|o__Bifidobacteriales|f__Bifidobacteriaceae	Bifidobacteriaceae	0.29	28894	8	F
1357	d__Bacteria|p__Firmicutes|c__Bacilli|o__Lactobacillales|f__Streptococcaceae|g__Lactococcus	Lactococcus	0.29	28843	586	G
11012	d__Viruses|f__Partitiviridae	Partitiviridae	0.29	28816	0	F
613	d__Bacteria|p__Proteobacteria|c__Gammaproteobacteria|o__Enterobacterales|f__Yersiniaceae|g__Serratia	Serratia	0.29	28812	7556	G
44249	d__Bacteria|p__Firmicutes|c__Bacilli|o__Bacillales|f__Paenibacillaceae|g__Paenibacillus	Paenibacillus	0.29	28687	1702	G
197	d__Bacteria|p__Proteobacteria|c__Epsilonproteobacteria|o__Campylobacterales|f__Campylobacteraceae|g__Campylobacter|s__Campylobacter jejuni	Campylobacter jejuni	0.29	28614	27848	S
28221	d__Bacteria|p__Proteobacteria|c__Deltaproteobacteria	Deltaproteobacteria	0.28	28426	6	C
1870884	d__Bacteria|p__Firmicutes|c__Clostridia|o__Clostridiales|f__Peptostreptococcaceae|g__Clostridioides	Clostridioides	0.28	28220	0	G
1496	d__Bacteria|p__Firmicutes|c__Clostridia|o__Clostridiales|f__Peptostreptococcaceae|g__Clostridioides|s__Clostridioides difficile	Clostridioides difficile	0.28	28220	24781	S
12195	d__Viruses|f__Potyviridae|g__Potyvirus	Potyvirus	0.28	28108	0	G
1827	d__Bacteria|p__Actinobacteria|c__Actinobacteria|o__Corynebacteriales|f__Nocardiaceae|g__Rhodococcus	Rhodococcus	0.27	27377	5020	G
445	d__Bacteria|p__Proteobacteria|c__Gammaproteobacteria|o__Legionellales|f__Legionellaceae|g__Legionella	Legionella	0.27	27106	2040	G
110618	d__Eukaryota|k__Fungi|p__Ascomycota|c__Sordariomycetes|o__Hypocreales|f__Nectriaceae	Nectriaceae	0.27	27090	0	F
5506	d__Eukaryota|k__Fungi|p__Ascomycota|c__Sordariomycetes|o__Hypocreales|f__Nectriaceae|g__Fusarium	Fusarium	0.27	27090	1163	G
520	d__Bacteria|p__Proteobacteria|c__Betaproteobacteria|o__Burkholderiales|f__Alcaligenaceae|g__Bordetella|s__Bordetella pertussis	Bordetella pertussis	0.27	26774	26767	S
1678	d__Bacteria|p__Actinobacteria|c__Actinobacteria|o__Bifidobacteriales|f__Bifidobacteriaceae|g__Bifidobacterium	Bifidobacterium	0.27	26610	1608	G
4893	d__Eukaryota|k__Fungi|p__Ascomycota|c__Saccharomycetes|o__Saccharomycetales|f__Saccharomycetaceae	Saccharomycetaceae	0.26	26092	6	F
5861	d__Eukaryota|p__Apicomplexa|c__Aconoidasida|o__Haemosporida|f__Plasmodiidae|g__Plasmodium|s__Plasmodium yoelii	Plasmodium yoelii	0.26	26083	26083	S
80864	d__Bacteria|p__Proteobacteria|c__Betaproteobacteria|o__Burkholderiales|f__Comamonadaceae	Comamonadaceae	0.26	25689	1333	F
11050	d__Viruses|f__Flaviviridae	Flaviviridae	0.26	25603	0	F
1358	d__Bacteria|p__Firmicutes|c__Bacilli|o__Lactobacillales|f__Streptococcaceae|g__Lactococcus|s__Lactococcus lactis	Lactococcus lactis	0.25	25480	9823	S
1162	d__Bacteria|p__Cyanobacteria|o__Nostocales|f__Nostocaceae	Nostocaceae	0.25	25436	4047	F
675072	d__Viruses|o__Picornavirales|f__Secoviridae	Secoviridae	0.25	25371	0	F
191	d__Bacteria|p__Proteobacteria|c__Alphaproteobacteria|o__Rhodospirillales|f__Rhodospirillaceae|g__Azospirillum	Azospirillum	0.25	24713	450	G
675068	d__Viruses|o__Tymovirales|f__Betaflexiviridae	Betaflexiviridae	0.24	24093	0	F
1491	d__Bacteria|p__Firmicutes|c__Clostridia|o__Clostridiales|f__Clostridiaceae|g__Clostridium|s__Clostridium botulinum	Clostridium botulinum	0.24	24081	20526	S
5827	d__Eukaryota|p__Apicomplexa|c__Aconoidasida|o__Haemosporida|f__Plasmodiidae|g__Plasmodium|s__Plasmodium cynomolgi	Plasmodium cynomolgi	0.24	23889	0	S
1120755	d__Eukaryota|p__Apicomplexa|c__Aconoidasida|o__Haemosporida|f__Plasmodiidae|g__Plasmodium|s__Plasmodium cynomolgi|t__Plasmodium cynomolgi strain B	Plasmodium cynomolgi strain B	0.24	23889	23889	S1
203682	d__Bacteria|p__Planctomycetes	Planctomycetes	0.24	23838	743	P
12058	d__Viruses|o__Picornavirales|f__Picornaviridae	Picornaviridae	0.24	23586	3	F
672	d__Bacteria|p__Proteobacteria|c__Gammaproteobacteria|o__Vibrionales|f__Vibrionaceae|g__Vibrio|s__Vibrio vulnificus	Vibrio vulnificus	0.23	23473	12616	S
28105	d__Bacteria|p__Proteobacteria|c__Alphaproteobacteria|o__Rhizobiales|f__Rhizobiaceae|g__Sinorhizobium	Sinorhizobium	0.23	23218	531	G
1313	d__Bacteria|p__Firmicutes|c__Bacilli|o__Lactobacillales|f__Streptococcaceae|g__Streptococcus|s__Streptococcus pneumoniae	Streptococcus pneumoniae	0.23	22937	22820	S
1980418	d__Viruses|p__Negarnaviricota|c__Ellioviricetes|o__Bunyavirales|f__Phenuiviridae	Phenuiviridae	0.23	22890	0	F
1719	d__Bacteria|p__Actinobacteria|c__Actinobacteria|o__Corynebacteriales|f__Corynebacteriaceae|g__Corynebacterium|s__Corynebacterium pseudotuberculosis	Corynebacterium pseudotuberculosis	0.23	22680	22656	S
1268	d__Bacteria|p__Actinobacteria|c__Actinobacteria|o__Micrococcales|f__Micrococcaceae	Micrococcaceae	0.23	22531	1115	F
775	d__Bacteria|p__Proteobacteria|c__Alphaproteobacteria|o__Rickettsiales|f__Rickettsiaceae	Rickettsiaceae	0.22	22096	0	F
551	d__Bacteria|p__Proteobacteria|c__Gammaproteobacteria|o__Enterobacterales|f__Erwiniaceae|g__Erwinia	Erwinia	0.22	22014	1125	G
1578925	d__Eukaryota|k__Fungi|p__Ascomycota|c__Sordariomycetes|o__Magnaporthales|f__Pyriculariaceae|g__Pyricularia|s__Pyricularia pennisetigena	Pyricularia pennisetigena	0.22	21792	21792	S
434	d__Bacteria|p__Proteobacteria|c__Alphaproteobacteria|o__Rhodospirillales|f__Acetobacteraceae|g__Acetobacter	Acetobacter	0.22	21644	3780	G
670	d__Bacteria|p__Proteobacteria|c__Gammaproteobacteria|o__Vibrionales|f__Vibrionaceae|g__Vibrio|s__Vibrio parahaemolyticus	Vibrio parahaemolyticus	0.22	21593	21165	S
1243	d__Bacteria|p__Firmicutes|c__Bacilli|o__Lactobacillales|f__Leuconostocaceae|g__Leuconostoc	Leuconostoc	0.21	21476	7300	G
5660	d__Eukaryota|p__Euglenozoa|c__Kinetoplastea|o__Trypanosomatida|f__Trypanosomatidae|g__Leishmania|s__Leishmania braziliensis	Leishmania braziliensis	0.21	21095	0	S
420245	d__Eukaryota|p__Euglenozoa|c__Kinetoplastea|o__Trypanosomatida|f__Trypanosomatidae|g__Leishmania|s__Leishmania braziliensis|t__Leishmania braziliensis MHOM/BR/75/M2904	Leishmania braziliensis MHOM/BR/75/M2904	0.21	21095	21095	S1
186764	d__Viruses|o__Caudovirales|f__Siphoviridae|g__Fromanvirus	Fromanvirus	0.21	20840	10288	G
647221	d__Eukaryota|p__Apicomplexa|c__Aconoidasida|o__Haemosporida|f__Plasmodiidae|g__Plasmodium|s__Plasmodium gaboni	Plasmodium gaboni	0.21	20586	20586	S
5204	d__Eukaryota|k__Fungi|p__Basidiomycota	Basidiomycota	0.2	20441	1	P
139	d__Bacteria|p__Spirochaetes|c__Spirochaetia|o__Spirochaetales|f__Borreliaceae|g__Borreliella|s__Borreliella burgdorferi	Borreliella burgdorferi	0.2	20375	17431	S
186803	d__Bacteria|p__Firmicutes|c__Clostridia|o__Clostridiales|f__Lachnospiraceae	Lachnospiraceae	0.2	20305	187	F
135619	d__Bacteria|p__Proteobacteria|c__Gammaproteobacteria|o__Oceanospirillales	Oceanospirillales	0.2	20115	14	O
287	d__Bacteria|p__Proteobacteria|c__Gammaproteobacteria|o__Pseudomonadales|f__Pseudomonadaceae|g__Pseudomonas|s__Pseudomonas aeruginosa	Pseudomonas aeruginosa	0.2	19971	19870	S
2497577	d__Viruses|p__Negarnaviricota|c__Insthoviricetes	Insthoviricetes	0.2	19838	0	C
2499411	d__Viruses|p__Negarnaviricota|c__Insthoviricetes|o__Articulavirales	Articulavirales	0.2	19838	0	O
780	d__Bacteria|p__Proteobacteria|c__Alphaproteobacteria|o__Rickettsiales|f__Rickettsiaceae|g__Rickettsia	Rickettsia	0.2	19819	101	G
135624	d__Bacteria|p__Proteobacteria|c__Gammaproteobacteria|o__Aeromonadales	Aeromonadales	0.2	19616	0	O
75984	d__Bacteria|p__Proteobacteria|c__Gammaproteobacteria|o__Pasteurellales|f__Pasteurellaceae|g__Mannheimia	Mannheimia	0.2	19512	599	G
41294	d__Bacteria|p__Proteobacteria|c__Alphaproteobacteria|o__Rhizobiales|f__Bradyrhizobiaceae	Bradyrhizobiaceae	0.19	19440	18	F
305	d__Bacteria|p__Proteobacteria|c__Betaproteobacteria|o__Burkholderiales|f__Burkholderiaceae|g__Ralstonia|s__Ralstonia solanacearum	Ralstonia solanacearum	0.19	19385	16246	S
76804	d__Viruses|o__Nidovirales	Nidovirales	0.19	19384	0	O
33849	d__Eukaryota|p__Bacillariophyta|c__Bacillariophyceae	Bacillariophyceae	0.19	19338	0	C
38748	d__Eukaryota|p__Bacillariophyta|c__Bacillariophyceae|o__Naviculales	Naviculales	0.19	19338	0	O
38749	d__Eukaryota|p__Bacillariophyta|c__Bacillariophyceae|o__Naviculales|f__Phaeodactylaceae	Phaeodactylaceae	0.19	19338	0	F
2849	d__Eukaryota|p__Bacillariophyta|c__Bacillariophyceae|o__Naviculales|f__Phaeodactylaceae|g__Phaeodactylum	Phaeodactylum	0.19	19338	0	G
2850	d__Eukaryota|p__Bacillariophyta|c__Bacillariophyceae|o__Naviculales|f__Phaeodactylaceae|g__Phaeodactylum|s__Phaeodactylum tricornutum	Phaeodactylum tricornutum	0.19	19338	0	S
556484	d__Eukaryota|p__Bacillariophyta|c__Bacillariophyceae|o__Naviculales|f__Phaeodactylaceae|g__Phaeodactylum|s__Phaeodactylum tricornutum|t__Phaeodactylum tricornutum CCAP 1055/1	Phaeodactylum tricornutum CCAP 1055/1	0.19	19338	19338	S1
84642	d__Bacteria|p__Proteobacteria|c__Gammaproteobacteria|o__Aeromonadales|f__Aeromonadaceae	Aeromonadaceae	0.19	19314	1	F
487	d__Bacteria|p__Proteobacteria|c__Betaproteobacteria|o__Neisseriales|f__Neisseriaceae|g__Neisseria|s__Neisseria meningitidis	Neisseria meningitidis	0.19	19271	19060	S
1396	d__Bacteria|p__Firmicutes|c__Bacilli|o__Bacillales|f__Bacillaceae|g__Bacillus|s__Bacillus cereus	Bacillus cereus	0.19	18970	12899	S
39740	d__Viruses|f__Bromoviridae	Bromoviridae	0.19	18944	0	F
666	d__Bacteria|p__Proteobacteria|c__Gammaproteobacteria|o__Vibrionales|f__Vibrionaceae|g__Vibrio|s__Vibrio cholerae	Vibrio cholerae	0.19	18853	18681	S
357	d__Bacteria|p__Proteobacteria|c__Alphaproteobacteria|o__Rhizobiales|f__Rhizobiaceae|g__Agrobacterium	Agrobacterium	0.19	18842	1019	G
384	d__Bacteria|p__Proteobacteria|c__Alphaproteobacteria|o__Rhizobiales|f__Rhizobiaceae|g__Rhizobium|s__Rhizobium leguminosarum	Rhizobium leguminosarum	0.19	18757	5929	S
186328	d__Bacteria|p__Tenericutes|c__Mollicutes|o__Entomoplasmatales	Entomoplasmatales	0.19	18661	0	O
1297	d__Bacteria|p__Deinococcus-Thermus	Deinococcus-Thermus	0.18	18419	0	P
188787	d__Bacteria|p__Deinococcus-Thermus|c__Deinococci	Deinococci	0.18	18419	0	C
267888	d__Bacteria|p__Proteobacteria|c__Gammaproteobacteria|o__Alteromonadales|f__Pseudoalteromonadaceae	Pseudoalteromonadaceae	0.18	18366	0	F
53246	d__Bacteria|p__Proteobacteria|c__Gammaproteobacteria|o__Alteromonadales|f__Pseudoalteromonadaceae|g__Pseudoalteromonas	Pseudoalteromonas	0.18	18366	2458	G
1118	d__Bacteria|p__Cyanobacteria|o__Chroococcales	Chroococcales	0.18	18308	0	O
620	d__Bacteria|p__Proteobacteria|c__Gammaproteobacteria|o__Enterobacterales|f__Enterobacteriaceae|g__Shigella	Shigella	0.18	18195	7647	G
11308	d__Viruses|p__Negarnaviricota|c__Insthoviricetes|o__Articulavirales|f__Orthomyxoviridae	Orthomyxoviridae	0.18	18117	0	F
1643688	d__Bacteria|p__Spirochaetes|c__Spirochaetia|o__Leptospirales	Leptospirales	0.18	18104	0	O
170	d__Bacteria|p__Spirochaetes|c__Spirochaetia|o__Leptospirales|f__Leptospiraceae	Leptospiraceae	0.18	18104	0	F
642	d__Bacteria|p__Proteobacteria|c__Gammaproteobacteria|o__Aeromonadales|f__Aeromonadaceae|g__Aeromonas	Aeromonas	0.18	18069	2876	G
347	d__Bacteria|p__Proteobacteria|c__Gammaproteobacteria|o__Xanthomonadales|f__Xanthomonadaceae|g__Xanthomonas|s__Xanthomonas oryzae	Xanthomonas oryzae	0.18	17948	6892	S
34064	d__Bacteria|p__Proteobacteria|c__Gammaproteobacteria|o__Thiotrichales|f__Francisellaceae	Francisellaceae	0.18	17931	1	F
262	d__Bacteria|p__Proteobacteria|c__Gammaproteobacteria|o__Thiotrichales|f__Francisellaceae|g__Francisella	Francisella	0.18	17922	866	G
485	d__Bacteria|p__Proteobacteria|c__Betaproteobacteria|o__Neisseriales|f__Neisseriaceae|g__Neisseria|s__Neisseria gonorrhoeae	Neisseria gonorrhoeae	0.18	17911	17903	S
137	d__Bacteria|p__Spirochaetes|c__Spirochaetia|o__Spirochaetales|f__Spirochaetaceae	Spirochaetaceae	0.18	17735	0	F
10882	d__Viruses|f__Reoviridae|g__Orthoreovirus	Orthoreovirus	0.18	17687	25	G
768503	d__Bacteria|p__Bacteroidetes|c__Cytophagia	Cytophagia	0.17	17466	0	C
768507	d__Bacteria|p__Bacteroidetes|c__Cytophagia|o__Cytophagales	Cytophagales	0.17	17466	1	O
53335	d__Bacteria|p__Proteobacteria|c__Gammaproteobacteria|o__Enterobacterales|f__Erwiniaceae|g__Pantoea	Pantoea	0.17	17458	545	G
85009	d__Bacteria|p__Actinobacteria|c__Actinobacteria|o__Propionibacteriales	Propionibacteriales	0.17	17234	0	O
382	d__Bacteria|p__Proteobacteria|c__Alphaproteobacteria|o__Rhizobiales|f__Rhizobiaceae|g__Sinorhizobium|s__Sinorhizobium meliloti	Sinorhizobium meliloti	0.17	17189	16316	S
1060	d__Bacteria|p__Proteobacteria|c__Alphaproteobacteria|o__Rhodobacterales|f__Rhodobacteraceae|g__Rhodobacter	Rhodobacter	0.17	17174	8	G
171	d__Bacteria|p__Spirochaetes|c__Spirochaetia|o__Leptospirales|f__Leptospiraceae|g__Leptospira	Leptospira	0.17	17125	61	G
1177	d__Bacteria|p__Cyanobacteria|o__Nostocales|f__Nostocaceae|g__Nostoc	Nostoc	0.17	16925	131	G
94642	d__Eukaryota|p__Apicomplexa|c__Conoidasida|o__Eucoccidiorida|f__Sarcocystidae|g__Besnoitia	Besnoitia	0.17	16885	0	G
94643	d__Eukaryota|p__Apicomplexa|c__Conoidasida|o__Eucoccidiorida|f__Sarcocystidae|g__Besnoitia|s__Besnoitia besnoiti	Besnoitia besnoiti	0.17	16885	16885	S
28889	d__Archaea|p__Crenarchaeota	Crenarchaeota	0.17	16855	0	P
183924	d__Archaea|p__Crenarchaeota|c__Thermoprotei	Thermoprotei	0.17	16855	0	C
10912	d__Viruses|f__Reoviridae|g__Rotavirus	Rotavirus	0.17	16765	0	G
11006	d__Viruses|f__Totiviridae	Totiviridae	0.17	16693	0	F
75985	d__Bacteria|p__Proteobacteria|c__Gammaproteobacteria|o__Pasteurellales|f__Pasteurellaceae|g__Mannheimia|s__Mannheimia haemolytica	Mannheimia haemolytica	0.17	16665	16641	S
1980413	d__Viruses|p__Negarnaviricota|c__Ellioviricetes|o__Bunyavirales|f__Hantaviridae	Hantaviridae	0.17	16615	0	F
544	d__Bacteria|p__Proteobacteria|c__Gammaproteobacteria|o__Enterobacterales|f__Enterobacteriaceae|g__Citrobacter	Citrobacter	0.17	16501	6245	G
1063	d__Bacteria|p__Proteobacteria|c__Alphaproteobacteria|o__Rhodobacterales|f__Rhodobacteraceae|g__Rhodobacter|s__Rhodobacter sphaeroides	Rhodobacter sphaeroides	0.16	16363	15715	S
1580	d__Bacteria|p__Firmicutes|c__Bacilli|o__Lactobacillales|f__Lactobacillaceae|g__Lactobacillus|s__Lactobacillus brevis	Lactobacillus brevis	0.16	16290	15502	S
221822	d__Bacteria|p__Proteobacteria|c__Alphaproteobacteria|o__Rhodobacterales|f__Rhodobacteraceae|g__Phaeobacter|s__Phaeobacter inhibens	Phaeobacter inhibens	0.16	16186	16186	S
72275	d__Bacteria|p__Proteobacteria|c__Gammaproteobacteria|o__Alteromonadales|f__Alteromonadaceae	Alteromonadaceae	0.16	16045	73	F
69277	d__Bacteria|p__Proteobacteria|c__Alphaproteobacteria|o__Rhizobiales|f__Phyllobacteriaceae	Phyllobacteriaceae	0.16	16044	7	F
1434011	d__Bacteria|p__Proteobacteria|c__Alphaproteobacteria|o__Rhodospirillales|f__Acetobacteraceae|g__Komagataeibacter	Komagataeibacter	0.16	15873	6558	G
11617	d__Viruses|p__Negarnaviricota|c__Ellioviricetes|o__Bunyavirales|f__Arenaviridae	Arenaviridae	0.16	15810	581	F
157	d__Bacteria|p__Spirochaetes|c__Spirochaetia|o__Spirochaetales|f__Spirochaetaceae|g__Treponema	Treponema	0.16	15665	4311	G
39738	d__Viruses|f__Tombusviridae	Tombusviridae	0.16	15530	0	F
204039	d__Bacteria|p__Proteobacteria|c__Gammaproteobacteria|o__Enterobacterales|f__Pectobacteriaceae|g__Dickeya|s__Dickeya dianthicola	Dickeya dianthicola	0.16	15520	8007	S
2235	d__Archaea|p__Euryarchaeota|c__Halobacteria|o__Halobacteriales	Halobacteriales	0.15	15360	6	O
11158	d__Viruses|p__Negarnaviricota|c__Monjiviricetes|o__Mononegavirales|f__Paramyxoviridae	Paramyxoviridae	0.15	15325	0	F
10979	d__Viruses|f__Reoviridae|g__Aquareovirus	Aquareovirus	0.15	15166	0	G
1980442	d__Viruses|p__Negarnaviricota|c__Ellioviricetes|o__Bunyavirales|f__Hantaviridae|g__Orthohantavirus	Orthohantavirus	0.15	15090	10	G
2104	d__Bacteria|p__Tenericutes|c__Mollicutes|o__Mycoplasmatales|f__Mycoplasmataceae|g__Mycoplasma|s__Mycoplasma pneumoniae	Mycoplasma pneumoniae	0.15	15009	14998	S
1351	d__Bacteria|p__Firmicutes|c__Bacilli|o__Lactobacillales|f__Enterococcaceae|g__Enterococcus|s__Enterococcus faecalis	Enterococcus faecalis	0.15	14935	14382	S
1308	d__Bacteria|p__Firmicutes|c__Bacilli|o__Lactobacillales|f__Streptococcaceae|g__Streptococcus|s__Streptococcus thermophilus	Streptococcus thermophilus	0.15	14923	12007	S
29518	d__Bacteria|p__Spirochaetes|c__Spirochaetia|o__Spirochaetales|f__Borreliaceae|g__Borreliella|s__Borreliella afzelii	Borreliella afzelii	0.15	14878	11017	S
374	d__Bacteria|p__Proteobacteria|c__Alphaproteobacteria|o__Rhizobiales|f__Bradyrhizobiaceae|g__Bradyrhizobium	Bradyrhizobium	0.15	14792	2521	G
249310	d__Viruses|f__Chrysoviridae	Chrysoviridae	0.15	14543	0	F
32066	d__Bacteria|p__Fusobacteria	Fusobacteria	0.15	14504	0	P
203490	d__Bacteria|p__Fusobacteria|c__Fusobacteriia	Fusobacteriia	0.15	14504	0	C
203491	d__Bacteria|p__Fusobacteria|c__Fusobacteriia|o__Fusobacteriales	Fusobacteriales	0.15	14504	1	O
32003	d__Bacteria|p__Proteobacteria|c__Betaproteobacteria|o__Nitrosomonadales	Nitrosomonadales	0.14	14487	3	O
346	d__Bacteria|p__Proteobacteria|c__Gammaproteobacteria|o__Xanthomonadales|f__Xanthomonadaceae|g__Xanthomonas|s__Xanthomonas citri	Xanthomonas citri	0.14	14257	4015	S
2131	d__Bacteria|p__Tenericutes|c__Mollicutes|o__Entomoplasmatales|f__Spiroplasmataceae	Spiroplasmataceae	0.14	13581	0	F
2132	d__Bacteria|p__Tenericutes|c__Mollicutes|o__Entomoplasmatales|f__Spiroplasmataceae|g__Spiroplasma	Spiroplasma	0.14	13581	1469	G
446	d__Bacteria|p__Proteobacteria|c__Gammaproteobacteria|o__Legionellales|f__Legionellaceae|g__Legionella|s__Legionella pneumophila	Legionella pneumophila	0.13	13351	11363	S
265	d__Bacteria|p__Proteobacteria|c__Alphaproteobacteria|o__Rhodobacterales|f__Rhodobacteraceae|g__Paracoccus	Paracoccus	0.13	13223	666	G
1253	d__Bacteria|p__Firmicutes|c__Bacilli|o__Lactobacillales|f__Lactobacillaceae|g__Pediococcus	Pediococcus	0.13	13154	198	G
632	d__Bacteria|p__Proteobacteria|c__Gammaproteobacteria|o__Enterobacterales|f__Yersiniaceae|g__Yersinia|s__Yersinia pestis	Yersinia pestis	0.13	13127	12682	S
165695	d__Bacteria|p__Proteobacteria|c__Alphaproteobacteria|o__Sphingomonadales|f__Sphingomonadaceae|g__Sphingobium	Sphingobium	0.13	13075	2425	G
675071	d__Viruses|f__Virgaviridae	Virgaviridae	0.13	12722	0	F
192	d__Bacteria|p__Proteobacteria|c__Alphaproteobacteria|o__Rhodospirillales|f__Rhodospirillaceae|g__Azospirillum|s__Azospirillum brasilense	Azospirillum brasilense	0.13	12711	9802	S
1653394	d__Viruses|p__Negarnaviricota|c__Ellioviricetes|o__Bunyavirales|f__Arenaviridae|g__Mammarenavirus	Mammarenavirus	0.13	12698	0	G
5821	d__Eukaryota|p__Apicomplexa|c__Aconoidasida|o__Haemosporida|f__Plasmodiidae|g__Plasmodium|s__Plasmodium berghei	Plasmodium berghei	0.13	12697	0	S
5823	d__Eukaryota|p__Apicomplexa|c__Aconoidasida|o__Haemosporida|f__Plasmodiidae|g__Plasmodium|s__Plasmodium berghei|t__Plasmodium berghei ANKA	Plasmodium berghei ANKA	0.13	12697	12697	S1
1982251	d__Viruses|o__Caudovirales|f__Siphoviridae|g__Pahexavirus	Pahexavirus	0.13	12632	6407	G
1644055	d__Archaea|p__Euryarchaeota|c__Halobacteria|o__Haloferacales	Haloferacales	0.13	12523	172	O
1822464	d__Bacteria|p__Proteobacteria|c__Betaproteobacteria|o__Burkholderiales|f__Burkholderiaceae|g__Paraburkholderia	Paraburkholderia	0.13	12510	247	G
724	d__Bacteria|p__Proteobacteria|c__Gammaproteobacteria|o__Pasteurellales|f__Pasteurellaceae|g__Haemophilus	Haemophilus	0.12	12215	2196	G
119045	d__Bacteria|p__Proteobacteria|c__Alphaproteobacteria|o__Rhizobiales|f__Methylobacteriaceae	Methylobacteriaceae	0.12	12204	363	F
11051	d__Viruses|f__Flaviviridae|g__Flavivirus	Flavivirus	0.12	12065	1	G
11974	d__Viruses|f__Caliciviridae	Caliciviridae	0.12	12054	0	F
40323	d__Bacteria|p__Proteobacteria|c__Gammaproteobacteria|o__Xanthomonadales|f__Xanthomonadaceae|g__Stenotrophomonas	Stenotrophomonas	0.12	12027	1624	G
224756	d__Archaea|p__Euryarchaeota|c__Methanomicrobia	Methanomicrobia	0.12	11992	0	C
10988	d__Viruses|f__Reoviridae|g__Fijivirus	Fijivirus	0.12	11987	0	G
511678	d__Bacteria|p__Proteobacteria|c__Gammaproteobacteria|o__Vibrionales|f__Vibrionaceae|g__Aliivibrio	Aliivibrio	0.12	11896	460	G
475	d__Bacteria|p__Proteobacteria|c__Gammaproteobacteria|o__Pseudomonadales|f__Moraxellaceae|g__Moraxella	Moraxella	0.12	11890	206	G
12163	d__Viruses|o__Tymovirales|f__Betaflexiviridae|g__Carlavirus	Carlavirus	0.12	11884	0	G
830	d__Bacteria|p__Firmicutes|c__Clostridia|o__Clostridiales|f__Lachnospiraceae|g__Butyrivibrio	Butyrivibrio	0.12	11869	41	G
1890426	d__Bacteria|p__Cyanobacteria|o__Synechococcales|f__Synechococcaceae	Synechococcaceae	0.12	11818	3	F
186766	d__Viruses|f__Narnaviridae	Narnaviridae	0.12	11712	0	F
267890	d__Bacteria|p__Proteobacteria|c__Gammaproteobacteria|o__Alteromonadales|f__Shewanellaceae	Shewanellaceae	0.12	11506	1	F
22	d__Bacteria|p__Proteobacteria|c__Gammaproteobacteria|o__Alteromonadales|f__Shewanellaceae|g__Shewanella	Shewanella	0.11	11447	1440	G
31957	d__Bacteria|p__Actinobacteria|c__Actinobacteria|o__Propionibacteriales|f__Propionibacteriaceae	Propionibacteriaceae	0.11	11408	38	F
144	d__Bacteria|p__Spirochaetes|c__Spirochaetia|o__Spirochaetales|f__Borreliaceae|g__Borrelia|s__Borrelia coriaceae	Borrelia coriaceae	0.11	11397	0	S
1313292	d__Bacteria|p__Spirochaetes|c__Spirochaetia|o__Spirochaetales|f__Borreliaceae|g__Borrelia|s__Borrelia coriaceae|t__Borrelia coriaceae Co53	Borrelia coriaceae Co53	0.11	11397	11397	S1
28256	d__Bacteria|p__Proteobacteria|c__Gammaproteobacteria|o__Oceanospirillales|f__Halomonadaceae	Halomonadaceae	0.11	11316	1	F
745	d__Bacteria|p__Proteobacteria|c__Gammaproteobacteria|o__Pasteurellales|f__Pasteurellaceae|g__Pasteurella	Pasteurella	0.11	11063	10	G
747	d__Bacteria|p__Proteobacteria|c__Gammaproteobacteria|o__Pasteurellales|f__Pasteurellaceae|g__Pasteurella|s__Pasteurella multocida	Pasteurella multocida	0.11	11036	10750	S
11118	d__Viruses|o__Nidovirales|f__Coronaviridae	Coronaviridae	0.11	11023	0	F
118968	d__Bacteria|p__Proteobacteria|c__Gammaproteobacteria|o__Legionellales|f__Coxiellaceae	Coxiellaceae	0.11	10982	261	F
10981	d__Viruses|f__Reoviridae|g__Cypovirus	Cypovirus	0.11	10962	0	G
831	d__Bacteria|p__Firmicutes|c__Clostridia|o__Clostridiales|f__Lachnospiraceae|g__Butyrivibrio|s__Butyrivibrio fibrisolvens	Butyrivibrio fibrisolvens	0.11	10952	10952	S
118964	d__Bacteria|p__Deinococcus-Thermus|c__Deinococci|o__Deinococcales	Deinococcales	0.11	10937	0	O
183710	d__Bacteria|p__Deinococcus-Thermus|c__Deinococci|o__Deinococcales|f__Deinococcaceae	Deinococcaceae	0.11	10922	0	F
1298	d__Bacteria|p__Deinococcus-Thermus|c__Deinococci|o__Deinococcales|f__Deinococcaceae|g__Deinococcus	Deinococcus	0.11	10922	86	G
12316	d__Viruses|f__Bromoviridae|g__Ilarvirus	Ilarvirus	0.11	10833	0	G
5854	d__Eukaryota|p__Apicomplexa|c__Aconoidasida|o__Haemosporida|f__Plasmodiidae|g__Plasmodium|s__Plasmodium reichenowi	Plasmodium reichenowi	0.11	10765	10765	S
75682	d__Bacteria|p__Proteobacteria|c__Betaproteobacteria|o__Burkholderiales|f__Oxalobacteraceae	Oxalobacteraceae	0.11	10737	5	F
69973	d__Viruses|f__Closteroviridae	Closteroviridae	0.11	10721	0	F
942	d__Bacteria|p__Proteobacteria|c__Alphaproteobacteria|o__Rickettsiales|f__Anaplasmataceae	Anaplasmataceae	0.11	10718	0	F
318829	d__Eukaryota|k__Fungi|p__Ascomycota|c__Sordariomycetes|o__Magnaporthales|f__Pyriculariaceae|g__Pyricularia|s__Pyricularia oryzae	Pyricularia oryzae	0.11	10627	0	S
242507	d__Eukaryota|k__Fungi|p__Ascomycota|c__Sordariomycetes|o__Magnaporthales|f__Pyriculariaceae|g__Pyricularia|s__Pyricularia oryzae|t__Pyricularia oryzae 70-15	Pyricularia oryzae 70-15	0.11	10627	10627	S1
1129	d__Bacteria|p__Cyanobacteria|o__Synechococcales|f__Synechococcaceae|g__Synechococcus	Synechococcus	0.11	10607	663	G
615	d__Bacteria|p__Proteobacteria|c__Gammaproteobacteria|o__Enterobacterales|f__Yersiniaceae|g__Serratia|s__Serratia marcescens	Serratia marcescens	0.11	10513	10243	S
815	d__Bacteria|p__Bacteroidetes|c__Bacteroidia|o__Bacteroidales|f__Bacteroidaceae	Bacteroidaceae	0.1	10485	0	F
816	d__Bacteria|p__Bacteroidetes|c__Bacteroidia|o__Bacteroidales|f__Bacteroidaceae|g__Bacteroides	Bacteroides	0.1	10485	1225	G
95486	d__Bacteria|p__Proteobacteria|c__Betaproteobacteria|o__Burkholderiales|f__Burkholderiaceae|g__Burkholderia|s__Burkholderia cenocepacia	Burkholderia cenocepacia	0.1	10411	10004	S
33836	d__Eukaryota|p__Bacillariophyta|c__Coscinodiscophyceae	Coscinodiscophyceae	0.1	10391	0	C
33847	d__Eukaryota|p__Bacillariophyta|c__Coscinodiscophyceae|o__Thalassiosirales	Thalassiosirales	0.1	10391	0	O
29202	d__Eukaryota|p__Bacillariophyta|c__Coscinodiscophyceae|o__Thalassiosirales|f__Thalassiosiraceae	Thalassiosiraceae	0.1	10391	0	F
35127	d__Eukaryota|p__Bacillariophyta|c__Coscinodiscophyceae|o__Thalassiosirales|f__Thalassiosiraceae|g__Thalassiosira	Thalassiosira	0.1	10391	0	G
35128	d__Eukaryota|p__Bacillariophyta|c__Coscinodiscophyceae|o__Thalassiosirales|f__Thalassiosiraceae|g__Thalassiosira|s__Thalassiosira pseudonana	Thalassiosira pseudonana	0.1	10391	0	S
296543	d__Eukaryota|p__Bacillariophyta|c__Coscinodiscophyceae|o__Thalassiosirales|f__Thalassiosiraceae|g__Thalassiosira|s__Thalassiosira pseudonana|t__Thalassiosira pseudonana CCMP1335	Thalassiosira pseudonana CCMP1335	0.1	10391	10391	S1
358	d__Bacteria|p__Proteobacteria|c__Alphaproteobacteria|o__Rhizobiales|f__Rhizobiaceae|g__Agrobacterium|s__Agrobacterium tumefaciens	Agrobacterium tumefaciens	0.1	10381	8559	S
438	d__Bacteria|p__Proteobacteria|c__Alphaproteobacteria|o__Rhodospirillales|f__Acetobacteraceae|g__Acetobacter|s__Acetobacter pasteurianus	Acetobacter pasteurianus	0.1	10299	2122	S
748003	d__Bacteria|p__Proteobacteria|c__Gammaproteobacteria|o__Vibrionales|f__Vibrionaceae|g__Vibrio|s__Vibrio vulnificus|t__Vibrio vulnificus VVyb1(BT3)	Vibrio vulnificus VVyb1(BT3)	0.1	10202	10202	S1
1150	d__Bacteria|p__Cyanobacteria|o__Oscillatoriales	Oscillatoriales	0.1	10140	0	O
5257	d__Eukaryota|k__Fungi|p__Basidiomycota|c__Ustilaginomycetes	Ustilaginomycetes	0.1	10108	0	C
5267	d__Eukaryota|k__Fungi|p__Basidiomycota|c__Ustilaginomycetes|o__Ustilaginales	Ustilaginales	0.1	10108	0	O
5268	d__Eukaryota|k__Fungi|p__Basidiomycota|c__Ustilaginomycetes|o__Ustilaginales|f__Ustilaginaceae	Ustilaginaceae	0.1	10108	4	F
204458	d__Bacteria|p__Proteobacteria|c__Alphaproteobacteria|o__Caulobacterales	Caulobacterales	0.1	10060	0	O
76892	d__Bacteria|p__Proteobacteria|c__Alphaproteobacteria|o__Caulobacterales|f__Caulobacteraceae	Caulobacteraceae	0.1	10060	1	F
141	d__Bacteria|p__Spirochaetes|c__Spirochaetia|o__Spirochaetales|f__Borreliaceae|g__Borrelia|s__Borrelia parkeri	Borrelia parkeri	0.1	10030	368	S
83554	d__Bacteria|p__Chlamydiae|c__Chlamydiia|o__Chlamydiales|f__Chlamydiaceae|g__Chlamydia|s__Chlamydia psittaci	Chlamydia psittaci	0.1	9976	8675	S
101028	d__Eukaryota|k__Fungi|p__Ascomycota|c__Sordariomycetes|o__Hypocreales|f__Nectriaceae|g__Fusarium|s__Fusarium pseudograminearum	Fusarium pseudograminearum	0.1	9843	0	S
1028729	d__Eukaryota|k__Fungi|p__Ascomycota|c__Sordariomycetes|o__Hypocreales|f__Nectriaceae|g__Fusarium|s__Fusarium pseudograminearum|t__Fusarium pseudograminearum CS3096	Fusarium pseudograminearum CS3096	0.1	9843	9843	S1
85010	d__Bacteria|p__Actinobacteria|c__Actinobacteria|o__Pseudonocardiales	Pseudonocardiales	0.1	9809	0	O
2070	d__Bacteria|p__Actinobacteria|c__Actinobacteria|o__Pseudonocardiales|f__Pseudonocardiaceae	Pseudonocardiaceae	0.1	9809	7	F
1644060	d__Archaea|p__Euryarchaeota|c__Halobacteria|o__Natrialbales	Natrialbales	0.1	9736	0	O
1644061	d__Archaea|p__Euryarchaeota|c__Halobacteria|o__Natrialbales|f__Natrialbaceae	Natrialbaceae	0.1	9736	14	F
1573	d__Bacteria|p__Actinobacteria|c__Actinobacteria|o__Micrococcales|f__Microbacteriaceae|g__Clavibacter	Clavibacter	0.1	9726	0	G
28447	d__Bacteria|p__Actinobacteria|c__Actinobacteria|o__Micrococcales|f__Microbacteriaceae|g__Clavibacter|s__Clavibacter michiganensis	Clavibacter michiganensis	0.1	9726	214	S
59732	d__Bacteria|p__Bacteroidetes|c__Flavobacteriia|o__Flavobacteriales|f__Flavobacteriaceae|g__Chryseobacterium	Chryseobacterium	0.1	9726	169	G
29520	d__Bacteria|p__Spirochaetes|c__Spirochaetia|o__Spirochaetales|f__Borreliaceae|g__Borrelia|s__Borrelia crocidurae	Borrelia crocidurae	0.1	9720	749	S
64187	d__Bacteria|p__Proteobacteria|c__Gammaproteobacteria|o__Xanthomonadales|f__Xanthomonadaceae|g__Xanthomonas|s__Xanthomonas oryzae|t__Xanthomonas oryzae pv. oryzae	Xanthomonas oryzae pv. oryzae	0.1	9682	9666	S1
1644056	d__Archaea|p__Euryarchaeota|c__Halobacteria|o__Haloferacales|f__Haloferacaceae	Haloferacaceae	0.1	9631	2	F
186818	d__Bacteria|p__Firmicutes|c__Bacilli|o__Bacillales|f__Planococcaceae	Planococcaceae	0.1	9570	3	F
586	d__Bacteria|p__Proteobacteria|c__Gammaproteobacteria|o__Enterobacterales|f__Morganellaceae|g__Providencia	Providencia	0.09	9490	472	G
186768	d__Viruses|f__Narnaviridae|g__Mitovirus	Mitovirus	0.09	9489	0	G
203492	d__Bacteria|p__Fusobacteria|c__Fusobacteriia|o__Fusobacteriales|f__Fusobacteriaceae	Fusobacteriaceae	0.09	9457	0	F
197911	d__Viruses|p__Negarnaviricota|c__Insthoviricetes|o__Articulavirales|f__Orthomyxoviridae|g__Alphainfluenzavirus	Alphainfluenzavirus	0.09	9456	0	G
11320	d__Viruses|p__Negarnaviricota|c__Insthoviricetes|o__Articulavirales|f__Orthomyxoviridae|g__Alphainfluenzavirus|s__Influenza A virus	Influenza A virus	0.09	9456	3	S
226	d__Bacteria|p__Proteobacteria|c__Gammaproteobacteria|o__Alteromonadales|f__Alteromonadaceae|g__Alteromonas	Alteromonas	0.09	9445	1626	G
571	d__Bacteria|p__Proteobacteria|c__Gammaproteobacteria|o__Enterobacterales|f__Enterobacteriaceae|g__Klebsiella|s__Klebsiella oxytoca	Klebsiella oxytoca	0.09	9418	9416	S
675064	d__Viruses|o__Tymovirales|f__Alphaflexiviridae	Alphaflexiviridae	0.09	9361	0	F
1980415	d__Viruses|p__Negarnaviricota|c__Ellioviricetes|o__Bunyavirales|f__Nairoviridae	Nairoviridae	0.09	9355	0	F
1663	d__Bacteria|p__Actinobacteria|c__Actinobacteria|o__Micrococcales|f__Micrococcaceae|g__Arthrobacter	Arthrobacter	0.09	9354	71	G
848	d__Bacteria|p__Fusobacteria|c__Fusobacteriia|o__Fusobacteriales|f__Fusobacteriaceae|g__Fusobacterium	Fusobacterium	0.09	9283	766	G
29430	d__Bacteria|p__Proteobacteria|c__Gammaproteobacteria|o__Pseudomonadales|f__Moraxellaceae|g__Acinetobacter|s__Acinetobacter haemolyticus	Acinetobacter haemolyticus	0.09	9231	9231	S
1307	d__Bacteria|p__Firmicutes|c__Bacilli|o__Lactobacillales|f__Streptococcaceae|g__Streptococcus|s__Streptococcus suis	Streptococcus suis	0.09	9228	8721	S
1293576	d__Bacteria|p__Spirochaetes|c__Spirochaetia|o__Spirochaetales|f__Borreliaceae|g__Borrelia|s__Borrelia hermsii|t__Borrelia hermsii YOR	Borrelia hermsii YOR	0.09	9219	9219	S1
213115	d__Bacteria|p__Proteobacteria|c__Deltaproteobacteria|o__Desulfovibrionales	Desulfovibrionales	0.09	9184	0	O
1313294	d__Bacteria|p__Spirochaetes|c__Spirochaetia|o__Spirochaetales|f__Borreliaceae|g__Borrelia|s__Borrelia parkeri|t__Borrelia parkeri SLO	Borrelia parkeri SLO	0.09	9181	9181	S1
11584	d__Viruses|p__Negarnaviricota|c__Ellioviricetes|o__Bunyavirales|f__Phenuiviridae|g__Phlebovirus	Phlebovirus	0.09	9166	0	G
668	d__Bacteria|p__Proteobacteria|c__Gammaproteobacteria|o__Vibrionales|f__Vibrionaceae|g__Aliivibrio|s__Aliivibrio fischeri	Aliivibrio fischeri	0.09	9135	3032	S
155616	d__Eukaryota|k__Fungi|p__Basidiomycota|c__Tremellomycetes	Tremellomycetes	0.09	9120	0	C
5234	d__Eukaryota|k__Fungi|p__Basidiomycota|c__Tremellomycetes|o__Tremellales	Tremellales	0.09	9120	0	O
1884633	d__Eukaryota|k__Fungi|p__Basidiomycota|c__Tremellomycetes|o__Tremellales|f__Cryptococcaceae	Cryptococcaceae	0.09	9120	0	F
5206	d__Eukaryota|k__Fungi|p__Basidiomycota|c__Tremellomycetes|o__Tremellales|f__Cryptococcaceae|g__Cryptococcus	Cryptococcus	0.09	9120	30	G
541	d__Bacteria|p__Proteobacteria|c__Alphaproteobacteria|o__Sphingomonadales|f__Sphingomonadaceae|g__Zymomonas	Zymomonas	0.09	9116	0	G
542	d__Bacteria|p__Proteobacteria|c__Alphaproteobacteria|o__Sphingomonadales|f__Sphingomonadaceae|g__Zymomonas|s__Zymomonas mobilis	Zymomonas mobilis	0.09	9116	1054	S
2037	d__Bacteria|p__Actinobacteria|c__Actinobacteria|o__Actinomycetales	Actinomycetales	0.09	9077	0	O
2049	d__Bacteria|p__Actinobacteria|c__Actinobacteria|o__Actinomycetales|f__Actinomycetaceae	Actinomycetaceae	0.09	9077	4	F
194924	d__Bacteria|p__Proteobacteria|c__Deltaproteobacteria|o__Desulfovibrionales|f__Desulfovibrionaceae	Desulfovibrionaceae	0.09	9035	1	F
5507	d__Eukaryota|k__Fungi|p__Ascomycota|c__Sordariomycetes|o__Hypocreales|f__Nectriaceae|g__Fusarium|s__Fusarium oxysporum	Fusarium oxysporum	0.09	9029	0	S
59765	d__Eukaryota|k__Fungi|p__Ascomycota|c__Sordariomycetes|o__Hypocreales|f__Nectriaceae|g__Fusarium|s__Fusarium oxysporum|t__Fusarium oxysporum f. sp. lycopersici	Fusarium oxysporum f. sp. lycopersici	0.09	9029	0	S1
1359	d__Bacteria|p__Firmicutes|c__Bacilli|o__Lactobacillales|f__Streptococcaceae|g__Lactococcus|s__Lactococcus lactis|t__Lactococcus lactis subsp. cremoris	Lactococcus lactis subsp. cremoris	0.09	9014	7163	S1
34397	d__Eukaryota|k__Fungi|p__Ascomycota|c__Sordariomycetes|o__Hypocreales|f__Clavicipitaceae	Clavicipitaceae	0.09	8992	0	F
243023	d__Eukaryota|k__Fungi|p__Ascomycota|c__Sordariomycetes|o__Hypocreales|f__Clavicipitaceae|g__Pochonia	Pochonia	0.09	8992	0	G
280754	d__Eukaryota|k__Fungi|p__Ascomycota|c__Sordariomycetes|o__Hypocreales|f__Clavicipitaceae|g__Pochonia|s__Pochonia chlamydosporia	Pochonia chlamydosporia	0.09	8992	0	S
1380566	d__Eukaryota|k__Fungi|p__Ascomycota|c__Sordariomycetes|o__Hypocreales|f__Clavicipitaceae|g__Pochonia|s__Pochonia chlamydosporia|t__Pochonia chlamydosporia 170	Pochonia chlamydosporia 170	0.09	8992	8992	S1
776	d__Bacteria|p__Proteobacteria|c__Gammaproteobacteria|o__Legionellales|f__Coxiellaceae|g__Coxiella	Coxiella	0.09	8990	0	G
119163	d__Viruses|f__Luteoviridae	Luteoviridae	0.09	8968	10	F
880535	d__Eukaryota|p__Apicomplexa|c__Aconoidasida|o__Haemosporida|f__Plasmodiidae|g__Plasmodium|s__Plasmodium sp. gorilla clade G2	Plasmodium sp. gorilla clade G2	0.09	8954	8954	S
699189	d__Viruses|o__Picornavirales|f__Iflaviridae	Iflaviridae	0.09	8920	0	F
777	d__Bacteria|p__Proteobacteria|c__Gammaproteobacteria|o__Legionellales|f__Coxiellaceae|g__Coxiella|s__Coxiella burnetii	Coxiella burnetii	0.09	8914	8822	S
1890450	d__Bacteria|p__Cyanobacteria|o__Chroococcales|f__Aphanothecaceae	Aphanothecaceae	0.09	8893	0	F
587753	d__Bacteria|p__Proteobacteria|c__Gammaproteobacteria|o__Pseudomonadales|f__Pseudomonadaceae|g__Pseudomonas|s__Pseudomonas chlororaphis	Pseudomonas chlororaphis	0.09	8870	6719	S
263	d__Bacteria|p__Proteobacteria|c__Gammaproteobacteria|o__Thiotrichales|f__Francisellaceae|g__Francisella|s__Francisella tularensis	Francisella tularensis	0.09	8850	6709	S
94695	d__Archaea|p__Euryarchaeota|c__Methanomicrobia|o__Methanosarcinales	Methanosarcinales	0.09	8845	0	O
12270	d__Viruses|o__Picornavirales|f__Secoviridae|g__Nepovirus	Nepovirus	0.09	8693	0	G
478070	d__Bacteria|p__Proteobacteria|c__Alphaproteobacteria|o__Rhodobacterales|f__Rhodobacteraceae|g__Labrenzia	Labrenzia	0.09	8665	2250	G
2206	d__Archaea|p__Euryarchaeota|c__Methanomicrobia|o__Methanosarcinales|f__Methanosarcinaceae	Methanosarcinaceae	0.09	8633	0	F
68295	d__Bacteria|p__Firmicutes|c__Clostridia|o__Thermoanaerobacterales	Thermoanaerobacterales	0.09	8596	1	O
1404	d__Bacteria|p__Firmicutes|c__Bacilli|o__Bacillales|f__Bacillaceae|g__Bacillus|s__Bacillus megaterium	Bacillus megaterium	0.09	8540	4497	S
317	d__Bacteria|p__Proteobacteria|c__Gammaproteobacteria|o__Pseudomonadales|f__Pseudomonadaceae|g__Pseudomonas|s__Pseudomonas syringae	Pseudomonas syringae	0.09	8519	2153	S
35814	d__Bacteria|p__Proteobacteria|c__Betaproteobacteria|o__Burkholderiales|f__Alcaligenaceae|g__Bordetella|s__Bordetella holmesii	Bordetella holmesii	0.08	8458	8458	S
39733	d__Viruses|f__Astroviridae	Astroviridae	0.08	8390	0	F
583	d__Bacteria|p__Proteobacteria|c__Gammaproteobacteria|o__Enterobacterales|f__Morganellaceae|g__Proteus	Proteus	0.08	8377	408	G
171552	d__Bacteria|p__Bacteroidetes|c__Bacteroidia|o__Bacteroidales|f__Prevotellaceae	Prevotellaceae	0.08	8337	0	F
772	d__Bacteria|p__Proteobacteria|c__Alphaproteobacteria|o__Rhizobiales|f__Bartonellaceae	Bartonellaceae	0.08	8310	0	F
773	d__Bacteria|p__Proteobacteria|c__Alphaproteobacteria|o__Rhizobiales|f__Bartonellaceae|g__Bartonella	Bartonella	0.08	8310	56	G
117747	d__Bacteria|p__Bacteroidetes|c__Sphingobacteriia	Sphingobacteriia	0.08	8283	0	C
200666	d__Bacteria|p__Bacteroidetes|c__Sphingobacteriia|o__Sphingobacteriales	Sphingobacteriales	0.08	8283	0	O
84566	d__Bacteria|p__Bacteroidetes|c__Sphingobacteriia|o__Sphingobacteriales|f__Sphingobacteriaceae	Sphingobacteriaceae	0.08	8283	12	F
1623281	d__Viruses|o__Caudovirales|f__Siphoviridae|g__Cheoctovirus	Cheoctovirus	0.08	8241	5021	G
909932	d__Bacteria|p__Firmicutes|c__Negativicutes	Negativicutes	0.08	8231	1	C
203683	d__Bacteria|p__Planctomycetes|c__Planctomycetia	Planctomycetia	0.08	8218	0	C
838	d__Bacteria|p__Bacteroidetes|c__Bacteroidia|o__Bacteroidales|f__Prevotellaceae|g__Prevotella	Prevotella	0.08	8210	114	G
1685	d__Bacteria|p__Actinobacteria|c__Actinobacteria|o__Bifidobacteriales|f__Bifidobacteriaceae|g__Bifidobacterium|s__Bifidobacterium breve	Bifidobacterium breve	0.08	8207	8071	S
2236	d__Archaea|p__Euryarchaeota|c__Halobacteria|o__Halobacteriales|f__Halobacteriaceae	Halobacteriaceae	0.08	8186	1243	F
1980412	d__Viruses|p__Negarnaviricota|c__Ellioviricetes|o__Bunyavirales|f__Fimoviridae	Fimoviridae	0.08	8170	0	F
675845	d__Viruses|p__Negarnaviricota|c__Ellioviricetes|o__Bunyavirales|f__Fimoviridae|g__Emaravirus	Emaravirus	0.08	8170	15	G
2281	d__Archaea|p__Crenarchaeota|c__Thermoprotei|o__Sulfolobales	Sulfolobales	0.08	8146	0	O
118883	d__Archaea|p__Crenarchaeota|c__Thermoprotei|o__Sulfolobales|f__Sulfolobaceae	Sulfolobaceae	0.08	8146	286	F
1423	d__Bacteria|p__Firmicutes|c__Bacilli|o__Bacillales|f__Bacillaceae|g__Bacillus|s__Bacillus subtilis	Bacillus subtilis	0.08	8139	6576	S
1980419	d__Viruses|p__Negarnaviricota|c__Ellioviricetes|o__Bunyavirales|f__Tospoviridae	Tospoviridae	0.08	8068	25	F
645	d__Bacteria|p__Proteobacteria|c__Gammaproteobacteria|o__Aeromonadales|f__Aeromonadaceae|g__Aeromonas|s__Aeromonas salmonicida	Aeromonas salmonicida	0.08	8052	6217	S
33882	d__Bacteria|p__Actinobacteria|c__Actinobacteria|o__Micrococcales|f__Microbacteriaceae|g__Microbacterium	Microbacterium	0.08	8046	155	G
68287	d__Bacteria|p__Proteobacteria|c__Alphaproteobacteria|o__Rhizobiales|f__Phyllobacteriaceae|g__Mesorhizobium	Mesorhizobium	0.08	8033	718	G
387	d__Bacteria|p__Proteobacteria|c__Alphaproteobacteria|o__Rhizobiales|f__Rhizobiaceae|g__Rhizobium|s__Rhizobium leguminosarum|t__Rhizobium leguminosarum bv. viciae	Rhizobium leguminosarum bv. viciae	0.08	8022	6079	S1
200795	d__Bacteria|p__Chloroflexi	Chloroflexi	0.08	7918	1	P
1866885	d__Bacteria|p__Actinobacteria|c__Actinobacteria|o__Corynebacteriales|f__Mycobacteriaceae|g__Mycolicibacterium	Mycolicibacterium	0.08	7899	30	G
122277	d__Bacteria|p__Proteobacteria|c__Gammaproteobacteria|o__Enterobacterales|f__Pectobacteriaceae|g__Pectobacterium	Pectobacterium	0.08	7840	434	G
1980517	d__Viruses|p__Negarnaviricota|c__Ellioviricetes|o__Bunyavirales|f__Nairoviridae|g__Orthonairovirus	Orthonairovirus	0.08	7838	0	G
1313295	d__Bacteria|p__Spirochaetes|c__Spirochaetia|o__Spirochaetales|f__Borreliaceae|g__Borrelia|s__Borrelia hermsii|t__Borrelia hermsii YBT	Borrelia hermsii YBT	0.08	7821	7821	S1
135613	d__Bacteria|p__Proteobacteria|c__Gammaproteobacteria|o__Chromatiales	Chromatiales	0.08	7777	0	O
2207	d__Archaea|p__Euryarchaeota|c__Methanomicrobia|o__Methanosarcinales|f__Methanosarcinaceae|g__Methanosarcina	Methanosarcina	0.08	7660	201	G
1511808	d__Viruses|f__Partitiviridae|g__Alphapartitivirus	Alphapartitivirus	0.08	7541	0	G
46255	d__Bacteria|p__Firmicutes|c__Bacilli|o__Lactobacillales|f__Leuconostocaceae|g__Weissella	Weissella	0.08	7537	214	G
407	d__Bacteria|p__Proteobacteria|c__Alphaproteobacteria|o__Rhizobiales|f__Methylobacteriaceae|g__Methylobacterium	Methylobacterium	0.08	7525	687	G
68933	d__Bacteria|p__Deinococcus-Thermus|c__Deinococci|o__Thermales	Thermales	0.07	7482	0	O
188786	d__Bacteria|p__Deinococcus-Thermus|c__Deinococci|o__Thermales|f__Thermaceae	Thermaceae	0.07	7482	0	F
183968	d__Archaea|p__Euryarchaeota|c__Thermococci	Thermococci	0.07	7472	0	C
2258	d__Archaea|p__Euryarchaeota|c__Thermococci|o__Thermococcales	Thermococcales	0.07	7472	0	O
2259	d__Archaea|p__Euryarchaeota|c__Thermococci|o__Thermococcales|f__Thermococcaceae	Thermococcaceae	0.07	7472	6	F
481145	d__Bacteria|p__Proteobacteria|c__Alphaproteobacteria|o__Rhodospirillales|f__Acetobacteraceae|g__Acetobacter|s__Acetobacter pasteurianus|t__Acetobacter pasteurianus subsp. pasteurianus	Acetobacter pasteurianus subsp. pasteurianus	0.07	7411	7411	S1
249184	d__Viruses|o__Tymovirales|f__Tymoviridae	Tymoviridae	0.07	7404	3	F
204038	d__Bacteria|p__Proteobacteria|c__Gammaproteobacteria|o__Enterobacterales|f__Pectobacteriaceae|g__Dickeya|s__Dickeya dadantii	Dickeya dadantii	0.07	7385	3295	S
1890464	d__Bacteria|p__Cyanobacteria|o__Chroococcales|f__Chroococcaceae	Chroococcaceae	0.07	7350	0	F
208294	d__Viruses|f__Reoviridae|g__Seadornavirus	Seadornavirus	0.07	7342	0	G
1853232	d__Bacteria|p__Bacteroidetes|c__Cytophagia|o__Cytophagales|f__Hymenobacteraceae	Hymenobacteraceae	0.07	7323	1	F
663	d__Bacteria|p__Proteobacteria|c__Gammaproteobacteria|o__Vibrionales|f__Vibrionaceae|g__Vibrio|s__Vibrio alginolyticus	Vibrio alginolyticus	0.07	7311	7305	S
13687	d__Bacteria|p__Proteobacteria|c__Alphaproteobacteria|o__Sphingomonadales|f__Sphingomonadaceae|g__Sphingomonas	Sphingomonas	0.07	7298	70	G
1502	d__Bacteria|p__Firmicutes|c__Clostridia|o__Clostridiales|f__Clostridiaceae|g__Clostridium|s__Clostridium perfringens	Clostridium perfringens	0.07	7296	6953	S
206389	d__Bacteria|p__Proteobacteria|c__Betaproteobacteria|o__Rhodocyclales	Rhodocyclales	0.07	7289	20	O
396	d__Bacteria|p__Proteobacteria|c__Alphaproteobacteria|o__Rhizobiales|f__Rhizobiaceae|g__Rhizobium|s__Rhizobium phaseoli	Rhizobium phaseoli	0.07	7286	7089	S
1597	d__Bacteria|p__Firmicutes|c__Bacilli|o__Lactobacillales|f__Lactobacillaceae|g__Lactobacillus|s__Lactobacillus paracasei	Lactobacillus paracasei	0.07	7270	6519	S
32011	d__Bacteria|p__Proteobacteria|c__Betaproteobacteria|o__Nitrosomonadales|f__Methylophilaceae	Methylophilaceae	0.07	7269	4	F
74201	d__Bacteria|p__Verrucomicrobia	Verrucomicrobia	0.07	7245	0	P
348824	d__Bacteria|p__Proteobacteria|c__Alphaproteobacteria|o__Rhizobiales|f__Rhizobiaceae|g__Rhizobium|s__Rhizobium favelukesii	Rhizobium favelukesii	0.07	7214	7214	S
5664	d__Eukaryota|p__Euglenozoa|c__Kinetoplastea|o__Trypanosomatida|f__Trypanosomatidae|g__Leishmania|s__Leishmania major	Leishmania major	0.07	7182	0	S
347515	d__Eukaryota|p__Euglenozoa|c__Kinetoplastea|o__Trypanosomatida|f__Trypanosomatidae|g__Leishmania|s__Leishmania major|t__Leishmania major strain Friedlin	Leishmania major strain Friedlin	0.07	7182	7182	S1
727	d__Bacteria|p__Proteobacteria|c__Gammaproteobacteria|o__Pasteurellales|f__Pasteurellaceae|g__Haemophilus|s__Haemophilus influenzae	Haemophilus influenzae	0.07	7180	7094	S
160	d__Bacteria|p__Spirochaetes|c__Spirochaetia|o__Spirochaetales|f__Spirochaetaceae|g__Treponema|s__Treponema pallidum	Treponema pallidum	0.07	7074	7018	S
120045	d__Bacteria|p__Proteobacteria|c__Alphaproteobacteria|o__Sphingomonadales|f__Sphingomonadaceae|g__Zymomonas|s__Zymomonas mobilis|t__Zymomonas mobilis subsp. mobilis	Zymomonas mobilis subsp. mobilis	0.07	7056	5595	S1
2745	d__Bacteria|p__Proteobacteria|c__Gammaproteobacteria|o__Oceanospirillales|f__Halomonadaceae|g__Halomonas	Halomonas	0.07	7049	1746	G
5858	d__Eukaryota|p__Apicomplexa|c__Aconoidasida|o__Haemosporida|f__Plasmodiidae|g__Plasmodium|s__Plasmodium malariae	Plasmodium malariae	0.07	7010	7010	S
69541	d__Bacteria|p__Proteobacteria|c__Deltaproteobacteria|o__Desulfuromonadales	Desulfuromonadales	0.07	6997	1	O
1282	d__Bacteria|p__Firmicutes|c__Bacilli|o__Bacillales|f__Staphylococcaceae|g__Staphylococcus|s__Staphylococcus epidermidis	Staphylococcus epidermidis	0.07	6989	6599	S
1100069	d__Bacteria|p__Bacteroidetes|o__Bacteroidetes Order II. Incertae sedis	Bacteroidetes Order II. Incertae sedis	0.07	6954	0	O
563843	d__Bacteria|p__Bacteroidetes|o__Bacteroidetes Order II. Incertae sedis|f__Rhodothermaceae	Rhodothermaceae	0.07	6954	0	F
195	d__Bacteria|p__Proteobacteria|c__Epsilonproteobacteria|o__Campylobacterales|f__Campylobacteraceae|g__Campylobacter|s__Campylobacter coli	Campylobacter coli	0.07	6915	6575	S
40324	d__Bacteria|p__Proteobacteria|c__Gammaproteobacteria|o__Xanthomonadales|f__Xanthomonadaceae|g__Stenotrophomonas|s__Stenotrophomonas maltophilia	Stenotrophomonas maltophilia	0.07	6903	6791	S
12234	d__Viruses|f__Virgaviridae|g__Tobamovirus	Tobamovirus	0.07	6896	0	G
10985	d__Viruses|f__Reoviridae|g__Phytoreovirus	Phytoreovirus	0.07	6840	0	G
200918	d__Bacteria|p__Thermotogae	Thermotogae	0.07	6822	0	P
188708	d__Bacteria|p__Thermotogae|c__Thermotogae	Thermotogae	0.07	6822	0	C
630	d__Bacteria|p__Proteobacteria|c__Gammaproteobacteria|o__Enterobacterales|f__Yersiniaceae|g__Yersinia|s__Yersinia enterocolitica	Yersinia enterocolitica	0.07	6788	6746	S
872	d__Bacteria|p__Proteobacteria|c__Deltaproteobacteria|o__Desulfovibrionales|f__Desulfovibrionaceae|g__Desulfovibrio	Desulfovibrio	0.07	6773	215	G
5269	d__Eukaryota|k__Fungi|p__Basidiomycota|c__Ustilaginomycetes|o__Ustilaginales|f__Ustilaginaceae|g__Ustilago	Ustilago	0.07	6772	0	G
5270	d__Eukaryota|k__Fungi|p__Basidiomycota|c__Ustilaginomycetes|o__Ustilaginales|f__Ustilaginaceae|g__Ustilago|s__Ustilago maydis	Ustilago maydis	0.07	6772	0	S
237631	d__Eukaryota|k__Fungi|p__Basidiomycota|c__Ustilaginomycetes|o__Ustilaginales|f__Ustilaginaceae|g__Ustilago|s__Ustilago maydis|t__Ustilago maydis 521	Ustilago maydis 521	0.07	6772	6772	S1
60890	d__Bacteria|p__Proteobacteria|c__Alphaproteobacteria|o__Rhodobacterales|f__Rhodobacteraceae|g__Phaeobacter|s__Phaeobacter gallaeciensis	Phaeobacter gallaeciensis	0.07	6758	6757	S
270	d__Bacteria|p__Deinococcus-Thermus|c__Deinococci|o__Thermales|f__Thermaceae|g__Thermus	Thermus	0.07	6730	600	G
311227	d__Viruses|f__Reoviridae|g__Mycoreovirus	Mycoreovirus	0.07	6723	0	G
12916	d__Bacteria|p__Proteobacteria|c__Betaproteobacteria|o__Burkholderiales|f__Comamonadaceae|g__Acidovorax	Acidovorax	0.07	6654	361	G
186807	d__Bacteria|p__Firmicutes|c__Clostridia|o__Clostridiales|f__Peptococcaceae	Peptococcaceae	0.07	6648	17	F
1360	d__Bacteria|p__Firmicutes|c__Bacilli|o__Lactobacillales|f__Streptococcaceae|g__Lactococcus|s__Lactococcus lactis|t__Lactococcus lactis subsp. lactis	Lactococcus lactis subsp. lactis	0.07	6643	4190	S1
2263	d__Archaea|p__Euryarchaeota|c__Thermococci|o__Thermococcales|f__Thermococcaceae|g__Thermococcus	Thermococcus	0.07	6619	37	G
670516	d__Bacteria|p__Actinobacteria|c__Actinobacteria|o__Corynebacteriales|f__Mycobacteriaceae|g__Mycobacteroides	Mycobacteroides	0.07	6588	23	G
339	d__Bacteria|p__Proteobacteria|c__Gammaproteobacteria|o__Xanthomonadales|f__Xanthomonadaceae|g__Xanthomonas|s__Xanthomonas campestris	Xanthomonas campestris	0.07	6574	2020	S
1963268	d__Archaea|p__Euryarchaeota|c__Halobacteria|o__Halobacteriales|f__Haloarculaceae	Haloarculaceae	0.07	6569	0	F
680	d__Bacteria|p__Proteobacteria|c__Gammaproteobacteria|o__Vibrionales|f__Vibrionaceae|g__Vibrio|s__Vibrio campbellii	Vibrio campbellii	0.07	6563	5668	S
335929	d__Bacteria|p__Proteobacteria|c__Alphaproteobacteria|o__Sphingomonadales|f__Erythrobacteraceae	Erythrobacteraceae	0.07	6533	30	F
5207	d__Eukaryota|k__Fungi|p__Basidiomycota|c__Tremellomycetes|o__Tremellales|f__Cryptococcaceae|g__Cryptococcus|s__Cryptococcus neoformans	Cryptococcus neoformans	0.07	6520	0	S
85008	d__Bacteria|p__Actinobacteria|c__Actinobacteria|o__Micromonosporales	Micromonosporales	0.07	6518	0	O
28056	d__Bacteria|p__Actinobacteria|c__Actinobacteria|o__Micromonosporales|f__Micromonosporaceae	Micromonosporaceae	0.07	6518	10	F
84998	d__Bacteria|p__Actinobacteria|c__Coriobacteriia	Coriobacteriia	0.07	6510	13	C
1890428	d__Bacteria|p__Cyanobacteria|o__Synechococcales|f__Merismopediaceae	Merismopediaceae	0.07	6510	0	F
1142	d__Bacteria|p__Cyanobacteria|o__Synechococcales|f__Merismopediaceae|g__Synechocystis	Synechocystis	0.07	6510	0	G
129337	d__Bacteria|p__Firmicutes|c__Bacilli|o__Bacillales|f__Bacillaceae|g__Geobacillus	Geobacillus	0.07	6507	2246	G
5825	d__Eukaryota|p__Apicomplexa|c__Aconoidasida|o__Haemosporida|f__Plasmodiidae|g__Plasmodium|s__Plasmodium chabaudi	Plasmodium chabaudi	0.06	6410	0	S
31271	d__Eukaryota|p__Apicomplexa|c__Aconoidasida|o__Haemosporida|f__Plasmodiidae|g__Plasmodium|s__Plasmodium chabaudi|t__Plasmodium chabaudi chabaudi	Plasmodium chabaudi chabaudi	0.06	6410	6410	S1
6029	d__Eukaryota|k__Fungi|p__Microsporidia	Microsporidia	0.06	6400	0	P
36734	d__Eukaryota|k__Fungi|p__Microsporidia|f__Unikaryonidae	Unikaryonidae	0.06	6400	0	F
6033	d__Eukaryota|k__Fungi|p__Microsporidia|f__Unikaryonidae|g__Encephalitozoon	Encephalitozoon	0.06	6400	0	G
1922217	d__Bacteria|p__Proteobacteria|c__Gammaproteobacteria|o__Enterobacterales|f__Erwiniaceae|g__Erwinia|s__Candidatus Erwinia haradaeae	Candidatus Erwinia haradaeae	0.06	6399	6399	S
173	d__Bacteria|p__Spirochaetes|c__Spirochaetia|o__Leptospirales|f__Leptospiraceae|g__Leptospira|s__Leptospira interrogans	Leptospira interrogans	0.06	6380	5271	S
756892	d__Bacteria|p__Proteobacteria|c__Gammaproteobacteria|o__Pseudomonadales|f__Moraxellaceae|g__Acinetobacter|s__Acinetobacter indicus	Acinetobacter indicus	0.06	6356	6356	S
5139	d__Eukaryota|k__Fungi|p__Ascomycota|c__Sordariomycetes|o__Sordariales	Sordariales	0.06	6345	0	O
108981	d__Bacteria|p__Proteobacteria|c__Gammaproteobacteria|o__Pseudomonadales|f__Moraxellaceae|g__Acinetobacter|s__Acinetobacter schindleri	Acinetobacter schindleri	0.06	6342	6342	S
1599	d__Bacteria|p__Firmicutes|c__Bacilli|o__Lactobacillales|f__Lactobacillaceae|g__Lactobacillus|s__Lactobacillus sakei	Lactobacillus sakei	0.06	6326	6168	S
1245	d__Bacteria|p__Firmicutes|c__Bacilli|o__Lactobacillales|f__Leuconostocaceae|g__Leuconostoc|s__Leuconostoc mesenteroides	Leuconostoc mesenteroides	0.06	6312	4681	S
5671	d__Eukaryota|p__Euglenozoa|c__Kinetoplastea|o__Trypanosomatida|f__Trypanosomatidae|g__Leishmania|s__Leishmania infantum	Leishmania infantum	0.06	6312	0	S
435258	d__Eukaryota|p__Euglenozoa|c__Kinetoplastea|o__Trypanosomatida|f__Trypanosomatidae|g__Leishmania|s__Leishmania infantum|t__Leishmania infantum JPCM5	Leishmania infantum JPCM5	0.06	6312	6312	S1
766764	d__Eukaryota|k__Fungi|p__Ascomycota|c__Saccharomycetes|o__Saccharomycetales|f__Debaryomycetaceae	Debaryomycetaceae	0.06	6305	1	F
1817	d__Bacteria|p__Actinobacteria|c__Actinobacteria|o__Corynebacteriales|f__Nocardiaceae|g__Nocardia	Nocardia	0.06	6269	44	G
67753	d__Viruses|f__Closteroviridae|g__Crinivirus	Crinivirus	0.06	6269	0	G
2560087	d__Viruses|f__Chrysoviridae|g__Alphachrysovirus	Alphachrysovirus	0.06	6238	0	G
2661849	d__Bacteria|p__Cyanobacteria|o__Nostocales|f__Calotrichaceae	Calotrichaceae	0.06	6223	0	F
1186	d__Bacteria|p__Cyanobacteria|o__Nostocales|f__Calotrichaceae|g__Calothrix	Calothrix	0.06	6223	3	G
36809	d__Bacteria|p__Actinobacteria|c__Actinobacteria|o__Corynebacteriales|f__Mycobacteriaceae|g__Mycobacteroides|s__Mycobacteroides abscessus	Mycobacteroides abscessus	0.06	6213	5451	S
548	d__Bacteria|p__Proteobacteria|c__Gammaproteobacteria|o__Enterobacterales|f__Enterobacteriaceae|g__Klebsiella|s__Klebsiella aerogenes	Klebsiella aerogenes	0.06	6165	6163	S
71245	d__Eukaryota|k__Fungi|p__Ascomycota|c__Saccharomycetes|o__Saccharomycetales|f__Saccharomycetaceae|g__Kazachstania	Kazachstania	0.06	6139	0	G
158836	d__Bacteria|p__Proteobacteria|c__Gammaproteobacteria|o__Enterobacterales|f__Enterobacteriaceae|g__Enterobacter|s__Enterobacter hormaechei	Enterobacter hormaechei	0.06	6135	5535	S
57975	d__Bacteria|p__Proteobacteria|c__Betaproteobacteria|o__Burkholderiales|f__Burkholderiaceae|g__Burkholderia|s__Burkholderia thailandensis	Burkholderia thailandensis	0.06	6108	6100	S
29	d__Bacteria|p__Proteobacteria|c__Deltaproteobacteria|o__Myxococcales	Myxococcales	0.06	6087	0	O
12176	d__Viruses|o__Tymovirales|f__Alphaflexiviridae|g__Potexvirus	Potexvirus	0.06	6085	0	G
213422	d__Bacteria|p__Proteobacteria|c__Deltaproteobacteria|o__Desulfuromonadales|f__Geobacteraceae	Geobacteraceae	0.06	6032	0	F
143	d__Bacteria|p__Spirochaetes|c__Spirochaetia|o__Spirochaetales|f__Borreliaceae|g__Borrelia|s__Borrelia anserina	Borrelia anserina	0.06	5980	4858	S
2370	d__Bacteria|p__Proteobacteria|c__Gammaproteobacteria|o__Xanthomonadales|f__Xanthomonadaceae|g__Xylella	Xylella	0.06	5977	1	G
5679	d__Eukaryota|p__Euglenozoa|c__Kinetoplastea|o__Trypanosomatida|f__Trypanosomatidae|g__Leishmania|s__Leishmania panamensis	Leishmania panamensis	0.06	5966	5966	S
2371	d__Bacteria|p__Proteobacteria|c__Gammaproteobacteria|o__Xanthomonadales|f__Xanthomonadaceae|g__Xylella|s__Xylella fastidiosa	Xylella fastidiosa	0.06	5960	4836	S
693996	d__Viruses|o__Nidovirales|f__Coronaviridae|g__Alphacoronavirus	Alphacoronavirus	0.06	5924	5	G
1155096	d__Bacteria|p__Spirochaetes|c__Spirochaetia|o__Spirochaetales|f__Borreliaceae|g__Borrelia|s__Borrelia crocidurae|t__Borrelia crocidurae str. Achema	Borrelia crocidurae str. Achema	0.06	5923	5923	S1
34062	d__Bacteria|p__Proteobacteria|c__Gammaproteobacteria|o__Pseudomonadales|f__Moraxellaceae|g__Moraxella|s__Moraxella osloensis	Moraxella osloensis	0.06	5920	5920	S
584	d__Bacteria|p__Proteobacteria|c__Gammaproteobacteria|o__Enterobacterales|f__Morganellaceae|g__Proteus|s__Proteus mirabilis	Proteus mirabilis	0.06	5906	5892	S
96344	d__Bacteria|p__Proteobacteria|c__Betaproteobacteria|o__Burkholderiales|f__Burkholderiaceae|g__Cupriavidus|s__Cupriavidus oxalaticus	Cupriavidus oxalaticus	0.06	5860	5860	S
183939	d__Archaea|p__Euryarchaeota|c__Methanococci	Methanococci	0.06	5855	0	C
2182	d__Archaea|p__Euryarchaeota|c__Methanococci|o__Methanococcales	Methanococcales	0.06	5855	0	O
222	d__Bacteria|p__Proteobacteria|c__Betaproteobacteria|o__Burkholderiales|f__Alcaligenaceae|g__Achromobacter	Achromobacter	0.06	5849	797	G
1679002	d__Bacteria|p__Proteobacteria|c__Betaproteobacteria|o__Nitrosomonadales|f__Methylophilaceae|g__Candidatus Methylopumilus	Candidatus Methylopumilus	0.06	5847	95	G
85015	d__Bacteria|p__Actinobacteria|c__Actinobacteria|o__Propionibacteriales|f__Nocardioidaceae	Nocardioidaceae	0.06	5826	2	F
28231	d__Bacteria|p__Proteobacteria|c__Deltaproteobacteria|o__Desulfuromonadales|f__Geobacteraceae|g__Geobacter	Geobacter	0.06	5816	34	G
1584	d__Bacteria|p__Firmicutes|c__Bacilli|o__Lactobacillales|f__Lactobacillaceae|g__Lactobacillus|s__Lactobacillus delbrueckii	Lactobacillus delbrueckii	0.06	5810	2726	S
2102	d__Bacteria|p__Tenericutes|c__Mollicutes|o__Mycoplasmatales|f__Mycoplasmataceae|g__Mycoplasma|s__Mycoplasma mycoides	Mycoplasma mycoides	0.06	5724	359	S
119164	d__Viruses|f__Luteoviridae|g__Polerovirus	Polerovirus	0.06	5723	21	G
160674	d__Bacteria|p__Proteobacteria|c__Gammaproteobacteria|o__Enterobacterales|f__Enterobacteriaceae|g__Raoultella	Raoultella	0.06	5698	1412	G
292	d__Bacteria|p__Proteobacteria|c__Betaproteobacteria|o__Burkholderiales|f__Burkholderiaceae|g__Burkholderia|s__Burkholderia cepacia	Burkholderia cepacia	0.06	5696	4848	S
568987	d__Bacteria|p__Proteobacteria|c__Gammaproteobacteria|o__Enterobacterales|f__Enterobacteriaceae|g__Candidatus Hamiltonella	Candidatus Hamiltonella	0.06	5693	0	G
138072	d__Bacteria|p__Proteobacteria|c__Gammaproteobacteria|o__Enterobacterales|f__Enterobacteriaceae|g__Candidatus Hamiltonella|s__Candidatus Hamiltonella defensa	Candidatus Hamiltonella defensa	0.06	5693	5270	S
1511809	d__Viruses|f__Partitiviridae|g__Betapartitivirus	Betapartitivirus	0.06	5678	0	G
2094023	d__Bacteria|p__Proteobacteria|c__Gammaproteobacteria|o__Pasteurellales|f__Pasteurellaceae|g__Glaesserella	Glaesserella	0.06	5644	19	G
611301	d__Bacteria|p__Proteobacteria|c__Gammaproteobacteria|o__Xanthomonadales|f__Xanthomonadaceae|g__Xanthomonas|s__Xanthomonas citri|t__Xanthomonas citri pv. citri	Xanthomonas citri pv. citri	0.06	5635	5635	S1
237	d__Bacteria|p__Bacteroidetes|c__Flavobacteriia|o__Flavobacteriales|f__Flavobacteriaceae|g__Flavobacterium	Flavobacterium	0.06	5630	13	G
148305	d__Eukaryota|k__Fungi|p__Ascomycota|c__Sordariomycetes|o__Magnaporthales|f__Pyriculariaceae|g__Pyricularia|s__Pyricularia grisea	Pyricularia grisea	0.06	5619	5619	S
89373	d__Bacteria|p__Bacteroidetes|c__Cytophagia|o__Cytophagales|f__Cytophagaceae	Cytophagaceae	0.06	5616	0	F
87883	d__Bacteria|p__Proteobacteria|c__Betaproteobacteria|o__Burkholderiales|f__Burkholderiaceae|g__Burkholderia|s__Burkholderia multivorans	Burkholderia multivorans	0.06	5608	5521	S
146918	d__Bacteria|p__Bacteroidetes|o__Bacteroidetes Order II. Incertae sedis|f__Rhodothermaceae|g__Salinibacter	Salinibacter	0.06	5590	0	G
146919	d__Bacteria|p__Bacteroidetes|o__Bacteroidetes Order II. Incertae sedis|f__Rhodothermaceae|g__Salinibacter|s__Salinibacter ruber	Salinibacter ruber	0.06	5590	3820	S
2605435	d__Eukaryota|p__Evosea	Evosea	0.06	5577	0	P
142796	d__Eukaryota|p__Evosea|c__Eumycetozoa	Eumycetozoa	0.06	5577	0	C
2058949	d__Eukaryota|p__Evosea|c__Eumycetozoa|o__Dictyosteliales	Dictyosteliales	0.06	5577	0	O
2058185	d__Eukaryota|p__Evosea|c__Eumycetozoa|o__Dictyosteliales|f__Dictyosteliaceae	Dictyosteliaceae	0.06	5577	0	F
5782	d__Eukaryota|p__Evosea|c__Eumycetozoa|o__Dictyosteliales|f__Dictyosteliaceae|g__Dictyostelium	Dictyostelium	0.06	5577	0	G
44689	d__Eukaryota|p__Evosea|c__Eumycetozoa|o__Dictyosteliales|f__Dictyosteliaceae|g__Dictyostelium|s__Dictyostelium discoideum	Dictyostelium discoideum	0.06	5577	0	S
352472	d__Eukaryota|p__Evosea|c__Eumycetozoa|o__Dictyosteliales|f__Dictyosteliaceae|g__Dictyostelium|s__Dictyostelium discoideum|t__Dictyostelium discoideum AX4	Dictyostelium discoideum AX4	0.06	5577	5577	S1
60136	d__Bacteria|p__Proteobacteria|c__Alphaproteobacteria|o__Rhodobacterales|f__Rhodobacteraceae|g__Sulfitobacter	Sulfitobacter	0.06	5562	112	G
27994	d__Eukaryota|p__Apicomplexa|c__Aconoidasida|o__Piroplasmida|f__Theileriidae	Theileriidae	0.06	5549	0	F
5873	d__Eukaryota|p__Apicomplexa|c__Aconoidasida|o__Piroplasmida|f__Theileriidae|g__Theileria	Theileria	0.06	5549	1	G
413496	d__Bacteria|p__Proteobacteria|c__Gammaproteobacteria|o__Enterobacterales|f__Enterobacteriaceae|g__Cronobacter	Cronobacter	0.06	5543	402	G
1088719	d__Bacteria|p__Proteobacteria|c__Gammaproteobacteria|o__Vibrionales|f__Vibrionaceae|g__Aliivibrio|s__Aliivibrio fischeri|t__Aliivibrio fischeri SR5	Aliivibrio fischeri SR5	0.06	5534	5534	S1
1890438	d__Bacteria|p__Cyanobacteria|o__Synechococcales|f__Leptolyngbyaceae	Leptolyngbyaceae	0.06	5519	0	F
47251	d__Bacteria|p__Cyanobacteria|o__Synechococcales|f__Leptolyngbyaceae|g__Leptolyngbya	Leptolyngbya	0.06	5519	28	G
185751	d__Viruses|f__Pospiviroidae	Pospiviroidae	0.06	5515	0	F
33959	d__Bacteria|p__Firmicutes|c__Bacilli|o__Lactobacillales|f__Lactobacillaceae|g__Lactobacillus|s__Lactobacillus johnsonii	Lactobacillus johnsonii	0.06	5510	4606	S
497	d__Bacteria|p__Proteobacteria|c__Gammaproteobacteria|o__Pseudomonadales|f__Moraxellaceae|g__Psychrobacter	Psychrobacter	0.05	5425	758	G
1372	d__Bacteria|p__Firmicutes|c__Bacilli|o__Bacillales|f__Planococcaceae|g__Planococcus	Planococcus	0.05	5382	279	G
552	d__Bacteria|p__Proteobacteria|c__Gammaproteobacteria|o__Enterobacterales|f__Erwiniaceae|g__Erwinia|s__Erwinia amylovora	Erwinia amylovora	0.05	5347	4377	S
669357	d__Bacteria|p__Cyanobacteria|o__Chroococcales|f__Chroococcaceae|g__Geminocystis	Geminocystis	0.05	5346	2	G
909929	d__Bacteria|p__Firmicutes|c__Negativicutes|o__Selenomonadales	Selenomonadales	0.05	5317	1	O
1764	d__Bacteria|p__Actinobacteria|c__Actinobacteria|o__Corynebacteriales|f__Mycobacteriaceae|g__Mycobacterium|s__Mycobacterium avium	Mycobacterium avium	0.05	5296	2936	S
1223570	d__Bacteria|p__Proteobacteria|c__Gammaproteobacteria|o__Enterobacterales|f__Pectobacteriaceae|g__Dickeya|s__Dickeya dianthicola|t__Dickeya dianthicola NCPPB 3534	Dickeya dianthicola NCPPB 3534	0.05	5279	5279	S1
1580596	d__Bacteria|p__Proteobacteria|c__Alphaproteobacteria|o__Rhodobacterales|f__Rhodobacteraceae|g__Phaeobacter|s__Phaeobacter piscinae	Phaeobacter piscinae	0.05	5271	5271	S
33886	d__Bacteria|p__Actinobacteria|c__Actinobacteria|o__Micrococcales|f__Microbacteriaceae|g__Rathayibacter	Rathayibacter	0.05	5264	772	G
171551	d__Bacteria|p__Bacteroidetes|c__Bacteroidia|o__Bacteroidales|f__Porphyromonadaceae	Porphyromonadaceae	0.05	5260	2	F
28196	d__Bacteria|p__Proteobacteria|c__Epsilonproteobacteria|o__Campylobacterales|f__Campylobacteraceae|g__Arcobacter	Arcobacter	0.05	5244	23	G
1892252	d__Bacteria|p__Cyanobacteria|o__Oscillatoriales|f__Microcoleaceae	Microcoleaceae	0.05	5204	78	F
11102	d__Viruses|f__Flaviviridae|g__Hepacivirus	Hepacivirus	0.05	5198	51	G
165696	d__Bacteria|p__Proteobacteria|c__Alphaproteobacteria|o__Sphingomonadales|f__Sphingomonadaceae|g__Novosphingobium	Novosphingobium	0.05	5195	49	G
29459	d__Bacteria|p__Proteobacteria|c__Alphaproteobacteria|o__Rhizobiales|f__Brucellaceae|g__Brucella|s__Brucella melitensis	Brucella melitensis	0.05	5189	5185	S
12329	d__Viruses|p__Negarnaviricota|c__Ellioviricetes|o__Bunyavirales|f__Phenuiviridae|g__Tenuivirus	Tenuivirus	0.05	5154	0	G
11018	d__Viruses|f__Togaviridae	Togaviridae	0.05	5149	0	F
11019	d__Viruses|f__Togaviridae|g__Alphavirus	Alphavirus	0.05	5149	0	G
2419	d__Bacteria|p__Thermotogae|c__Thermotogae|o__Thermotogales	Thermotogales	0.05	5138	0	O
1903412	d__Bacteria|p__Proteobacteria|c__Gammaproteobacteria|o__Enterobacterales|f__Hafniaceae	Hafniaceae	0.05	5130	43	F
817	d__Bacteria|p__Bacteroidetes|c__Bacteroidia|o__Bacteroidales|f__Bacteroidaceae|g__Bacteroides|s__Bacteroides fragilis	Bacteroides fragilis	0.05	5119	5077	S
12269	d__Viruses|o__Picornavirales|f__Secoviridae|g__Fabavirus	Fabavirus	0.05	5107	0	G
33925	d__Bacteria|p__Tenericutes|c__Mollicutes|o__Entomoplasmatales|f__Entomoplasmataceae	Entomoplasmataceae	0.05	5080	21	F
1980417	d__Viruses|p__Negarnaviricota|c__Ellioviricetes|o__Bunyavirales|f__Phasmaviridae	Phasmaviridae	0.05	5072	0	F
31993	d__Bacteria|p__Proteobacteria|c__Alphaproteobacteria|o__Rhizobiales|f__Methylocystaceae	Methylocystaceae	0.05	5060	1	F
1129771	d__Bacteria|p__Fusobacteria|c__Fusobacteriia|o__Fusobacteriales|f__Leptotrichiaceae	Leptotrichiaceae	0.05	5046	2	F
55601	d__Bacteria|p__Proteobacteria|c__Gammaproteobacteria|o__Vibrionales|f__Vibrionaceae|g__Vibrio|s__Vibrio anguillarum	Vibrio anguillarum	0.05	5032	5013	S
85026	d__Bacteria|p__Actinobacteria|c__Actinobacteria|o__Corynebacteriales|f__Gordoniaceae	Gordoniaceae	0.05	5018	0	F
2053	d__Bacteria|p__Actinobacteria|c__Actinobacteria|o__Corynebacteriales|f__Gordoniaceae|g__Gordonia	Gordonia	0.05	5018	230	G
142786	d__Viruses|f__Caliciviridae|g__Norovirus	Norovirus	0.05	5000	0	G
1843491	d__Bacteria|p__Firmicutes|c__Negativicutes|o__Selenomonadales|f__Selenomonadaceae	Selenomonadaceae	0.05	4991	0	F
114380	d__Archaea|p__Crenarchaeota|c__Thermoprotei|o__Desulfurococcales	Desulfurococcales	0.05	4958	0	O
970	d__Bacteria|p__Firmicutes|c__Negativicutes|o__Selenomonadales|f__Selenomonadaceae|g__Selenomonas	Selenomonas	0.05	4946	1	G
47715	d__Bacteria|p__Firmicutes|c__Bacilli|o__Lactobacillales|f__Lactobacillaceae|g__Lactobacillus|s__Lactobacillus rhamnosus	Lactobacillus rhamnosus	0.05	4928	4862	S
222805	d__Bacteria|p__Actinobacteria|c__Actinobacteria|o__Corynebacteriales|f__Mycobacteriaceae|g__Mycobacterium|s__Mycobacterium chimaera	Mycobacterium chimaera	0.05	4917	4917	S
208452	d__Eukaryota|p__Apicomplexa|c__Aconoidasida|o__Haemosporida|f__Plasmodiidae|g__Plasmodium|s__Plasmodium coatneyi	Plasmodium coatneyi	0.05	4909	4909	S
214906	d__Bacteria|p__Proteobacteria|c__Gammaproteobacteria|o__Pasteurellales|f__Pasteurellaceae|g__Histophilus	Histophilus	0.05	4901	0	G
731	d__Bacteria|p__Proteobacteria|c__Gammaproteobacteria|o__Pasteurellales|f__Pasteurellaceae|g__Histophilus|s__Histophilus somni	Histophilus somni	0.05	4901	4518	S
260963	d__Viruses|p__Negarnaviricota|c__Monjiviricetes|o__Mononegavirales|f__Paramyxoviridae|g__Avulavirus	Avulavirus	0.05	4875	263	G
553	d__Bacteria|p__Proteobacteria|c__Gammaproteobacteria|o__Enterobacterales|f__Erwiniaceae|g__Pantoea|s__Pantoea ananatis	Pantoea ananatis	0.05	4859	4131	S
2284	d__Archaea|p__Crenarchaeota|c__Thermoprotei|o__Sulfolobales|f__Sulfolobaceae|g__Sulfolobus	Sulfolobus	0.05	4825	3	G
738	d__Bacteria|p__Proteobacteria|c__Gammaproteobacteria|o__Pasteurellales|f__Pasteurellaceae|g__Glaesserella|s__Glaesserella parasuis	Glaesserella parasuis	0.05	4819	4139	S
836	d__Bacteria|p__Bacteroidetes|c__Bacteroidia|o__Bacteroidales|f__Porphyromonadaceae|g__Porphyromonas	Porphyromonas	0.05	4818	19	G
89966	d__Bacteria|p__Bacteroidetes|c__Cytophagia|o__Cytophagales|f__Hymenobacteraceae|g__Hymenobacter	Hymenobacter	0.05	4817	3	G
386	d__Bacteria|p__Proteobacteria|c__Alphaproteobacteria|o__Rhizobiales|f__Rhizobiaceae|g__Rhizobium|s__Rhizobium leguminosarum|t__Rhizobium leguminosarum bv. trifolii	Rhizobium leguminosarum bv. trifolii	0.05	4806	49	S1
213118	d__Bacteria|p__Proteobacteria|c__Deltaproteobacteria|o__Desulfobacterales	Desulfobacterales	0.05	4806	0	O
45056	d__Bacteria|p__Proteobacteria|c__Gammaproteobacteria|o__Legionellales|f__Legionellaceae|g__Legionella|s__Legionella adelaidensis	Legionella adelaidensis	0.05	4800	4800	S
28025	d__Bacteria|p__Actinobacteria|c__Actinobacteria|o__Bifidobacteriales|f__Bifidobacteriaceae|g__Bifidobacterium|s__Bifidobacterium animalis	Bifidobacterium animalis	0.05	4783	4081	S
2251	d__Archaea|p__Euryarchaeota|c__Halobacteria|o__Haloferacales|f__Haloferacaceae|g__Haloferax	Haloferax	0.05	4752	86	G
84999	d__Bacteria|p__Actinobacteria|c__Coriobacteriia|o__Coriobacteriales	Coriobacteriales	0.05	4744	1	O
1028384	d__Eukaryota|k__Fungi|p__Ascomycota|c__Sordariomycetes|o__Glomerellales	Glomerellales	0.05	4704	0	O
681950	d__Eukaryota|k__Fungi|p__Ascomycota|c__Sordariomycetes|o__Glomerellales|f__Glomerellaceae	Glomerellaceae	0.05	4704	0	F
5455	d__Eukaryota|k__Fungi|p__Ascomycota|c__Sordariomycetes|o__Glomerellales|f__Glomerellaceae|g__Colletotrichum	Colletotrichum	0.05	4704	0	G
80884	d__Eukaryota|k__Fungi|p__Ascomycota|c__Sordariomycetes|o__Glomerellales|f__Glomerellaceae|g__Colletotrichum|s__Colletotrichum higginsianum	Colletotrichum higginsianum	0.05	4704	0	S
759273	d__Eukaryota|k__Fungi|p__Ascomycota|c__Sordariomycetes|o__Glomerellales|f__Glomerellaceae|g__Colletotrichum|s__Colletotrichum higginsianum|t__Colletotrichum higginsianum IMI 349063	Colletotrichum higginsianum IMI 349063	0.05	4704	4704	S1
28095	d__Bacteria|p__Proteobacteria|c__Betaproteobacteria|o__Burkholderiales|f__Burkholderiaceae|g__Burkholderia|s__Burkholderia gladioli	Burkholderia gladioli	0.05	4700	3350	S
1499392	d__Bacteria|p__Proteobacteria|c__Betaproteobacteria|o__Neisseriales|f__Chromobacteriaceae	Chromobacteriaceae	0.05	4695	5	F
336809	d__Bacteria|p__Bacteroidetes|c__Flavobacteriia|o__Flavobacteriales|g__Candidatus Sulcia	Candidatus Sulcia	0.05	4694	0	G
336810	d__Bacteria|p__Bacteroidetes|c__Flavobacteriia|o__Flavobacteriales|g__Candidatus Sulcia|s__Candidatus Sulcia muelleri	Candidatus Sulcia muelleri	0.05	4694	4633	S
1311	d__Bacteria|p__Firmicutes|c__Bacilli|o__Lactobacillales|f__Streptococcaceae|g__Streptococcus|s__Streptococcus agalactiae	Streptococcus agalactiae	0.05	4643	4615	S
208962	d__Bacteria|p__Proteobacteria|c__Gammaproteobacteria|o__Enterobacterales|f__Enterobacteriaceae|g__Escherichia|s__Escherichia albertii	Escherichia albertii	0.05	4626	4553	S
2133	d__Bacteria|p__Tenericutes|c__Mollicutes|o__Entomoplasmatales|f__Spiroplasmataceae|g__Spiroplasma|s__Spiroplasma citri	Spiroplasma citri	0.05	4626	4626	S
274	d__Bacteria|p__Deinococcus-Thermus|c__Deinococci|o__Thermales|f__Thermaceae|g__Thermus|s__Thermus thermophilus	Thermus thermophilus	0.05	4616	3625	S
1553900	d__Bacteria|p__Proteobacteria|c__Oligoflexia	Oligoflexia	0.05	4613	0	C
1464	d__Bacteria|p__Firmicutes|c__Bacilli|o__Bacillales|f__Paenibacillaceae|g__Paenibacillus|s__Paenibacillus larvae	Paenibacillus larvae	0.05	4604	3656	S
178830	d__Viruses|p__Negarnaviricota|c__Monjiviricetes|o__Mononegavirales|f__Bornaviridae	Bornaviridae	0.05	4598	0	F
186329	d__Bacteria|p__Tenericutes|c__Mollicutes|o__Acholeplasmatales	Acholeplasmatales	0.05	4594	0	O
2146	d__Bacteria|p__Tenericutes|c__Mollicutes|o__Acholeplasmatales|f__Acholeplasmataceae	Acholeplasmataceae	0.05	4594	0	F
303	d__Bacteria|p__Proteobacteria|c__Gammaproteobacteria|o__Pseudomonadales|f__Pseudomonadaceae|g__Pseudomonas|s__Pseudomonas putida	Pseudomonas putida	0.05	4572	3664	S
149698	d__Bacteria|p__Proteobacteria|c__Betaproteobacteria|o__Burkholderiales|f__Oxalobacteraceae|g__Massilia	Massilia	0.05	4566	6	G
39782	d__Bacteria|p__Bacteroidetes|c__Flavobacteriia|o__Flavobacteriales|f__Blattabacteriaceae	Blattabacteriaceae	0.05	4540	0	F
34098	d__Bacteria|p__Bacteroidetes|c__Flavobacteriia|o__Flavobacteriales|f__Blattabacteriaceae|g__Blattabacterium	Blattabacterium	0.05	4540	441	G
28131	d__Bacteria|p__Bacteroidetes|c__Bacteroidia|o__Bacteroidales|f__Prevotellaceae|g__Prevotella|s__Prevotella intermedia	Prevotella intermedia	0.05	4536	4252	S
165697	d__Bacteria|p__Proteobacteria|c__Alphaproteobacteria|o__Sphingomonadales|f__Sphingomonadaceae|g__Sphingopyxis	Sphingopyxis	0.05	4533	238	G
2560196	d__Viruses|p__Negarnaviricota|c__Ellioviricetes|o__Bunyavirales|f__Tospoviridae|g__Orthotospovirus	Orthotospovirus	0.04	4500	0	G
1598	d__Bacteria|p__Firmicutes|c__Bacilli|o__Lactobacillales|f__Lactobacillaceae|g__Lactobacillus|s__Lactobacillus reuteri	Lactobacillus reuteri	0.04	4496	3679	S
84406	d__Bacteria|p__Firmicutes|c__Bacilli|o__Bacillales|f__Bacillaceae|g__Virgibacillus	Virgibacillus	0.04	4482	98	G
2588536	d__Bacteria|p__Proteobacteria|c__Betaproteobacteria|o__Nitrosomonadales|f__Methylophilaceae|g__Candidatus Methylopumilus|s__Candidatus Methylopumilus universalis	Candidatus Methylopumilus universalis	0.04	4470	4470	S
4910	d__Eukaryota|k__Fungi|p__Ascomycota|c__Saccharomycetes|o__Saccharomycetales|f__Saccharomycetaceae|g__Kluyveromyces	Kluyveromyces	0.04	4467	3	G
101571	d__Bacteria|p__Proteobacteria|c__Betaproteobacteria|o__Burkholderiales|f__Burkholderiaceae|g__Burkholderia|s__Burkholderia ubonensis	Burkholderia ubonensis	0.04	4433	4195	S
2560100	d__Viruses|f__Chrysoviridae|g__Betachrysovirus	Betachrysovirus	0.04	4433	0	G
204042	d__Bacteria|p__Proteobacteria|c__Gammaproteobacteria|o__Enterobacterales|f__Pectobacteriaceae|g__Dickeya|s__Dickeya zeae	Dickeya zeae	0.04	4424	2496	S
2008794	d__Bacteria|p__Proteobacteria|c__Betaproteobacteria|o__Rhodocyclales|f__Zoogloeaceae	Zoogloeaceae	0.04	4422	8	F
1406	d__Bacteria|p__Firmicutes|c__Bacilli|o__Bacillales|f__Paenibacillaceae|g__Paenibacillus|s__Paenibacillus polymyxa	Paenibacillus polymyxa	0.04	4416	2935	S
340	d__Bacteria|p__Proteobacteria|c__Gammaproteobacteria|o__Xanthomonadales|f__Xanthomonadaceae|g__Xanthomonas|s__Xanthomonas campestris|t__Xanthomonas campestris pv. campestris	Xanthomonas campestris pv. campestris	0.04	4411	2483	S1
48296	d__Bacteria|p__Proteobacteria|c__Gammaproteobacteria|o__Pseudomonadales|f__Moraxellaceae|g__Acinetobacter|s__Acinetobacter pittii	Acinetobacter pittii	0.04	4411	4389	S
75	d__Bacteria|p__Proteobacteria|c__Alphaproteobacteria|o__Caulobacterales|f__Caulobacteraceae|g__Caulobacter	Caulobacter	0.04	4403	19	G
1853228	d__Bacteria|p__Bacteroidetes|c__Chitinophagia	Chitinophagia	0.04	4378	0	C
1853229	d__Bacteria|p__Bacteroidetes|c__Chitinophagia|o__Chitinophagales	Chitinophagales	0.04	4378	0	O
563835	d__Bacteria|p__Bacteroidetes|c__Chitinophagia|o__Chitinophagales|f__Chitinophagaceae	Chitinophagaceae	0.04	4378	1	F
41275	d__Bacteria|p__Proteobacteria|c__Alphaproteobacteria|o__Caulobacterales|f__Caulobacteraceae|g__Brevundimonas	Brevundimonas	0.04	4377	246	G
1706369	d__Bacteria|p__Proteobacteria|c__Gammaproteobacteria|o__Cellvibrionales	Cellvibrionales	0.04	4374	0	O
33014	d__Bacteria|p__Actinobacteria|c__Actinobacteria|o__Micrococcales|f__Microbacteriaceae|g__Clavibacter|s__Clavibacter michiganensis|t__Clavibacter michiganensis subsp. insidiosus	Clavibacter michiganensis subsp. insidiosus	0.04	4374	4374	S1
1912216	d__Bacteria|p__Actinobacteria|c__Actinobacteria|o__Propionibacteriales|f__Propionibacteriaceae|g__Cutibacterium	Cutibacterium	0.04	4366	27	G
33969	d__Bacteria|p__Firmicutes|c__Bacilli|o__Lactobacillales|f__Enterococcaceae|g__Melissococcus	Melissococcus	0.04	4361	0	G
33970	d__Bacteria|p__Firmicutes|c__Bacilli|o__Lactobacillales|f__Enterococcaceae|g__Melissococcus|s__Melissococcus plutonius	Melissococcus plutonius	0.04	4361	4348	S
188709	d__Bacteria|p__Thermotogae|c__Thermotogae|o__Thermotogales|f__Thermotogaceae	Thermotogaceae	0.04	4356	9	F
147645	d__Bacteria|p__Proteobacteria|c__Alphaproteobacteria|o__Rhodobacterales|f__Rhodobacteraceae|g__Paracoccus|s__Paracoccus yeei	Paracoccus yeei	0.04	4352	4352	S
2237	d__Archaea|p__Euryarchaeota|c__Halobacteria|o__Halobacteriales|f__Haloarculaceae|g__Haloarcula	Haloarcula	0.04	4338	719	G
183967	d__Archaea|p__Euryarchaeota|c__Thermoplasmata	Thermoplasmata	0.04	4321	0	C
851	d__Bacteria|p__Fusobacteria|c__Fusobacteriia|o__Fusobacteriales|f__Fusobacteriaceae|g__Fusobacterium|s__Fusobacterium nucleatum	Fusobacterium nucleatum	0.04	4317	614	S
441	d__Bacteria|p__Proteobacteria|c__Alphaproteobacteria|o__Rhodospirillales|f__Acetobacteraceae|g__Gluconobacter	Gluconobacter	0.04	4294	136	G
1873	d__Bacteria|p__Actinobacteria|c__Actinobacteria|o__Micromonosporales|f__Micromonosporaceae|g__Micromonospora	Micromonospora	0.04	4287	172	G
550	d__Bacteria|p__Proteobacteria|c__Gammaproteobacteria|o__Enterobacterales|f__Enterobacteriaceae|g__Enterobacter|s__Enterobacter cloacae	Enterobacter cloacae	0.04	4282	4114	S
216816	d__Bacteria|p__Actinobacteria|c__Actinobacteria|o__Bifidobacteriales|f__Bifidobacteriaceae|g__Bifidobacterium|s__Bifidobacterium longum	Bifidobacterium longum	0.04	4277	3666	S
11983	d__Viruses|f__Caliciviridae|g__Norovirus|s__Norwalk virus	Norwalk virus	0.04	4245	0	S
1742993	d__Bacteria|p__Actinobacteria|c__Actinobacteria|o__Micrococcales|f__Micrococcaceae|g__Pseudarthrobacter	Pseudarthrobacter	0.04	4237	63	G
301297	d__Bacteria|p__Chloroflexi|c__Dehalococcoidia	Dehalococcoidia	0.04	4232	1	C
651137	d__Archaea|p__Thaumarchaeota	Thaumarchaeota	0.04	4217	0	P
65058	d__Bacteria|p__Actinobacteria|c__Actinobacteria|o__Corynebacteriales|f__Corynebacteriaceae|g__Corynebacterium|s__Corynebacterium ulcerans	Corynebacterium ulcerans	0.04	4199	3857	S
623	d__Bacteria|p__Proteobacteria|c__Gammaproteobacteria|o__Enterobacterales|f__Enterobacteriaceae|g__Shigella|s__Shigella flexneri	Shigella flexneri	0.04	4176	3474	S
1255	d__Bacteria|p__Firmicutes|c__Bacilli|o__Lactobacillales|f__Lactobacillaceae|g__Pediococcus|s__Pediococcus pentosaceus	Pediococcus pentosaceus	0.04	4170	3884	S
46239	d__Bacteria|p__Tenericutes|c__Mollicutes|o__Entomoplasmatales|f__Entomoplasmataceae|g__Mesoplasma	Mesoplasma	0.04	4169	241	G
29449	d__Bacteria|p__Proteobacteria|c__Alphaproteobacteria|o__Rhizobiales|f__Rhizobiaceae|g__Rhizobium|s__Rhizobium etli	Rhizobium etli	0.04	4167	3044	S
1202465	d__Bacteria|p__Chloroflexi|c__Dehalococcoidia|o__Dehalococcoidales	Dehalococcoidales	0.04	4164	0	O
1202464	d__Bacteria|p__Chloroflexi|c__Dehalococcoidia|o__Dehalococcoidales|f__Dehalococcoidaceae	Dehalococcoidaceae	0.04	4164	0	F
61434	d__Bacteria|p__Chloroflexi|c__Dehalococcoidia|o__Dehalococcoidales|f__Dehalococcoidaceae|g__Dehalococcoides	Dehalococcoides	0.04	4164	103	G
556	d__Bacteria|p__Proteobacteria|c__Gammaproteobacteria|o__Enterobacterales|f__Pectobacteriaceae|g__Dickeya|s__Dickeya chrysanthemi	Dickeya chrysanthemi	0.04	4160	3312	S
69965	d__Bacteria|p__Firmicutes|c__Bacilli|o__Bacillales|f__Staphylococcaceae|g__Macrococcus	Macrococcus	0.04	4159	42	G
76803	d__Viruses|o__Nidovirales|f__Arteriviridae	Arteriviridae	0.04	4156	0	F
255475	d__Bacteria|p__Proteobacteria|c__Alphaproteobacteria|o__Rhizobiales|f__Aurantimonadaceae	Aurantimonadaceae	0.04	4150	0	F
768	d__Bacteria|p__Proteobacteria|c__Alphaproteobacteria|o__Rickettsiales|f__Anaplasmataceae|g__Anaplasma	Anaplasma	0.04	4143	313	G
488447	d__Bacteria|p__Proteobacteria|c__Betaproteobacteria|o__Burkholderiales|f__Burkholderiaceae|g__Burkholderia|s__Burkholderia contaminans	Burkholderia contaminans	0.04	4141	4141	S
644	d__Bacteria|p__Proteobacteria|c__Gammaproteobacteria|o__Aeromonadales|f__Aeromonadaceae|g__Aeromonas|s__Aeromonas hydrophila	Aeromonas hydrophila	0.04	4140	3309	S
1392	d__Bacteria|p__Firmicutes|c__Bacilli|o__Bacillales|f__Bacillaceae|g__Bacillus|s__Bacillus anthracis	Bacillus anthracis	0.04	4136	4108	S
2272	d__Archaea|p__Crenarchaeota|c__Thermoprotei|o__Desulfurococcales|f__Desulfurococcaceae	Desulfurococcaceae	0.04	4134	0	F
308865	d__Bacteria|p__Bacteroidetes|c__Flavobacteriia|o__Flavobacteriales|f__Flavobacteriaceae|g__Elizabethkingia	Elizabethkingia	0.04	4126	284	G
77698	d__Viruses|f__Reoviridae|g__Fijivirus|s__Fiji disease virus	Fiji disease virus	0.04	4111	4111	S
1535326	d__Eukaryota|k__Fungi|p__Ascomycota|c__Saccharomycetes|o__Saccharomycetales|f__Debaryomycetaceae|g__Candida	Candida	0.04	4094	1	G
657	d__Bacteria|p__Proteobacteria|c__Gammaproteobacteria|o__Vibrionales|f__Vibrionaceae|g__Photobacterium	Photobacterium	0.04	4090	0	G
61435	d__Bacteria|p__Chloroflexi|c__Dehalococcoidia|o__Dehalococcoidales|f__Dehalococcoidaceae|g__Dehalococcoides|s__Dehalococcoides mccartyi	Dehalococcoides mccartyi	0.04	4053	3425	S
1492	d__Bacteria|p__Firmicutes|c__Clostridia|o__Clostridiales|f__Clostridiaceae|g__Clostridium|s__Clostridium butyricum	Clostridium butyricum	0.04	4046	4046	S
294	d__Bacteria|p__Proteobacteria|c__Gammaproteobacteria|o__Pseudomonadales|f__Pseudomonadaceae|g__Pseudomonas|s__Pseudomonas fluorescens	Pseudomonas fluorescens	0.04	4045	3682	S
137591	d__Bacteria|p__Firmicutes|c__Bacilli|o__Lactobacillales|f__Leuconostocaceae|g__Weissella|s__Weissella cibaria	Weissella cibaria	0.04	4030	4030	S
186814	d__Bacteria|p__Firmicutes|c__Clostridia|o__Thermoanaerobacterales|f__Thermoanaerobacteraceae	Thermoanaerobacteraceae	0.04	4015	11	F
34072	d__Bacteria|p__Proteobacteria|c__Betaproteobacteria|o__Burkholderiales|f__Comamonadaceae|g__Variovorax	Variovorax	0.04	4013	8	G
1185	d__Bacteria|p__Cyanobacteria|o__Nostocales|f__Rivulariaceae	Rivulariaceae	0.04	4012	0	F
1654	d__Bacteria|p__Actinobacteria|c__Actinobacteria|o__Actinomycetales|f__Actinomycetaceae|g__Actinomyces	Actinomyces	0.04	4007	22	G
40477	d__Bacteria|p__Tenericutes|c__Mollicutes|o__Mycoplasmatales|f__Mycoplasmataceae|g__Mycoplasma|s__Mycoplasma mycoides|t__Mycoplasma mycoides subsp. capri	Mycoplasma mycoides subsp. capri	0.04	3977	3566	S1
2095	d__Bacteria|p__Tenericutes|c__Mollicutes|o__Mycoplasmatales|f__Mycoplasmataceae|g__Mycoplasma|s__Mycoplasma capricolum	Mycoplasma capricolum	0.04	3965	577	S
84995	d__Bacteria|p__Actinobacteria|c__Rubrobacteria	Rubrobacteria	0.04	3956	0	C
84996	d__Bacteria|p__Actinobacteria|c__Rubrobacteria|o__Rubrobacterales	Rubrobacterales	0.04	3956	0	O
191028	d__Bacteria|p__Proteobacteria|c__Alphaproteobacteria|o__Rhodobacterales|f__Rhodobacteraceae|g__Leisingera	Leisingera	0.04	3954	4	G
546	d__Bacteria|p__Proteobacteria|c__Gammaproteobacteria|o__Enterobacterales|f__Enterobacteriaceae|g__Citrobacter|s__Citrobacter freundii	Citrobacter freundii	0.04	3949	3904	S
573657	d__Bacteria|p__Proteobacteria|c__Alphaproteobacteria|o__Rhizobiales|g__Candidatus Hodgkinia	Candidatus Hodgkinia	0.04	3944	0	G
573658	d__Bacteria|p__Proteobacteria|c__Alphaproteobacteria|o__Rhizobiales|g__Candidatus Hodgkinia|s__Candidatus Hodgkinia cicadicola	Candidatus Hodgkinia cicadicola	0.04	3944	3944	S
249588	d__Viruses|f__Astroviridae|g__Mamastrovirus	Mamastrovirus	0.04	3937	0	G
186458	d__Viruses|p__Negarnaviricota|c__Monjiviricetes|o__Mononegavirales|f__Bornaviridae|g__Orthobornavirus	Orthobornavirus	0.04	3924	0	G
38293	d__Bacteria|p__Proteobacteria|c__Gammaproteobacteria|o__Vibrionales|f__Vibrionaceae|g__Photobacterium|s__Photobacterium damselae	Photobacterium damselae	0.04	3915	991	S
581	d__Bacteria|p__Proteobacteria|c__Gammaproteobacteria|o__Enterobacterales|f__Morganellaceae|g__Morganella	Morganella	0.04	3911	0	G
582	d__Bacteria|p__Proteobacteria|c__Gammaproteobacteria|o__Enterobacterales|f__Morganellaceae|g__Morganella|s__Morganella morganii	Morganella morganii	0.04	3911	3880	S
183925	d__Archaea|p__Euryarchaeota|c__Methanobacteria	Methanobacteria	0.04	3903	0	C
2158	d__Archaea|p__Euryarchaeota|c__Methanobacteria|o__Methanobacteriales	Methanobacteriales	0.04	3903	0	O
1613	d__Bacteria|p__Firmicutes|c__Bacilli|o__Lactobacillales|f__Lactobacillaceae|g__Lactobacillus|s__Lactobacillus fermentum	Lactobacillus fermentum	0.04	3902	3838	S
837	d__Bacteria|p__Bacteroidetes|c__Bacteroidia|o__Bacteroidales|f__Porphyromonadaceae|g__Porphyromonas|s__Porphyromonas gingivalis	Porphyromonas gingivalis	0.04	3899	3840	S
635	d__Bacteria|p__Proteobacteria|c__Gammaproteobacteria|o__Enterobacterales|f__Hafniaceae|g__Edwardsiella	Edwardsiella	0.04	3898	2429	G
2159	d__Archaea|p__Euryarchaeota|c__Methanobacteria|o__Methanobacteriales|f__Methanobacteriaceae	Methanobacteriaceae	0.04	3897	0	F
11014	d__Viruses|f__Chrysoviridae|g__Chrysovirus	Chrysovirus	0.04	3872	0	G
12283	d__Viruses|f__Nodaviridae	Nodaviridae	0.04	3871	0	F
206379	d__Bacteria|p__Proteobacteria|c__Betaproteobacteria|o__Nitrosomonadales|f__Nitrosomonadaceae	Nitrosomonadaceae	0.04	3865	0	F
1390	d__Bacteria|p__Firmicutes|c__Bacilli|o__Bacillales|f__Bacillaceae|g__Bacillus|s__Bacillus amyloliquefaciens	Bacillus amyloliquefaciens	0.04	3865	2643	S
528	d__Bacteria|p__Proteobacteria|c__Alphaproteobacteria|o__Rhizobiales|f__Brucellaceae|g__Ochrobactrum	Ochrobactrum	0.04	3863	45	G
188910	d__Bacteria|p__Cyanobacteria|o__Nostocales|f__Rivulariaceae|g__Microchaete	Microchaete	0.04	3863	0	G
1197	d__Bacteria|p__Cyanobacteria|o__Nostocales|f__Rivulariaceae|g__Microchaete|s__Microchaete diplosiphon	Microchaete diplosiphon	0.04	3863	0	S
1973485	d__Bacteria|p__Cyanobacteria|o__Nostocales|f__Rivulariaceae|g__Microchaete|s__Microchaete diplosiphon|t__Fremyella diplosiphon NIES-3275	Fremyella diplosiphon NIES-3275	0.04	3863	3863	S1
5690	d__Eukaryota|p__Euglenozoa|c__Kinetoplastea|o__Trypanosomatida|f__Trypanosomatidae|g__Trypanosoma	Trypanosoma	0.04	3859	0	G
5691	d__Eukaryota|p__Euglenozoa|c__Kinetoplastea|o__Trypanosomatida|f__Trypanosomatidae|g__Trypanosoma|s__Trypanosoma brucei	Trypanosoma brucei	0.04	3859	1408	S
12148	d__Viruses|o__Tymovirales|f__Tymoviridae|g__Tymovirus	Tymovirus	0.04	3854	0	G
32012	d__Bacteria|p__Proteobacteria|c__Betaproteobacteria|o__Burkholderiales|g__Thiomonas	Thiomonas	0.04	3839	572	G
1833	d__Bacteria|p__Actinobacteria|c__Actinobacteria|o__Corynebacteriales|f__Nocardiaceae|g__Rhodococcus|s__Rhodococcus erythropolis	Rhodococcus erythropolis	0.04	3829	1454	S
588726	d__Eukaryota|k__Fungi|p__Ascomycota|c__Saccharomycetes|o__Saccharomycetales|f__Saccharomycetaceae|g__Kazachstania|s__Kazachstania naganishii	Kazachstania naganishii	0.04	3807	0	S
1071383	d__Eukaryota|k__Fungi|p__Ascomycota|c__Saccharomycetes|o__Saccharomycetales|f__Saccharomycetaceae|g__Kazachstania|s__Kazachstania naganishii|t__Kazachstania naganishii CBS 8797	Kazachstania naganishii CBS 8797	0.04	3807	3807	S1
314275	d__Bacteria|p__Proteobacteria|c__Gammaproteobacteria|o__Alteromonadales|f__Alteromonadaceae|g__Alteromonas|s__Alteromonas mediterranea	Alteromonas mediterranea	0.04	3789	3302	S
4930	d__Eukaryota|k__Fungi|p__Ascomycota|c__Saccharomycetes|o__Saccharomycetales|f__Saccharomycetaceae|g__Saccharomyces	Saccharomyces	0.04	3766	2	G
1747	d__Bacteria|p__Actinobacteria|c__Actinobacteria|o__Propionibacteriales|f__Propionibacteriaceae|g__Cutibacterium|s__Cutibacterium acnes	Cutibacterium acnes	0.04	3746	3686	S
953	d__Bacteria|p__Proteobacteria|c__Alphaproteobacteria|o__Rickettsiales|f__Anaplasmataceae|g__Wolbachia	Wolbachia	0.04	3732	1903	G
33964	d__Bacteria|p__Firmicutes|c__Bacilli|o__Lactobacillales|f__Leuconostocaceae|g__Leuconostoc|s__Leuconostoc citreum	Leuconostoc citreum	0.04	3732	3380	S
196117	d__Archaea|p__Euryarchaeota|c__Methanococci|o__Methanococcales|f__Methanocaldococcaceae	Methanocaldococcaceae	0.04	3726	0	F
1587	d__Bacteria|p__Firmicutes|c__Bacilli|o__Lactobacillales|f__Lactobacillaceae|g__Lactobacillus|s__Lactobacillus helveticus	Lactobacillus helveticus	0.04	3707	3635	S
83654	d__Bacteria|p__Proteobacteria|c__Gammaproteobacteria|o__Enterobacterales|f__Enterobacteriaceae|g__Leclercia	Leclercia	0.04	3686	1049	G
83560	d__Bacteria|p__Chlamydiae|c__Chlamydiia|o__Chlamydiales|f__Chlamydiaceae|g__Chlamydia|s__Chlamydia muridarum	Chlamydia muridarum	0.04	3673	3659	S
93217	d__Bacteria|p__Proteobacteria|c__Betaproteobacteria|o__Burkholderiales|f__Burkholderiaceae|g__Pandoraea	Pandoraea	0.04	3649	75	G
2099	d__Bacteria|p__Tenericutes|c__Mollicutes|o__Mycoplasmatales|f__Mycoplasmataceae|g__Mycoplasma|s__Mycoplasma hyopneumoniae	Mycoplasma hyopneumoniae	0.04	3648	3429	S
2282523	d__Bacteria|p__Proteobacteria|c__Alphaproteobacteria|o__Rhizobiales|f__Methylobacteriaceae|g__Methylorubrum	Methylorubrum	0.04	3645	292	G
335928	d__Bacteria|p__Proteobacteria|c__Alphaproteobacteria|o__Rhizobiales|f__Xanthobacteraceae	Xanthobacteraceae	0.04	3645	0	F
580165	d__Bacteria|p__Firmicutes|c__Bacilli|o__Bacillales|f__Bacillaceae|g__Bacillus|s__Bacillus cytotoxicus	Bacillus cytotoxicus	0.04	3634	3589	S
40410	d__Eukaryota|k__Fungi|p__Basidiomycota|c__Tremellomycetes|o__Tremellales|f__Cryptococcaceae|g__Cryptococcus|s__Cryptococcus neoformans|t__Cryptococcus neoformans var. neoformans	Cryptococcus neoformans var. neoformans	0.04	3634	2767	S1
244366	d__Bacteria|p__Proteobacteria|c__Gammaproteobacteria|o__Enterobacterales|f__Enterobacteriaceae|g__Klebsiella|s__Klebsiella variicola	Klebsiella variicola	0.04	3600	3591	S
1046	d__Bacteria|p__Proteobacteria|c__Gammaproteobacteria|o__Chromatiales|f__Chromatiaceae	Chromatiaceae	0.04	3599	0	F
10992	d__Viruses|f__Reoviridae|g__Oryzavirus	Oryzavirus	0.04	3598	0	G
42475	d__Viruses|f__Reoviridae|g__Oryzavirus|s__Rice ragged stunt virus	Rice ragged stunt virus	0.04	3598	3598	S
40834	d__Bacteria|p__Spirochaetes|c__Spirochaetia|o__Spirochaetales|f__Borreliaceae|g__Borrelia|s__Borrelia duttonii	Borrelia duttonii	0.04	3583	0	S
412419	d__Bacteria|p__Spirochaetes|c__Spirochaetia|o__Spirochaetales|f__Borreliaceae|g__Borrelia|s__Borrelia duttonii|t__Borrelia duttonii Ly	Borrelia duttonii Ly	0.04	3583	3583	S1
232795	d__Viruses|o__Picornavirales|f__Dicistroviridae	Dicistroviridae	0.04	3560	0	F
359	d__Bacteria|p__Proteobacteria|c__Alphaproteobacteria|o__Rhizobiales|f__Rhizobiaceae|g__Agrobacterium|s__Agrobacterium rhizogenes	Agrobacterium rhizogenes	0.04	3551	3551	S
1334	d__Bacteria|p__Firmicutes|c__Bacilli|o__Lactobacillales|f__Streptococcaceae|g__Streptococcus|s__Streptococcus dysgalactiae	Streptococcus dysgalactiae	0.04	3546	2398	S
183980	d__Archaea|p__Euryarchaeota|c__Archaeoglobi	Archaeoglobi	0.04	3545	0	C
2231	d__Archaea|p__Euryarchaeota|c__Archaeoglobi|o__Archaeoglobales	Archaeoglobales	0.04	3545	0	O
2232	d__Archaea|p__Euryarchaeota|c__Archaeoglobi|o__Archaeoglobales|f__Archaeoglobaceae	Archaeoglobaceae	0.04	3545	3	F
2335	d__Bacteria|p__Thermotogae|c__Thermotogae|o__Thermotogales|f__Thermotogaceae|g__Thermotoga	Thermotoga	0.04	3543	1897	G
622	d__Bacteria|p__Proteobacteria|c__Gammaproteobacteria|o__Enterobacterales|f__Enterobacteriaceae|g__Shigella|s__Shigella dysenteriae	Shigella dysenteriae	0.04	3512	3316	S
519	d__Bacteria|p__Proteobacteria|c__Betaproteobacteria|o__Burkholderiales|f__Alcaligenaceae|g__Bordetella|s__Bordetella parapertussis	Bordetella parapertussis	0.04	3508	3477	S
352	d__Bacteria|p__Proteobacteria|c__Gammaproteobacteria|o__Pseudomonadales|f__Pseudomonadaceae|g__Azotobacter	Azotobacter	0.04	3502	31	G
1773	d__Bacteria|p__Actinobacteria|c__Actinobacteria|o__Corynebacteriales|f__Mycobacteriaceae|g__Mycobacterium|s__Mycobacterium tuberculosis	Mycobacterium tuberculosis	0.04	3501	3397	S
676	d__Bacteria|p__Proteobacteria|c__Gammaproteobacteria|o__Vibrionales|f__Vibrionaceae|g__Vibrio|s__Vibrio fluvialis	Vibrio fluvialis	0.03	3483	3483	S
1847	d__Bacteria|p__Actinobacteria|c__Actinobacteria|o__Pseudonocardiales|f__Pseudonocardiaceae|g__Pseudonocardia	Pseudonocardia	0.03	3483	2	G
32067	d__Bacteria|p__Fusobacteria|c__Fusobacteriia|o__Fusobacteriales|f__Leptotrichiaceae|g__Leptotrichia	Leptotrichia	0.03	3471	249	G
1922898	d__Viruses|s__Hubei insect virus 2	Hubei insect virus 2	0.03	3464	3464	S
657445	d__Bacteria|p__Proteobacteria|c__Gammaproteobacteria|o__Thiotrichales|f__Francisellaceae|g__Francisella|s__Francisella noatunensis	Francisella noatunensis	0.03	3461	0	S
299583	d__Bacteria|p__Proteobacteria|c__Gammaproteobacteria|o__Thiotrichales|f__Francisellaceae|g__Francisella|s__Francisella noatunensis|t__Francisella noatunensis subsp. orientalis	Francisella noatunensis subsp. orientalis	0.03	3461	3461	S1
492670	d__Bacteria|p__Firmicutes|c__Bacilli|o__Bacillales|f__Bacillaceae|g__Bacillus|s__Bacillus velezensis	Bacillus velezensis	0.03	3447	3413	S
1623283	d__Viruses|o__Caudovirales|f__Siphoviridae|g__Chivirus	Chivirus	0.03	3441	1120	G
74030	d__Bacteria|p__Proteobacteria|c__Alphaproteobacteria|o__Rhodobacterales|f__Rhodobacteraceae|g__Roseovarius	Roseovarius	0.03	3440	120	G
29494	d__Bacteria|p__Proteobacteria|c__Gammaproteobacteria|o__Vibrionales|f__Vibrionaceae|g__Vibrio|s__Vibrio furnissii	Vibrio furnissii	0.03	3434	3379	S
1623305	d__Viruses|o__Caudovirales|f__Siphoviridae|g__Skunavirus	Skunavirus	0.03	3431	1593	G
95341	d__Viruses|f__Caliciviridae|g__Sapovirus	Sapovirus	0.03	3427	0	G
1330547	d__Bacteria|p__Proteobacteria|c__Gammaproteobacteria|o__Enterobacterales|f__Enterobacteriaceae|g__Kosakonia	Kosakonia	0.03	3423	297	G
186828	d__Bacteria|p__Firmicutes|c__Bacilli|o__Lactobacillales|f__Carnobacteriaceae	Carnobacteriaceae	0.03	3410	53	F
84997	d__Bacteria|p__Actinobacteria|c__Rubrobacteria|o__Rubrobacterales|f__Rubrobacteraceae	Rubrobacteraceae	0.03	3405	0	F
42255	d__Bacteria|p__Actinobacteria|c__Rubrobacteria|o__Rubrobacterales|f__Rubrobacteraceae|g__Rubrobacter	Rubrobacter	0.03	3405	0	G
171284	d__Bacteria|p__Tenericutes|c__Mollicutes|o__Mycoplasmatales|f__Mycoplasmataceae|g__Mycoplasma|s__Mycoplasma cynos	Mycoplasma cynos	0.03	3403	3386	S
200783	d__Bacteria|p__Aquificae	Aquificae	0.03	3385	0	P
187857	d__Bacteria|p__Aquificae|c__Aquificae	Aquificae	0.03	3385	0	C
283	d__Bacteria|p__Proteobacteria|c__Betaproteobacteria|o__Burkholderiales|f__Comamonadaceae|g__Comamonas	Comamonas	0.03	3382	94	G
564644	d__Viruses|f__Endornaviridae	Endornaviridae	0.03	3380	0	F
1623284	d__Viruses|o__Caudovirales|f__Siphoviridae|g__Kostyavirus	Kostyavirus	0.03	3373	2955	G
2239	d__Archaea|p__Euryarchaeota|c__Halobacteria|o__Halobacteriales|f__Halobacteriaceae|g__Halobacterium	Halobacterium	0.03	3372	8	G
135620	d__Bacteria|p__Proteobacteria|c__Gammaproteobacteria|o__Oceanospirillales|f__Oceanospirillaceae	Oceanospirillaceae	0.03	3358	0	F
45401	d__Bacteria|p__Proteobacteria|c__Alphaproteobacteria|o__Rhizobiales|f__Hyphomicrobiaceae	Hyphomicrobiaceae	0.03	3356	1	F
43080	d__Archaea|p__Crenarchaeota|c__Thermoprotei|o__Sulfolobales|f__Sulfolobaceae|g__Sulfolobus|s__Sulfolobus islandicus	Sulfolobus islandicus	0.03	3348	2488	S
12059	d__Viruses|o__Picornavirales|f__Picornaviridae|g__Enterovirus	Enterovirus	0.03	3347	0	G
549	d__Bacteria|p__Proteobacteria|c__Gammaproteobacteria|o__Enterobacterales|f__Erwiniaceae|g__Pantoea|s__Pantoea agglomerans	Pantoea agglomerans	0.03	3342	3342	S
63265	d__Eukaryota|k__Fungi|p__Basidiomycota|c__Ustilaginomycetes|o__Ustilaginales|f__Ustilaginaceae|g__Sporisorium	Sporisorium	0.03	3332	0	G
280036	d__Eukaryota|k__Fungi|p__Basidiomycota|c__Ustilaginomycetes|o__Ustilaginales|f__Ustilaginaceae|g__Sporisorium|s__Sporisorium graminicola	Sporisorium graminicola	0.03	3332	3332	S
32069	d__Bacteria|p__Aquificae|c__Aquificae|o__Aquificales	Aquificales	0.03	3329	0	O
1978532	d__Viruses|p__Negarnaviricota|c__Monjiviricetes|o__Mononegavirales|f__Rhabdoviridae|g__Ledantevirus	Ledantevirus	0.03	3319	0	G
40214	d__Bacteria|p__Proteobacteria|c__Gammaproteobacteria|o__Pseudomonadales|f__Moraxellaceae|g__Acinetobacter|s__Acinetobacter johnsonii	Acinetobacter johnsonii	0.03	3318	2136	S
37329	d__Bacteria|p__Actinobacteria|c__Actinobacteria|o__Corynebacteriales|f__Nocardiaceae|g__Nocardia|s__Nocardia farcinica	Nocardia farcinica	0.03	3318	3251	S
51663	d__Bacteria|p__Firmicutes|c__Bacilli|o__Lactobacillales|f__Lactobacillaceae|g__Pediococcus|s__Pediococcus damnosus	Pediococcus damnosus	0.03	3308	3308	S
311229	d__Viruses|f__Reoviridae|g__Mycoreovirus|s__Mycoreovirus 3	Mycoreovirus 3	0.03	3304	3304	S
914	d__Bacteria|p__Proteobacteria|c__Betaproteobacteria|o__Nitrosomonadales|f__Nitrosomonadaceae|g__Nitrosomonas	Nitrosomonas	0.03	3303	13	G
1905730	d__Bacteria|p__Proteobacteria|c__Gammaproteobacteria|o__Enterobacterales|f__Pectobacteriaceae|g__Pectobacterium|s__Pectobacterium parmentieri	Pectobacterium parmentieri	0.03	3296	3225	S
1254	d__Bacteria|p__Firmicutes|c__Bacilli|o__Lactobacillales|f__Lactobacillaceae|g__Pediococcus|s__Pediococcus acidilactici	Pediococcus acidilactici	0.03	3296	3296	S
2169577	d__Viruses|f__Solemoviridae	Solemoviridae	0.03	3296	0	F
190893	d__Bacteria|p__Proteobacteria|c__Gammaproteobacteria|o__Vibrionales|f__Vibrionaceae|g__Vibrio|s__Vibrio coralliilyticus	Vibrio coralliilyticus	0.03	3295	3295	S
1117645	d__Bacteria|p__Bacteroidetes|c__Flavobacteriia|o__Flavobacteriales|f__Flavobacteriaceae|g__Elizabethkingia|s__Elizabethkingia anophelis	Elizabethkingia anophelis	0.03	3294	3257	S
12137	d__Viruses|f__Solemoviridae|g__Sobemovirus	Sobemovirus	0.03	3292	0	G
28035	d__Bacteria|p__Firmicutes|c__Bacilli|o__Bacillales|f__Staphylococcaceae|g__Staphylococcus|s__Staphylococcus lugdunensis	Staphylococcus lugdunensis	0.03	3286	3286	S
674981	d__Viruses|f__Totiviridae|g__Victorivirus	Victorivirus	0.03	3280	0	G
57723	d__Bacteria|p__Acidobacteria	Acidobacteria	0.03	3274	0	P
142	d__Bacteria|p__Spirochaetes|c__Spirochaetia|o__Spirochaetales|f__Borreliaceae|g__Borrelia|s__Borrelia turicatae	Borrelia turicatae	0.03	3262	2183	S
35718	d__Eukaryota|k__Fungi|p__Ascomycota|c__Sordariomycetes|o__Sordariales|f__Chaetomiaceae	Chaetomiaceae	0.03	3253	0	F
40480	d__Bacteria|p__Tenericutes|c__Mollicutes|o__Mycoplasmatales|f__Mycoplasmataceae|g__Mycoplasma|s__Mycoplasma capricolum|t__Mycoplasma capricolum subsp. capripneumoniae	Mycoplasma capricolum subsp. capripneumoniae	0.03	3245	3241	S1
519014	d__Viruses|f__Reoviridae|g__Aquareovirus|s__Aquareovirus G	Aquareovirus G	0.03	3224	0	S
465447	d__Viruses|f__Reoviridae|g__Aquareovirus|s__Aquareovirus G|t__American grass carp reovirus	American grass carp reovirus	0.03	3224	3224	S1
1511811	d__Viruses|f__Partitiviridae|g__Gammapartitivirus	Gammapartitivirus	0.03	3220	0	G
203494	d__Bacteria|p__Verrucomicrobia|c__Verrucomicrobiae	Verrucomicrobiae	0.03	3215	0	C
48461	d__Bacteria|p__Verrucomicrobia|c__Verrucomicrobiae|o__Verrucomicrobiales	Verrucomicrobiales	0.03	3215	0	O
232799	d__Viruses|o__Picornavirales|f__Iflaviridae|g__Iflavirus	Iflavirus	0.03	3197	0	G
196118	d__Archaea|p__Euryarchaeota|c__Methanococci|o__Methanococcales|f__Methanocaldococcaceae|g__Methanocaldococcus	Methanocaldococcus	0.03	3195	17	G
480	d__Bacteria|p__Proteobacteria|c__Gammaproteobacteria|o__Pseudomonadales|f__Moraxellaceae|g__Moraxella|s__Moraxella catarrhalis	Moraxella catarrhalis	0.03	3177	3176	S
1016	d__Bacteria|p__Bacteroidetes|c__Flavobacteriia|o__Flavobacteriales|f__Flavobacteriaceae|g__Capnocytophaga	Capnocytophaga	0.03	3172	240	G
40057	d__Viruses|f__Reoviridae|g__Orbivirus|s__Lebombo virus	Lebombo virus	0.03	3171	3171	S
400634	d__Bacteria|p__Firmicutes|c__Bacilli|o__Bacillales|f__Bacillaceae|g__Lysinibacillus	Lysinibacillus	0.03	3160	100	G
12960	d__Bacteria|p__Proteobacteria|c__Betaproteobacteria|o__Rhodocyclales|f__Zoogloeaceae|g__Azoarcus	Azoarcus	0.03	3154	306	G
64897	d__Bacteria|p__Spirochaetes|c__Spirochaetia|o__Spirochaetales|f__Borreliaceae|g__Borreliella|s__Borreliella bissettii	Borreliella bissettii	0.03	3137	0	S
521010	d__Bacteria|p__Spirochaetes|c__Spirochaetia|o__Spirochaetales|f__Borreliaceae|g__Borreliella|s__Borreliella bissettii|t__Borreliella bissettii DN127	Borreliella bissettii DN127	0.03	3137	3137	S1
11271	d__Viruses|p__Negarnaviricota|c__Monjiviricetes|o__Mononegavirales|f__Rhabdoviridae|g__Vesiculovirus	Vesiculovirus	0.03	3126	0	G
2191	d__Archaea|p__Euryarchaeota|c__Methanomicrobia|o__Methanomicrobiales	Methanomicrobiales	0.03	3122	0	O
64898	d__Bacteria|p__Aquificae|c__Aquificae|o__Aquificales|f__Aquificaceae	Aquificaceae	0.03	3121	0	F
376	d__Bacteria|p__Proteobacteria|c__Alphaproteobacteria|o__Rhizobiales|f__Bradyrhizobiaceae|g__Bradyrhizobium|s__Bradyrhizobium sp.	Bradyrhizobium sp.	0.03	3109	3109	S
125216	d__Bacteria|p__Proteobacteria|c__Alphaproteobacteria|o__Rhodospirillales|f__Acetobacteraceae|g__Roseomonas	Roseomonas	0.03	3097	520	G
1511860	d__Viruses|f__Amalgaviridae	Amalgaviridae	0.03	3094	0	F
5148	d__Eukaryota|k__Fungi|p__Ascomycota|c__Sordariomycetes|o__Sordariales|f__Sordariaceae	Sordariaceae	0.03	3092	0	F
5140	d__Eukaryota|k__Fungi|p__Ascomycota|c__Sordariomycetes|o__Sordariales|f__Sordariaceae|g__Neurospora	Neurospora	0.03	3092	0	G
5141	d__Eukaryota|k__Fungi|p__Ascomycota|c__Sordariomycetes|o__Sordariales|f__Sordariaceae|g__Neurospora|s__Neurospora crassa	Neurospora crassa	0.03	3092	0	S
367110	d__Eukaryota|k__Fungi|p__Ascomycota|c__Sordariomycetes|o__Sordariales|f__Sordariaceae|g__Neurospora|s__Neurospora crassa|t__Neurospora crassa OR74A	Neurospora crassa OR74A	0.03	3092	3092	S1
2747	d__Bacteria|p__Firmicutes|c__Bacilli|o__Lactobacillales|f__Carnobacteriaceae|g__Carnobacterium	Carnobacterium	0.03	3087	191	G
185782	d__Viruses|f__Reoviridae|g__Aquareovirus|s__Aquareovirus C	Aquareovirus C	0.03	3083	3083	S
323620	d__Bacteria|p__Proteobacteria|c__Alphaproteobacteria|o__Rhizobiales|f__Rhizobiaceae|g__Shinella	Shinella	0.03	3079	0	G
879274	d__Bacteria|p__Proteobacteria|c__Alphaproteobacteria|o__Rhizobiales|f__Rhizobiaceae|g__Shinella|s__Shinella sp. HZN7	Shinella sp. HZN7	0.03	3079	3079	S
204432	d__Bacteria|p__Acidobacteria|c__Acidobacteriia	Acidobacteriia	0.03	3069	0	C
543371	d__Bacteria|p__Firmicutes|c__Clostridia|o__Thermoanaerobacterales|f__Thermoanaerobacterales Family III. Incertae Sedis	Thermoanaerobacterales Family III. Incertae Sedis	0.03	3064	0	F
1184	d__Bacteria|p__Cyanobacteria|o__Synechococcales|f__Leptolyngbyaceae|g__Leptolyngbya|s__Leptolyngbya boryana	Leptolyngbya boryana	0.03	3060	2430	S
1513233	d__Viruses|f__Benyviridae	Benyviridae	0.03	3053	0	F
1459003	d__Viruses|f__Reoviridae|g__Orthoreovirus|s__Pteropine orthoreovirus	Pteropine orthoreovirus	0.03	3051	70	S
316	d__Bacteria|p__Proteobacteria|c__Gammaproteobacteria|o__Pseudomonadales|f__Pseudomonadaceae|g__Pseudomonas|s__Pseudomonas stutzeri	Pseudomonas stutzeri	0.03	3048	2432	S
85019	d__Bacteria|p__Actinobacteria|c__Actinobacteria|o__Micrococcales|f__Brevibacteriaceae	Brevibacteriaceae	0.03	3048	0	F
1696	d__Bacteria|p__Actinobacteria|c__Actinobacteria|o__Micrococcales|f__Brevibacteriaceae|g__Brevibacterium	Brevibacterium	0.03	3048	256	G
1293575	d__Bacteria|p__Spirochaetes|c__Spirochaetia|o__Spirochaetales|f__Borreliaceae|g__Borrelia|s__Borrelia crocidurae|t__Borrelia crocidurae DOU	Borrelia crocidurae DOU	0.03	3048	3048	S1
1405	d__Bacteria|p__Firmicutes|c__Bacilli|o__Bacillales|f__Bacillaceae|g__Bacillus|s__Bacillus mycoides	Bacillus mycoides	0.03	3047	3013	S
33986	d__Bacteria|p__Firmicutes|c__Bacilli|o__Bacillales|g__Exiguobacterium	Exiguobacterium	0.03	3046	83	G
45404	d__Bacteria|p__Proteobacteria|c__Alphaproteobacteria|o__Rhizobiales|f__Beijerinckiaceae	Beijerinckiaceae	0.03	3042	0	F
354203	d__Bacteria|p__Proteobacteria|c__Alphaproteobacteria|o__Rhodobacterales|f__Rhodobacteraceae|g__Yangia	Yangia	0.03	3042	5	G
1661063	d__Viruses|f__Fusariviridae	Fusariviridae	0.03	3040	0	F
1647988	d__Bacteria|p__Verrucomicrobia|c__Verrucomicrobiae|o__Verrucomicrobiales|f__Akkermansiaceae	Akkermansiaceae	0.03	3039	0	F
239934	d__Bacteria|p__Verrucomicrobia|c__Verrucomicrobiae|o__Verrucomicrobiales|f__Akkermansiaceae|g__Akkermansia	Akkermansia	0.03	3039	1	G
239935	d__Bacteria|p__Verrucomicrobia|c__Verrucomicrobiae|o__Verrucomicrobiales|f__Akkermansiaceae|g__Akkermansia|s__Akkermansia muciniphila	Akkermansia muciniphila	0.03	3031	3031	S
585893	d__Viruses|f__Picobirnaviridae	Picobirnaviridae	0.03	3031	0	F
104394	d__Viruses|f__Picobirnaviridae|g__Picobirnavirus	Picobirnavirus	0.03	3031	0	G
204433	d__Bacteria|p__Acidobacteria|c__Acidobacteriia|o__Acidobacteriales	Acidobacteriales	0.03	3017	0	O
204434	d__Bacteria|p__Acidobacteria|c__Acidobacteriia|o__Acidobacteriales|f__Acidobacteriaceae	Acidobacteriaceae	0.03	3017	0	F
52604	d__Bacteria|p__Cyanobacteria|o__Pleurocapsales	Pleurocapsales	0.03	3013	0	O
40054	d__Viruses|f__Reoviridae|g__Orbivirus|s__Epizootic hemorrhagic disease virus	Epizootic hemorrhagic disease virus	0.03	3011	0	S
33720	d__Viruses|f__Reoviridae|g__Orbivirus|s__Epizootic hemorrhagic disease virus|t__Epizootic hemorrhagic disease virus 1	Epizootic hemorrhagic disease virus 1	0.03	3011	0	S1
1306274	d__Bacteria|p__Cyanobacteria|o__Nostocales|f__Nostocaceae|g__Nostoc|s__Nostoc flagelliforme	Nostoc flagelliforme	0.03	3001	0	S
2038116	d__Bacteria|p__Cyanobacteria|o__Nostocales|f__Nostocaceae|g__Nostoc|s__Nostoc flagelliforme|t__Nostoc flagelliforme CCNUN1	Nostoc flagelliforme CCNUN1	0.03	3001	3001	S1
390236	d__Bacteria|p__Spirochaetes|c__Spirochaetia|o__Spirochaetales|f__Borreliaceae|g__Borreliella|s__Borreliella afzelii|t__Borreliella afzelii PKo	Borreliella afzelii PKo	0.03	3001	3001	S1
2560200	d__Viruses|p__Negarnaviricota|c__Monjiviricetes|o__Mononegavirales|f__Paramyxoviridae|g__Pararubulavirus	Pararubulavirus	0.03	3000	0	G
85698	d__Bacteria|p__Proteobacteria|c__Betaproteobacteria|o__Burkholderiales|f__Alcaligenaceae|g__Achromobacter|s__Achromobacter xylosoxidans	Achromobacter xylosoxidans	0.03	2995	2445	S
1674146	d__Bacteria|p__Spirochaetes|c__Spirochaetia|o__Spirochaetales|f__Borreliaceae|g__Borreliella|s__Borrelia mayonii	Borrelia mayonii	0.03	2994	2994	S
324901	d__Viruses|o__Picornavirales|f__Marnaviridae	Marnaviridae	0.03	2990	0	F
1213	d__Bacteria|p__Cyanobacteria|o__Synechococcales|f__Prochloraceae	Prochloraceae	0.03	2989	0	F
1218	d__Bacteria|p__Cyanobacteria|o__Synechococcales|f__Prochloraceae|g__Prochlorococcus	Prochlorococcus	0.03	2989	74	G
2742	d__Bacteria|p__Proteobacteria|c__Gammaproteobacteria|o__Alteromonadales|f__Alteromonadaceae|g__Marinobacter	Marinobacter	0.03	2984	39	G
95342	d__Viruses|f__Caliciviridae|g__Sapovirus|s__Sapporo virus	Sapporo virus	0.03	2984	0	S
1923703	d__Viruses|s__Wuhan heteroptera virus 3	Wuhan heteroptera virus 3	0.03	2979	2979	S
588	d__Bacteria|p__Proteobacteria|c__Gammaproteobacteria|o__Enterobacterales|f__Morganellaceae|g__Providencia|s__Providencia stuartii	Providencia stuartii	0.03	2977	2969	S
122929	d__Viruses|f__Caliciviridae|g__Norovirus|s__Norwalk virus|t__Norovirus GII	Norovirus GII	0.03	2976	1224	S1
1963254	d__Viruses|f__Reoviridae|g__Aquareovirus|s__Fall chinook aquareovirus	Fall chinook aquareovirus	0.03	2971	2971	S
699180	d__Viruses|f__Reoviridae|g__Dinovernavirus	Dinovernavirus	0.03	2968	0	G
194960	d__Viruses|o__Picornavirales|f__Picornaviridae|g__Kobuvirus	Kobuvirus	0.03	2965	0	G
5661	d__Eukaryota|p__Euglenozoa|c__Kinetoplastea|o__Trypanosomatida|f__Trypanosomatidae|g__Leishmania|s__Leishmania donovani	Leishmania donovani	0.03	2951	2951	S
2266	d__Archaea|p__Crenarchaeota|c__Thermoprotei|o__Thermoproteales	Thermoproteales	0.03	2950	0	O
12141	d__Viruses|f__Tombusviridae|g__Tombusvirus	Tombusvirus	0.03	2937	13	G
1855413	d__Bacteria|p__Proteobacteria|c__Alphaproteobacteria|o__Rhodobacterales|f__Rhodobacteraceae|g__Brevirhabdus	Brevirhabdus	0.03	2936	0	G
1267768	d__Bacteria|p__Proteobacteria|c__Alphaproteobacteria|o__Rhodobacterales|f__Rhodobacteraceae|g__Brevirhabdus|s__Brevirhabdus pacifica	Brevirhabdus pacifica	0.03	2936	2936	S
28038	d__Bacteria|p__Firmicutes|c__Bacilli|o__Lactobacillales|f__Lactobacillaceae|g__Lactobacillus|s__Lactobacillus curvatus	Lactobacillus curvatus	0.03	2932	2839	S
77763	d__Viruses|f__Reoviridae|g__Seadornavirus|s__Banna virus	Banna virus	0.03	2929	0	S
649604	d__Viruses|f__Reoviridae|g__Seadornavirus|s__Banna virus|t__Banna virus strain JKT-6423	Banna virus strain JKT-6423	0.03	2929	2929	S1
76335	d__Bacteria|p__Cyanobacteria|o__Nostocales|f__Nostocaceae|g__Nostoc|s__Nostoc sp. ATCC 53789	Nostoc sp. ATCC 53789	0.03	2925	2925	S
633	d__Bacteria|p__Proteobacteria|c__Gammaproteobacteria|o__Enterobacterales|f__Yersiniaceae|g__Yersinia|s__Yersinia pseudotuberculosis	Yersinia pseudotuberculosis	0.03	2923	2628	S
54291	d__Bacteria|p__Proteobacteria|c__Gammaproteobacteria|o__Enterobacterales|f__Enterobacteriaceae|g__Raoultella|s__Raoultella ornithinolytica	Raoultella ornithinolytica	0.03	2913	2908	S
1064539	d__Bacteria|p__Proteobacteria|c__Alphaproteobacteria|o__Rhodospirillales|f__Rhodospirillaceae|g__Azospirillum|s__Azospirillum brasilense|t__Azospirillum brasilense Sp245	Azospirillum brasilense Sp245	0.03	2909	2909	S1
12051	d__Viruses|o__Tymovirales|f__Tymoviridae|g__Marafivirus	Marafivirus	0.03	2909	0	G
1163	d__Bacteria|p__Cyanobacteria|o__Nostocales|f__Nostocaceae|g__Anabaena	Anabaena	0.03	2908	3	G
416916	d__Bacteria|p__Proteobacteria|c__Gammaproteobacteria|o__Pasteurellales|f__Pasteurellaceae|g__Aggregatibacter	Aggregatibacter	0.03	2898	26	G
1637496	d__Viruses|f__Reoviridae|g__Rotavirus|s__Rotavirus I	Rotavirus I	0.03	2896	2896	S
367771	d__Bacteria|p__Proteobacteria|c__Alphaproteobacteria|o__Rhodobacterales|f__Rhodobacteraceae|g__Marinovum	Marinovum	0.03	2895	0	G
42444	d__Bacteria|p__Proteobacteria|c__Alphaproteobacteria|o__Rhodobacterales|f__Rhodobacteraceae|g__Marinovum|s__Marinovum algicola	Marinovum algicola	0.03	2895	0	S
988812	d__Bacteria|p__Proteobacteria|c__Alphaproteobacteria|o__Rhodobacterales|f__Rhodobacteraceae|g__Marinovum|s__Marinovum algicola|t__Marinovum algicola DG 898	Marinovum algicola DG 898	0.03	2895	2895	S1
33170	d__Eukaryota|k__Fungi|p__Ascomycota|c__Saccharomycetes|o__Saccharomycetales|f__Saccharomycetaceae|g__Eremothecium	Eremothecium	0.03	2889	1	G
2096	d__Bacteria|p__Tenericutes|c__Mollicutes|o__Mycoplasmatales|f__Mycoplasmataceae|g__Mycoplasma|s__Mycoplasma gallisepticum	Mycoplasma gallisepticum	0.03	2886	2844	S
178876	d__Eukaryota|k__Fungi|p__Basidiomycota|c__Tremellomycetes|o__Tremellales|f__Cryptococcaceae|g__Cryptococcus|s__Cryptococcus neoformans|t__Cryptococcus neoformans var. grubii	Cryptococcus neoformans var. grubii	0.03	2886	0	S1
174	d__Bacteria|p__Spirochaetes|c__Spirochaetia|o__Leptospirales|f__Leptospiraceae|g__Leptospira|s__Leptospira borgpetersenii	Leptospira borgpetersenii	0.03	2884	2666	S
85012	d__Bacteria|p__Actinobacteria|c__Actinobacteria|o__Streptosporangiales	Streptosporangiales	0.03	2877	0	O
351073	d__Viruses|f__Reoviridae|g__Orthoreovirus|s__Mammalian orthoreovirus	Mammalian orthoreovirus	0.03	2864	0	S
538123	d__Viruses|f__Reoviridae|g__Orthoreovirus|s__Mammalian orthoreovirus|t__Mammalian orthoreovirus 3	Mammalian orthoreovirus 3	0.03	2864	2864	S1
1840528	d__Viruses|f__Reoviridae|g__Mycoreovirus|s__Sclerotinia sclerotiorum mycoreovirus 4	Sclerotinia sclerotiorum mycoreovirus 4	0.03	2864	2864	S
1982898	d__Viruses|o__Caudovirales|f__Siphoviridae|g__Coopervirus	Coopervirus	0.03	2859	500	G
4911	d__Eukaryota|k__Fungi|p__Ascomycota|c__Saccharomycetes|o__Saccharomycetales|f__Saccharomycetaceae|g__Kluyveromyces|s__Kluyveromyces marxianus	Kluyveromyces marxianus	0.03	2857	0	S
1003335	d__Eukaryota|k__Fungi|p__Ascomycota|c__Saccharomycetes|o__Saccharomycetales|f__Saccharomycetaceae|g__Kluyveromyces|s__Kluyveromyces marxianus|t__Kluyveromyces marxianus DMKU3-1042	Kluyveromyces marxianus DMKU3-1042	0.03	2857	2857	S1
1309	d__Bacteria|p__Firmicutes|c__Bacilli|o__Lactobacillales|f__Streptococcaceae|g__Streptococcus|s__Streptococcus mutans	Streptococcus mutans	0.03	2856	2754	S
875170	d__Bacteria|p__Proteobacteria|c__Alphaproteobacteria|o__Rhodobacterales|f__Rhodobacteraceae|g__Celeribacter	Celeribacter	0.03	2855	3	G
1911599	d__Viruses|f__Tombusviridae|g__Alphacarmovirus	Alphacarmovirus	0.03	2850	0	G
104264	d__Bacteria|p__Bacteroidetes|c__Flavobacteriia|o__Flavobacteriales|f__Flavobacteriaceae|g__Cellulophaga	Cellulophaga	0.03	2845	16	G
62322	d__Bacteria|p__Proteobacteria|c__Gammaproteobacteria|o__Alteromonadales|f__Shewanellaceae|g__Shewanella|s__Shewanella baltica	Shewanella baltica	0.03	2821	1791	S
33926	d__Bacteria|p__Tenericutes|c__Mollicutes|o__Acholeplasmatales|f__Acholeplasmataceae|g__Candidatus Phytoplasma	Candidatus Phytoplasma	0.03	2819	3	G
31	d__Bacteria|p__Proteobacteria|c__Deltaproteobacteria|o__Myxococcales|f__Myxococcaceae	Myxococcaceae	0.03	2810	1	F
1617448	d__Bacteria|p__Cyanobacteria|o__Chroococcales|f__Chroococcaceae|g__Geminocystis|s__Geminocystis sp. NIES-3709	Geminocystis sp. NIES-3709	0.03	2808	2808	S
1623306	d__Viruses|o__Caudovirales|f__Siphoviridae|g__Timquatrovirus	Timquatrovirus	0.03	2806	99	G
11095	d__Viruses|f__Flaviviridae|g__Pestivirus	Pestivirus	0.03	2805	0	G
666505	d__Bacteria|p__Planctomycetes|c__Phycisphaerae	Phycisphaerae	0.03	2799	0	C
44013	d__Bacteria|p__Proteobacteria|c__Betaproteobacteria|o__Burkholderiales|f__Burkholderiaceae|g__Polynucleobacter	Polynucleobacter	0.03	2794	4	G
147548	d__Eukaryota|k__Fungi|p__Ascomycota|c__Leotiomycetes	Leotiomycetes	0.03	2794	0	C
5178	d__Eukaryota|k__Fungi|p__Ascomycota|c__Leotiomycetes|o__Helotiales	Helotiales	0.03	2794	0	O
28983	d__Eukaryota|k__Fungi|p__Ascomycota|c__Leotiomycetes|o__Helotiales|f__Sclerotiniaceae	Sclerotiniaceae	0.03	2794	0	F
33196	d__Eukaryota|k__Fungi|p__Ascomycota|c__Leotiomycetes|o__Helotiales|f__Sclerotiniaceae|g__Botrytis	Botrytis	0.03	2794	0	G
40559	d__Eukaryota|k__Fungi|p__Ascomycota|c__Leotiomycetes|o__Helotiales|f__Sclerotiniaceae|g__Botrytis|s__Botrytis cinerea	Botrytis cinerea	0.03	2794	0	S
332648	d__Eukaryota|k__Fungi|p__Ascomycota|c__Leotiomycetes|o__Helotiales|f__Sclerotiniaceae|g__Botrytis|s__Botrytis cinerea|t__Botrytis cinerea B05.10	Botrytis cinerea B05.10	0.03	2794	2794	S1
68	d__Bacteria|p__Proteobacteria|c__Gammaproteobacteria|o__Xanthomonadales|f__Xanthomonadaceae|g__Lysobacter	Lysobacter	0.03	2785	2	G
541000	d__Bacteria|p__Firmicutes|c__Clostridia|o__Clostridiales|f__Ruminococcaceae	Ruminococcaceae	0.03	2784	1	F
12258	d__Viruses|o__Picornavirales|f__Secoviridae|g__Comovirus	Comovirus	0.03	2779	0	G
423349	d__Bacteria|p__Bacteroidetes|c__Sphingobacteriia|o__Sphingobacteriales|f__Sphingobacteriaceae|g__Mucilaginibacter	Mucilaginibacter	0.03	2776	49	G
11286	d__Viruses|p__Negarnaviricota|c__Monjiviricetes|o__Mononegavirales|f__Rhabdoviridae|g__Lyssavirus	Lyssavirus	0.03	2773	0	G
1904441	d__Bacteria|p__Proteobacteria|c__Alphaproteobacteria|o__Rhodobacterales|f__Rhodobacteraceae|s__Rhodobacteraceae bacterium	Rhodobacteraceae bacterium	0.03	2769	2769	S
1224145	d__Bacteria|p__Proteobacteria|c__Gammaproteobacteria|o__Enterobacterales|f__Pectobacteriaceae|g__Dickeya|s__Dickeya sp. MK7	Dickeya sp. MK7	0.03	2768	2768	S
1843489	d__Bacteria|p__Firmicutes|c__Negativicutes|o__Veillonellales	Veillonellales	0.03	2768	0	O
31977	d__Bacteria|p__Firmicutes|c__Negativicutes|o__Veillonellales|f__Veillonellaceae	Veillonellaceae	0.03	2768	0	F
267889	d__Bacteria|p__Proteobacteria|c__Gammaproteobacteria|o__Alteromonadales|f__Colwelliaceae	Colwelliaceae	0.03	2761	0	F
971	d__Bacteria|p__Firmicutes|c__Negativicutes|o__Selenomonadales|f__Selenomonadaceae|g__Selenomonas|s__Selenomonas ruminantium	Selenomonas ruminantium	0.03	2759	0	S
114197	d__Bacteria|p__Firmicutes|c__Negativicutes|o__Selenomonadales|f__Selenomonadaceae|g__Selenomonas|s__Selenomonas ruminantium|t__Selenomonas ruminantium subsp. lactilytica	Selenomonas ruminantium subsp. lactilytica	0.03	2759	0	S1
1304	d__Bacteria|p__Firmicutes|c__Bacilli|o__Lactobacillales|f__Streptococcaceae|g__Streptococcus|s__Streptococcus salivarius	Streptococcus salivarius	0.03	2751	2343	S
1137606	d__Bacteria|p__Spirochaetes|c__Spirochaetia|o__Leptospirales|f__Leptospiraceae|g__Leptospira|s__Leptospira mayottensis	Leptospira mayottensis	0.03	2745	2742	S
34008	d__Bacteria|p__Proteobacteria|c__Alphaproteobacteria|o__Rhodobacterales|f__Rhodobacteraceae|g__Rhodovulum	Rhodovulum	0.03	2739	8	G
1313291	d__Bacteria|p__Spirochaetes|c__Spirochaetia|o__Spirochaetales|f__Borreliaceae|g__Borrelia|s__Borrelia hermsii|t__Borrelia hermsii MTW	Borrelia hermsii MTW	0.03	2733	2733	S1
29519	d__Bacteria|p__Spirochaetes|c__Spirochaetia|o__Spirochaetales|f__Borreliaceae|g__Borreliella|s__Borreliella garinii	Borreliella garinii	0.03	2733	2666	S
867076	d__Bacteria|p__Firmicutes|c__Bacilli|o__Bacillales|f__Paenibacillaceae|g__Paenibacillus|s__Paenibacillus sp. IHB B 3084	Paenibacillus sp. IHB B 3084	0.03	2717	2717	S
1408137	d__Viruses|f__Reoviridae|g__Orbivirus|s__Mobuck virus	Mobuck virus	0.03	2697	2697	S
29385	d__Bacteria|p__Firmicutes|c__Bacilli|o__Bacillales|f__Staphylococcaceae|g__Staphylococcus|s__Staphylococcus saprophyticus	Staphylococcus saprophyticus	0.03	2690	2687	S
5865	d__Eukaryota|p__Apicomplexa|c__Aconoidasida|o__Piroplasmida|f__Babesiidae|g__Babesia|s__Babesia bovis	Babesia bovis	0.03	2684	0	S
484906	d__Eukaryota|p__Apicomplexa|c__Aconoidasida|o__Piroplasmida|f__Babesiidae|g__Babesia|s__Babesia bovis|t__Babesia bovis T2Bo	Babesia bovis T2Bo	0.03	2684	2684	S1
33013	d__Bacteria|p__Actinobacteria|c__Actinobacteria|o__Micrococcales|f__Microbacteriaceae|g__Clavibacter|s__Clavibacter michiganensis|t__Clavibacter michiganensis subsp. michiganensis	Clavibacter michiganensis subsp. michiganensis	0.03	2682	2413	S1
196	d__Bacteria|p__Proteobacteria|c__Epsilonproteobacteria|o__Campylobacterales|f__Campylobacteraceae|g__Campylobacter|s__Campylobacter fetus	Campylobacter fetus	0.03	2679	1797	S
563798	d__Bacteria|p__Bacteroidetes|c__Cytophagia|o__Cytophagales|f__Cyclobacteriaceae	Cyclobacteriaceae	0.03	2672	3	F
1892254	d__Bacteria|p__Cyanobacteria|o__Oscillatoriales|f__Oscillatoriaceae	Oscillatoriaceae	0.03	2666	0	F
529	d__Bacteria|p__Proteobacteria|c__Alphaproteobacteria|o__Rhizobiales|f__Brucellaceae|g__Ochrobactrum|s__Ochrobactrum anthropi	Ochrobactrum anthropi	0.03	2663	2397	S
84565	d__Bacteria|p__Proteobacteria|c__Gammaproteobacteria|o__Enterobacterales|f__Pectobacteriaceae|g__Sodalis	Sodalis	0.03	2658	2	G
5875	d__Eukaryota|p__Apicomplexa|c__Aconoidasida|o__Piroplasmida|f__Theileriidae|g__Theileria|s__Theileria parva	Theileria parva	0.03	2657	0	S
333668	d__Eukaryota|p__Apicomplexa|c__Aconoidasida|o__Piroplasmida|f__Theileriidae|g__Theileria|s__Theileria parva|t__Theileria parva strain Muguga	Theileria parva strain Muguga	0.03	2657	2657	S1
637	d__Bacteria|p__Proteobacteria|c__Gammaproteobacteria|o__Enterobacterales|f__Morganellaceae|g__Arsenophonus	Arsenophonus	0.03	2647	0	G
143901	d__Viruses|f__Benyviridae|g__Benyvirus	Benyvirus	0.03	2633	0	G
28453	d__Bacteria|p__Bacteroidetes|c__Sphingobacteriia|o__Sphingobacteriales|f__Sphingobacteriaceae|g__Sphingobacterium	Sphingobacterium	0.03	2627	24	G
85020	d__Bacteria|p__Actinobacteria|c__Actinobacteria|o__Micrococcales|f__Dermabacteraceae	Dermabacteraceae	0.03	2621	2	F
2024973	d__Bacteria|p__Proteobacteria|c__Oligoflexia|o__Silvanigrellales	Silvanigrellales	0.03	2615	0	O
2252	d__Archaea|p__Euryarchaeota|c__Halobacteria|o__Haloferacales|f__Haloferacaceae|g__Haloferax|s__Haloferax mediterranei	Haloferax mediterranei	0.03	2610	0	S
523841	d__Archaea|p__Euryarchaeota|c__Halobacteria|o__Haloferacales|f__Haloferacaceae|g__Haloferax|s__Haloferax mediterranei|t__Haloferax mediterranei ATCC 33500	Haloferax mediterranei ATCC 33500	0.03	2610	2610	S1
335100	d__Viruses|f__Reoviridae|g__Rotavirus|s__Rotavirus D	Rotavirus D	0.03	2609	0	S
884200	d__Viruses|f__Reoviridae|g__Rotavirus|s__Rotavirus D|t__Rotavirus D chicken/05V0049/DEU/2005	Rotavirus D chicken/05V0049/DEU/2005	0.03	2609	2609	S1
1159901	d__Viruses|o__Nidovirales|f__Coronaviridae|g__Deltacoronavirus	Deltacoronavirus	0.03	2601	0	G
553814	d__Bacteria|p__Proteobacteria|c__Betaproteobacteria|o__Burkholderiales|f__Comamonadaceae|g__Acidovorax|s__Acidovorax carolinensis	Acidovorax carolinensis	0.03	2600	2600	S
1069494	d__Bacteria|p__Actinobacteria|c__Actinobacteria|o__Actinomycetales|f__Actinomycetaceae|g__Trueperella	Trueperella	0.03	2599	0	G
28448	d__Bacteria|p__Proteobacteria|c__Alphaproteobacteria|o__Rhodospirillales|f__Acetobacteraceae|g__Komagataeibacter|s__Komagataeibacter xylinus	Komagataeibacter xylinus	0.03	2598	1602	S
193	d__Bacteria|p__Proteobacteria|c__Alphaproteobacteria|o__Rhodospirillales|f__Rhodospirillaceae|g__Azospirillum|s__Azospirillum lipoferum	Azospirillum lipoferum	0.03	2595	3	S
83555	d__Bacteria|p__Chlamydiae|c__Chlamydiia|o__Chlamydiales|f__Chlamydiaceae|g__Chlamydia|s__Chlamydia abortus	Chlamydia abortus	0.03	2593	2574	S
1157337	d__Viruses|f__Reoviridae|g__Orthoreovirus|s__Piscine orthoreovirus	Piscine orthoreovirus	0.03	2593	2593	S
1661	d__Bacteria|p__Actinobacteria|c__Actinobacteria|o__Actinomycetales|f__Actinomycetaceae|g__Trueperella|s__Trueperella pyogenes	Trueperella pyogenes	0.03	2587	2566	S
10986	d__Viruses|f__Reoviridae|g__Phytoreovirus|s__Rice gall dwarf virus	Rice gall dwarf virus	0.03	2587	2587	S
1315974	d__Bacteria|p__Proteobacteria|c__Alphaproteobacteria|o__Sphingomonadales|f__Sphingomonadaceae|g__Sphingobium|s__Sphingobium sp. TKS	Sphingobium sp. TKS	0.03	2582	2582	S
353	d__Bacteria|p__Proteobacteria|c__Gammaproteobacteria|o__Pseudomonadales|f__Pseudomonadaceae|g__Azotobacter|s__Azotobacter chroococcum	Azotobacter chroococcum	0.03	2579	1061	S
28110	d__Bacteria|p__Proteobacteria|c__Gammaproteobacteria|o__Thiotrichales|f__Francisellaceae|g__Francisella|s__Francisella philomiragia	Francisella philomiragia	0.03	2573	2561	S
10911	d__Viruses|f__Reoviridae|g__Coltivirus	Coltivirus	0.03	2571	0	G
37769	d__Eukaryota|k__Fungi|p__Basidiomycota|c__Tremellomycetes|o__Tremellales|f__Cryptococcaceae|g__Cryptococcus|s__Cryptococcus gattii VGI	Cryptococcus gattii VGI	0.03	2570	0	S
367775	d__Eukaryota|k__Fungi|p__Basidiomycota|c__Tremellomycetes|o__Tremellales|f__Cryptococcaceae|g__Cryptococcus|s__Cryptococcus gattii VGI|t__Cryptococcus gattii WM276	Cryptococcus gattii WM276	0.03	2570	2570	S1
283734	d__Bacteria|p__Firmicutes|c__Bacilli|o__Bacillales|f__Staphylococcaceae|g__Staphylococcus|s__Staphylococcus pseudintermedius	Staphylococcus pseudintermedius	0.03	2564	2471	S
5518	d__Eukaryota|k__Fungi|p__Ascomycota|c__Sordariomycetes|o__Hypocreales|f__Nectriaceae|g__Fusarium|s__Fusarium graminearum	Fusarium graminearum	0.03	2563	0	S
229533	d__Eukaryota|k__Fungi|p__Ascomycota|c__Sordariomycetes|o__Hypocreales|f__Nectriaceae|g__Fusarium|s__Fusarium graminearum|t__Fusarium graminearum PH-1	Fusarium graminearum PH-1	0.03	2563	2563	S1
2233	d__Archaea|p__Euryarchaeota|c__Archaeoglobi|o__Archaeoglobales|f__Archaeoglobaceae|g__Archaeoglobus	Archaeoglobus	0.03	2562	0	G
117187	d__Eukaryota|k__Fungi|p__Ascomycota|c__Sordariomycetes|o__Hypocreales|f__Nectriaceae|g__Fusarium|s__Fusarium verticillioides	Fusarium verticillioides	0.03	2557	0	S
334819	d__Eukaryota|k__Fungi|p__Ascomycota|c__Sordariomycetes|o__Hypocreales|f__Nectriaceae|g__Fusarium|s__Fusarium verticillioides|t__Fusarium verticillioides 7600	Fusarium verticillioides 7600	0.03	2557	2557	S1
278028	d__Eukaryota|k__Fungi|p__Ascomycota|c__Saccharomycetes|o__Saccharomycetales|f__Saccharomycetaceae|g__Naumovozyma	Naumovozyma	0.03	2556	2	G
264449	d__Bacteria|p__Proteobacteria|c__Gammaproteobacteria|o__Pseudomonadales|f__Pseudomonadaceae|g__Pseudomonas|s__Pseudomonas syringae|t__Pseudomonas syringae group pathovars incertae sedis	Pseudomonas syringae group pathovars incertae sedis	0.03	2542	144	S1
911343	d__Bacteria|p__Proteobacteria|c__Gammaproteobacteria|o__Enterobacterales|f__Erwiniaceae|g__Buchnera|s__Buchnera aphidicola|t__Buchnera aphidicola (Brevicoryne brassicae)	Buchnera aphidicola (Brevicoryne brassicae)	0.03	2530	2530	S1
1615909	d__Bacteria|p__Cyanobacteria|o__Chroococcales|f__Chroococcaceae|g__Geminocystis|s__Geminocystis sp. NIES-3708	Geminocystis sp. NIES-3708	0.03	2530	2530	S
1004049	d__Viruses|f__Reoviridae|s__Spissistilus festinus reovirus	Spissistilus festinus reovirus	0.03	2528	2528	S
29388	d__Bacteria|p__Firmicutes|c__Bacilli|o__Bacillales|f__Staphylococcaceae|g__Staphylococcus|s__Staphylococcus capitis	Staphylococcus capitis	0.03	2521	2041	S
1299308	d__Viruses|p__Negarnaviricota|c__Insthoviricetes|o__Articulavirales|f__Orthomyxoviridae|g__Quaranjavirus	Quaranjavirus	0.03	2515	0	G
10989	d__Viruses|f__Reoviridae|g__Fijivirus|s__Maize rough dwarf virus	Maize rough dwarf virus	0.03	2514	2514	S
1937959	d__Bacteria|p__Bacteroidetes|c__Saprospiria	Saprospiria	0.03	2513	0	C
1936988	d__Bacteria|p__Bacteroidetes|c__Saprospiria|o__Saprospirales	Saprospirales	0.03	2513	0	O
943	d__Bacteria|p__Proteobacteria|c__Alphaproteobacteria|o__Rickettsiales|f__Anaplasmataceae|g__Ehrlichia	Ehrlichia	0.03	2510	4	G
528244	d__Bacteria|p__Proteobacteria|c__Alphaproteobacteria|o__Rhodospirillales|f__Rhodospirillaceae|g__Azospirillum|s__Azospirillum thiophilum	Azospirillum thiophilum	0.03	2506	2506	S
85991	d__Bacteria|p__Chlamydiae|c__Chlamydiia|o__Chlamydiales|f__Chlamydiaceae|g__Chlamydia|s__Chlamydia pecorum	Chlamydia pecorum	0.03	2506	2310	S
1906945	d__Bacteria|p__Firmicutes|c__Bacilli|o__Bacillales|f__Bacillaceae|g__Parageobacillus	Parageobacillus	0.03	2500	0	G
1937961	d__Bacteria|p__Bacteroidetes|c__Saprospiria|o__Saprospirales|f__Haliscomenobacteraceae	Haliscomenobacteraceae	0.03	2500	0	F
2349	d__Bacteria|p__Bacteroidetes|c__Saprospiria|o__Saprospirales|f__Haliscomenobacteraceae|g__Haliscomenobacter	Haliscomenobacter	0.03	2500	0	G
2350	d__Bacteria|p__Bacteroidetes|c__Saprospiria|o__Saprospirales|f__Haliscomenobacteraceae|g__Haliscomenobacter|s__Haliscomenobacter hydrossis	Haliscomenobacter hydrossis	0.03	2500	0	S
760192	d__Bacteria|p__Bacteroidetes|c__Saprospiria|o__Saprospirales|f__Haliscomenobacteraceae|g__Haliscomenobacter|s__Haliscomenobacter hydrossis|t__Haliscomenobacter hydrossis DSM 1100	Haliscomenobacter hydrossis DSM 1100	0.03	2500	2500	S1
1041	d__Bacteria|p__Proteobacteria|c__Alphaproteobacteria|o__Sphingomonadales|f__Erythrobacteraceae|g__Erythrobacter	Erythrobacter	0.02	2492	5	G
135615	d__Bacteria|p__Proteobacteria|c__Gammaproteobacteria|o__Cardiobacteriales	Cardiobacteriales	0.02	2486	0	O
868	d__Bacteria|p__Proteobacteria|c__Gammaproteobacteria|o__Cardiobacteriales|f__Cardiobacteriaceae	Cardiobacteriaceae	0.02	2486	0	F
638	d__Bacteria|p__Proteobacteria|c__Gammaproteobacteria|o__Enterobacterales|f__Morganellaceae|g__Arsenophonus|s__Arsenophonus nasoniae	Arsenophonus nasoniae	0.02	2485	2485	S
1426	d__Bacteria|p__Firmicutes|c__Bacilli|o__Bacillales|f__Bacillaceae|g__Parageobacillus|s__Parageobacillus thermoglucosidasius	Parageobacillus thermoglucosidasius	0.02	2484	2361	S
10993	d__Viruses|f__Birnaviridae	Birnaviridae	0.02	2484	0	F
1235850	d__Archaea|p__Euryarchaeota|c__Thermoplasmata|o__Methanomassiliicoccales	Methanomassiliicoccales	0.02	2477	0	O
1623295	d__Viruses|o__Caudovirales|f__Siphoviridae|g__Pegunavirus	Pegunavirus	0.02	2477	1812	G
102796	d__Viruses|p__Negarnaviricota|c__Insthoviricetes|o__Articulavirales|f__Orthomyxoviridae|g__Alphainfluenzavirus|s__Influenza A virus|t__H9N2 subtype	H9N2 subtype	0.02	2476	0	S1
425	d__Bacteria|p__Proteobacteria|c__Alphaproteobacteria|o__Rhizobiales|f__Methylocystaceae|g__Methylosinus	Methylosinus	0.02	2467	0	G
1428763	d__Viruses|f__Reoviridae|g__Orbivirus|s__Tibet orbivirus	Tibet orbivirus	0.02	2466	0	S
1692107	d__Viruses|f__Reoviridae|g__Orbivirus|s__Tibet orbivirus|t__Fengkai orbivirus	Fengkai orbivirus	0.02	2466	2466	S1
1402	d__Bacteria|p__Firmicutes|c__Bacilli|o__Bacillales|f__Bacillaceae|g__Bacillus|s__Bacillus licheniformis	Bacillus licheniformis	0.02	2464	2462	S
1923697	d__Viruses|s__Wuhan cricket virus 2	Wuhan cricket virus 2	0.02	2464	2464	S
72276	d__Bacteria|p__Proteobacteria|c__Gammaproteobacteria|o__Chromatiales|f__Ectothiorhodospiraceae	Ectothiorhodospiraceae	0.02	2462	0	F
226613	d__Viruses|f__Reoviridae|g__Orthoreovirus|s__Reptilian orthoreovirus	Reptilian orthoreovirus	0.02	2462	2462	S
44471	d__Bacteria|p__Cyanobacteria|o__Oscillatoriales|f__Microcoleaceae|g__Microcoleus	Microcoleus	0.02	2461	0	G
1173027	d__Bacteria|p__Cyanobacteria|o__Oscillatoriales|f__Microcoleaceae|g__Microcoleus|s__Microcoleus sp. PCC 7113	Microcoleus sp. PCC 7113	0.02	2461	2461	S
522	d__Bacteria|p__Proteobacteria|c__Alphaproteobacteria|o__Rhodospirillales|f__Acetobacteraceae|g__Acidiphilium	Acidiphilium	0.02	2455	144	G
626	d__Bacteria|p__Proteobacteria|c__Gammaproteobacteria|o__Enterobacterales|f__Morganellaceae|g__Xenorhabdus	Xenorhabdus	0.02	2453	18	G
213121	d__Bacteria|p__Proteobacteria|c__Deltaproteobacteria|o__Desulfobacterales|f__Desulfobulbaceae	Desulfobulbaceae	0.02	2453	0	F
1643824	d__Bacteria|p__Actinobacteria|c__Coriobacteriia|o__Coriobacteriales|f__Atopobiaceae	Atopobiaceae	0.02	2453	312	F
1623275	d__Viruses|o__Caudovirales|f__Siphoviridae|g__Andromedavirus	Andromedavirus	0.02	2449	1408	G
1534	d__Bacteria|p__Firmicutes|c__Clostridia|o__Clostridiales|f__Clostridiaceae|g__Clostridium|s__Clostridium kluyveri	Clostridium kluyveri	0.02	2447	2443	S
1986950	d__Viruses|f__Reoviridae|g__Cypovirus|s__Daphnis nerii cypovirus	Daphnis nerii cypovirus	0.02	2445	2445	S
12160	d__Viruses|f__Closteroviridae|g__Closterovirus	Closterovirus	0.02	2442	0	G
36427	d__Viruses|f__Reoviridae|g__Rotavirus|s__Rotavirus C	Rotavirus C	0.02	2440	2440	S
2306813	d__Viruses|f__Reoviridae|g__Orbivirus|s__Guangxi orbivirus	Guangxi orbivirus	0.02	2439	2439	S
133	d__Bacteria|p__Proteobacteria|c__Alphaproteobacteria|o__Rhizobiales|f__Methylocystaceae|g__Methylocystis	Methylocystis	0.02	2436	1	G
47883	d__Bacteria|p__Proteobacteria|c__Gammaproteobacteria|o__Pseudomonadales|f__Pseudomonadaceae|g__Pseudomonas|s__Pseudomonas synxantha	Pseudomonas synxantha	0.02	2432	1957	S
10877	d__Viruses|f__Cystoviridae	Cystoviridae	0.02	2426	0	F
10878	d__Viruses|f__Cystoviridae|g__Cystovirus	Cystovirus	0.02	2426	0	G
263510	d__Bacteria|p__Cyanobacteria|o__Chroococcales|f__Aphanothecaceae|g__Crocosphaera	Crocosphaera	0.02	2415	0	G
2546360	d__Bacteria|p__Cyanobacteria|o__Chroococcales|f__Aphanothecaceae|g__Crocosphaera|s__Crocosphaera subtropica	Crocosphaera subtropica	0.02	2415	0	S
43989	d__Bacteria|p__Cyanobacteria|o__Chroococcales|f__Aphanothecaceae|g__Crocosphaera|s__Crocosphaera subtropica|t__Crocosphaera subtropica ATCC 51142	Crocosphaera subtropica ATCC 51142	0.02	2415	2415	S1
184751	d__Viruses|o__Tymovirales|f__Betaflexiviridae|g__Vitivirus	Vitivirus	0.02	2412	0	G
32	d__Bacteria|p__Proteobacteria|c__Deltaproteobacteria|o__Myxococcales|f__Myxococcaceae|g__Myxococcus	Myxococcus	0.02	2407	12	G
2267	d__Archaea|p__Crenarchaeota|c__Thermoprotei|o__Thermoproteales|f__Thermoproteaceae	Thermoproteaceae	0.02	2404	0	F
1718	d__Bacteria|p__Actinobacteria|c__Actinobacteria|o__Corynebacteriales|f__Corynebacteriaceae|g__Corynebacterium|s__Corynebacterium glutamicum	Corynebacterium glutamicum	0.02	2394	2374	S
39744	d__Viruses|p__Negarnaviricota|c__Monjiviricetes|o__Mononegavirales|f__Paramyxoviridae|g__Rubulavirus	Rubulavirus	0.02	2392	0	G
1807140	d__Bacteria|p__Proteobacteria|c__Acidithiobacillia	Acidithiobacillia	0.02	2386	0	C
225057	d__Bacteria|p__Proteobacteria|c__Acidithiobacillia|o__Acidithiobacillales	Acidithiobacillales	0.02	2386	0	O
225058	d__Bacteria|p__Proteobacteria|c__Acidithiobacillia|o__Acidithiobacillales|f__Acidithiobacillaceae	Acidithiobacillaceae	0.02	2386	0	F
119977	d__Bacteria|p__Proteobacteria|c__Acidithiobacillia|o__Acidithiobacillales|f__Acidithiobacillaceae|g__Acidithiobacillus	Acidithiobacillus	0.02	2386	220	G
1830	d__Bacteria|p__Actinobacteria|c__Actinobacteria|o__Corynebacteriales|f__Nocardiaceae|g__Rhodococcus|s__Rhodococcus ruber	Rhodococcus ruber	0.02	2377	2377	S
138074	d__Bacteria|p__Proteobacteria|c__Gammaproteobacteria|o__Enterobacterales|f__Yersiniaceae|g__Serratia|s__Serratia symbiotica	Serratia symbiotica	0.02	2375	2254	S
1047167	d__Eukaryota|k__Fungi|p__Ascomycota|c__Dothideomycetes|o__Capnodiales|f__Mycosphaerellaceae|g__Zymoseptoria	Zymoseptoria	0.02	2375	0	G
1047171	d__Eukaryota|k__Fungi|p__Ascomycota|c__Dothideomycetes|o__Capnodiales|f__Mycosphaerellaceae|g__Zymoseptoria|s__Zymoseptoria tritici	Zymoseptoria tritici	0.02	2375	0	S
336722	d__Eukaryota|k__Fungi|p__Ascomycota|c__Dothideomycetes|o__Capnodiales|f__Mycosphaerellaceae|g__Zymoseptoria|s__Zymoseptoria tritici|t__Zymoseptoria tritici IPO323	Zymoseptoria tritici IPO323	0.02	2375	2375	S1
1513	d__Bacteria|p__Firmicutes|c__Clostridia|o__Clostridiales|f__Clostridiaceae|g__Clostridium|s__Clostridium tetani	Clostridium tetani	0.02	2374	1977	S
1134687	d__Bacteria|p__Proteobacteria|c__Gammaproteobacteria|o__Enterobacterales|f__Enterobacteriaceae|g__Klebsiella|s__Klebsiella michiganensis	Klebsiella michiganensis	0.02	2372	2344	S
1812935	d__Bacteria|p__Proteobacteria|c__Gammaproteobacteria|o__Enterobacterales|f__Enterobacteriaceae|g__Enterobacter|s__Enterobacter roggenkampii	Enterobacter roggenkampii	0.02	2372	2372	S
85021	d__Bacteria|p__Actinobacteria|c__Actinobacteria|o__Micrococcales|f__Intrasporangiaceae	Intrasporangiaceae	0.02	2371	7	F
185753	d__Viruses|f__Pospiviroidae|g__Pospiviroid	Pospiviroid	0.02	2369	0	G
204040	d__Bacteria|p__Proteobacteria|c__Gammaproteobacteria|o__Enterobacterales|f__Pectobacteriaceae|g__Dickeya|s__Dickeya dadantii|t__Dickeya dadantii subsp. dieffenbachiae	Dickeya dadantii subsp. dieffenbachiae	0.02	2363	0	S1
343	d__Bacteria|p__Proteobacteria|c__Gammaproteobacteria|o__Xanthomonadales|f__Xanthomonadaceae|g__Xanthomonas|s__Xanthomonas translucens	Xanthomonas translucens	0.02	2363	182	S
714	d__Bacteria|p__Proteobacteria|c__Gammaproteobacteria|o__Pasteurellales|f__Pasteurellaceae|g__Aggregatibacter|s__Aggregatibacter actinomycetemcomitans	Aggregatibacter actinomycetemcomitans	0.02	2358	2269	S
265960	d__Bacteria|p__Proteobacteria|c__Alphaproteobacteria|o__Rhodospirillales|f__Acetobacteraceae|g__Komagataeibacter|s__Komagataeibacter nataicola	Komagataeibacter nataicola	0.02	2357	2357	S
1411902	d__Bacteria|p__Proteobacteria|c__Alphaproteobacteria|o__Rhodobacterales|f__Rhodobacteraceae|g__Celeribacter|s__Celeribacter manganoxidans	Celeribacter manganoxidans	0.02	2356	2356	S
213119	d__Bacteria|p__Proteobacteria|c__Deltaproteobacteria|o__Desulfobacterales|f__Desulfobacteraceae	Desulfobacteraceae	0.02	2353	0	F
273371	d__Eukaryota|k__Fungi|p__Ascomycota|c__Saccharomycetes|o__Saccharomycetales|f__Debaryomycetaceae|g__Candida|s__Candida orthopsilosis	Candida orthopsilosis	0.02	2351	0	S
1136231	d__Eukaryota|k__Fungi|p__Ascomycota|c__Saccharomycetes|o__Saccharomycetales|f__Debaryomycetaceae|g__Candida|s__Candida orthopsilosis|t__Candida orthopsilosis Co 90-125	Candida orthopsilosis Co 90-125	0.02	2351	2351	S1
1219	d__Bacteria|p__Cyanobacteria|o__Synechococcales|f__Prochloraceae|g__Prochlorococcus|s__Prochlorococcus marinus	Prochlorococcus marinus	0.02	2346	68	S
11229	d__Viruses|p__Negarnaviricota|c__Monjiviricetes|o__Mononegavirales|f__Paramyxoviridae|g__Morbillivirus	Morbillivirus	0.02	2345	0	G
1737404	d__Bacteria|p__Firmicutes|c__Tissierellia	Tissierellia	0.02	2342	0	C
1910992	d__Viruses|o__Caudovirales|f__Siphoviridae|g__Kagunavirus	Kagunavirus	0.02	2342	1052	G
40056	d__Viruses|f__Reoviridae|g__Orbivirus|s__Eubenangee virus	Eubenangee virus	0.02	2339	2339	S
323449	d__Bacteria|p__Bacteroidetes|c__Cytophagia|o__Cytophagales|f__Hymenobacteraceae|g__Pontibacter	Pontibacter	0.02	2335	34	G
432096	d__Eukaryota|k__Fungi|p__Ascomycota|c__Saccharomycetes|o__Saccharomycetales|f__Saccharomycetaceae|g__Kazachstania|s__Kazachstania africana	Kazachstania africana	0.02	2332	0	S
1071382	d__Eukaryota|k__Fungi|p__Ascomycota|c__Saccharomycetes|o__Saccharomycetales|f__Saccharomycetaceae|g__Kazachstania|s__Kazachstania africana|t__Kazachstania africana CBS 2517	Kazachstania africana CBS 2517	0.02	2332	2332	S1
104581	d__Viruses|f__Reoviridae|g__Orbivirus|s__St Croix River virus	St Croix River virus	0.02	2332	2332	S
2008793	d__Bacteria|p__Proteobacteria|c__Betaproteobacteria|o__Nitrosomonadales|f__Sterolibacteriaceae	Sterolibacteriaceae	0.02	2331	0	F
572511	d__Bacteria|p__Firmicutes|c__Clostridia|o__Clostridiales|f__Lachnospiraceae|g__Blautia	Blautia	0.02	2328	110	G
1874630	d__Bacteria|p__Actinobacteria|c__Actinobacteria|o__Micrococcales|f__Microbacteriaceae|g__Clavibacter|s__Clavibacter michiganensis|t__Clavibacter michiganensis subsp. capsici	Clavibacter michiganensis subsp. capsici	0.02	2324	2324	S1
2699395	d__Bacteria|p__Proteobacteria|c__Alphaproteobacteria|o__Rhizobiales|f__Methylocystaceae|g__Methylosinus|s__Methylosinus sp. C49	Methylosinus sp. C49	0.02	2317	2317	S
1624	d__Bacteria|p__Firmicutes|c__Bacilli|o__Lactobacillales|f__Lactobacillaceae|g__Lactobacillus|s__Lactobacillus salivarius	Lactobacillus salivarius	0.02	2315	2267	S
1742989	d__Bacteria|p__Actinobacteria|c__Actinobacteria|o__Micrococcales|f__Micrococcaceae|g__Glutamicibacter	Glutamicibacter	0.02	2314	303	G
911	d__Bacteria|p__Proteobacteria|c__Alphaproteobacteria|o__Rhizobiales|f__Bradyrhizobiaceae|g__Nitrobacter	Nitrobacter	0.02	2310	1	G
1567404	d__Viruses|f__Reoviridae|g__Dinovernavirus|s__Fako virus	Fako virus	0.02	2309	2309	S
413970	d__Viruses|f__Bromoviridae|g__Anulavirus	Anulavirus	0.02	2306	0	G
293088	d__Bacteria|p__Proteobacteria|c__Alphaproteobacteria|o__Rhizobiales|f__Aurantimonadaceae|g__Martelella	Martelella	0.02	2304	61	G
47917	d__Bacteria|p__Proteobacteria|c__Gammaproteobacteria|o__Enterobacterales|f__Yersiniaceae|g__Serratia|s__Serratia fonticola	Serratia fonticola	0.02	2298	2298	S
103855	d__Bacteria|p__Proteobacteria|c__Betaproteobacteria|o__Burkholderiales|f__Alcaligenaceae|g__Bordetella|s__Bordetella hinzii	Bordetella hinzii	0.02	2291	2291	S
1476873	d__Bacteria|p__Spirochaetes|c__Spirochaetia|o__Spirochaetales|f__Borreliaceae|g__Borreliella|s__Borrelia sp. CA690	Borrelia sp. CA690	0.02	2291	2291	S
84107	d__Bacteria|p__Actinobacteria|c__Coriobacteriia|o__Coriobacteriales|f__Coriobacteriaceae	Coriobacteriaceae	0.02	2290	0	F
507	d__Bacteria|p__Proteobacteria|c__Betaproteobacteria|o__Burkholderiales|f__Alcaligenaceae|g__Alcaligenes	Alcaligenes	0.02	2289	94	G
1569	d__Bacteria|p__Firmicutes|c__Bacilli|o__Bacillales|f__Planococcaceae|g__Sporosarcina	Sporosarcina	0.02	2289	5	G
84567	d__Bacteria|p__Bacteroidetes|c__Sphingobacteriia|o__Sphingobacteriales|f__Sphingobacteriaceae|g__Pedobacter	Pedobacter	0.02	2283	2	G
1920207	d__Eukaryota|k__Fungi|p__Ascomycota|c__Sordariomycetes|o__Sordariales|f__Chaetomiaceae|g__Thermothelomyces	Thermothelomyces	0.02	2283	0	G
78579	d__Eukaryota|k__Fungi|p__Ascomycota|c__Sordariomycetes|o__Sordariales|f__Chaetomiaceae|g__Thermothelomyces|s__Thermothelomyces thermophilus	Thermothelomyces thermophilus	0.02	2283	0	S
573729	d__Eukaryota|k__Fungi|p__Ascomycota|c__Sordariomycetes|o__Sordariales|f__Chaetomiaceae|g__Thermothelomyces|s__Thermothelomyces thermophilus|t__Thermothelomyces thermophilus ATCC 42464	Thermothelomyces thermophilus ATCC 42464	0.02	2283	2283	S1
2500532	d__Bacteria|p__Proteobacteria|c__Alphaproteobacteria|o__Rhodobacterales|f__Rhodobacteraceae|g__Paracoccus|s__Paracoccus sp. Arc7-R13	Paracoccus sp. Arc7-R13	0.02	2279	2279	S
311180	d__Bacteria|p__Proteobacteria|c__Alphaproteobacteria|o__Rhodobacterales|f__Rhodobacteraceae|g__Yangia|s__Yangia pacifica	Yangia pacifica	0.02	2279	2279	S
31998	d__Bacteria|p__Proteobacteria|c__Alphaproteobacteria|o__Rhizobiales|f__Methylobacteriaceae|g__Methylobacterium|s__Methylobacterium radiotolerans	Methylobacterium radiotolerans	0.02	2277	0	S
426355	d__Bacteria|p__Proteobacteria|c__Alphaproteobacteria|o__Rhizobiales|f__Methylobacteriaceae|g__Methylobacterium|s__Methylobacterium radiotolerans|t__Methylobacterium radiotolerans JCM 2831	Methylobacterium radiotolerans JCM 2831	0.02	2277	2277	S1
2691355	d__Bacteria|p__Planctomycetes|c__Planctomycetia|o__Gemmatales	Gemmatales	0.02	2272	0	O
1914233	d__Bacteria|p__Planctomycetes|c__Planctomycetia|o__Gemmatales|f__Gemmataceae	Gemmataceae	0.02	2272	0	F
2113	d__Bacteria|p__Tenericutes|c__Mollicutes|o__Mycoplasmatales|f__Mycoplasmataceae|g__Mycoplasma|s__Mycoplasma californicum	Mycoplasma californicum	0.02	2267	2267	S
881	d__Bacteria|p__Proteobacteria|c__Deltaproteobacteria|o__Desulfovibrionales|f__Desulfovibrionaceae|g__Desulfovibrio|s__Desulfovibrio vulgaris	Desulfovibrio vulgaris	0.02	2264	1671	S
2005473	d__Bacteria|p__Bacteroidetes|c__Bacteroidia|o__Bacteroidales|f__Muribaculaceae	Muribaculaceae	0.02	2263	1	F
52959	d__Bacteria|p__Bacteroidetes|c__Flavobacteriia|o__Flavobacteriales|f__Flavobacteriaceae|g__Polaribacter	Polaribacter	0.02	2259	3	G
31988	d__Bacteria|p__Proteobacteria|c__Alphaproteobacteria|o__Rhizobiales|f__Phyllobacteriaceae|g__Aminobacter	Aminobacter	0.02	2255	3	G
104580	d__Viruses|f__Reoviridae|g__Seadornavirus|s__Kadipiro virus	Kadipiro virus	0.02	2255	2255	S
2691354	d__Bacteria|p__Planctomycetes|c__Planctomycetia|o__Pirellulales	Pirellulales	0.02	2253	0	O
33877	d__Bacteria|p__Actinobacteria|c__Actinobacteria|o__Micrococcales|f__Microbacteriaceae|g__Agromyces	Agromyces	0.02	2252	3	G
1737405	d__Bacteria|p__Firmicutes|c__Tissierellia|o__Tissierellales	Tissierellales	0.02	2251	0	O
1609977	d__Bacteria|p__Proteobacteria|c__Alphaproteobacteria|o__Sphingomonadales|f__Sphingomonadaceae|g__Sphingomonas|s__Sphingomonas hengshuiensis	Sphingomonas hengshuiensis	0.02	2249	2249	S
694002	d__Viruses|o__Nidovirales|f__Coronaviridae|g__Betacoronavirus	Betacoronavirus	0.02	2249	0	G
40269	d__Bacteria|p__Proteobacteria|c__Gammaproteobacteria|o__Vibrionales|f__Vibrionaceae|g__Aliivibrio|s__Aliivibrio salmonicida	Aliivibrio salmonicida	0.02	2248	1969	S
158	d__Bacteria|p__Spirochaetes|c__Spirochaetia|o__Spirochaetales|f__Spirochaetaceae|g__Treponema|s__Treponema denticola	Treponema denticola	0.02	2248	1116	S
337	d__Bacteria|p__Proteobacteria|c__Betaproteobacteria|o__Burkholderiales|f__Burkholderiaceae|g__Burkholderia|s__Burkholderia glumae	Burkholderia glumae	0.02	2243	1669	S
1457195	d__Bacteria|p__Proteobacteria|c__Betaproteobacteria|o__Burkholderiales|f__Burkholderiaceae|g__Ralstonia|s__Ralstonia solanacearum|t__Ralstonia solanacearum Rs-10-244	Ralstonia solanacearum Rs-10-244	0.02	2232	2232	S1
1090	d__Bacteria|p__Chlorobi	Chlorobi	0.02	2229	0	P
191410	d__Bacteria|p__Chlorobi|c__Chlorobia	Chlorobia	0.02	2229	0	C
191411	d__Bacteria|p__Chlorobi|c__Chlorobia|o__Chlorobiales	Chlorobiales	0.02	2229	0	O
191412	d__Bacteria|p__Chlorobi|c__Chlorobia|o__Chlorobiales|f__Chlorobiaceae	Chlorobiaceae	0.02	2229	2	F
1813	d__Bacteria|p__Actinobacteria|c__Actinobacteria|o__Pseudonocardiales|f__Pseudonocardiaceae|g__Amycolatopsis	Amycolatopsis	0.02	2228	14	G
408	d__Bacteria|p__Proteobacteria|c__Alphaproteobacteria|o__Rhizobiales|f__Methylobacteriaceae|g__Methylorubrum|s__Methylorubrum extorquens	Methylorubrum extorquens	0.02	2226	51	S
229155	d__Bacteria|p__Spirochaetes|c__Spirochaetia|o__Spirochaetales|f__Borreliaceae|g__Borrelia|s__Borrelia turcica	Borrelia turcica	0.02	2225	0	S
1104446	d__Bacteria|p__Spirochaetes|c__Spirochaetia|o__Spirochaetales|f__Borreliaceae|g__Borrelia|s__Borrelia turcica|t__Borrelia turcica IST7	Borrelia turcica IST7	0.02	2225	2225	S1
105	d__Bacteria|p__Bacteroidetes|c__Cytophagia|o__Cytophagales|f__Cytophagaceae|g__Runella	Runella	0.02	2224	0	G
28070	d__Bacteria|p__Cyanobacteria|o__Chroococcales|f__Aphanothecaceae|g__Gloeothece	Gloeothece	0.02	2222	0	G
35323	d__Viruses|p__Negarnaviricota|c__Insthoviricetes|o__Articulavirales|f__Orthomyxoviridae|g__Thogotovirus	Thogotovirus	0.02	2217	0	G
39734	d__Viruses|f__Tombusviridae|g__Umbravirus	Umbravirus	0.02	2216	0	G
1511810	d__Viruses|f__Partitiviridae|g__Deltapartitivirus	Deltapartitivirus	0.02	2213	0	G
1982562	d__Viruses|o__Caudovirales|f__Siphoviridae|g__Soupsvirus	Soupsvirus	0.02	2211	1772	G
28108	d__Bacteria|p__Proteobacteria|c__Gammaproteobacteria|o__Alteromonadales|f__Alteromonadaceae|g__Alteromonas|s__Alteromonas macleodii	Alteromonas macleodii	0.02	2208	1672	S
1336	d__Bacteria|p__Firmicutes|c__Bacilli|o__Lactobacillales|f__Streptococcaceae|g__Streptococcus|s__Streptococcus equi	Streptococcus equi	0.02	2208	600	S
1516075	d__Viruses|f__Partitiviridae|s__Botryosphaeria dothidea virus 1	Botryosphaeria dothidea virus 1	0.02	2207	2207	S
1482	d__Bacteria|p__Firmicutes|c__Bacilli|o__Bacillales|f__Bacillaceae|g__Virgibacillus|s__Virgibacillus halodenitrificans	Virgibacillus halodenitrificans	0.02	2205	2205	S
446679	d__Bacteria|p__Cyanobacteria|o__Nostocales|f__Nostocaceae|g__Nostoc|s__Nostoc sphaeroides	Nostoc sphaeroides	0.02	2200	1166	S
1307799	d__Viruses|f__Flaviviridae|g__Pegivirus	Pegivirus	0.02	2198	0	G
34037	d__Bacteria|p__Proteobacteria|c__Gammaproteobacteria|o__Enterobacterales|f__Yersiniaceae|g__Rahnella	Rahnella	0.02	2197	706	G
1619313	d__Bacteria|p__Proteobacteria|c__Gammaproteobacteria|o__Enterobacterales|f__Erwiniaceae|g__Erwinia|s__Erwinia gerundensis	Erwinia gerundensis	0.02	2196	2196	S
93682	d__Bacteria|p__Proteobacteria|c__Alphaproteobacteria|o__Rhodobacterales|f__Rhodobacteraceae|g__Roseivivax	Roseivivax	0.02	2190	0	G
1980538	d__Viruses|p__Negarnaviricota|c__Ellioviricetes|o__Bunyavirales|f__Phasmaviridae|g__Orthophasmavirus	Orthophasmavirus	0.02	2190	0	G
1982899	d__Viruses|o__Caudovirales|f__Siphoviridae|g__Pipefishvirus	Pipefishvirus	0.02	2190	1420	G
2208	d__Archaea|p__Euryarchaeota|c__Methanomicrobia|o__Methanosarcinales|f__Methanosarcinaceae|g__Methanosarcina|s__Methanosarcina barkeri	Methanosarcina barkeri	0.02	2189	1769	S
1717	d__Bacteria|p__Actinobacteria|c__Actinobacteria|o__Corynebacteriales|f__Corynebacteriaceae|g__Corynebacterium|s__Corynebacterium diphtheriae	Corynebacterium diphtheriae	0.02	2188	2094	S
35806	d__Bacteria|p__Proteobacteria|c__Alphaproteobacteria|o__Rhodobacterales|f__Rhodobacteraceae|g__Rhodovulum|s__Rhodovulum sulfidophilum	Rhodovulum sulfidophilum	0.02	2185	1999	S
1752064	d__Bacteria|p__Cyanobacteria|o__Synechococcales|f__Leptolyngbyaceae|g__Leptolyngbya|s__Leptolyngbya sp. NIES-3755	Leptolyngbya sp. NIES-3755	0.02	2185	2185	S
411854	d__Viruses|f__Reoviridae|g__Phytoreovirus|s__Homalodisca vitripennis reovirus	Homalodisca vitripennis reovirus	0.02	2178	2178	S
1340801	d__Viruses|f__Reoviridae|g__Rotavirus|s__Bat rotavirus	Bat rotavirus	0.02	2176	2176	S
380	d__Bacteria|p__Proteobacteria|c__Alphaproteobacteria|o__Rhizobiales|f__Rhizobiaceae|g__Sinorhizobium|s__Sinorhizobium fredii	Sinorhizobium fredii	0.02	2175	1307	S
65097	d__Bacteria|p__Cyanobacteria|o__Chroococcales|f__Aphanothecaceae|g__Euhalothece	Euhalothece	0.02	2174	0	G
577489	d__Bacteria|p__Cyanobacteria|o__Chroococcales|f__Aphanothecaceae|g__Euhalothece|s__Euhalothece natronophila	Euhalothece natronophila	0.02	2174	0	S
522448	d__Bacteria|p__Cyanobacteria|o__Chroococcales|f__Aphanothecaceae|g__Euhalothece|s__Euhalothece natronophila|t__Euhalothece natronophila Z-M001	Euhalothece natronophila Z-M001	0.02	2174	2174	S1
511434	d__Bacteria|p__Bacteroidetes|c__Bacteroidia|o__Bacteroidales|g__Candidatus Azobacteroides	Candidatus Azobacteroides	0.02	2172	0	G
511435	d__Bacteria|p__Bacteroidetes|c__Bacteroidia|o__Bacteroidales|g__Candidatus Azobacteroides|s__Candidatus Azobacteroides pseudotrichonymphae	Candidatus Azobacteroides pseudotrichonymphae	0.02	2172	1040	S
75787	d__Bacteria|p__Proteobacteria|c__Betaproteobacteria|o__Rhodocyclales|f__Rhodocyclaceae	Rhodocyclaceae	0.02	2169	0	F
1227	d__Bacteria|p__Proteobacteria|c__Gammaproteobacteria|o__Chromatiales|f__Chromatiaceae|g__Nitrosococcus	Nitrosococcus	0.02	2165	217	G
1827195	d__Bacteria|p__Proteobacteria|c__Betaproteobacteria|o__Burkholderiales|f__Burkholderiaceae|g__Caballeronia	Caballeronia	0.02	2165	0	G
2705547	d__Bacteria|p__Proteobacteria|c__Betaproteobacteria|o__Burkholderiales|f__Burkholderiaceae|g__Caballeronia|s__Caballeronia sp. SBC2	Caballeronia sp. SBC2	0.02	2165	2165	S
246280	d__Viruses|f__Reoviridae|g__Seadornavirus|s__Liao ning virus	Liao ning virus	0.02	2158	2158	S
29175	d__Eukaryota|p__Apicomplexa|c__Conoidasida|o__Eucoccidiorida|f__Sarcocystidae|g__Neospora	Neospora	0.02	2149	0	G
29176	d__Eukaryota|p__Apicomplexa|c__Conoidasida|o__Eucoccidiorida|f__Sarcocystidae|g__Neospora|s__Neospora caninum	Neospora caninum	0.02	2149	0	S
572307	d__Eukaryota|p__Apicomplexa|c__Conoidasida|o__Eucoccidiorida|f__Sarcocystidae|g__Neospora|s__Neospora caninum|t__Neospora caninum Liverpool	Neospora caninum Liverpool	0.02	2149	2149	S1
4958	d__Eukaryota|k__Fungi|p__Ascomycota|c__Saccharomycetes|o__Saccharomycetales|f__Debaryomycetaceae|g__Debaryomyces	Debaryomyces	0.02	2149	0	G
4959	d__Eukaryota|k__Fungi|p__Ascomycota|c__Saccharomycetes|o__Saccharomycetales|f__Debaryomycetaceae|g__Debaryomyces|s__Debaryomyces hansenii	Debaryomyces hansenii	0.02	2149	0	S
284592	d__Eukaryota|k__Fungi|p__Ascomycota|c__Saccharomycetes|o__Saccharomycetales|f__Debaryomycetaceae|g__Debaryomyces|s__Debaryomyces hansenii|t__Debaryomyces hansenii CBS767	Debaryomyces hansenii CBS767	0.02	2149	2149	S1
1963271	d__Archaea|p__Euryarchaeota|c__Halobacteria|o__Haloferacales|f__Halorubraceae	Halorubraceae	0.02	2149	4	F
40060	d__Viruses|f__Reoviridae|g__Orbivirus|s__Umatilla virus	Umatilla virus	0.02	2148	2148	S
1396826	d__Bacteria|p__Proteobacteria|c__Alphaproteobacteria|o__Rhodobacterales|f__Rhodobacteraceae|g__Leisingera|s__Leisingera aquaemixtae	Leisingera aquaemixtae	0.02	2141	2141	S
35755	d__Bacteria|p__Actinobacteria|c__Actinobacteria|o__Corynebacteriales|f__Corynebacteriaceae|g__Corynebacterium|s__Corynebacterium kutscheri	Corynebacterium kutscheri	0.02	2136	2136	S
1355477	d__Bacteria|p__Proteobacteria|c__Alphaproteobacteria|o__Rhizobiales|f__Bradyrhizobiaceae|g__Bradyrhizobium|s__Bradyrhizobium diazoefficiens	Bradyrhizobium diazoefficiens	0.02	2135	2134	S
114727	d__Viruses|p__Negarnaviricota|c__Insthoviricetes|o__Articulavirales|f__Orthomyxoviridae|g__Alphainfluenzavirus|s__Influenza A virus|t__H1N1 subtype	H1N1 subtype	0.02	2133	0	S1
43657	d__Bacteria|p__Proteobacteria|c__Gammaproteobacteria|o__Alteromonadales|f__Pseudoalteromonadaceae|g__Pseudoalteromonas|s__Pseudoalteromonas luteoviolacea	Pseudoalteromonas luteoviolacea	0.02	2130	2130	S
1972611	d__Viruses|p__Negarnaviricota|c__Monjiviricetes|o__Mononegavirales|f__Rhabdoviridae|g__Hapavirus	Hapavirus	0.02	2129	0	G
419697	d__Viruses|f__Reoviridae|g__Orthoreovirus|s__Pteropine orthoreovirus|t__Melaka orthoreovirus	Melaka orthoreovirus	0.02	2129	2129	S1
40216	d__Bacteria|p__Proteobacteria|c__Gammaproteobacteria|o__Pseudomonadales|f__Moraxellaceae|g__Acinetobacter|s__Acinetobacter radioresistens	Acinetobacter radioresistens	0.02	2124	1166	S
1706371	d__Bacteria|p__Proteobacteria|c__Gammaproteobacteria|o__Cellvibrionales|f__Cellvibrionaceae	Cellvibrionaceae	0.02	2122	0	F
201490	d__Viruses|f__Reoviridae|g__Orbivirus|s__Equine encephalosis virus	Equine encephalosis virus	0.02	2122	2122	S
1743	d__Bacteria|p__Actinobacteria|c__Actinobacteria|o__Propionibacteriales|f__Propionibacteriaceae|g__Propionibacterium	Propionibacterium	0.02	2114	0	G
1299	d__Bacteria|p__Deinococcus-Thermus|c__Deinococci|o__Deinococcales|f__Deinococcaceae|g__Deinococcus|s__Deinococcus radiodurans	Deinococcus radiodurans	0.02	2114	2037	S
1172985	d__Viruses|f__Flaviviridae|s__Mogiana tick virus	Mogiana tick virus	0.02	2110	367	S
511	d__Bacteria|p__Proteobacteria|c__Betaproteobacteria|o__Burkholderiales|f__Alcaligenaceae|g__Alcaligenes|s__Alcaligenes faecalis	Alcaligenes faecalis	0.02	2108	2108	S
58842	d__Bacteria|p__Proteobacteria|c__Alphaproteobacteria|o__Rhodobacterales|f__Rhodobacteraceae|g__Sagittula	Sagittula	0.02	2103	0	G
2009329	d__Bacteria|p__Proteobacteria|c__Alphaproteobacteria|o__Rhodobacterales|f__Rhodobacteraceae|g__Sagittula|s__Sagittula sp. P11	Sagittula sp. P11	0.02	2103	2103	S
28184	d__Bacteria|p__Spirochaetes|c__Spirochaetia|o__Leptospirales|f__Leptospiraceae|g__Leptospira|s__Leptospira weilii	Leptospira weilii	0.02	2101	2101	S
526524	d__Bacteria|p__Firmicutes|c__Erysipelotrichia	Erysipelotrichia	0.02	2100	0	C
526525	d__Bacteria|p__Firmicutes|c__Erysipelotrichia|o__Erysipelotrichales	Erysipelotrichales	0.02	2100	0	O
128827	d__Bacteria|p__Firmicutes|c__Erysipelotrichia|o__Erysipelotrichales|f__Erysipelotrichaceae	Erysipelotrichaceae	0.02	2100	131	F
1604	d__Bacteria|p__Firmicutes|c__Bacilli|o__Lactobacillales|f__Lactobacillaceae|g__Lactobacillus|s__Lactobacillus amylovorus	Lactobacillus amylovorus	0.02	2098	1344	S
102106	d__Bacteria|p__Actinobacteria|c__Coriobacteriia|o__Coriobacteriales|f__Coriobacteriaceae|g__Collinsella	Collinsella	0.02	2098	0	G
74426	d__Bacteria|p__Actinobacteria|c__Coriobacteriia|o__Coriobacteriales|f__Coriobacteriaceae|g__Collinsella|s__Collinsella aerofaciens	Collinsella aerofaciens	0.02	2098	2098	S
40052	d__Viruses|f__Reoviridae|g__Orbivirus|s__Changuinola virus	Changuinola virus	0.02	2096	2096	S
35554	d__Bacteria|p__Proteobacteria|c__Deltaproteobacteria|o__Desulfuromonadales|f__Geobacteraceae|g__Geobacter|s__Geobacter sulfurreducens	Geobacter sulfurreducens	0.02	2092	1941	S
2560127	d__Viruses|o__Caudovirales|f__Siphoviridae|g__Emalynvirus	Emalynvirus	0.02	2091	1	G
669	d__Bacteria|p__Proteobacteria|c__Gammaproteobacteria|o__Vibrionales|f__Vibrionaceae|g__Vibrio|s__Vibrio harveyi	Vibrio harveyi	0.02	2086	2086	S
699181	d__Viruses|f__Reoviridae|g__Cardoreovirus	Cardoreovirus	0.02	2085	0	G
273810	d__Viruses|f__Reoviridae|g__Cardoreovirus|s__Eriocheir sinensis reovirus	Eriocheir sinensis reovirus	0.02	2085	2085	S
11989	d__Viruses|f__Leviviridae	Leviviridae	0.02	2085	0	F
47420	d__Bacteria|p__Proteobacteria|c__Betaproteobacteria|o__Burkholderiales|f__Comamonadaceae|g__Hydrogenophaga	Hydrogenophaga	0.02	2084	8	G
83559	d__Bacteria|p__Chlamydiae|c__Chlamydiia|o__Chlamydiales|f__Chlamydiaceae|g__Chlamydia|s__Chlamydia suis	Chlamydia suis	0.02	2083	2083	S
764348	d__Viruses|f__Chrysoviridae|g__Chrysovirus|s__Magnaporthe oryzae chrysovirus 1	Magnaporthe oryzae chrysovirus 1	0.02	2076	2076	S
129725	d__Viruses|o__Tymovirales|f__Betaflexiviridae|g__Foveavirus	Foveavirus	0.02	2075	0	G
39731	d__Viruses|f__Potyviridae|g__Bymovirus	Bymovirus	0.02	2075	0	G
291484	d__Viruses|f__Hepeviridae	Hepeviridae	0.02	2073	0	F
203804	d__Bacteria|p__Proteobacteria|c__Gammaproteobacteria|o__Enterobacterales|f__Enterobacteriaceae|g__Candidatus Blochmannia	Candidatus Blochmannia	0.02	2070	42	G
69474	d__Bacteria|p__Proteobacteria|c__Alphaproteobacteria|o__Rickettsiales|f__Rickettsiaceae|g__Orientia	Orientia	0.02	2067	0	G
784	d__Bacteria|p__Proteobacteria|c__Alphaproteobacteria|o__Rickettsiales|f__Rickettsiaceae|g__Orientia|s__Orientia tsutsugamushi	Orientia tsutsugamushi	0.02	2067	1746	S
2242	d__Archaea|p__Euryarchaeota|c__Halobacteria|o__Halobacteriales|f__Halobacteriaceae|g__Halobacterium|s__Halobacterium salinarum	Halobacterium salinarum	0.02	2061	1539	S
516075	d__Bacteria|p__Proteobacteria|c__Gammaproteobacteria|o__Enterobacterales|f__Morganellaceae|g__Providencia|s__Providencia sneebia	Providencia sneebia	0.02	2060	0	S
1141660	d__Bacteria|p__Proteobacteria|c__Gammaproteobacteria|o__Enterobacterales|f__Morganellaceae|g__Providencia|s__Providencia sneebia|t__Providencia sneebia DSM 19967	Providencia sneebia DSM 19967	0.02	2060	2060	S1
155892	d__Bacteria|p__Proteobacteria|c__Alphaproteobacteria|o__Caulobacterales|f__Caulobacteraceae|g__Caulobacter|s__Caulobacter vibrioides	Caulobacter vibrioides	0.02	2057	2056	S
1890498	d__Bacteria|p__Cyanobacteria|o__Pleurocapsales|f__Dermocarpellaceae	Dermocarpellaceae	0.02	2056	0	F
102115	d__Bacteria|p__Cyanobacteria|o__Pleurocapsales|f__Dermocarpellaceae|g__Stanieria	Stanieria	0.02	2056	52	G
272630	d__Bacteria|p__Proteobacteria|c__Alphaproteobacteria|o__Rhizobiales|f__Methylobacteriaceae|g__Methylorubrum|s__Methylorubrum extorquens|t__Methylorubrum extorquens AM1	Methylorubrum extorquens AM1	0.02	2054	2054	S1
44260	d__Bacteria|p__Firmicutes|c__Clostridia|o__Thermoanaerobacterales|f__Thermoanaerobacteraceae|g__Moorella	Moorella	0.02	2054	0	G
56094	d__Viruses|f__Reoviridae|g__Aquareovirus|s__Aquareovirus A	Aquareovirus A	0.02	2052	0	S
173082	d__Viruses|f__Reoviridae|g__Aquareovirus|s__Aquareovirus A|t__Chum salmon reovirus CS	Chum salmon reovirus CS	0.02	2052	2052	S1
187452	d__Bacteria|p__Firmicutes|c__Bacilli|o__Lactobacillales|f__Lactobacillaceae|g__Pediococcus|s__Pediococcus claussenii	Pediococcus claussenii	0.02	2051	1508	S
92944	d__Bacteria|p__Proteobacteria|c__Alphaproteobacteria|o__Rhodobacterales|f__Rhodobacteraceae|g__Ketogulonicigenium	Ketogulonicigenium	0.02	2050	6	G
171550	d__Bacteria|p__Bacteroidetes|c__Bacteroidia|o__Bacteroidales|f__Rikenellaceae	Rikenellaceae	0.02	2050	0	F
85581	d__Bacteria|p__Proteobacteria|c__Gammaproteobacteria|o__Vibrionales|f__Vibrionaceae|g__Photobacterium|s__Photobacterium damselae|t__Photobacterium damselae subsp. damselae	Photobacterium damselae subsp. damselae	0.02	2048	2048	S1
62088	d__Bacteria|p__Spirochaetes|c__Spirochaetia|o__Spirochaetales|f__Borreliaceae|g__Borreliella|s__Borreliella valaisiana	Borreliella valaisiana	0.02	2041	493	S
963	d__Bacteria|p__Proteobacteria|c__Betaproteobacteria|o__Burkholderiales|f__Oxalobacteraceae|g__Herbaspirillum	Herbaspirillum	0.02	2040	17	G
2691356	d__Bacteria|p__Planctomycetes|c__Planctomycetia|o__Isosphaerales	Isosphaerales	0.02	2040	0	O
1763524	d__Bacteria|p__Planctomycetes|c__Planctomycetia|o__Isosphaerales|f__Isosphaeraceae	Isosphaeraceae	0.02	2040	0	F
106590	d__Bacteria|p__Proteobacteria|c__Betaproteobacteria|o__Burkholderiales|f__Burkholderiaceae|g__Cupriavidus|s__Cupriavidus necator	Cupriavidus necator	0.02	2039	711	S
12320	d__Viruses|f__Bromoviridae|g__Alfamovirus	Alfamovirus	0.02	2039	0	G
12321	d__Viruses|f__Bromoviridae|g__Alfamovirus|s__Alfalfa mosaic virus	Alfalfa mosaic virus	0.02	2039	2039	S
310684	d__Viruses|o__Picornavirales|f__Secoviridae|g__Cheravirus	Cheravirus	0.02	2038	0	G
85029	d__Bacteria|p__Actinobacteria|c__Actinobacteria|o__Corynebacteriales|f__Dietziaceae	Dietziaceae	0.02	2032	0	F
37914	d__Bacteria|p__Actinobacteria|c__Actinobacteria|o__Corynebacteriales|f__Dietziaceae|g__Dietzia	Dietzia	0.02	2032	34	G
1828	d__Bacteria|p__Actinobacteria|c__Actinobacteria|o__Corynebacteriales|f__Nocardiaceae|g__Rhodococcus|s__Rhodococcus fascians	Rhodococcus fascians	0.02	2025	86	S
571949	d__Eukaryota|k__Fungi|p__Microsporidia|f__Unikaryonidae|g__Encephalitozoon|s__Encephalitozoon romaleae	Encephalitozoon romaleae	0.02	2021	0	S
1178016	d__Eukaryota|k__Fungi|p__Microsporidia|f__Unikaryonidae|g__Encephalitozoon|s__Encephalitozoon romaleae|t__Encephalitozoon romaleae SJ-2008	Encephalitozoon romaleae SJ-2008	0.02	2021	2021	S1
213	d__Bacteria|p__Proteobacteria|c__Epsilonproteobacteria|o__Campylobacterales|f__Helicobacteraceae|g__Helicobacter|s__Helicobacter cinaedi	Helicobacter cinaedi	0.02	2008	2001	S
2005525	d__Bacteria|p__Bacteroidetes|c__Bacteroidia|o__Bacteroidales|f__Tannerellaceae	Tannerellaceae	0.02	2007	0	F
592316	d__Bacteria|p__Proteobacteria|c__Gammaproteobacteria|o__Enterobacterales|f__Erwiniaceae|g__Pantoea|s__Pantoea sp. At-9b	Pantoea sp. At-9b	0.02	2003	2003	S
1290	d__Bacteria|p__Firmicutes|c__Bacilli|o__Bacillales|f__Staphylococcaceae|g__Staphylococcus|s__Staphylococcus hominis	Staphylococcus hominis	0.02	2002	1996	S
444612	d__Bacteria|p__Proteobacteria|c__Alphaproteobacteria|o__Rickettsiales|f__Rickettsiaceae|g__Rickettsia|s__Rickettsia endosymbiont of Ixodes scapularis	Rickettsia endosymbiont of Ixodes scapularis	0.02	1998	1998	S
240427	d__Bacteria|p__Firmicutes|c__Bacilli|o__Lactobacillales|f__Lactobacillaceae|g__Lactobacillus|s__Lactobacillus paracollinoides	Lactobacillus paracollinoides	0.02	1997	1997	S
624	d__Bacteria|p__Proteobacteria|c__Gammaproteobacteria|o__Enterobacterales|f__Enterobacteriaceae|g__Shigella|s__Shigella sonnei	Shigella sonnei	0.02	1996	1995	S
40059	d__Viruses|f__Reoviridae|g__Orbivirus|s__Palyam virus	Palyam virus	0.02	1996	1996	S
483537	d__Viruses|s__Alternaria alternata virus 1	Alternaria alternata virus 1	0.02	1991	1991	S
1513294	d__Viruses|p__Negarnaviricota|c__Monjiviricetes|o__Mononegavirales|f__Nyamiviridae	Nyamiviridae	0.02	1988	0	F
1643686	d__Bacteria|p__Spirochaetes|c__Spirochaetia|o__Brachyspirales	Brachyspirales	0.02	1987	0	O
143786	d__Bacteria|p__Spirochaetes|c__Spirochaetia|o__Brachyspirales|f__Brachyspiraceae	Brachyspiraceae	0.02	1987	0	F
29521	d__Bacteria|p__Spirochaetes|c__Spirochaetia|o__Brachyspirales|f__Brachyspiraceae|g__Brachyspira	Brachyspira	0.02	1987	4	G
28065	d__Bacteria|p__Proteobacteria|c__Betaproteobacteria|o__Burkholderiales|f__Comamonadaceae|g__Rhodoferax	Rhodoferax	0.02	1983	0	G
1283	d__Bacteria|p__Firmicutes|c__Bacilli|o__Bacillales|f__Staphylococcaceae|g__Staphylococcus|s__Staphylococcus haemolyticus	Staphylococcus haemolyticus	0.02	1981	1876	S
264	d__Bacteria|p__Proteobacteria|c__Gammaproteobacteria|o__Thiotrichales|f__Francisellaceae|g__Francisella|s__Francisella tularensis|t__Francisella tularensis subsp. novicida	Francisella tularensis subsp. novicida	0.02	1977	1777	S1
36853	d__Bacteria|p__Firmicutes|c__Clostridia|o__Clostridiales|f__Peptococcaceae|g__Desulfitobacterium	Desulfitobacterium	0.02	1975	1	G
4932	d__Eukaryota|k__Fungi|p__Ascomycota|c__Saccharomycetes|o__Saccharomycetales|f__Saccharomycetaceae|g__Saccharomyces|s__Saccharomyces cerevisiae	Saccharomyces cerevisiae	0.02	1974	0	S
559292	d__Eukaryota|k__Fungi|p__Ascomycota|c__Saccharomycetes|o__Saccharomycetales|f__Saccharomycetaceae|g__Saccharomyces|s__Saccharomyces cerevisiae|t__Saccharomyces cerevisiae S288C	Saccharomyces cerevisiae S288C	0.02	1974	1974	S1
102116	d__Bacteria|p__Cyanobacteria|o__Pleurocapsales|f__Dermocarpellaceae|g__Stanieria|s__Stanieria cyanosphaera	Stanieria cyanosphaera	0.02	1970	0	S
111780	d__Bacteria|p__Cyanobacteria|o__Pleurocapsales|f__Dermocarpellaceae|g__Stanieria|s__Stanieria cyanosphaera|t__Stanieria cyanosphaera PCC 7437	Stanieria cyanosphaera PCC 7437	0.02	1970	1970	S1
1463165	d__Bacteria|p__Proteobacteria|c__Gammaproteobacteria|o__Enterobacterales|f__Enterobacteriaceae|g__Klebsiella|s__Klebsiella quasipneumoniae	Klebsiella quasipneumoniae	0.02	1966	1943	S
96345	d__Bacteria|p__Bacteroidetes|c__Flavobacteriia|o__Flavobacteriales|f__Flavobacteriaceae|g__Flavobacterium|s__Flavobacterium psychrophilum	Flavobacterium psychrophilum	0.02	1965	1951	S
97050	d__Bacteria|p__Proteobacteria|c__Alphaproteobacteria|o__Rhodobacterales|f__Rhodobacteraceae|g__Ruegeria	Ruegeria	0.02	1960	0	G
1689	d__Bacteria|p__Actinobacteria|c__Actinobacteria|o__Bifidobacteriales|f__Bifidobacteriaceae|g__Bifidobacterium|s__Bifidobacterium dentium	Bifidobacterium dentium	0.02	1960	1958	S
33050	d__Bacteria|p__Proteobacteria|c__Alphaproteobacteria|o__Sphingomonadales|f__Sphingomonadaceae|g__Sphingopyxis|s__Sphingopyxis macrogoltabida	Sphingopyxis macrogoltabida	0.02	1959	1959	S
186806	d__Bacteria|p__Firmicutes|c__Clostridia|o__Clostridiales|f__Eubacteriaceae	Eubacteriaceae	0.02	1955	0	F
39748	d__Viruses|f__Hypoviridae	Hypoviridae	0.02	1953	1	F
152263	d__Bacteria|p__Proteobacteria|c__Gammaproteobacteria|o__Xanthomonadales|f__Xanthomonadaceae|g__Xanthomonas|s__Xanthomonas translucens|t__Xanthomonas translucens pv. cerealis	Xanthomonas translucens pv. cerealis	0.02	1949	1949	S1
5833	d__Eukaryota|p__Apicomplexa|c__Aconoidasida|o__Haemosporida|f__Plasmodiidae|g__Plasmodium|s__Plasmodium falciparum	Plasmodium falciparum	0.02	1948	0	S
36329	d__Eukaryota|p__Apicomplexa|c__Aconoidasida|o__Haemosporida|f__Plasmodiidae|g__Plasmodium|s__Plasmodium falciparum|t__Plasmodium falciparum 3D7	Plasmodium falciparum 3D7	0.02	1948	1948	S1
470934	d__Bacteria|p__Proteobacteria|c__Gammaproteobacteria|o__Enterobacterales|f__Erwiniaceae|g__Pantoea|s__Pantoea vagans	Pantoea vagans	0.02	1947	1663	S
53346	d__Bacteria|p__Firmicutes|c__Bacilli|o__Lactobacillales|f__Enterococcaceae|g__Enterococcus|s__Enterococcus mundtii	Enterococcus mundtii	0.02	1945	1422	S
265959	d__Bacteria|p__Proteobacteria|c__Alphaproteobacteria|o__Rhodospirillales|f__Acetobacteraceae|g__Komagataeibacter|s__Komagataeibacter saccharivorans	Komagataeibacter saccharivorans	0.02	1944	1944	S
2498848	d__Bacteria|p__Proteobacteria|c__Gammaproteobacteria|o__Pseudomonadales|f__Pseudomonadaceae|g__Pseudomonas|s__Pseudomonas sp. MPC6	Pseudomonas sp. MPC6	0.02	1943	1943	S
713	d__Bacteria|p__Proteobacteria|c__Gammaproteobacteria|o__Pasteurellales|f__Pasteurellaceae|g__Actinobacillus	Actinobacillus	0.02	1941	267	G
234621	d__Bacteria|p__Actinobacteria|c__Actinobacteria|o__Corynebacteriales|f__Nocardiaceae|g__Rhodococcus|s__Rhodococcus erythropolis|t__Rhodococcus erythropolis PR4	Rhodococcus erythropolis PR4	0.02	1938	1938	S1
2083445	d__Viruses|f__Reoviridae|g__Cypovirus|s__Cypovirus 16	Cypovirus 16	0.02	1936	0	S
480410	d__Viruses|f__Reoviridae|g__Cypovirus|s__Cypovirus 16|t__Choristoneura occidentalis cypovirus 16	Choristoneura occidentalis cypovirus 16	0.02	1936	1936	S1
1548713	d__Viruses|p__Negarnaviricota|c__Monjiviricetes|o__Mononegavirales|f__Bornaviridae|g__Orthobornavirus|s__Psittaciform 1 orthobornavirus	Psittaciform 1 orthobornavirus	0.02	1931	0	S
40117	d__Bacteria|p__Nitrospirae	Nitrospirae	0.02	1930	0	P
203693	d__Bacteria|p__Nitrospirae|c__Nitrospira	Nitrospira	0.02	1930	0	C
189778	d__Bacteria|p__Nitrospirae|c__Nitrospira|o__Nitrospirales	Nitrospirales	0.02	1930	0	O
189779	d__Bacteria|p__Nitrospirae|c__Nitrospira|o__Nitrospirales|f__Nitrospiraceae	Nitrospiraceae	0.02	1930	0	F
360528	d__Bacteria|p__Proteobacteria|c__Alphaproteobacteria|o__Rhodobacterales|f__Rhodobacteraceae|g__Pelagibaca	Pelagibaca	0.02	1929	0	G
1250539	d__Bacteria|p__Proteobacteria|c__Alphaproteobacteria|o__Rhodobacterales|f__Rhodobacteraceae|g__Pelagibaca|s__Pelagibaca abyssi	Pelagibaca abyssi	0.02	1929	1929	S
37919	d__Bacteria|p__Actinobacteria|c__Actinobacteria|o__Corynebacteriales|f__Nocardiaceae|g__Rhodococcus|s__Rhodococcus opacus	Rhodococcus opacus	0.02	1924	1173	S
38170	d__Viruses|f__Reoviridae|g__Orthoreovirus|s__Avian orthoreovirus	Avian orthoreovirus	0.02	1920	1920	S
194963	d__Bacteria|p__Proteobacteria|c__Alphaproteobacteria|o__Rhizobiales|f__Rhizobiaceae|g__Sinorhizobium|s__Sinorhizobium americanum	Sinorhizobium americanum	0.02	1916	1040	S
481146	d__Bacteria|p__Proteobacteria|c__Alphaproteobacteria|o__Rhodospirillales|f__Acetobacteraceae|g__Acetobacter|s__Acetobacter ascendens	Acetobacter ascendens	0.02	1914	1914	S
64104	d__Bacteria|p__Firmicutes|c__Bacilli|o__Bacillales|f__Bacillaceae|g__Bacillus|s__Bacillus pseudomycoides	Bacillus pseudomycoides	0.02	1914	1898	S
869	d__Bacteria|p__Proteobacteria|c__Gammaproteobacteria|o__Cardiobacteriales|f__Cardiobacteriaceae|g__Dichelobacter	Dichelobacter	0.02	1912	0	G
870	d__Bacteria|p__Proteobacteria|c__Gammaproteobacteria|o__Cardiobacteriales|f__Cardiobacteriaceae|g__Dichelobacter|s__Dichelobacter nodosus	Dichelobacter nodosus	0.02	1912	1713	S
2527974	d__Bacteria|p__Planctomycetes|s__Planctomycetes bacterium ElP	Planctomycetes bacterium ElP	0.02	1912	1912	S
2560053	d__Bacteria|p__Proteobacteria|c__Alphaproteobacteria|o__Rhodobacterales|f__Rhodobacteraceae|g__Paracoccus|s__Paracoccus sp. 2251	Paracoccus sp. 2251	0.02	1909	1909	S
27973	d__Eukaryota|k__Fungi|p__Microsporidia|f__Unikaryonidae|g__Encephalitozoon|s__Encephalitozoon hellem	Encephalitozoon hellem	0.02	1905	0	S
907965	d__Eukaryota|k__Fungi|p__Microsporidia|f__Unikaryonidae|g__Encephalitozoon|s__Encephalitozoon hellem|t__Encephalitozoon hellem ATCC 50504	Encephalitozoon hellem ATCC 50504	0.02	1905	1905	S1
2039638	d__Bacteria|p__Actinobacteria|c__Actinobacteria|o__Candidatus Nanopelagicales	Candidatus Nanopelagicales	0.02	1903	0	O
2162846	d__Bacteria|p__Actinobacteria|c__Actinobacteria|o__Candidatus Nanopelagicales|f__Candidatus Nanopelagicaceae	Candidatus Nanopelagicaceae	0.02	1903	0	F
193462	d__Bacteria|p__Actinobacteria|c__Actinobacteria|o__Streptomycetales|f__Streptomycetaceae|g__Streptomyces|s__Streptomyces niveus	Streptomyces niveus	0.02	1900	279	S
10	d__Bacteria|p__Proteobacteria|c__Gammaproteobacteria|o__Cellvibrionales|f__Cellvibrionaceae|g__Cellvibrio	Cellvibrio	0.02	1898	1	G
83558	d__Bacteria|p__Chlamydiae|c__Chlamydiia|o__Chlamydiales|f__Chlamydiaceae|g__Chlamydia|s__Chlamydia pneumoniae	Chlamydia pneumoniae	0.02	1898	1716	S
2238	d__Archaea|p__Euryarchaeota|c__Halobacteria|o__Halobacteriales|f__Haloarculaceae|g__Haloarcula|s__Haloarcula marismortui	Haloarcula marismortui	0.02	1895	0	S
272569	d__Archaea|p__Euryarchaeota|c__Halobacteria|o__Halobacteriales|f__Haloarculaceae|g__Haloarcula|s__Haloarcula marismortui|t__Haloarcula marismortui ATCC 43049	Haloarcula marismortui ATCC 43049	0.02	1895	1895	S1
123899	d__Bacteria|p__Proteobacteria|c__Betaproteobacteria|o__Burkholderiales|f__Alcaligenaceae|g__Bordetella|s__Bordetella trematum	Bordetella trematum	0.02	1893	1893	S
1118963	d__Bacteria|p__Actinobacteria|c__Actinobacteria|o__Micrococcales|f__Micrococcaceae|g__Arthrobacter|s__Arthrobacter sp. Rue61a	Arthrobacter sp. Rue61a	0.02	1891	1891	S
57747	d__Viruses|f__Reoviridae|g__Aquareovirus|s__Aquareovirus B	Aquareovirus B	0.02	1887	0	S
1382300	d__Viruses|f__Reoviridae|g__Aquareovirus|s__Aquareovirus B|t__Green River chinook virus	Green River chinook virus	0.02	1887	1887	S1
12326	d__Viruses|f__Virgaviridae|g__Hordeivirus	Hordeivirus	0.02	1886	0	G
113604	d__Eukaryota|k__Fungi|p__Ascomycota|c__Saccharomycetes|o__Saccharomycetales|f__Saccharomycetaceae|g__Tetrapisispora	Tetrapisispora	0.02	1885	0	G
2501940	d__Viruses|p__Negarnaviricota|c__Ellioviricetes|o__Bunyavirales|f__Mypoviridae	Mypoviridae	0.02	1885	0	F
2508258	d__Viruses|p__Negarnaviricota|c__Ellioviricetes|o__Bunyavirales|f__Mypoviridae|g__Hubavirus	Hubavirus	0.02	1885	0	G
2508259	d__Viruses|p__Negarnaviricota|c__Ellioviricetes|o__Bunyavirales|f__Mypoviridae|g__Hubavirus|s__Myriapod hubavirus	Myriapod hubavirus	0.02	1885	0	S
1922934	d__Viruses|p__Negarnaviricota|c__Ellioviricetes|o__Bunyavirales|f__Mypoviridae|g__Hubavirus|s__Myriapod hubavirus|t__Hubei myriapoda virus 5	Hubei myriapoda virus 5	0.02	1885	1885	S1
46839	d__Viruses|f__Reoviridae|g__Coltivirus|s__Colorado tick fever virus	Colorado tick fever virus	0.02	1885	1885	S
106591	d__Bacteria|p__Proteobacteria|c__Alphaproteobacteria|o__Rhizobiales|f__Rhizobiaceae|g__Ensifer	Ensifer	0.02	1884	0	G
2663009	d__Bacteria|p__Fusobacteria|c__Fusobacteriia|o__Fusobacteriales|f__Fusobacteriaceae|g__Fusobacterium|s__Fusobacterium pseudoperiodonticum	Fusobacterium pseudoperiodonticum	0.02	1884	1884	S
515177	d__Viruses|f__Caliciviridae|g__Sapovirus|s__Sapporo virus|t__Sapovirus GII	Sapovirus GII	0.02	1883	0	S1
964	d__Bacteria|p__Proteobacteria|c__Betaproteobacteria|o__Burkholderiales|f__Oxalobacteraceae|g__Herbaspirillum|s__Herbaspirillum seropedicae	Herbaspirillum seropedicae	0.02	1877	1872	S
168470	d__Bacteria|p__Proteobacteria|c__Betaproteobacteria|o__Neisseriales|f__Chromobacteriaceae|g__Laribacter	Laribacter	0.02	1872	0	G
168471	d__Bacteria|p__Proteobacteria|c__Betaproteobacteria|o__Neisseriales|f__Chromobacteriaceae|g__Laribacter|s__Laribacter hongkongensis	Laribacter hongkongensis	0.02	1872	1822	S
758793	d__Bacteria|p__Proteobacteria|c__Betaproteobacteria|o__Burkholderiales|f__Burkholderiaceae|g__Burkholderia|s__Burkholderia insecticola	Burkholderia insecticola	0.02	1871	1871	S
1570339	d__Bacteria|p__Firmicutes|c__Tissierellia|o__Tissierellales|f__Peptoniphilaceae	Peptoniphilaceae	0.02	1871	3	F
1910991	d__Viruses|o__Caudovirales|f__Siphoviridae|g__Jerseyvirus	Jerseyvirus	0.02	1867	1111	G
41707	d__Bacteria|p__Proteobacteria|c__Deltaproteobacteria|o__Desulfovibrionales|f__Desulfovibrionaceae|g__Lawsonia	Lawsonia	0.02	1865	0	G
29546	d__Bacteria|p__Proteobacteria|c__Deltaproteobacteria|o__Desulfovibrionales|f__Desulfovibrionaceae|g__Lawsonia|s__Lawsonia intracellularis	Lawsonia intracellularis	0.02	1865	1849	S
2705439	d__Bacteria|p__Actinobacteria|c__Actinobacteria|o__Streptomycetales|f__Streptomycetaceae|g__Streptomyces|s__Streptomyces sp. S4.7	Streptomyces sp. S4.7	0.02	1863	1863	S
12091	d__Viruses|o__Picornavirales|f__Picornaviridae|g__Hepatovirus	Hepatovirus	0.02	1859	0	G
1912	d__Bacteria|p__Actinobacteria|c__Actinobacteria|o__Streptomycetales|f__Streptomycetaceae|g__Streptomyces|s__Streptomyces hygroscopicus	Streptomyces hygroscopicus	0.02	1858	532	S
150247	d__Bacteria|p__Firmicutes|c__Bacilli|o__Bacillales|f__Bacillaceae|g__Anoxybacillus	Anoxybacillus	0.02	1850	153	G
381	d__Bacteria|p__Proteobacteria|c__Alphaproteobacteria|o__Rhizobiales|f__Phyllobacteriaceae|g__Mesorhizobium|s__Mesorhizobium loti	Mesorhizobium loti	0.02	1849	1250	S
622681	d__Bacteria|p__Actinobacteria|c__Actinobacteria|o__Candidatus Nanopelagicales|f__Candidatus Nanopelagicaceae|g__Candidatus Planktophila	Candidatus Planktophila	0.02	1847	0	G
1679172	d__Viruses|f__Reoviridae|g__Orbivirus|s__Chobar Gorge virus	Chobar Gorge virus	0.02	1847	1847	S
414371	d__Bacteria|p__Proteobacteria|c__Alphaproteobacteria|o__Rhizobiales|f__Aurantimonadaceae|g__Aureimonas	Aureimonas	0.02	1846	0	G
1349819	d__Bacteria|p__Proteobacteria|c__Alphaproteobacteria|o__Rhizobiales|f__Aurantimonadaceae|g__Aureimonas|s__Aureimonas sp. AU20	Aureimonas sp. AU20	0.02	1846	1846	S
106592	d__Bacteria|p__Proteobacteria|c__Alphaproteobacteria|o__Rhizobiales|f__Rhizobiaceae|g__Ensifer|s__Ensifer adhaerens	Ensifer adhaerens	0.02	1845	634	S
116056	d__Viruses|f__Bromoviridae|g__Anulavirus|s__Pelargonium zonate spot virus	Pelargonium zonate spot virus	0.02	1844	1844	S
1348623	d__Bacteria|p__Firmicutes|c__Bacilli|o__Bacillales|f__Bacillaceae|g__Bacillus|s__Bacillus megaterium|t__Bacillus megaterium NBRC 15308 = ATCC 14581	Bacillus megaterium NBRC 15308 = ATCC 14581	0.02	1841	1841	S1
1364	d__Bacteria|p__Firmicutes|c__Bacilli|o__Lactobacillales|f__Streptococcaceae|g__Lactococcus|s__Lactococcus piscium	Lactococcus piscium	0.02	1841	847	S
88723	d__Archaea|p__Euryarchaeota|c__Halobacteria|o__Natrialbales|f__Natrialbaceae|g__Natrinema	Natrinema	0.02	1841	27	G
31932	d__Archaea|p__Thaumarchaeota|o__Nitrosopumilales	Nitrosopumilales	0.02	1840	0	O
338190	d__Archaea|p__Thaumarchaeota|o__Nitrosopumilales|f__Nitrosopumilaceae	Nitrosopumilaceae	0.02	1840	3	F
2301	d__Archaea|p__Euryarchaeota|c__Thermoplasmata|o__Thermoplasmatales	Thermoplasmatales	0.02	1838	5	O
11306	d__Viruses|p__Negarnaviricota|c__Monjiviricetes|o__Mononegavirales|f__Rhabdoviridae|g__Nucleorhabdovirus	Nucleorhabdovirus	0.02	1837	0	G
33724	d__Viruses|f__Reoviridae|g__Fijivirus|s__Nilaparvata lugens reovirus	Nilaparvata lugens reovirus	0.02	1837	1837	S
1296	d__Bacteria|p__Firmicutes|c__Bacilli|o__Bacillales|f__Staphylococcaceae|g__Staphylococcus|s__Staphylococcus sciuri	Staphylococcus sciuri	0.02	1836	1653	S
1488	d__Bacteria|p__Firmicutes|c__Clostridia|o__Clostridiales|f__Clostridiaceae|g__Clostridium|s__Clostridium acetobutylicum	Clostridium acetobutylicum	0.02	1836	1633	S
1806905	d__Bacteria|p__Actinobacteria|c__Actinobacteria|o__Micrococcales|f__Micrococcaceae|g__Arthrobacter|s__Arthrobacter sp. ZXY-2	Arthrobacter sp. ZXY-2	0.02	1836	1836	S
1964448	d__Bacteria|p__Spirochaetes|c__Spirochaetia|o__Spirochaetales|f__Borreliaceae|g__Borreliella|s__Candidatus Borrelia tachyglossi	Candidatus Borrelia tachyglossi	0.02	1835	1835	S
1225780	d__Bacteria|p__Proteobacteria|c__Gammaproteobacteria|o__Enterobacterales|f__Pectobacteriaceae|g__Dickeya|s__Dickeya dianthicola|t__Dickeya dianthicola IPO 980	Dickeya dianthicola IPO 980	0.02	1831	1831	S1
338191	d__Archaea|p__Thaumarchaeota|o__Nitrosopumilales|f__Nitrosopumilaceae|g__Nitrosopumilus	Nitrosopumilus	0.02	1829	1	G
1577788	d__Archaea|p__Euryarchaeota|c__Thermoplasmata|o__Methanomassiliicoccales|f__Methanomassiliicoccaceae	Methanomassiliicoccaceae	0.02	1824	1	F
1585	d__Bacteria|p__Firmicutes|c__Bacilli|o__Lactobacillales|f__Lactobacillaceae|g__Lactobacillus|s__Lactobacillus delbrueckii|t__Lactobacillus delbrueckii subsp. bulgaricus	Lactobacillus delbrueckii subsp. bulgaricus	0.02	1823	888	S1
2183	d__Archaea|p__Euryarchaeota|c__Methanococci|o__Methanococcales|f__Methanococcaceae	Methanococcaceae	0.02	1822	0	F
53945	d__Bacteria|p__Proteobacteria|c__Alphaproteobacteria|o__Rhodobacterales|f__Rhodobacteraceae|g__Octadecabacter	Octadecabacter	0.02	1821	0	G
299261	d__Bacteria|p__Proteobacteria|c__Alphaproteobacteria|o__Rhodobacterales|f__Rhodobacteraceae|g__Tateyamaria	Tateyamaria	0.02	1813	0	G
299262	d__Bacteria|p__Proteobacteria|c__Alphaproteobacteria|o__Rhodobacterales|f__Rhodobacteraceae|g__Tateyamaria|s__Tateyamaria omphalii	Tateyamaria omphalii	0.02	1813	1813	S
4948	d__Eukaryota|k__Fungi|p__Ascomycota|c__Saccharomycetes|o__Saccharomycetales|f__Saccharomycetaceae|g__Torulaspora	Torulaspora	0.02	1813	0	G
4950	d__Eukaryota|k__Fungi|p__Ascomycota|c__Saccharomycetes|o__Saccharomycetales|f__Saccharomycetaceae|g__Torulaspora|s__Torulaspora delbrueckii	Torulaspora delbrueckii	0.02	1813	1813	S
1744	d__Bacteria|p__Actinobacteria|c__Actinobacteria|o__Propionibacteriales|f__Propionibacteriaceae|g__Propionibacterium|s__Propionibacterium freudenreichii	Propionibacterium freudenreichii	0.02	1810	1803	S
28875	d__Viruses|f__Reoviridae|g__Rotavirus|s__Rotavirus A	Rotavirus A	0.02	1809	1809	S
1577776	d__Viruses|f__Reoviridae|g__Cypovirus|s__Dendrolimus punctatus cypovirus 22	Dendrolimus punctatus cypovirus 22	0.02	1809	1809	S
2066070	d__Bacteria|p__Proteobacteria|c__Alphaproteobacteria|o__Rhizobiales|f__Phyllobacteriaceae|g__Mesorhizobium|s__Mesorhizobium japonicum	Mesorhizobium japonicum	0.02	1808	171	S
1912215	d__Bacteria|p__Actinobacteria|c__Actinobacteria|o__Propionibacteriales|f__Propionibacteriaceae|g__Acidipropionibacterium	Acidipropionibacterium	0.02	1807	49	G
118027	d__Viruses|f__Reoviridae|g__Orthoreovirus|s__Nelson Bay orthoreovirus	Nelson Bay orthoreovirus	0.02	1806	0	S
253454	d__Viruses|f__Reoviridae|g__Orthoreovirus|s__Nelson Bay orthoreovirus|t__Pulau reovirus	Pulau reovirus	0.02	1806	1806	S1
201	d__Bacteria|p__Proteobacteria|c__Epsilonproteobacteria|o__Campylobacterales|f__Campylobacteraceae|g__Campylobacter|s__Campylobacter lari	Campylobacter lari	0.02	1802	1123	S
1312872	d__Viruses|o__Nidovirales|f__Mesoniviridae	Mesoniviridae	0.02	1802	0	F
29491	d__Bacteria|p__Proteobacteria|c__Gammaproteobacteria|o__Aeromonadales|f__Aeromonadaceae|g__Aeromonas|s__Aeromonas salmonicida|t__Aeromonas salmonicida subsp. salmonicida	Aeromonas salmonicida subsp. salmonicida	0.02	1799	1376	S1
43662	d__Bacteria|p__Proteobacteria|c__Gammaproteobacteria|o__Alteromonadales|f__Pseudoalteromonadaceae|g__Pseudoalteromonas|s__Pseudoalteromonas piscicida	Pseudoalteromonas piscicida	0.02	1795	1795	S
1652545	d__Bacteria|p__Actinobacteria|c__Actinobacteria|o__Micrococcales|f__Micrococcaceae|g__Arthrobacter|s__Arthrobacter sp. YC-RL1	Arthrobacter sp. YC-RL1	0.02	1794	1794	S
36827	d__Bacteria|p__Firmicutes|c__Clostridia|o__Clostridiales|f__Clostridiaceae|g__Clostridium|s__Clostridium botulinum|t__Clostridium botulinum B	Clostridium botulinum B	0.02	1793	0	S1
1080349	d__Eukaryota|k__Fungi|p__Ascomycota|c__Saccharomycetes|o__Saccharomycetales|f__Saccharomycetaceae|g__Saccharomyces|s__Saccharomyces eubayanus	Saccharomyces eubayanus	0.02	1790	1790	S
118099	d__Bacteria|p__Proteobacteria|c__Gammaproteobacteria|o__Enterobacterales|f__Erwiniaceae|g__Buchnera|s__Buchnera aphidicola|t__Buchnera aphidicola (Acyrthosiphon pisum)	Buchnera aphidicola (Acyrthosiphon pisum)	0.02	1789	1390	S1
109168	d__Bacteria|p__Proteobacteria|c__Deltaproteobacteria|o__Desulfobacterales|f__Desulfobulbaceae|g__Desulfotalea	Desulfotalea	0.02	1787	0	G
84980	d__Bacteria|p__Proteobacteria|c__Deltaproteobacteria|o__Desulfobacterales|f__Desulfobulbaceae|g__Desulfotalea|s__Desulfotalea psychrophila	Desulfotalea psychrophila	0.02	1787	0	S
177439	d__Bacteria|p__Proteobacteria|c__Deltaproteobacteria|o__Desulfobacterales|f__Desulfobulbaceae|g__Desulfotalea|s__Desulfotalea psychrophila|t__Desulfotalea psychrophila LSv54	Desulfotalea psychrophila LSv54	0.02	1787	1787	S1
1158	d__Bacteria|p__Cyanobacteria|o__Oscillatoriales|f__Oscillatoriaceae|g__Oscillatoria	Oscillatoria	0.02	1785	0	G
1855510	d__Viruses|o__Picornavirales|f__Secoviridae|g__Fabavirus|s__Prunus virus F	Prunus virus F	0.02	1783	1783	S
215221	d__Bacteria|p__Proteobacteria|c__Alphaproteobacteria|o__Rhodospirillales|f__Acetobacteraceae|g__Komagataeibacter|s__Komagataeibacter rhaeticus	Komagataeibacter rhaeticus	0.02	1779	1779	S
2608728	d__Bacteria|p__Acidobacteria|c__Acidobacteriia|o__Acidobacteriales|f__Acidobacteriaceae|g__Acidisarcina	Acidisarcina	0.02	1777	0	G
2211140	d__Bacteria|p__Acidobacteria|c__Acidobacteriia|o__Acidobacteriales|f__Acidobacteriaceae|g__Acidisarcina|s__Acidisarcina polymorpha	Acidisarcina polymorpha	0.02	1777	1777	S
1312873	d__Viruses|o__Nidovirales|f__Mesoniviridae|g__Alphamesonivirus	Alphamesonivirus	0.02	1776	4	G
2147	d__Bacteria|p__Tenericutes|c__Mollicutes|o__Acholeplasmatales|f__Acholeplasmataceae|g__Acholeplasma	Acholeplasma	0.02	1775	2	G
2027290	d__Bacteria|p__Proteobacteria|c__Gammaproteobacteria|o__Enterobacterales|f__Morganellaceae|g__Providencia|s__Providencia sp. WCHPHu000369	Providencia sp. WCHPHu000369	0.02	1774	1774	S
137722	d__Bacteria|p__Proteobacteria|c__Alphaproteobacteria|o__Rhodospirillales|f__Rhodospirillaceae|g__Azospirillum|s__Azospirillum lipoferum|t__Azospirillum sp. B510	Azospirillum sp. B510	0.02	1774	1774	S1
60846	d__Archaea|p__Euryarchaeota|c__Halobacteria|o__Haloferacales|f__Haloferacaceae|g__Halogeometricum	Halogeometricum	0.02	1771	0	G
60847	d__Archaea|p__Euryarchaeota|c__Halobacteria|o__Haloferacales|f__Haloferacaceae|g__Halogeometricum|s__Halogeometricum borinquense	Halogeometricum borinquense	0.02	1771	980	S
607716	d__Viruses|f__Chrysoviridae|g__Alphachrysovirus|s__Aspergillus fumigatus chrysovirus	Aspergillus fumigatus chrysovirus	0.02	1767	1767	S
135618	d__Bacteria|p__Proteobacteria|c__Gammaproteobacteria|o__Methylococcales	Methylococcales	0.02	1766	0	O
403	d__Bacteria|p__Proteobacteria|c__Gammaproteobacteria|o__Methylococcales|f__Methylococcaceae	Methylococcaceae	0.02	1766	1	F
11103	d__Viruses|f__Flaviviridae|g__Hepacivirus|s__Hepacivirus C	Hepacivirus C	0.02	1766	2	S
28228	d__Bacteria|p__Proteobacteria|c__Gammaproteobacteria|o__Alteromonadales|f__Colwelliaceae|g__Colwellia	Colwellia	0.02	1765	7	G
47835	d__Bacteria|p__Tenericutes|c__Mollicutes|o__Entomoplasmatales|f__Spiroplasmataceae|g__Spiroplasma|s__Spiroplasma phoeniceum	Spiroplasma phoeniceum	0.02	1765	0	S
1276259	d__Bacteria|p__Tenericutes|c__Mollicutes|o__Entomoplasmatales|f__Spiroplasmataceae|g__Spiroplasma|s__Spiroplasma phoeniceum|t__Spiroplasma phoeniceum P40	Spiroplasma phoeniceum P40	0.02	1765	1765	S1
153497	d__Bacteria|p__Proteobacteria|c__Alphaproteobacteria|o__Rhodospirillales|f__Acetobacteraceae|g__Kozakia	Kozakia	0.02	1763	0	G
153496	d__Bacteria|p__Proteobacteria|c__Alphaproteobacteria|o__Rhodospirillales|f__Acetobacteraceae|g__Kozakia|s__Kozakia baliensis	Kozakia baliensis	0.02	1763	1763	S
121871	d__Archaea|p__Euryarchaeota|c__Halobacteria|o__Natrialbales|f__Natrialbaceae|g__Haloterrigena	Haloterrigena	0.02	1761	0	G
352248	d__Viruses|f__Reoviridae|s__Operophtera brumata reovirus	Operophtera brumata reovirus	0.02	1761	1761	S
1985692	d__Viruses|p__Negarnaviricota|c__Monjiviricetes|o__Mononegavirales|f__Rhabdoviridae|g__Sripuvirus	Sripuvirus	0.02	1759	0	G
2040	d__Bacteria|p__Actinobacteria|c__Actinobacteria|o__Propionibacteriales|f__Nocardioidaceae|g__Aeromicrobium	Aeromicrobium	0.02	1756	0	G
1332080	d__Bacteria|p__Proteobacteria|c__Alphaproteobacteria|o__Sphingomonadales|f__Sphingomonadaceae|g__Sphingobium|s__Sphingobium baderi	Sphingobium baderi	0.02	1754	1754	S
1525	d__Bacteria|p__Firmicutes|c__Clostridia|o__Thermoanaerobacterales|f__Thermoanaerobacteraceae|g__Moorella|s__Moorella thermoacetica	Moorella thermoacetica	0.02	1753	1753	S
1643822	d__Bacteria|p__Actinobacteria|c__Coriobacteriia|o__Eggerthellales	Eggerthellales	0.02	1753	0	O
1643826	d__Bacteria|p__Actinobacteria|c__Coriobacteriia|o__Eggerthellales|f__Eggerthellaceae	Eggerthellaceae	0.02	1753	6	F
2184	d__Archaea|p__Euryarchaeota|c__Methanococci|o__Methanococcales|f__Methanococcaceae|g__Methanococcus	Methanococcus	0.02	1751	3	G
1746070	d__Viruses|s__Wuhan cricket virus	Wuhan cricket virus	0.02	1751	1751	S
1775411	d__Bacteria|p__Proteobacteria|c__Gammaproteobacteria|o__Xanthomonadales|f__Rhodanobacteraceae	Rhodanobacteraceae	0.02	1750	1	F
69966	d__Bacteria|p__Firmicutes|c__Bacilli|o__Bacillales|f__Staphylococcaceae|g__Macrococcus|s__Macrococcus caseolyticus	Macrococcus caseolyticus	0.02	1750	44	S
75105	d__Bacteria|p__Proteobacteria|c__Betaproteobacteria|o__Burkholderiales|f__Burkholderiaceae|g__Paraburkholderia|s__Paraburkholderia caribensis	Paraburkholderia caribensis	0.02	1749	1105	S
113	d__Bacteria|p__Planctomycetes|c__Planctomycetia|o__Gemmatales|f__Gemmataceae|g__Gemmata	Gemmata	0.02	1748	11	G
2219106	d__Viruses|f__Fusariviridae|s__Botrytis cinerea fusarivirus 1	Botrytis cinerea fusarivirus 1	0.02	1748	1697	S
2003394	d__Viruses|f__Endornaviridae|g__Alphaendornavirus	Alphaendornavirus	0.02	1748	0	G
33059	d__Bacteria|p__Proteobacteria|c__Acidithiobacillia|o__Acidithiobacillales|f__Acidithiobacillaceae|g__Acidithiobacillus|s__Acidithiobacillus caldus	Acidithiobacillus caldus	0.02	1747	1169	S
1879050	d__Bacteria|p__Proteobacteria|c__Gammaproteobacteria|o__Pseudomonadales|f__Moraxellaceae|g__Acinetobacter|s__Acinetobacter wuhouensis	Acinetobacter wuhouensis	0.02	1746	1746	S
35082	d__Eukaryota|p__Apicomplexa|c__Conoidasida|o__Eucoccidiorida|f__Cryptosporidiidae	Cryptosporidiidae	0.02	1743	0	F
5806	d__Eukaryota|p__Apicomplexa|c__Conoidasida|o__Eucoccidiorida|f__Cryptosporidiidae|g__Cryptosporidium	Cryptosporidium	0.02	1743	0	G
5807	d__Eukaryota|p__Apicomplexa|c__Conoidasida|o__Eucoccidiorida|f__Cryptosporidiidae|g__Cryptosporidium|s__Cryptosporidium parvum	Cryptosporidium parvum	0.02	1743	0	S
353152	d__Eukaryota|p__Apicomplexa|c__Conoidasida|o__Eucoccidiorida|f__Cryptosporidiidae|g__Cryptosporidium|s__Cryptosporidium parvum|t__Cryptosporidium parvum Iowa II	Cryptosporidium parvum Iowa II	0.02	1743	1743	S1
1491393	d__Viruses|f__Flaviviridae|s__Mogiana tick virus|t__Jingmen tick virus	Jingmen tick virus	0.02	1743	1743	S1
2483366	d__Bacteria|p__Planctomycetes|c__Phycisphaerae|o__Sedimentisphaerales	Sedimentisphaerales	0.02	1739	0	O
2691357	d__Bacteria|p__Planctomycetes|c__Planctomycetia|o__Pirellulales|f__Pirellulaceae	Pirellulaceae	0.02	1736	0	F
110932	d__Bacteria|p__Actinobacteria|c__Actinobacteria|o__Micrococcales|f__Microbacteriaceae|g__Leifsonia	Leifsonia	0.02	1728	3	G
147802	d__Bacteria|p__Firmicutes|c__Bacilli|o__Lactobacillales|f__Lactobacillaceae|g__Lactobacillus|s__Lactobacillus iners	Lactobacillus iners	0.02	1724	1724	S
2267833	d__Bacteria|p__Proteobacteria|c__Alphaproteobacteria|o__Rhizobiales|f__Rhizobiaceae|g__Rhizobium|s__Rhizobium sp. M15	Rhizobium sp. M15	0.02	1721	1721	S
2501949	d__Viruses|p__Negarnaviricota|c__Insthoviricetes|o__Articulavirales|f__Amnoonviridae	Amnoonviridae	0.02	1721	0	F
2034997	d__Viruses|p__Negarnaviricota|c__Insthoviricetes|o__Articulavirales|f__Amnoonviridae|g__Tilapinevirus	Tilapinevirus	0.02	1721	0	G
2034996	d__Viruses|p__Negarnaviricota|c__Insthoviricetes|o__Articulavirales|f__Amnoonviridae|g__Tilapinevirus|s__Tilapia tilapinevirus	Tilapia tilapinevirus	0.02	1721	0	S
1549864	d__Viruses|p__Negarnaviricota|c__Insthoviricetes|o__Articulavirales|f__Amnoonviridae|g__Tilapinevirus|s__Tilapia tilapinevirus|t__Tilapia lake virus	Tilapia lake virus	0.02	1721	1721	S1
1973475	d__Bacteria|p__Cyanobacteria|o__Nostocales|f__Nostocaceae|g__Nostoc|s__Nostoc sp. NIES-2111	Nostoc sp. NIES-2111	0.02	1714	1714	S
60552	d__Bacteria|p__Proteobacteria|c__Betaproteobacteria|o__Burkholderiales|f__Burkholderiaceae|g__Burkholderia|s__Burkholderia vietnamiensis	Burkholderia vietnamiensis	0.02	1713	1711	S
39750	d__Viruses|f__Birnaviridae|g__Aquabirnavirus	Aquabirnavirus	0.02	1712	0	G
47877	d__Bacteria|p__Proteobacteria|c__Gammaproteobacteria|o__Pseudomonadales|f__Pseudomonadaceae|g__Pseudomonas|s__Pseudomonas amygdali	Pseudomonas amygdali	0.02	1711	238	S
12300	d__Viruses|f__Bromoviridae|g__Bromovirus	Bromovirus	0.02	1711	0	G
2305220	d__Bacteria|p__Actinobacteria|c__Actinobacteria|o__Streptomycetales|f__Streptomycetaceae|g__Streptomyces|s__Streptomyces sp. W1SF4	Streptomyces sp. W1SF4	0.02	1710	1710	S
1165	d__Bacteria|p__Cyanobacteria|o__Nostocales|f__Nostocaceae|g__Anabaena|s__Anabaena cylindrica	Anabaena cylindrica	0.02	1710	0	S
272123	d__Bacteria|p__Cyanobacteria|o__Nostocales|f__Nostocaceae|g__Anabaena|s__Anabaena cylindrica|t__Anabaena cylindrica PCC 7122	Anabaena cylindrica PCC 7122	0.02	1710	1710	S1
68886	d__Eukaryota|p__Apicomplexa|c__Aconoidasida|o__Piroplasmida|f__Theileriidae|g__Theileria|s__Theileria orientalis	Theileria orientalis	0.02	1709	0	S
869250	d__Eukaryota|p__Apicomplexa|c__Aconoidasida|o__Piroplasmida|f__Theileriidae|g__Theileria|s__Theileria orientalis|t__Theileria orientalis strain Shintoku	Theileria orientalis strain Shintoku	0.02	1709	1709	S1
1865	d__Bacteria|p__Actinobacteria|c__Actinobacteria|o__Micromonosporales|f__Micromonosporaceae|g__Actinoplanes	Actinoplanes	0.02	1707	1	G
1182	d__Bacteria|p__Cyanobacteria|o__Nostocales|f__Scytonemataceae	Scytonemataceae	0.02	1707	0	F
1203	d__Bacteria|p__Cyanobacteria|o__Nostocales|f__Scytonemataceae|g__Scytonema	Scytonema	0.02	1707	0	G
458233	d__Bacteria|p__Firmicutes|c__Bacilli|o__Bacillales|f__Staphylococcaceae|g__Macrococcus|s__Macrococcus caseolyticus|t__Macrococcus caseolyticus JCSC5402	Macrococcus caseolyticus JCSC5402	0.02	1706	1706	S1
39152	d__Archaea|p__Euryarchaeota|c__Methanococci|o__Methanococcales|f__Methanococcaceae|g__Methanococcus|s__Methanococcus maripaludis	Methanococcus maripaludis	0.02	1706	871	S
2587865	d__Bacteria|p__Proteobacteria|c__Gammaproteobacteria|o__Vibrionales|f__Vibrionaceae|g__Vibrio|s__Vibrio sp. THAF190c	Vibrio sp. THAF190c	0.02	1704	1704	S
1299296	d__Viruses|f__Quadriviridae	Quadriviridae	0.02	1700	0	F
1299297	d__Viruses|f__Quadriviridae|g__Quadrivirus	Quadrivirus	0.02	1700	0	G
1000373	d__Viruses|f__Quadriviridae|g__Quadrivirus|s__Rosellinia necatrix quadrivirus 1	Rosellinia necatrix quadrivirus 1	0.02	1700	1700	S
326319	d__Bacteria|p__Bacteroidetes|c__Flavobacteriia|o__Flavobacteriales|f__Flavobacteriaceae|g__Dokdonia	Dokdonia	0.02	1698	17	G
144051	d__Viruses|o__Picornavirales|f__Dicistroviridae|g__Cripavirus	Cripavirus	0.02	1697	0	G
169430	d__Bacteria|p__Proteobacteria|c__Betaproteobacteria|o__Burkholderiales|f__Burkholderiaceae|g__Paraburkholderia|s__Paraburkholderia hospita	Paraburkholderia hospita	0.02	1694	1694	S
145260	d__Archaea|p__Euryarchaeota|c__Methanobacteria|o__Methanobacteriales|f__Methanobacteriaceae|g__Methanothermobacter	Methanothermobacter	0.02	1693	628	G
28037	d__Bacteria|p__Firmicutes|c__Bacilli|o__Lactobacillales|f__Streptococcaceae|g__Streptococcus|s__Streptococcus mitis	Streptococcus mitis	0.02	1692	1689	S
1295327	d__Bacteria|p__Proteobacteria|c__Alphaproteobacteria|o__Sphingomonadales|f__Erythrobacteraceae|g__Croceicoccus	Croceicoccus	0.02	1691	1	G
119219	d__Bacteria|p__Proteobacteria|c__Betaproteobacteria|o__Burkholderiales|f__Burkholderiaceae|g__Cupriavidus|s__Cupriavidus metallidurans	Cupriavidus metallidurans	0.02	1691	1691	S
357347	d__Bacteria|p__Proteobacteria|c__Betaproteobacteria|o__Burkholderiales|f__Burkholderiaceae|g__Burkholderia|s__Burkholderia pseudomallei|t__Burkholderia pseudomallei 1106b	Burkholderia pseudomallei 1106b	0.02	1689	1689	S1
568768	d__Bacteria|p__Proteobacteria|c__Gammaproteobacteria|o__Enterobacterales|f__Pectobacteriaceae|g__Dickeya|s__Dickeya sp. NCPPB 569	Dickeya sp. NCPPB 569	0.02	1687	1687	S
556257	d__Bacteria|p__Proteobacteria|c__Alphaproteobacteria|o__Rhizobiales|f__Xanthobacteraceae|g__Pseudolabrys	Pseudolabrys	0.02	1685	0	G
2483367	d__Bacteria|p__Planctomycetes|c__Phycisphaerae|o__Sedimentisphaerales|f__Sedimentisphaeraceae	Sedimentisphaeraceae	0.02	1684	0	F
83676	d__Bacteria|p__Actinobacteria|c__Actinobacteria|o__Streptosporangiales|f__Nocardiopsaceae	Nocardiopsaceae	0.02	1682	2	F
40276	d__Viruses|o__Tymovirales|f__Betaflexiviridae|g__Trichovirus	Trichovirus	0.02	1682	0	G
1968541	d__Bacteria|p__Proteobacteria|c__Alphaproteobacteria|o__Rhodobacterales|f__Rhodobacteraceae|g__Sulfitobacter|s__Sulfitobacter sp. D7	Sulfitobacter sp. D7	0.02	1681	1681	S
1525371	d__Bacteria|p__Proteobacteria|c__Alphaproteobacteria|o__Rhizobiales|f__Rhizobiaceae|g__Neorhizobium	Neorhizobium	0.02	1671	0	G
449972	d__Bacteria|p__Proteobacteria|c__Alphaproteobacteria|o__Rhizobiales|f__Phyllobacteriaceae|g__Chelativorans	Chelativorans	0.02	1671	0	G
266779	d__Bacteria|p__Proteobacteria|c__Alphaproteobacteria|o__Rhizobiales|f__Phyllobacteriaceae|g__Chelativorans|s__Chelativorans sp. BNC1	Chelativorans sp. BNC1	0.02	1671	1671	S
628	d__Bacteria|p__Proteobacteria|c__Gammaproteobacteria|o__Enterobacterales|f__Morganellaceae|g__Xenorhabdus|s__Xenorhabdus nematophila	Xenorhabdus nematophila	0.02	1669	1669	S
110937	d__Bacteria|p__Actinobacteria|c__Actinobacteria|o__Micrococcales|f__Microbacteriaceae|g__Rathayibacter|s__Rathayibacter festucae	Rathayibacter festucae	0.02	1669	1662	S
376170	d__Archaea|p__Euryarchaeota|c__Halobacteria|o__Haloferacales|f__Haloferacaceae|g__Haloplanus	Haloplanus	0.02	1665	4	G
1241869	d__Bacteria|p__Proteobacteria|c__Gammaproteobacteria|o__Enterobacterales|f__Erwiniaceae|g__Buchnera|s__Buchnera aphidicola|t__Buchnera aphidicola (Muscaphis stroyani)	Buchnera aphidicola (Muscaphis stroyani)	0.02	1662	1662	S1
253106	d__Archaea|p__Euryarchaeota|c__Halobacteria|o__Natrialbales|f__Natrialbaceae|g__Natronolimnobius	Natronolimnobius	0.02	1662	0	G
12109	d__Viruses|o__Picornavirales|f__Picornaviridae|g__Aphthovirus	Aphthovirus	0.02	1661	519	G
2020312	d__Bacteria|p__Proteobacteria|c__Alphaproteobacteria|o__Rhizobiales|f__Rhizobiaceae|g__Rhizobium|s__Rhizobium sp. CIAT894	Rhizobium sp. CIAT894	0.02	1659	1659	S
35790	d__Bacteria|p__Proteobacteria|c__Alphaproteobacteria|o__Rickettsiales|f__Rickettsiaceae|g__Rickettsia|s__Rickettsia japonica	Rickettsia japonica	0.02	1655	1655	S
112	d__Bacteria|p__Planctomycetes|c__Planctomycetia|o__Planctomycetales	Planctomycetales	0.02	1653	0	O
31285	d__Eukaryota|p__Euglenozoa|c__Kinetoplastea|o__Trypanosomatida|f__Trypanosomatidae|g__Trypanosoma|s__Trypanosoma brucei|t__Trypanosoma brucei gambiense	Trypanosoma brucei gambiense	0.02	1652	0	S1
356862	d__Viruses|f__Reoviridae|g__Orbivirus|s__Peruvian horse sickness virus	Peruvian horse sickness virus	0.02	1651	1651	S
2560479	d__Viruses|f__Chrysoviridae|g__Betachrysovirus|s__Fusarium oxysporum chrysovirus 2	Fusarium oxysporum chrysovirus 2	0.02	1645	0	S
1679238	d__Viruses|f__Chrysoviridae|g__Betachrysovirus|s__Fusarium oxysporum chrysovirus 2|t__Fusarium oxysporum f. sp. dianthi mycovirus 1	Fusarium oxysporum f. sp. dianthi mycovirus 1	0.02	1645	1645	S1
186938	d__Viruses|p__Negarnaviricota|c__Monjiviricetes|o__Mononegavirales|f__Paramyxoviridae|g__Respirovirus	Respirovirus	0.02	1641	0	G
57665	d__Bacteria|p__Proteobacteria|c__Epsilonproteobacteria|o__Campylobacterales|f__Campylobacteraceae|g__Sulfurospirillum	Sulfurospirillum	0.02	1637	42	G
1566309	d__Viruses|p__Negarnaviricota|c__Insthoviricetes|o__Articulavirales|f__Orthomyxoviridae|g__Quaranjavirus|s__Wellfleet Bay virus	Wellfleet Bay virus	0.02	1637	1637	S
1198451	d__Archaea|p__Euryarchaeota|c__Methanomicrobia|o__Methanomicrobiales|f__Methanoregulaceae	Methanoregulaceae	0.02	1636	0	F
61645	d__Bacteria|p__Proteobacteria|c__Gammaproteobacteria|o__Enterobacterales|f__Enterobacteriaceae|g__Enterobacter|s__Enterobacter asburiae	Enterobacter asburiae	0.02	1633	1612	S
1246	d__Bacteria|p__Firmicutes|c__Bacilli|o__Lactobacillales|f__Leuconostocaceae|g__Leuconostoc|s__Leuconostoc lactis	Leuconostoc lactis	0.02	1632	1632	S
1980429	d__Viruses|p__Negarnaviricota|c__Ellioviricetes|o__Bunyavirales|f__Fimoviridae|g__Emaravirus|s__Pigeonpea sterility mosaic emaravirus 1	Pigeonpea sterility mosaic emaravirus 1	0.02	1632	1632	S
2100764	d__Bacteria|p__Proteobacteria|c__Gammaproteobacteria|o__Enterobacterales|f__Erwiniaceae|g__Mixta	Mixta	0.02	1631	25	G
266835	d__Bacteria|p__Proteobacteria|c__Alphaproteobacteria|o__Rhizobiales|f__Phyllobacteriaceae|g__Mesorhizobium|s__Mesorhizobium japonicum|t__Mesorhizobium japonicum MAFF 303099	Mesorhizobium japonicum MAFF 303099	0.02	1630	1630	S1
2751	d__Bacteria|p__Firmicutes|c__Bacilli|o__Lactobacillales|f__Carnobacteriaceae|g__Carnobacterium|s__Carnobacterium maltaromaticum	Carnobacterium maltaromaticum	0.02	1628	1625	S
2683599	d__Bacteria|p__Proteobacteria|c__Alphaproteobacteria|o__Rhodobacterales|f__Rhodobacteraceae|g__Paraoceanicella	Paraoceanicella	0.02	1627	0	G
2579971	d__Bacteria|p__Proteobacteria|c__Alphaproteobacteria|o__Rhodobacterales|f__Rhodobacteraceae|g__Paraoceanicella|s__Paraoceanicella profunda	Paraoceanicella profunda	0.02	1627	1627	S
1348774	d__Bacteria|p__Proteobacteria|c__Alphaproteobacteria|o__Sphingomonadales|f__Erythrobacteraceae|g__Croceicoccus|s__Croceicoccus naphthovorans	Croceicoccus naphthovorans	0.02	1627	1627	S
34019	d__Bacteria|p__Proteobacteria|c__Alphaproteobacteria|o__Rhizobiales|f__Rhizobiaceae|g__Liberibacter	Liberibacter	0.02	1625	0	G
147554	d__Eukaryota|k__Fungi|p__Ascomycota|c__Schizosaccharomycetes	Schizosaccharomycetes	0.02	1624	0	C
34346	d__Eukaryota|k__Fungi|p__Ascomycota|c__Schizosaccharomycetes|o__Schizosaccharomycetales	Schizosaccharomycetales	0.02	1624	0	O
4894	d__Eukaryota|k__Fungi|p__Ascomycota|c__Schizosaccharomycetes|o__Schizosaccharomycetales|f__Schizosaccharomycetaceae	Schizosaccharomycetaceae	0.02	1624	0	F
4895	d__Eukaryota|k__Fungi|p__Ascomycota|c__Schizosaccharomycetes|o__Schizosaccharomycetales|f__Schizosaccharomycetaceae|g__Schizosaccharomyces	Schizosaccharomyces	0.02	1624	0	G
4896	d__Eukaryota|k__Fungi|p__Ascomycota|c__Schizosaccharomycetes|o__Schizosaccharomycetales|f__Schizosaccharomycetaceae|g__Schizosaccharomyces|s__Schizosaccharomyces pombe	Schizosaccharomyces pombe	0.02	1624	1624	S
1427476	d__Viruses|f__Reoviridae|s__Cimodo virus	Cimodo virus	0.02	1623	1623	S
1352941	d__Bacteria|p__Actinobacteria|c__Actinobacteria|o__Streptomycetales|f__Streptomycetaceae|g__Streptomyces|s__Streptomyces niveus|t__Streptomyces niveus NCIMB 11891	Streptomyces niveus NCIMB 11891	0.02	1621	1621	S1
83557	d__Bacteria|p__Chlamydiae|c__Chlamydiia|o__Chlamydiales|f__Chlamydiaceae|g__Chlamydia|s__Chlamydia caviae	Chlamydia caviae	0.02	1620	0	S
227941	d__Bacteria|p__Chlamydiae|c__Chlamydiia|o__Chlamydiales|f__Chlamydiaceae|g__Chlamydia|s__Chlamydia caviae|t__Chlamydia caviae GPIC	Chlamydia caviae GPIC	0.02	1620	1620	S1
33169	d__Eukaryota|k__Fungi|p__Ascomycota|c__Saccharomycetes|o__Saccharomycetales|f__Saccharomycetaceae|g__Eremothecium|s__Eremothecium gossypii	Eremothecium gossypii	0.02	1617	0	S
284811	d__Eukaryota|k__Fungi|p__Ascomycota|c__Saccharomycetes|o__Saccharomycetales|f__Saccharomycetaceae|g__Eremothecium|s__Eremothecium gossypii|t__Eremothecium gossypii ATCC 10895	Eremothecium gossypii ATCC 10895	0.02	1617	1617	S1
1225785	d__Bacteria|p__Proteobacteria|c__Gammaproteobacteria|o__Enterobacterales|f__Pectobacteriaceae|g__Dickeya|s__Dickeya sp. DW 0440	Dickeya sp. DW 0440	0.02	1613	1613	S
465541	d__Bacteria|p__Actinobacteria|c__Actinobacteria|o__Streptomycetales|f__Streptomycetaceae|g__Streptomyces|s__Streptomyces sp. Mg1	Streptomyces sp. Mg1	0.02	1613	1613	S
2508209	d__Viruses|o__Nidovirales|f__Tobaniviridae	Tobaniviridae	0.02	1612	0	F
95485	d__Bacteria|p__Proteobacteria|c__Betaproteobacteria|o__Burkholderiales|f__Burkholderiaceae|g__Burkholderia|s__Burkholderia stabilis	Burkholderia stabilis	0.02	1610	1610	S
28985	d__Eukaryota|k__Fungi|p__Ascomycota|c__Saccharomycetes|o__Saccharomycetales|f__Saccharomycetaceae|g__Kluyveromyces|s__Kluyveromyces lactis	Kluyveromyces lactis	0.02	1607	1607	S
364409	d__Bacteria|p__Proteobacteria|c__Alphaproteobacteria|o__Rhodospirillales|f__Acetobacteraceae|g__Granulibacter	Granulibacter	0.02	1605	0	G
364410	d__Bacteria|p__Proteobacteria|c__Alphaproteobacteria|o__Rhodospirillales|f__Acetobacteraceae|g__Granulibacter|s__Granulibacter bethesdensis	Granulibacter bethesdensis	0.02	1605	1205	S
227	d__Bacteria|p__Proteobacteria|c__Gammaproteobacteria|o__Alteromonadales|f__Pseudoalteromonadaceae|g__Pseudoalteromonas|s__Pseudoalteromonas carrageenovora	Pseudoalteromonas carrageenovora	0.02	1604	1585	S
46170	d__Bacteria|p__Firmicutes|c__Bacilli|o__Bacillales|f__Staphylococcaceae|g__Staphylococcus|s__Staphylococcus aureus|t__Staphylococcus aureus subsp. aureus	Staphylococcus aureus subsp. aureus	0.02	1604	643	S1
143920	d__Viruses|f__Nodaviridae|g__Alphanodavirus	Alphanodavirus	0.02	1602	176	G
442	d__Bacteria|p__Proteobacteria|c__Alphaproteobacteria|o__Rhodospirillales|f__Acetobacteraceae|g__Gluconobacter|s__Gluconobacter oxydans	Gluconobacter oxydans	0.02	1600	153	S
1055750	d__Viruses|p__Negarnaviricota|c__Ellioviricetes|o__Bunyavirales|f__Phenuiviridae|g__Phlebovirus|s__Uriurana virus	Uriurana virus	0.02	1600	1600	S
333278	d__Viruses|p__Negarnaviricota|c__Insthoviricetes|o__Articulavirales|f__Orthomyxoviridae|g__Alphainfluenzavirus|s__Influenza A virus|t__H7N9 subtype	H7N9 subtype	0.02	1600	0	S1
1348384	d__Viruses|f__Reoviridae|g__Rotavirus|s__Rotavirus H	Rotavirus H	0.02	1600	0	S
335103	d__Viruses|f__Reoviridae|g__Rotavirus|s__Rotavirus H|t__Adult diarrheal rotavirus strain J19	Adult diarrheal rotavirus strain J19	0.02	1600	1600	S1
1207504	d__Bacteria|p__Proteobacteria|c__Betaproteobacteria|o__Burkholderiales|f__Burkholderiaceae|g__Burkholderia|s__Burkholderia pseudomultivorans	Burkholderia pseudomultivorans	0.02	1593	1593	S
1647	d__Bacteria|p__Firmicutes|c__Erysipelotrichia|o__Erysipelotrichales|f__Erysipelotrichaceae|g__Erysipelothrix	Erysipelothrix	0.02	1590	31	G
186824	d__Bacteria|p__Firmicutes|c__Bacilli|o__Bacillales|f__Thermoactinomycetaceae	Thermoactinomycetaceae	0.02	1589	0	F
454	d__Bacteria|p__Proteobacteria|c__Gammaproteobacteria|o__Legionellales|f__Legionellaceae|g__Legionella|s__Legionella israelensis	Legionella israelensis	0.02	1588	1588	S
254245	d__Bacteria|p__Proteobacteria|c__Gammaproteobacteria|o__Legionellales|f__Coxiellaceae|g__Aquicella	Aquicella	0.02	1587	0	G
2151	d__Bacteria|p__Tenericutes|c__Mollicutes|o__Entomoplasmatales|f__Entomoplasmataceae|g__Mesoplasma|s__Mesoplasma florum	Mesoplasma florum	0.02	1587	1580	S
1890449	d__Bacteria|p__Cyanobacteria|o__Chroococcales|f__Microcystaceae	Microcystaceae	0.02	1586	0	F
1125	d__Bacteria|p__Cyanobacteria|o__Chroococcales|f__Microcystaceae|g__Microcystis	Microcystis	0.02	1586	176	G
1927833	d__Bacteria|p__Proteobacteria|c__Gammaproteobacteria|o__Enterobacterales|f__Yersiniaceae|g__Candidatus Fukatsuia	Candidatus Fukatsuia	0.02	1583	0	G
1878942	d__Bacteria|p__Proteobacteria|c__Gammaproteobacteria|o__Enterobacterales|f__Yersiniaceae|g__Candidatus Fukatsuia|s__Candidatus Fukatsuia symbiotica	Candidatus Fukatsuia symbiotica	0.02	1583	1583	S
374606	d__Bacteria|p__Proteobacteria|c__Alphaproteobacteria|o__Rhizobiales|f__Phyllobacteriaceae|g__Aminobacter|s__Aminobacter sp. MSH1	Aminobacter sp. MSH1	0.02	1583	1583	S
133925	d__Bacteria|p__Actinobacteria|c__Coriobacteriia|o__Coriobacteriales|f__Atopobiaceae|g__Olsenella	Olsenella	0.02	1582	1	G
1769012	d__Bacteria|p__Bacteroidetes|c__Chitinophagia|o__Chitinophagales|f__Chitinophagaceae|g__Arachidicoccus	Arachidicoccus	0.02	1581	1	G
1980459	d__Viruses|p__Negarnaviricota|c__Ellioviricetes|o__Bunyavirales|f__Hantaviridae|g__Orthohantavirus|s__Bayou orthohantavirus	Bayou orthohantavirus	0.02	1581	1581	S
168934	d__Bacteria|p__Proteobacteria|c__Alphaproteobacteria|o__Rhodospirillales|f__Rhodospirillaceae|g__Thalassospira	Thalassospira	0.02	1580	4	G
70255	d__Bacteria|p__Firmicutes|c__Bacilli|o__Bacillales|f__Staphylococcaceae|g__Staphylococcus|s__Staphylococcus condimenti	Staphylococcus condimenti	0.02	1580	1580	S
56688	d__Archaea|p__Euryarchaeota|c__Halobacteria|o__Haloferacales|f__Halorubraceae|g__Halorubrum	Halorubrum	0.02	1571	2	G
709810	d__Bacteria|p__Proteobacteria|c__Alphaproteobacteria|o__Rhodospirillales|f__Rhodospirillaceae|g__Azospirillum|s__Azospirillum sp. TSA2s	Azospirillum sp. TSA2s	0.02	1570	1570	S
521007	d__Bacteria|p__Spirochaetes|c__Spirochaetia|o__Spirochaetales|f__Borreliaceae|g__Borreliella|s__Borreliella burgdorferi|t__Borreliella burgdorferi N40	Borreliella burgdorferi N40	0.02	1570	1570	S1
75905	d__Bacteria|p__Aquificae|c__Aquificae|o__Aquificales|f__Aquificaceae|g__Thermocrinis	Thermocrinis	0.02	1569	0	G
1071379	d__Eukaryota|k__Fungi|p__Ascomycota|c__Saccharomycetes|o__Saccharomycetales|f__Saccharomycetaceae|g__Tetrapisispora|s__Tetrapisispora blattae	Tetrapisispora blattae	0.02	1566	0	S
1071380	d__Eukaryota|k__Fungi|p__Ascomycota|c__Saccharomycetes|o__Saccharomycetales|f__Saccharomycetaceae|g__Tetrapisispora|s__Tetrapisispora blattae|t__Tetrapisispora blattae CBS 6284	Tetrapisispora blattae CBS 6284	0.02	1566	1566	S1
35306	d__Viruses|p__Negarnaviricota|c__Ellioviricetes|o__Bunyavirales|f__Peribunyaviridae|g__Orthobunyavirus|s__Simbu orthobunyavirus	Simbu orthobunyavirus	0.02	1565	1565	S
246432	d__Bacteria|p__Firmicutes|c__Bacilli|o__Bacillales|f__Staphylococcaceae|g__Staphylococcus|s__Staphylococcus equorum	Staphylococcus equorum	0.02	1564	1564	S
179	d__Bacteria|p__Nitrospirae|c__Nitrospira|o__Nitrospirales|f__Nitrospiraceae|g__Leptospirillum	Leptospirillum	0.02	1564	638	G
1746063	d__Viruses|s__Shuangao insect virus 7	Shuangao insect virus 7	0.02	1564	1564	S
1980533	d__Viruses|p__Negarnaviricota|c__Ellioviricetes|o__Bunyavirales|f__Peribunyaviridae|g__Herbevirus	Herbevirus	0.02	1563	0	G
28232	d__Bacteria|p__Proteobacteria|c__Deltaproteobacteria|o__Desulfuromonadales|f__Geobacteraceae|g__Geobacter|s__Geobacter metallireducens	Geobacter metallireducens	0.02	1562	0	S
269799	d__Bacteria|p__Proteobacteria|c__Deltaproteobacteria|o__Desulfuromonadales|f__Geobacteraceae|g__Geobacter|s__Geobacter metallireducens|t__Geobacter metallireducens GS-15	Geobacter metallireducens GS-15	0.02	1562	1562	S1
1286	d__Bacteria|p__Firmicutes|c__Bacilli|o__Bacillales|f__Staphylococcaceae|g__Staphylococcus|s__Staphylococcus simulans	Staphylococcus simulans	0.02	1562	1562	S
1389011	d__Bacteria|p__Proteobacteria|c__Alphaproteobacteria|o__Rhodobacterales|f__Rhodobacteraceae|g__Sulfitobacter|s__Sulfitobacter sp. SK025	Sulfitobacter sp. SK025	0.02	1558	1558	S
72407	d__Bacteria|p__Proteobacteria|c__Gammaproteobacteria|o__Enterobacterales|f__Enterobacteriaceae|g__Klebsiella|s__Klebsiella pneumoniae|t__Klebsiella pneumoniae subsp. pneumoniae	Klebsiella pneumoniae subsp. pneumoniae	0.02	1557	1165	S1
92945	d__Bacteria|p__Proteobacteria|c__Alphaproteobacteria|o__Rhodobacterales|f__Rhodobacteraceae|g__Ketogulonicigenium|s__Ketogulonicigenium vulgare	Ketogulonicigenium vulgare	0.02	1556	1544	S
2051957	d__Bacteria|p__Actinobacteria|c__Rubrobacteria|o__Rubrobacterales|f__Rubrobacteraceae|g__Rubrobacter|s__Rubrobacter indicoceani	Rubrobacter indicoceani	0.02	1555	1555	S
2488639	d__Bacteria|p__Proteobacteria|c__Gammaproteobacteria|o__Enterobacterales|f__Pectobacteriaceae|g__Pectobacterium|s__Pectobacterium versatile	Pectobacterium versatile	0.02	1554	1554	S
499175	d__Bacteria|p__Firmicutes|c__Clostridia|o__Clostridiales|f__Peptostreptococcaceae|g__Clostridioides|s__Clostridioides difficile|t__Clostridioides difficile ATCC 43255	Clostridioides difficile ATCC 43255	0.02	1551	1551	S1
1970189	d__Bacteria|p__Bacteroidetes|c__Bacteroidia|o__Marinilabiliales	Marinilabiliales	0.02	1547	0	O
2170062	d__Viruses|p__Negarnaviricota|c__Ellioviricetes|o__Bunyavirales|f__Nairoviridae|g__Orthonairovirus|s__Chim orthonairovirus	Chim orthonairovirus	0.02	1543	1543	S
1230390	d__Viruses|f__Potyviridae|g__Poacevirus	Poacevirus	0.02	1543	0	G
1855823	d__Bacteria|p__Firmicutes|c__Bacilli|o__Bacillales|f__Staphylococcaceae|g__Macrococcus|s__Macrococcus canis	Macrococcus canis	0.02	1542	1542	S
568090	d__Viruses|f__Partitiviridae|g__Alphapartitivirus|s__Flammulina velutipes browning virus	Flammulina velutipes browning virus	0.02	1541	1541	S
293387	d__Bacteria|p__Firmicutes|c__Bacilli|o__Bacillales|f__Bacillaceae|g__Bacillus|s__Bacillus altitudinis	Bacillus altitudinis	0.02	1537	1537	S
508458	d__Bacteria|p__Synergistetes	Synergistetes	0.02	1536	0	P
649775	d__Bacteria|p__Synergistetes|c__Synergistia	Synergistia	0.02	1536	0	C
649776	d__Bacteria|p__Synergistetes|c__Synergistia|o__Synergistales	Synergistales	0.02	1536	0	O
649777	d__Bacteria|p__Synergistetes|c__Synergistia|o__Synergistales|f__Synergistaceae	Synergistaceae	0.02	1536	1	F
1965231	d__Bacteria|p__Proteobacteria|c__Epsilonproteobacteria|o__Campylobacterales|f__Campylobacteraceae|g__Campylobacter|s__Campylobacter pinnipediorum	Campylobacter pinnipediorum	0.02	1533	84	S
66269	d__Bacteria|p__Proteobacteria|c__Gammaproteobacteria|o__Enterobacterales|f__Erwiniaceae|g__Pantoea|s__Pantoea stewartii	Pantoea stewartii	0.02	1532	275	S
761659	d__Bacteria|p__Bacteroidetes|o__Bacteroidetes Order II. Incertae sedis|f__Rhodothermaceae|g__Salinibacter|s__Salinibacter ruber|t__Salinibacter ruber M8	Salinibacter ruber M8	0.02	1524	1524	S1
1638	d__Bacteria|p__Firmicutes|c__Bacilli|o__Bacillales|f__Listeriaceae|g__Listeria|s__Listeria ivanovii	Listeria ivanovii	0.02	1520	780	S
318683	d__Bacteria|p__Proteobacteria|c__Alphaproteobacteria|o__Rhodospirillales|f__Acetobacteraceae|g__Gluconobacter|s__Gluconobacter albidus	Gluconobacter albidus	0.02	1519	1519	S
1328314	d__Bacteria|p__Proteobacteria|c__Gammaproteobacteria|o__Pseudomonadales|f__Pseudomonadaceae|g__Azotobacter|s__Azotobacter chroococcum|t__Azotobacter chroococcum NCIMB 8003	Azotobacter chroococcum NCIMB 8003	0.02	1518	1518	S1
979	d__Bacteria|p__Bacteroidetes|c__Flavobacteriia|o__Flavobacteriales|f__Flavobacteriaceae|g__Cellulophaga|s__Cellulophaga lytica	Cellulophaga lytica	0.02	1518	1418	S
414999	d__Bacteria|p__Verrucomicrobia|c__Opitutae	Opitutae	0.02	1518	0	C
126	d__Bacteria|p__Planctomycetes|c__Planctomycetia|o__Planctomycetales|f__Planctomycetaceae	Planctomycetaceae	0.02	1516	0	F
11631	d__Viruses|p__Negarnaviricota|c__Ellioviricetes|o__Bunyavirales|f__Arenaviridae|g__Mammarenavirus|s__Tacaribe mammarenavirus	Tacaribe mammarenavirus	0.02	1515	1515	S
445435	d__Viruses|o__Tymovirales|f__Alphaflexiviridae|g__Potexvirus|s__Asparagus virus 3	Asparagus virus 3	0.02	1515	1515	S
85028	d__Bacteria|p__Actinobacteria|c__Actinobacteria|o__Corynebacteriales|f__Tsukamurellaceae	Tsukamurellaceae	0.02	1514	0	F
2060	d__Bacteria|p__Actinobacteria|c__Actinobacteria|o__Corynebacteriales|f__Tsukamurellaceae|g__Tsukamurella	Tsukamurella	0.02	1514	7	G
415000	d__Bacteria|p__Verrucomicrobia|c__Opitutae|o__Opitutales	Opitutales	0.02	1513	0	O
134623	d__Bacteria|p__Verrucomicrobia|c__Opitutae|o__Opitutales|f__Opitutaceae	Opitutaceae	0.02	1513	0	F
76859	d__Bacteria|p__Fusobacteria|c__Fusobacteriia|o__Fusobacteriales|f__Fusobacteriaceae|g__Fusobacterium|s__Fusobacterium nucleatum|t__Fusobacterium nucleatum subsp. animalis	Fusobacterium nucleatum subsp. animalis	0.02	1513	420	S1
521	d__Bacteria|p__Proteobacteria|c__Betaproteobacteria|o__Burkholderiales|f__Alcaligenaceae|g__Bordetella|s__Bordetella avium	Bordetella avium	0.02	1512	1506	S
52242	d__Bacteria|p__Firmicutes|c__Bacilli|o__Lactobacillales|f__Lactobacillaceae|g__Lactobacillus|s__Lactobacillus gallinarum	Lactobacillus gallinarum	0.02	1510	1510	S
28172	d__Bacteria|p__Proteobacteria|c__Gammaproteobacteria|o__Vibrionales|f__Vibrionaceae|g__Vibrio|s__Vibrio metschnikovii	Vibrio metschnikovii	0.02	1509	1509	S
2048283	d__Bacteria|p__Proteobacteria|c__Alphaproteobacteria|o__Rhodospirillales|f__Rhodospirillaceae|g__Thalassospira|s__Thalassospira marina	Thalassospira marina	0.02	1507	1507	S
55080	d__Bacteria|p__Firmicutes|c__Bacilli|o__Bacillales|f__Paenibacillaceae|g__Brevibacillus	Brevibacillus	0.02	1506	80	G
696855	d__Viruses|f__Caliciviridae|g__Nebovirus	Nebovirus	0.02	1506	0	G
12222	d__Viruses|f__Potyviridae|g__Potyvirus|s__Soybean mosaic virus	Soybean mosaic virus	0.02	1503	739	S
1980431	d__Viruses|p__Negarnaviricota|c__Ellioviricetes|o__Bunyavirales|f__Fimoviridae|g__Emaravirus|s__Raspberry leaf blotch emaravirus	Raspberry leaf blotch emaravirus	0.02	1501	1501	S
11244	d__Viruses|p__Negarnaviricota|c__Monjiviricetes|o__Mononegavirales|f__Pneumoviridae	Pneumoviridae	0.01	1499	0	F
44000	d__Bacteria|p__Firmicutes|c__Clostridia|o__Thermoanaerobacterales|f__Thermoanaerobacterales Family III. Incertae Sedis|g__Caldicellulosiruptor	Caldicellulosiruptor	0.01	1498	330	G
54571	d__Bacteria|p__Actinobacteria|c__Actinobacteria|o__Streptomycetales|f__Streptomycetaceae|g__Streptomyces|s__Streptomyces venezuelae	Streptomyces venezuelae	0.01	1498	1495	S
13134	d__Bacteria|p__Proteobacteria|c__Alphaproteobacteria|o__Rhodospirillales|f__Rhodospirillaceae|g__Magnetospirillum	Magnetospirillum	0.01	1497	11	G
375288	d__Bacteria|p__Bacteroidetes|c__Bacteroidia|o__Bacteroidales|f__Tannerellaceae|g__Parabacteroides	Parabacteroides	0.01	1497	765	G
79967	d__Bacteria|p__Proteobacteria|c__Gammaproteobacteria|o__Enterobacterales|f__Erwiniaceae|g__Erwinia|s__Erwinia pyrifoliae	Erwinia pyrifoliae	0.01	1490	1423	S
28100	d__Bacteria|p__Proteobacteria|c__Alphaproteobacteria|o__Rhizobiales|f__Phyllobacteriaceae|g__Phyllobacterium	Phyllobacterium	0.01	1490	0	G
1867719	d__Bacteria|p__Proteobacteria|c__Alphaproteobacteria|o__Rhizobiales|f__Phyllobacteriaceae|g__Phyllobacterium|s__Phyllobacterium zundukense	Phyllobacterium zundukense	0.01	1490	1490	S
5476	d__Eukaryota|k__Fungi|p__Ascomycota|c__Saccharomycetes|o__Saccharomycetales|f__Debaryomycetaceae|g__Candida|s__Candida albicans	Candida albicans	0.01	1490	0	S
237561	d__Eukaryota|k__Fungi|p__Ascomycota|c__Saccharomycetes|o__Saccharomycetales|f__Debaryomycetaceae|g__Candida|s__Candida albicans|t__Candida albicans SC5314	Candida albicans SC5314	0.01	1490	1490	S1
2273	d__Archaea|p__Crenarchaeota|c__Thermoprotei|o__Desulfurococcales|f__Desulfurococcaceae|g__Desulfurococcus	Desulfurococcus	0.01	1490	2	G
185757	d__Viruses|f__Pospiviroidae|g__Coleviroid	Coleviroid	0.01	1489	0	G
1524215	d__Bacteria|p__Proteobacteria|c__Deltaproteobacteria|o__Myxococcales|f__Anaeromyxobacteraceae	Anaeromyxobacteraceae	0.01	1487	0	F
161492	d__Bacteria|p__Proteobacteria|c__Deltaproteobacteria|o__Myxococcales|f__Anaeromyxobacteraceae|g__Anaeromyxobacter	Anaeromyxobacter	0.01	1487	79	G
1664069	d__Bacteria|p__Firmicutes|c__Bacilli|o__Bacillales|f__Bacillaceae|g__Bacillus|s__Bacillus glycinifermentans	Bacillus glycinifermentans	0.01	1487	1487	S
702	d__Bacteria|p__Proteobacteria|c__Gammaproteobacteria|o__Enterobacterales|g__Plesiomonas	Plesiomonas	0.01	1486	0	G
703	d__Bacteria|p__Proteobacteria|c__Gammaproteobacteria|o__Enterobacterales|g__Plesiomonas|s__Plesiomonas shigelloides	Plesiomonas shigelloides	0.01	1486	1486	S
2169622	d__Viruses|o__Caudovirales|f__Siphoviridae|g__Unaquatrovirus	Unaquatrovirus	0.01	1486	542	G
54526	d__Bacteria|p__Proteobacteria|c__Alphaproteobacteria|o__Pelagibacterales	Pelagibacterales	0.01	1485	0	O
1655514	d__Bacteria|p__Proteobacteria|c__Alphaproteobacteria|o__Pelagibacterales|f__Pelagibacteraceae	Pelagibacteraceae	0.01	1485	0	F
1648	d__Bacteria|p__Firmicutes|c__Erysipelotrichia|o__Erysipelotrichales|f__Erysipelotrichaceae|g__Erysipelothrix|s__Erysipelothrix rhusiopathiae	Erysipelothrix rhusiopathiae	0.01	1481	1466	S
162	d__Bacteria|p__Spirochaetes|c__Spirochaetia|o__Spirochaetales|f__Spirochaetaceae|g__Treponema|s__Treponema phagedenis	Treponema phagedenis	0.01	1481	1481	S
76856	d__Bacteria|p__Fusobacteria|c__Fusobacteriia|o__Fusobacteriales|f__Fusobacteriaceae|g__Fusobacterium|s__Fusobacterium nucleatum|t__Fusobacterium nucleatum subsp. nucleatum	Fusobacterium nucleatum subsp. nucleatum	0.01	1479	1289	S1
75293	d__Bacteria|p__Actinobacteria|c__Actinobacteria|o__Streptomycetales|f__Streptomycetaceae|g__Streptomyces|s__Streptomyces autolyticus	Streptomyces autolyticus	0.01	1478	1478	S
2592655	d__Bacteria|p__Proteobacteria|c__Alphaproteobacteria|o__Rhodospirillales|f__Acetobacteraceae|g__Acetobacter|s__Acetobacter sp. KACC 21233	Acetobacter sp. KACC 21233	0.01	1477	1477	S
82996	d__Bacteria|p__Proteobacteria|c__Gammaproteobacteria|o__Enterobacterales|f__Yersiniaceae|g__Serratia|s__Serratia plymuthica	Serratia plymuthica	0.01	1474	1216	S
299767	d__Bacteria|p__Proteobacteria|c__Gammaproteobacteria|o__Enterobacterales|f__Enterobacteriaceae|g__Enterobacter|s__Enterobacter ludwigii	Enterobacter ludwigii	0.01	1469	1469	S
2024974	d__Bacteria|p__Proteobacteria|c__Oligoflexia|o__Silvanigrellales|f__Silvanigrellaceae	Silvanigrellaceae	0.01	1469	0	F
2024975	d__Bacteria|p__Proteobacteria|c__Oligoflexia|o__Silvanigrellales|f__Silvanigrellaceae|g__Silvanigrella	Silvanigrella	0.01	1469	0	G
1915309	d__Bacteria|p__Proteobacteria|c__Oligoflexia|o__Silvanigrellales|f__Silvanigrellaceae|g__Silvanigrella|s__Silvanigrella aquatica	Silvanigrella aquatica	0.01	1469	1469	S
2499407	d__Viruses|p__Negarnaviricota|c__Monjiviricetes|o__Jingchuvirales	Jingchuvirales	0.01	1467	0	O
2501952	d__Viruses|p__Negarnaviricota|c__Monjiviricetes|o__Jingchuvirales|f__Chuviridae	Chuviridae	0.01	1467	0	F
2507291	d__Viruses|p__Negarnaviricota|c__Monjiviricetes|o__Jingchuvirales|f__Chuviridae|g__Mivirus	Mivirus	0.01	1467	0	G
1724	d__Bacteria|p__Actinobacteria|c__Actinobacteria|o__Corynebacteriales|f__Corynebacteriaceae|g__Corynebacterium|s__Corynebacterium renale	Corynebacterium renale	0.01	1466	1466	S
28141	d__Bacteria|p__Proteobacteria|c__Gammaproteobacteria|o__Enterobacterales|f__Enterobacteriaceae|g__Cronobacter|s__Cronobacter sakazakii	Cronobacter sakazakii	0.01	1458	1306	S
445987	d__Bacteria|p__Spirochaetes|c__Spirochaetia|o__Spirochaetales|f__Borreliaceae|g__Borreliella|s__Borreliella valaisiana|t__Borreliella valaisiana VS116	Borreliella valaisiana VS116	0.01	1458	1458	S1
667093	d__Viruses|f__Reoviridae|g__Orthoreovirus|s__Broome virus	Broome virus	0.01	1458	1458	S
28183	d__Bacteria|p__Spirochaetes|c__Spirochaetia|o__Leptospirales|f__Leptospiraceae|g__Leptospira|s__Leptospira santarosai	Leptospira santarosai	0.01	1457	1347	S
1714373	d__Bacteria|p__Actinobacteria|c__Actinobacteria|o__Micrococcales|f__Microbacteriaceae|g__Microbacterium|s__Microbacterium sp. No. 7	Microbacterium sp. No. 7	0.01	1456	1456	S
85013	d__Bacteria|p__Actinobacteria|c__Actinobacteria|o__Frankiales	Frankiales	0.01	1456	2	O
263377	d__Bacteria|p__Proteobacteria|c__Alphaproteobacteria|o__Rhodobacterales|f__Rhodobacteraceae|g__Salipiger	Salipiger	0.01	1455	0	G
1229727	d__Bacteria|p__Proteobacteria|c__Alphaproteobacteria|o__Rhodobacterales|f__Rhodobacteraceae|g__Salipiger|s__Salipiger profundus	Salipiger profundus	0.01	1455	1455	S
2560061	d__Viruses|f__Kitaviridae	Kitaviridae	0.01	1455	0	F
79328	d__Bacteria|p__Bacteroidetes|c__Chitinophagia|o__Chitinophagales|f__Chitinophagaceae|g__Chitinophaga	Chitinophaga	0.01	1452	1	G
57704	d__Bacteria|p__Actinobacteria|c__Actinobacteria|o__Corynebacteriales|f__Tsukamurellaceae|g__Tsukamurella|s__Tsukamurella tyrosinosolvens	Tsukamurella tyrosinosolvens	0.01	1451	1451	S
2546365	d__Bacteria|p__Cyanobacteria|o__Chroococcales|f__Aphanothecaceae|g__Rippkaea	Rippkaea	0.01	1450	0	G
2546366	d__Bacteria|p__Cyanobacteria|o__Chroococcales|f__Aphanothecaceae|g__Rippkaea|s__Rippkaea orientalis	Rippkaea orientalis	0.01	1450	338	S
1936029	d__Bacteria|p__Actinobacteria|c__Actinobacteria|o__Corynebacteriales|f__Mycobacteriaceae|g__Mycobacterium|s__Mycobacterium sp. MS1601	Mycobacterium sp. MS1601	0.01	1448	1448	S
689	d__Bacteria|p__Proteobacteria|c__Gammaproteobacteria|o__Vibrionales|f__Vibrionaceae|g__Vibrio|s__Vibrio mediterranei	Vibrio mediterranei	0.01	1446	1446	S
1382928	d__Bacteria|p__Chloroflexi|c__Ardenticatenia	Ardenticatenia	0.01	1441	0	C
1382929	d__Bacteria|p__Chloroflexi|c__Ardenticatenia|o__Ardenticatenales	Ardenticatenales	0.01	1441	0	O
1382930	d__Bacteria|p__Chloroflexi|c__Ardenticatenia|o__Ardenticatenales|f__Ardenticatenaceae	Ardenticatenaceae	0.01	1441	0	F
1988031	d__Bacteria|p__Chloroflexi|c__Ardenticatenia|o__Ardenticatenales|f__Ardenticatenaceae|g__Candidatus Promineofilum	Candidatus Promineofilum	0.01	1441	0	G
1806508	d__Bacteria|p__Chloroflexi|c__Ardenticatenia|o__Ardenticatenales|f__Ardenticatenaceae|g__Candidatus Promineofilum|s__Candidatus Promineofilum breve	Candidatus Promineofilum breve	0.01	1441	1441	S
12174	d__Viruses|o__Tymovirales|f__Betaflexiviridae|g__Capillovirus	Capillovirus	0.01	1439	0	G
34	d__Bacteria|p__Proteobacteria|c__Deltaproteobacteria|o__Myxococcales|f__Myxococcaceae|g__Myxococcus|s__Myxococcus xanthus	Myxococcus xanthus	0.01	1438	1112	S
63612	d__Bacteria|p__Proteobacteria|c__Gammaproteobacteria|o__Enterobacterales|f__Pectobacteriaceae|g__Sodalis|s__Sodalis glossinidius	Sodalis glossinidius	0.01	1434	0	S
343509	d__Bacteria|p__Proteobacteria|c__Gammaproteobacteria|o__Enterobacterales|f__Pectobacteriaceae|g__Sodalis|s__Sodalis glossinidius|t__Sodalis glossinidius str. 'morsitans'	Sodalis glossinidius str. 'morsitans'	0.01	1434	1434	S1
74712	d__Bacteria|p__Actinobacteria|c__Actinobacteria|o__Frankiales|f__Frankiaceae	Frankiaceae	0.01	1433	0	F
185756	d__Viruses|f__Pospiviroidae|g__Apscaviroid	Apscaviroid	0.01	1432	0	G
104267	d__Bacteria|p__Bacteroidetes|c__Flavobacteriia|o__Flavobacteriales|f__Flavobacteriaceae|g__Tenacibaculum	Tenacibaculum	0.01	1431	10	G
293089	d__Bacteria|p__Proteobacteria|c__Alphaproteobacteria|o__Rhizobiales|f__Aurantimonadaceae|g__Martelella|s__Martelella mediterranea	Martelella mediterranea	0.01	1425	0	S
1122214	d__Bacteria|p__Proteobacteria|c__Alphaproteobacteria|o__Rhizobiales|f__Aurantimonadaceae|g__Martelella|s__Martelella mediterranea|t__Martelella mediterranea DSM 17316	Martelella mediterranea DSM 17316	0.01	1425	1425	S1
51668	d__Bacteria|p__Firmicutes|c__Bacilli|o__Lactobacillales|f__Enterococcaceae|g__Tetragenococcus	Tetragenococcus	0.01	1424	214	G
251701	d__Bacteria|p__Proteobacteria|c__Gammaproteobacteria|o__Pseudomonadales|f__Pseudomonadaceae|g__Pseudomonas|s__Pseudomonas syringae group genomosp. 3	Pseudomonas syringae group genomosp. 3	0.01	1423	48	S
1706372	d__Bacteria|p__Proteobacteria|c__Gammaproteobacteria|o__Cellvibrionales|f__Halieaceae	Halieaceae	0.01	1422	1	F
2268026	d__Bacteria|p__Bacteroidetes|c__Cytophagia|o__Cytophagales|f__Cytophagaceae|g__Runella|s__Runella sp. SP2	Runella sp. SP2	0.01	1422	1422	S
1269	d__Bacteria|p__Actinobacteria|c__Actinobacteria|o__Micrococcales|f__Micrococcaceae|g__Micrococcus	Micrococcus	0.01	1421	169	G
2129	d__Bacteria|p__Tenericutes|c__Mollicutes|o__Mycoplasmatales|f__Mycoplasmataceae|g__Ureaplasma	Ureaplasma	0.01	1418	70	G
1642436	d__Viruses|p__Negarnaviricota|c__Ellioviricetes|o__Bunyavirales|f__Arenaviridae|g__Mammarenavirus|s__Mariental mammarenavirus	Mariental mammarenavirus	0.01	1416	1416	S
119210	d__Viruses|p__Negarnaviricota|c__Insthoviricetes|o__Articulavirales|f__Orthomyxoviridae|g__Alphainfluenzavirus|s__Influenza A virus|t__H3N2 subtype	H3N2 subtype	0.01	1415	0	S1
2304686	d__Bacteria|p__Firmicutes|c__Clostridia|o__Clostridiales|f__Hungateiclostridiaceae	Hungateiclostridiaceae	0.01	1414	10	F
524	d__Bacteria|p__Proteobacteria|c__Alphaproteobacteria|o__Rhodospirillales|f__Acetobacteraceae|g__Acidiphilium|s__Acidiphilium cryptum	Acidiphilium cryptum	0.01	1413	0	S
349163	d__Bacteria|p__Proteobacteria|c__Alphaproteobacteria|o__Rhodospirillales|f__Acetobacteraceae|g__Acidiphilium|s__Acidiphilium cryptum|t__Acidiphilium cryptum JF-5	Acidiphilium cryptum JF-5	0.01	1413	1413	S1
202907	d__Bacteria|p__Proteobacteria|c__Betaproteobacteria|o__Burkholderiales|f__Oxalobacteraceae|g__Collimonas	Collimonas	0.01	1413	3	G
157687	d__Bacteria|p__Fusobacteria|c__Fusobacteriia|o__Fusobacteriales|f__Leptotrichiaceae|g__Leptotrichia|s__Leptotrichia wadei	Leptotrichia wadei	0.01	1413	1413	S
2501996	d__Viruses|p__Negarnaviricota|c__Ellioviricetes|o__Bunyavirales|f__Phasmaviridae|g__Inshuvirus	Inshuvirus	0.01	1411	0	G
1980541	d__Viruses|p__Negarnaviricota|c__Ellioviricetes|o__Bunyavirales|f__Phasmaviridae|g__Inshuvirus|s__Insect inshuvirus	Insect inshuvirus	0.01	1411	0	S
1608076	d__Viruses|p__Negarnaviricota|c__Ellioviricetes|o__Bunyavirales|f__Phasmaviridae|g__Inshuvirus|s__Insect inshuvirus|t__Shuangao Insect Virus 2	Shuangao Insect Virus 2	0.01	1411	1411	S1
205895	d__Viruses|f__Reoviridae|g__Cypovirus|s__Cypovirus 1	Cypovirus 1	0.01	1410	1410	S
55211	d__Bacteria|p__Proteobacteria|c__Gammaproteobacteria|o__Enterobacterales|f__Erwiniaceae|g__Erwinia|s__Erwinia persicina	Erwinia persicina	0.01	1409	1409	S
151783	d__Bacteria|p__Proteobacteria|c__Betaproteobacteria|o__Burkholderiales|f__Burkholderiaceae|g__Cupriavidus|s__Cupriavidus campinensis	Cupriavidus campinensis	0.01	1409	1409	S
2501976	d__Viruses|p__Negarnaviricota|c__Ellioviricetes|o__Bunyavirales|f__Phenuiviridae|g__Horwuvirus	Horwuvirus	0.01	1407	0	G
2509386	d__Viruses|p__Negarnaviricota|c__Ellioviricetes|o__Bunyavirales|f__Phenuiviridae|g__Horwuvirus|s__Horsefly horwuvirus	Horsefly horwuvirus	0.01	1407	0	S
1608139	d__Viruses|p__Negarnaviricota|c__Ellioviricetes|o__Bunyavirales|f__Phenuiviridae|g__Horwuvirus|s__Horsefly horwuvirus|t__Wuhan horsefly Virus	Wuhan horsefly Virus	0.01	1407	1407	S1
29380	d__Bacteria|p__Firmicutes|c__Bacilli|o__Bacillales|f__Staphylococcaceae|g__Staphylococcus|s__Staphylococcus caprae	Staphylococcus caprae	0.01	1405	1405	S
2497573	d__Viruses|p__Negarnaviricota|c__Milneviricetes	Milneviricetes	0.01	1405	0	C
2499881	d__Viruses|p__Negarnaviricota|c__Milneviricetes|o__Serpentovirales	Serpentovirales	0.01	1405	0	O
568247	d__Viruses|p__Negarnaviricota|c__Milneviricetes|o__Serpentovirales|f__Aspiviridae	Aspiviridae	0.01	1405	0	F
88129	d__Viruses|p__Negarnaviricota|c__Milneviricetes|o__Serpentovirales|f__Aspiviridae|g__Ophiovirus	Ophiovirus	0.01	1405	0	G
5850	d__Eukaryota|p__Apicomplexa|c__Aconoidasida|o__Haemosporida|f__Plasmodiidae|g__Plasmodium|s__Plasmodium knowlesi	Plasmodium knowlesi	0.01	1404	0	S
5851	d__Eukaryota|p__Apicomplexa|c__Aconoidasida|o__Haemosporida|f__Plasmodiidae|g__Plasmodium|s__Plasmodium knowlesi|t__Plasmodium knowlesi strain H	Plasmodium knowlesi strain H	0.01	1404	1404	S1
2652443	d__Bacteria|p__Deinococcus-Thermus|c__Deinococci|o__Deinococcales|f__Deinococcaceae|g__Deinococcus|s__Deinococcus sp. AJ005	Deinococcus sp. AJ005	0.01	1402	1402	S
183407	d__Viruses|f__Reoviridae|g__Rotavirus|s__Rotavirus G	Rotavirus G	0.01	1402	0	S
994995	d__Viruses|f__Reoviridae|g__Rotavirus|s__Rotavirus G|t__Rotavirus G chicken/03V0567/DEU/2003	Rotavirus G chicken/03V0567/DEU/2003	0.01	1402	1402	S1
34353	d__Eukaryota|k__Fungi|p__Ascomycota|c__Saccharomycetes|o__Saccharomycetales|f__Dipodascaceae	Dipodascaceae	0.01	1401	0	F
4951	d__Eukaryota|k__Fungi|p__Ascomycota|c__Saccharomycetes|o__Saccharomycetales|f__Dipodascaceae|g__Yarrowia	Yarrowia	0.01	1401	0	G
4952	d__Eukaryota|k__Fungi|p__Ascomycota|c__Saccharomycetes|o__Saccharomycetales|f__Dipodascaceae|g__Yarrowia|s__Yarrowia lipolytica	Yarrowia lipolytica	0.01	1401	0	S
284591	d__Eukaryota|k__Fungi|p__Ascomycota|c__Saccharomycetes|o__Saccharomycetales|f__Dipodascaceae|g__Yarrowia|s__Yarrowia lipolytica|t__Yarrowia lipolytica CLIB122	Yarrowia lipolytica CLIB122	0.01	1401	1401	S1
1354510	d__Viruses|o__Caudovirales|f__Siphoviridae|g__Fromanvirus|s__Mycobacterium phage Fredward	Mycobacterium phage Fredward	0.01	1401	1401	S
912	d__Bacteria|p__Proteobacteria|c__Alphaproteobacteria|o__Rhizobiales|f__Bradyrhizobiaceae|g__Nitrobacter|s__Nitrobacter hamburgensis	Nitrobacter hamburgensis	0.01	1400	0	S
323097	d__Bacteria|p__Proteobacteria|c__Alphaproteobacteria|o__Rhizobiales|f__Bradyrhizobiaceae|g__Nitrobacter|s__Nitrobacter hamburgensis|t__Nitrobacter hamburgensis X14	Nitrobacter hamburgensis X14	0.01	1400	1400	S1
311403	d__Bacteria|p__Proteobacteria|c__Alphaproteobacteria|o__Rhizobiales|f__Rhizobiaceae|g__Agrobacterium|s__Agrobacterium tumefaciens|t__Agrobacterium radiobacter K84	Agrobacterium radiobacter K84	0.01	1399	1399	S1
1404367	d__Bacteria|p__Proteobacteria|c__Alphaproteobacteria|o__Rhizobiales|f__Bradyrhizobiaceae|g__Bradyrhizobium|s__Bradyrhizobium symbiodeficiens	Bradyrhizobium symbiodeficiens	0.01	1397	1397	S
290633	d__Bacteria|p__Proteobacteria|c__Alphaproteobacteria|o__Rhodospirillales|f__Acetobacteraceae|g__Gluconobacter|s__Gluconobacter oxydans|t__Gluconobacter oxydans 621H	Gluconobacter oxydans 621H	0.01	1397	1397	S1
53707	d__Bacteria|p__Proteobacteria|c__Gammaproteobacteria|o__Pseudomonadales|f__Pseudomonadaceae|g__Pseudomonas|s__Pseudomonas amygdali|t__Pseudomonas amygdali pv. lachrymans	Pseudomonas amygdali pv. lachrymans	0.01	1396	412	S1
224372	d__Bacteria|p__Proteobacteria|c__Gammaproteobacteria|o__Oceanospirillales|f__Alcanivoracaceae	Alcanivoracaceae	0.01	1395	0	F
375175	d__Bacteria|p__Firmicutes|c__Bacilli|o__Lactobacillales|f__Lactobacillaceae|g__Lactobacillus|s__Lactobacillus backii	Lactobacillus backii	0.01	1395	1395	S
1849838	d__Viruses|o__Picornavirales|f__Secoviridae|g__Fabavirus|s__Grapevine fabavirus	Grapevine fabavirus	0.01	1395	1395	S
1839	d__Bacteria|p__Actinobacteria|c__Actinobacteria|o__Propionibacteriales|f__Nocardioidaceae|g__Nocardioides	Nocardioides	0.01	1394	0	G
32613	d__Viruses|p__Negarnaviricota|c__Monjiviricetes|o__Mononegavirales|f__Rhabdoviridae|g__Ephemerovirus	Ephemerovirus	0.01	1392	0	G
205899	d__Viruses|f__Reoviridae|g__Cypovirus|s__Cypovirus 5	Cypovirus 5	0.01	1391	1391	S
28351	d__Viruses|o__Picornavirales|f__Secoviridae|s__Strawberry latent ringspot virus	Strawberry latent ringspot virus	0.01	1391	1391	S
2103	d__Bacteria|p__Tenericutes|c__Mollicutes|o__Mycoplasmatales|f__Mycoplasmataceae|g__Mycoplasma|s__Mycoplasma mycoides|t__Mycoplasma mycoides subsp. mycoides	Mycoplasma mycoides subsp. mycoides	0.01	1388	1382	S1
2209	d__Archaea|p__Euryarchaeota|c__Methanomicrobia|o__Methanosarcinales|f__Methanosarcinaceae|g__Methanosarcina|s__Methanosarcina mazei	Methanosarcina mazei	0.01	1387	1270	S
1907787	d__Viruses|f__Picobirnaviridae|g__Picobirnavirus|s__Picobirnavirus sp.	Picobirnavirus sp.	0.01	1386	1386	S
159	d__Bacteria|p__Spirochaetes|c__Spirochaetia|o__Brachyspirales|f__Brachyspiraceae|g__Brachyspira|s__Brachyspira hyodysenteriae	Brachyspira hyodysenteriae	0.01	1384	938	S
286104	d__Bacteria|p__Bacteroidetes|c__Flavobacteriia|o__Flavobacteriales|f__Flavobacteriaceae|g__Winogradskyella	Winogradskyella	0.01	1384	0	G
28903	d__Bacteria|p__Tenericutes|c__Mollicutes|o__Mycoplasmatales|f__Mycoplasmataceae|g__Mycoplasma|s__Mycoplasma bovis	Mycoplasma bovis	0.01	1383	1189	S
1748	d__Bacteria|p__Actinobacteria|c__Actinobacteria|o__Propionibacteriales|f__Propionibacteriaceae|g__Acidipropionibacterium|s__Acidipropionibacterium acidipropionici	Acidipropionibacterium acidipropionici	0.01	1382	1377	S
80867	d__Bacteria|p__Proteobacteria|c__Betaproteobacteria|o__Burkholderiales|f__Comamonadaceae|g__Acidovorax|s__Acidovorax avenae	Acidovorax avenae	0.01	1381	0	S
80870	d__Bacteria|p__Proteobacteria|c__Betaproteobacteria|o__Burkholderiales|f__Comamonadaceae|g__Acidovorax|s__Acidovorax avenae|t__Acidovorax avenae subsp. avenae	Acidovorax avenae subsp. avenae	0.01	1381	1377	S1
699182	d__Viruses|f__Reoviridae|g__Mimoreovirus	Mimoreovirus	0.01	1380	0	G
338781	d__Viruses|f__Reoviridae|g__Mimoreovirus|s__Micromonas pusilla reovirus	Micromonas pusilla reovirus	0.01	1380	1380	S
264697	d__Bacteria|p__Firmicutes|c__Bacilli|o__Bacillales|f__Bacillaceae|g__Bacillus|s__Bacillus muralis	Bacillus muralis	0.01	1379	1379	S
33967	d__Bacteria|p__Firmicutes|c__Bacilli|o__Lactobacillales|f__Leuconostocaceae|g__Leuconostoc|s__Leuconostoc mesenteroides|t__Leuconostoc mesenteroides subsp. mesenteroides	Leuconostoc mesenteroides subsp. mesenteroides	0.01	1379	1369	S1
2546359	d__Bacteria|p__Cyanobacteria|o__Chroococcales|f__Aphanothecaceae|g__Gloeothece|s__Gloeothece verrucosa	Gloeothece verrucosa	0.01	1376	0	S
497965	d__Bacteria|p__Cyanobacteria|o__Chroococcales|f__Aphanothecaceae|g__Gloeothece|s__Gloeothece verrucosa|t__Gloeothece verrucosa PCC 7822	Gloeothece verrucosa PCC 7822	0.01	1376	1376	S1
1493872	d__Bacteria|p__Bacteroidetes|c__Flavobacteriia|o__Flavobacteriales|f__Flavobacteriaceae|g__Chryseobacterium|s__Chryseobacterium shandongense	Chryseobacterium shandongense	0.01	1375	1375	S
129394	d__Bacteria|p__Proteobacteria|c__Gammaproteobacteria|o__Xanthomonadales|f__Xanthomonadaceae|g__Xanthomonas|s__Xanthomonas oryzae|t__Xanthomonas oryzae pv. oryzicola	Xanthomonas oryzae pv. oryzicola	0.01	1374	1370	S1
1913605	d__Viruses|p__Negarnaviricota|c__Monjiviricetes|o__Mononegavirales|f__Rhabdoviridae|g__Dichorhavirus	Dichorhavirus	0.01	1374	0	G
1250520	d__Bacteria|p__Proteobacteria|c__Gammaproteobacteria|o__Enterobacterales|f__Enterobacteriaceae|g__Klebsiella|s__Klebsiella pneumoniae|t__Klebsiella pneumoniae RYC492	Klebsiella pneumoniae RYC492	0.01	1373	1373	S1
1795043	d__Bacteria|p__Proteobacteria|c__Betaproteobacteria|o__Burkholderiales|f__Burkholderiaceae|g__Burkholderia|s__Burkholderia sp. PAMC 26561	Burkholderia sp. PAMC 26561	0.01	1373	1373	S
1217416	d__Bacteria|p__Proteobacteria|c__Gammaproteobacteria|o__Cellvibrionales|f__Halieaceae|g__Halioglobus	Halioglobus	0.01	1366	1	G
479832	d__Bacteria|p__Firmicutes|c__Clostridia|o__Clostridiales|f__Peptostreptococcaceae|g__Clostridioides|s__Clostridioides difficile|t__Clostridioides difficile QCD-76w55	Clostridioides difficile QCD-76w55	0.01	1366	1366	S1
156208	d__Viruses|f__Potyviridae|g__Macluravirus	Macluravirus	0.01	1366	0	G
40041	d__Bacteria|p__Firmicutes|c__Bacilli|o__Lactobacillales|f__Streptococcaceae|g__Streptococcus|s__Streptococcus equi|t__Streptococcus equi subsp. zooepidemicus	Streptococcus equi subsp. zooepidemicus	0.01	1363	1356	S1
11007	d__Viruses|f__Totiviridae|g__Totivirus	Totivirus	0.01	1360	0	G
1754	d__Bacteria|p__Firmicutes|c__Clostridia|o__Thermoanaerobacterales|f__Thermoanaerobacteraceae|g__Thermoanaerobacter	Thermoanaerobacter	0.01	1357	1021	G
674	d__Bacteria|p__Proteobacteria|c__Gammaproteobacteria|o__Vibrionales|f__Vibrionaceae|g__Vibrio|s__Vibrio mimicus	Vibrio mimicus	0.01	1355	1355	S
186886	d__Viruses|f__Virgaviridae|g__Pomovirus	Pomovirus	0.01	1355	0	G
1923321	d__Viruses|s__Hubei unio douglasiae virus 1	Hubei unio douglasiae virus 1	0.01	1354	1354	S
1408	d__Bacteria|p__Firmicutes|c__Bacilli|o__Bacillales|f__Bacillaceae|g__Bacillus|s__Bacillus pumilus	Bacillus pumilus	0.01	1352	1351	S
82986	d__Bacteria|p__Proteobacteria|c__Gammaproteobacteria|o__Enterobacterales|f__Erwiniaceae|g__Tatumella	Tatumella	0.01	1345	1	G
1147	d__Bacteria|p__Cyanobacteria|o__Synechococcales|f__Merismopediaceae|g__Synechocystis|s__Synechocystis sp. PCC 6714	Synechocystis sp. PCC 6714	0.01	1345	1345	S
1126	d__Bacteria|p__Cyanobacteria|o__Chroococcales|f__Microcystaceae|g__Microcystis|s__Microcystis aeruginosa	Microcystis aeruginosa	0.01	1345	271	S
1892263	d__Bacteria|p__Cyanobacteria|o__Nostocales|f__Hapalosiphonaceae	Hapalosiphonaceae	0.01	1344	0	F
1190	d__Bacteria|p__Cyanobacteria|o__Nostocales|f__Hapalosiphonaceae|g__Fischerella	Fischerella	0.01	1344	0	G
32049	d__Bacteria|p__Cyanobacteria|o__Synechococcales|f__Synechococcaceae|g__Synechococcus|s__Synechococcus sp. PCC 7002	Synechococcus sp. PCC 7002	0.01	1344	1344	S
290174	d__Bacteria|p__Bacteroidetes|c__Flavobacteriia|o__Flavobacteriales|f__Flavobacteriaceae|g__Aquimarina	Aquimarina	0.01	1340	0	G
1158459	d__Bacteria|p__Proteobacteria|c__Gammaproteobacteria|o__Enterobacterales|f__Enterobacteriaceae|g__Kosakonia|s__Kosakonia sacchari	Kosakonia sacchari	0.01	1337	792	S
35320	d__Viruses|p__Negarnaviricota|c__Ellioviricetes|o__Bunyavirales|f__Peribunyaviridae|g__Orthobunyavirus|s__Turlock orthobunyavirus	Turlock orthobunyavirus	0.01	1335	0	S
552554	d__Viruses|p__Negarnaviricota|c__Ellioviricetes|o__Bunyavirales|f__Peribunyaviridae|g__Orthobunyavirus|s__Turlock orthobunyavirus|t__Umbre virus	Umbre virus	0.01	1335	1335	S1
332246	d__Archaea|p__Euryarchaeota|c__Halobacteria|o__Halobacteriales|f__Halobacteriaceae|g__Halalkalicoccus	Halalkalicoccus	0.01	1334	0	G
413810	d__Archaea|p__Euryarchaeota|c__Halobacteria|o__Halobacteriales|f__Halobacteriaceae|g__Halalkalicoccus|s__Halalkalicoccus jeotgali	Halalkalicoccus jeotgali	0.01	1334	0	S
795797	d__Archaea|p__Euryarchaeota|c__Halobacteria|o__Halobacteriales|f__Halobacteriaceae|g__Halalkalicoccus|s__Halalkalicoccus jeotgali|t__Halalkalicoccus jeotgali B3	Halalkalicoccus jeotgali B3	0.01	1334	1334	S1
1443893	d__Bacteria|p__Actinobacteria|c__Actinobacteria|o__Corynebacteriales|f__Nocardiaceae|g__Rhodococcus|s__Rhodococcus fascians|t__Rhodococcus fascians A21d2	Rhodococcus fascians A21d2	0.01	1331	1331	S1
1922240	d__Viruses|f__Sarthroviridae	Sarthroviridae	0.01	1331	0	F
1922241	d__Viruses|f__Sarthroviridae|g__Macronovirus	Macronovirus	0.01	1331	0	G
1922242	d__Viruses|f__Sarthroviridae|g__Macronovirus|s__Macrobrachium satellite virus 1	Macrobrachium satellite virus 1	0.01	1331	0	S
230604	d__Viruses|f__Sarthroviridae|g__Macronovirus|s__Macrobrachium satellite virus 1|t__Extra small virus	Extra small virus	0.01	1331	1331	S1
95818	d__Bacteria|p__Candidatus Saccharibacteria	Candidatus Saccharibacteria	0.01	1330	252	P
2246	d__Archaea|p__Euryarchaeota|c__Halobacteria|o__Haloferacales|f__Haloferacaceae|g__Haloferax|s__Haloferax volcanii	Haloferax volcanii	0.01	1330	0	S
309800	d__Archaea|p__Euryarchaeota|c__Halobacteria|o__Haloferacales|f__Haloferacaceae|g__Haloferax|s__Haloferax volcanii|t__Haloferax volcanii DS2	Haloferax volcanii DS2	0.01	1330	1330	S1
105219	d__Bacteria|p__Proteobacteria|c__Betaproteobacteria|o__Burkholderiales|f__Burkholderiaceae|g__Ralstonia|s__Ralstonia mannitolilytica	Ralstonia mannitolilytica	0.01	1329	1329	S
153948	d__Bacteria|p__Proteobacteria|c__Betaproteobacteria|o__Nitrosomonadales|f__Nitrosomonadaceae|g__Nitrosomonas|s__Nitrosomonas sp. AL212	Nitrosomonas sp. AL212	0.01	1329	1329	S
120652	d__Bacteria|p__Proteobacteria|c__Alphaproteobacteria|o__Rhizobiales|f__Beijerinckiaceae|g__Methylocella	Methylocella	0.01	1327	1	G
1895000	d__Viruses|s__Sclerotium hydrophilum virus 1	Sclerotium hydrophilum virus 1	0.01	1327	1327	S
1596	d__Bacteria|p__Firmicutes|c__Bacilli|o__Lactobacillales|f__Lactobacillaceae|g__Lactobacillus|s__Lactobacillus gasseri	Lactobacillus gasseri	0.01	1326	368	S
374468	d__Eukaryota|k__Fungi|p__Ascomycota|c__Saccharomycetes|o__Saccharomycetales|f__Saccharomycetaceae|g__Nakaseomyces	Nakaseomyces	0.01	1325	0	G
5478	d__Eukaryota|k__Fungi|p__Ascomycota|c__Saccharomycetes|o__Saccharomycetales|f__Saccharomycetaceae|g__Nakaseomyces|s__[Candida] glabrata	[Candida] glabrata	0.01	1325	1325	S
1503055	d__Bacteria|p__Proteobacteria|c__Betaproteobacteria|o__Burkholderiales|f__Burkholderiaceae|g__Burkholderia|s__Burkholderia territorii	Burkholderia territorii	0.01	1322	1322	S
1511083	d__Viruses|p__Negarnaviricota|c__Insthoviricetes|o__Articulavirales|f__Orthomyxoviridae|g__Deltainfluenzavirus	Deltainfluenzavirus	0.01	1320	0	G
1511084	d__Viruses|p__Negarnaviricota|c__Insthoviricetes|o__Articulavirales|f__Orthomyxoviridae|g__Deltainfluenzavirus|s__Influenza D virus	Influenza D virus	0.01	1320	0	S
1173138	d__Viruses|p__Negarnaviricota|c__Insthoviricetes|o__Articulavirales|f__Orthomyxoviridae|g__Deltainfluenzavirus|s__Influenza D virus|t__Influenza D virus (D/swine/Oklahoma/1334/2011)	Influenza D virus (D/swine/Oklahoma/1334/2011)	0.01	1320	1320	S1
1809055	d__Bacteria|p__Proteobacteria|c__Gammaproteobacteria|o__Pseudomonadales|f__Moraxellaceae|g__Acinetobacter|s__Acinetobacter sp. DUT-2	Acinetobacter sp. DUT-2	0.01	1319	1319	S
1922878	d__Viruses|s__Hubei diptera virus 17	Hubei diptera virus 17	0.01	1318	1318	S
286130	d__Bacteria|p__Proteobacteria|c__Epsilonproteobacteria|o__Campylobacterales|f__Helicobacteraceae|g__Sulfuricurvum	Sulfuricurvum	0.01	1317	0	G
148813	d__Bacteria|p__Proteobacteria|c__Epsilonproteobacteria|o__Campylobacterales|f__Helicobacteraceae|g__Sulfuricurvum|s__Sulfuricurvum kujiense	Sulfuricurvum kujiense	0.01	1317	0	S
709032	d__Bacteria|p__Proteobacteria|c__Epsilonproteobacteria|o__Campylobacterales|f__Helicobacteraceae|g__Sulfuricurvum|s__Sulfuricurvum kujiense|t__Sulfuricurvum kujiense DSM 16994	Sulfuricurvum kujiense DSM 16994	0.01	1317	1317	S1
76831	d__Bacteria|p__Bacteroidetes|c__Flavobacteriia|o__Flavobacteriales|f__Flavobacteriaceae|g__Myroides	Myroides	0.01	1316	404	G
33945	d__Bacteria|p__Firmicutes|c__Bacilli|o__Lactobacillales|f__Enterococcaceae|g__Enterococcus|s__Enterococcus avium	Enterococcus avium	0.01	1315	1315	S
1730	d__Bacteria|p__Firmicutes|c__Clostridia|o__Clostridiales|f__Eubacteriaceae|g__Eubacterium	Eubacterium	0.01	1315	405	G
1327988	d__Bacteria|p__Firmicutes|c__Bacilli|o__Lactobacillales|f__Lactobacillaceae|g__Lactobacillus|s__Lactobacillus plantarum|t__Lactobacillus plantarum 16	Lactobacillus plantarum 16	0.01	1314	1314	S1
980427	d__Bacteria|p__Deinococcus-Thermus|c__Deinococci|o__Deinococcales|f__Deinococcaceae|g__Deinococcus|s__Deinococcus wulumuqiensis	Deinococcus wulumuqiensis	0.01	1314	618	S
1918540	d__Bacteria|p__Bacteroidetes|c__Bacteroidia|o__Bacteroidales|f__Muribaculaceae|g__Muribaculum	Muribaculum	0.01	1313	6	G
6035	d__Eukaryota|k__Fungi|p__Microsporidia|f__Unikaryonidae|g__Encephalitozoon|s__Encephalitozoon cuniculi	Encephalitozoon cuniculi	0.01	1313	0	S
284813	d__Eukaryota|k__Fungi|p__Microsporidia|f__Unikaryonidae|g__Encephalitozoon|s__Encephalitozoon cuniculi|t__Encephalitozoon cuniculi GB-M1	Encephalitozoon cuniculi GB-M1	0.01	1313	1313	S1
34038	d__Bacteria|p__Proteobacteria|c__Gammaproteobacteria|o__Enterobacterales|f__Yersiniaceae|g__Rahnella|s__Rahnella aquatilis	Rahnella aquatilis	0.01	1308	236	S
439334	d__Bacteria|p__Actinobacteria|c__Actinobacteria|o__Corynebacteriales|f__Mycobacteriaceae|g__Mycobacterium|s__Mycobacterium avium|t__Mycobacterium avium subsp. hominissuis	Mycobacterium avium subsp. hominissuis	0.01	1307	1185	S1
1921002	d__Bacteria|p__Proteobacteria|c__Alphaproteobacteria|o__Holosporales	Holosporales	0.01	1304	0	O
27288	d__Eukaryota|k__Fungi|p__Ascomycota|c__Saccharomycetes|o__Saccharomycetales|f__Saccharomycetaceae|g__Naumovozyma|s__Naumovozyma castellii	Naumovozyma castellii	0.01	1303	0	S
1064592	d__Eukaryota|k__Fungi|p__Ascomycota|c__Saccharomycetes|o__Saccharomycetales|f__Saccharomycetaceae|g__Naumovozyma|s__Naumovozyma castellii|t__Naumovozyma castellii CBS 4309	Naumovozyma castellii CBS 4309	0.01	1303	1303	S1
779	d__Bacteria|p__Proteobacteria|c__Alphaproteobacteria|o__Rickettsiales|f__Anaplasmataceae|g__Ehrlichia|s__Ehrlichia ruminantium	Ehrlichia ruminantium	0.01	1301	979	S
53345	d__Bacteria|p__Firmicutes|c__Bacilli|o__Lactobacillales|f__Enterococcaceae|g__Enterococcus|s__Enterococcus durans	Enterococcus durans	0.01	1301	1301	S
164514	d__Bacteria|p__Bacteroidetes|c__Flavobacteriia|o__Flavobacteriales|f__Blattabacteriaceae|g__Blattabacterium|s__Blattabacterium punctulatus	Blattabacterium punctulatus	0.01	1300	1251	S
2217913	d__Bacteria|p__Proteobacteria|c__Betaproteobacteria|o__Burkholderiales|f__Burkholderiaceae|g__Burkholderia|s__Burkholderia sp. JP2-270	Burkholderia sp. JP2-270	0.01	1298	1298	S
697331	d__Bacteria|p__Proteobacteria|c__Gammaproteobacteria|o__Pasteurellales|f__Pasteurellaceae|g__Basfia	Basfia	0.01	1297	0	G
157673	d__Bacteria|p__Proteobacteria|c__Gammaproteobacteria|o__Pasteurellales|f__Pasteurellaceae|g__Basfia|s__[Mannheimia] succiniciproducens	[Mannheimia] succiniciproducens	0.01	1297	0	S
221988	d__Bacteria|p__Proteobacteria|c__Gammaproteobacteria|o__Pasteurellales|f__Pasteurellaceae|g__Basfia|s__[Mannheimia] succiniciproducens|t__[Mannheimia] succiniciproducens MBEL55E	[Mannheimia] succiniciproducens MBEL55E	0.01	1297	1297	S1
1176649	d__Bacteria|p__Proteobacteria|c__Alphaproteobacteria|o__Rhizobiales|f__Rhizobiaceae|g__Agrobacterium|s__Agrobacterium fabrum	Agrobacterium fabrum	0.01	1297	949	S
136609	d__Bacteria|p__Firmicutes|c__Bacilli|o__Lactobacillales|f__Leuconostocaceae|g__Leuconostoc|s__Leuconostoc kimchii	Leuconostoc kimchii	0.01	1296	388	S
1621534	d__Bacteria|p__Proteobacteria|c__Gammaproteobacteria|o__Alteromonadales|f__Alteromonadaceae|g__Paraglaciecola	Paraglaciecola	0.01	1295	1	G
92942	d__Bacteria|p__Cyanobacteria|o__Nostocales|f__Nostocaceae|g__Nostoc|s__Nostoc linckia	Nostoc linckia	0.01	1291	0	S
1091006	d__Bacteria|p__Cyanobacteria|o__Nostocales|f__Nostocaceae|g__Nostoc|s__Nostoc linckia|t__Nostoc linckia NIES-25	Nostoc linckia NIES-25	0.01	1291	1291	S1
374106	d__Bacteria|p__Proteobacteria|c__Epsilonproteobacteria|o__Campylobacterales|f__Campylobacteraceae|g__Campylobacter|s__Campylobacter cuniculorum	Campylobacter cuniculorum	0.01	1290	0	S
1121267	d__Bacteria|p__Proteobacteria|c__Epsilonproteobacteria|o__Campylobacterales|f__Campylobacteraceae|g__Campylobacter|s__Campylobacter cuniculorum|t__Campylobacter cuniculorum DSM 23162 = LMG 24588	Campylobacter cuniculorum DSM 23162 = LMG 24588	0.01	1290	1290	S1
143222	d__Bacteria|p__Bacteroidetes|c__Flavobacteriia|o__Flavobacteriales|f__Flavobacteriaceae|g__Salegentibacter	Salegentibacter	0.01	1290	3	G
40058	d__Viruses|f__Reoviridae|g__Orbivirus|s__Orungo virus	Orungo virus	0.01	1290	1290	S
1285596	d__Viruses|f__Megabirnaviridae	Megabirnaviridae	0.01	1290	0	F
1285597	d__Viruses|f__Megabirnaviridae|g__Megabirnavirus	Megabirnavirus	0.01	1290	0	G
1579	d__Bacteria|p__Firmicutes|c__Bacilli|o__Lactobacillales|f__Lactobacillaceae|g__Lactobacillus|s__Lactobacillus acidophilus	Lactobacillus acidophilus	0.01	1289	1288	S
2026189	d__Bacteria|p__Firmicutes|c__Bacilli|o__Bacillales|f__Bacillaceae|g__Bacillus|s__Bacillus albus	Bacillus albus	0.01	1288	1288	S
675073	d__Viruses|o__Picornavirales|f__Secoviridae|g__Torradovirus	Torradovirus	0.01	1287	0	G
696485	d__Bacteria|p__Proteobacteria|c__Gammaproteobacteria|o__Vibrionales|f__Vibrionaceae|g__Vibrio|s__Vibrio owensii	Vibrio owensii	0.01	1286	1286	S
3027	d__Eukaryota|c__Cryptophyceae	Cryptophyceae	0.01	1285	0	C
33990	d__Bacteria|p__Proteobacteria|c__Alphaproteobacteria|o__Rickettsiales|f__Rickettsiaceae|g__Rickettsia|s__Rickettsia bellii	Rickettsia bellii	0.01	1284	1175	S
1643678	d__Archaea|p__Thaumarchaeota|c__Nitrososphaeria	Nitrososphaeria	0.01	1284	0	C
12330	d__Viruses|p__Negarnaviricota|c__Ellioviricetes|o__Bunyavirales|f__Phenuiviridae|g__Tenuivirus|s__Maize stripe tenuivirus	Maize stripe tenuivirus	0.01	1283	1283	S
37733	d__Viruses|f__Bromoviridae|g__Ilarvirus|s__Prunus necrotic ringspot virus	Prunus necrotic ringspot virus	0.01	1281	1281	S
788	d__Bacteria|p__Proteobacteria|c__Alphaproteobacteria|o__Rickettsiales|f__Rickettsiaceae|g__Rickettsia|s__Rickettsia canadensis	Rickettsia canadensis	0.01	1279	463	S
43770	d__Bacteria|p__Actinobacteria|c__Actinobacteria|o__Corynebacteriales|f__Corynebacteriaceae|g__Corynebacterium|s__Corynebacterium striatum	Corynebacterium striatum	0.01	1279	1279	S
39749	d__Viruses|f__Hypoviridae|g__Hypovirus	Hypovirus	0.01	1279	0	G
34073	d__Bacteria|p__Proteobacteria|c__Betaproteobacteria|o__Burkholderiales|f__Comamonadaceae|g__Variovorax|s__Variovorax paradoxus	Variovorax paradoxus	0.01	1278	328	S
300	d__Bacteria|p__Proteobacteria|c__Gammaproteobacteria|o__Pseudomonadales|f__Pseudomonadaceae|g__Pseudomonas|s__Pseudomonas mendocina	Pseudomonas mendocina	0.01	1276	607	S
1335	d__Bacteria|p__Firmicutes|c__Bacilli|o__Lactobacillales|f__Streptococcaceae|g__Streptococcus|s__Streptococcus equinus	Streptococcus equinus	0.01	1276	1276	S
664962	d__Bacteria|p__Proteobacteria|c__Alphaproteobacteria|o__Rhodospirillales|f__Rhodospirillaceae|g__Azospirillum|s__Azospirillum sp. TSH58	Azospirillum sp. TSH58	0.01	1275	1275	S
1649486	d__Bacteria|p__Proteobacteria|c__Alphaproteobacteria|o__Sphingomonadales|f__Sphingomonadaceae|g__Rhizorhabdus	Rhizorhabdus	0.01	1275	0	G
1850238	d__Bacteria|p__Proteobacteria|c__Alphaproteobacteria|o__Sphingomonadales|f__Sphingomonadaceae|g__Rhizorhabdus|s__Rhizorhabdus dicambivorans	Rhizorhabdus dicambivorans	0.01	1275	1275	S
1729720	d__Bacteria|p__Bacteroidetes|c__Flavobacteriia|o__Flavobacteriales|f__Flavobacteriaceae|g__Salegentibacter|s__Salegentibacter sp. T436	Salegentibacter sp. T436	0.01	1274	1274	S
1653395	d__Viruses|p__Negarnaviricota|c__Ellioviricetes|o__Bunyavirales|f__Arenaviridae|g__Reptarenavirus	Reptarenavirus	0.01	1274	1	G
51330	d__Viruses|f__Closteroviridae|g__Crinivirus|s__Cucurbit yellow stunting disorder virus	Cucurbit yellow stunting disorder virus	0.01	1274	1274	S
85413	d__Bacteria|p__Proteobacteria|c__Alphaproteobacteria|o__Rhizobiales|f__Bradyrhizobiaceae|g__Bosea	Bosea	0.01	1273	0	G
2499614	d__Viruses|o__Nidovirales|f__Arteriviridae|g__Etaarterivirus	Etaarterivirus	0.01	1273	0	G
2501969	d__Viruses|o__Nidovirales|f__Arteriviridae|g__Etaarterivirus|s__Etaarterivirus ugarco 1	Etaarterivirus ugarco 1	0.01	1273	0	S
1936072	d__Viruses|o__Nidovirales|f__Arteriviridae|g__Etaarterivirus|s__Etaarterivirus ugarco 1|t__Kibale red colobus virus 2	Kibale red colobus virus 2	0.01	1273	1273	S1
1330069	d__Viruses|o__Picornavirales|f__Picornaviridae|g__Megrivirus	Megrivirus	0.01	1272	0	G
54304	d__Bacteria|p__Cyanobacteria|o__Oscillatoriales|f__Microcoleaceae|g__Planktothrix	Planktothrix	0.01	1271	0	G
1160	d__Bacteria|p__Cyanobacteria|o__Oscillatoriales|f__Microcoleaceae|g__Planktothrix|s__Planktothrix agardhii	Planktothrix agardhii	0.01	1271	0	S
388467	d__Bacteria|p__Cyanobacteria|o__Oscillatoriales|f__Microcoleaceae|g__Planktothrix|s__Planktothrix agardhii|t__Planktothrix agardhii NIVA-CYA 126/8	Planktothrix agardhii NIVA-CYA 126/8	0.01	1271	1271	S1
311982	d__Bacteria|p__Actinobacteria|c__Actinobacteria|o__Streptomycetales|f__Streptomycetaceae|g__Streptomyces|s__Streptomyces hygroscopicus|t__Streptomyces hygroscopicus subsp. jinggangensis	Streptomyces hygroscopicus subsp. jinggangensis	0.01	1270	1245	S1
1481923	d__Bacteria|p__Proteobacteria|c__Gammaproteobacteria|o__Vibrionales|f__Vibrionaceae|g__Vibrio|s__Vibrio astriarenae	Vibrio astriarenae	0.01	1269	1269	S
450	d__Bacteria|p__Proteobacteria|c__Gammaproteobacteria|o__Legionellales|f__Legionellaceae|g__Legionella|s__Legionella longbeachae	Legionella longbeachae	0.01	1269	1178	S
386891	d__Bacteria|p__Proteobacteria|c__Gammaproteobacteria|o__Pseudomonadales|f__Moraxellaceae|g__Moraxella|s__Moraxella bovoculi	Moraxella bovoculi	0.01	1268	1268	S
1890429	d__Bacteria|p__Cyanobacteria|o__Synechococcales|f__Acaryochloridaceae	Acaryochloridaceae	0.01	1266	0	F
155977	d__Bacteria|p__Cyanobacteria|o__Synechococcales|f__Acaryochloridaceae|g__Acaryochloris	Acaryochloris	0.01	1266	0	G
155978	d__Bacteria|p__Cyanobacteria|o__Synechococcales|f__Acaryochloridaceae|g__Acaryochloris|s__Acaryochloris marina	Acaryochloris marina	0.01	1266	0	S
329726	d__Bacteria|p__Cyanobacteria|o__Synechococcales|f__Acaryochloridaceae|g__Acaryochloris|s__Acaryochloris marina|t__Acaryochloris marina MBIC11017	Acaryochloris marina MBIC11017	0.01	1266	1266	S1
361177	d__Bacteria|p__Proteobacteria|c__Alphaproteobacteria|o__Sphingomonadales|f__Erythrobacteraceae|g__Altererythrobacter	Altererythrobacter	0.01	1264	0	G
2704463	d__Bacteria|p__Firmicutes|c__Bacilli|o__Bacillales|f__Paenibacillaceae|g__Paenibacillus|s__Paenibacillus sp. 14171R-81	Paenibacillus sp. 14171R-81	0.01	1258	1258	S
1868215	d__Viruses|p__Negarnaviricota|c__Monjiviricetes|o__Mononegavirales|f__Pneumoviridae|g__Orthopneumovirus	Orthopneumovirus	0.01	1258	0	G
66271	d__Bacteria|p__Proteobacteria|c__Gammaproteobacteria|o__Enterobacterales|f__Erwiniaceae|g__Pantoea|s__Pantoea stewartii|t__Pantoea stewartii subsp. stewartii	Pantoea stewartii subsp. stewartii	0.01	1257	0	S1
33057	d__Bacteria|p__Proteobacteria|c__Betaproteobacteria|o__Rhodocyclales|f__Zoogloeaceae|g__Thauera	Thauera	0.01	1256	95	G
233055	d__Bacteria|p__Firmicutes|c__Clostridia|o__Clostridiales|f__Peptococcaceae|g__Desulfitobacterium|s__Desulfitobacterium dichloroeliminans	Desulfitobacterium dichloroeliminans	0.01	1256	0	S
871963	d__Bacteria|p__Firmicutes|c__Clostridia|o__Clostridiales|f__Peptococcaceae|g__Desulfitobacterium|s__Desulfitobacterium dichloroeliminans|t__Desulfitobacterium dichloroeliminans LMG P-21439	Desulfitobacterium dichloroeliminans LMG P-21439	0.01	1256	1256	S1
170861	d__Archaea|p__Euryarchaeota|c__Methanomicrobia|o__Methanosarcinales|f__Methanosarcinaceae|g__Methanosarcina|s__Methanosarcina lacustris	Methanosarcina lacustris	0.01	1254	0	S
1434111	d__Archaea|p__Euryarchaeota|c__Methanomicrobia|o__Methanosarcinales|f__Methanosarcinaceae|g__Methanosarcina|s__Methanosarcina lacustris|t__Methanosarcina lacustris Z-7289	Methanosarcina lacustris Z-7289	0.01	1254	1254	S1
675	d__Bacteria|p__Proteobacteria|c__Gammaproteobacteria|o__Vibrionales|f__Vibrionaceae|g__Vibrio|s__Vibrio cincinnatiensis	Vibrio cincinnatiensis	0.01	1253	1253	S
652764	d__Bacteria|p__Proteobacteria|c__Alphaproteobacteria|o__Rhodospirillales|f__Rhodospirillaceae|g__Azospirillum|s__Azospirillum sp. TSH100	Azospirillum sp. TSH100	0.01	1253	1253	S
69657	d__Bacteria|p__Proteobacteria|c__Alphaproteobacteria|o__Rhodobacterales|f__Hyphomonadaceae	Hyphomonadaceae	0.01	1252	0	F
27289	d__Eukaryota|k__Fungi|p__Ascomycota|c__Saccharomycetes|o__Saccharomycetales|f__Saccharomycetaceae|g__Naumovozyma|s__Naumovozyma dairenensis	Naumovozyma dairenensis	0.01	1251	0	S
1071378	d__Eukaryota|k__Fungi|p__Ascomycota|c__Saccharomycetes|o__Saccharomycetales|f__Saccharomycetaceae|g__Naumovozyma|s__Naumovozyma dairenensis|t__Naumovozyma dairenensis CBS 421	Naumovozyma dairenensis CBS 421	0.01	1251	1251	S1
1270	d__Bacteria|p__Actinobacteria|c__Actinobacteria|o__Micrococcales|f__Micrococcaceae|g__Micrococcus|s__Micrococcus luteus	Micrococcus luteus	0.01	1250	1246	S
1869241	d__Bacteria|p__Cyanobacteria|o__Nostocales|f__Nostocaceae|g__Nostoc|s__Nostoc sp. CENA543	Nostoc sp. CENA543	0.01	1249	1249	S
1933291	d__Viruses|p__Negarnaviricota|c__Ellioviricetes|o__Bunyavirales|f__Peribunyaviridae|g__Orthobunyavirus|s__Madrid orthobunyavirus	Madrid orthobunyavirus	0.01	1249	0	S
348013	d__Viruses|p__Negarnaviricota|c__Ellioviricetes|o__Bunyavirales|f__Peribunyaviridae|g__Orthobunyavirus|s__Madrid orthobunyavirus|t__Madrid virus	Madrid virus	0.01	1249	1249	S1
1421	d__Bacteria|p__Firmicutes|c__Bacilli|o__Bacillales|f__Bacillaceae|g__Lysinibacillus|s__Lysinibacillus sphaericus	Lysinibacillus sphaericus	0.01	1247	1240	S
214473	d__Bacteria|p__Firmicutes|c__Bacilli|o__Bacillales|f__Staphylococcaceae|g__Staphylococcus|s__Staphylococcus nepalensis	Staphylococcus nepalensis	0.01	1247	1247	S
55518	d__Bacteria|p__Proteobacteria|c__Alphaproteobacteria|o__Rhodospirillales|f__Rhodospirillaceae|g__Magnetospirillum|s__Magnetospirillum gryphiswaldense	Magnetospirillum gryphiswaldense	0.01	1245	746	S
715	d__Bacteria|p__Proteobacteria|c__Gammaproteobacteria|o__Pasteurellales|f__Pasteurellaceae|g__Actinobacillus|s__Actinobacillus pleuropneumoniae	Actinobacillus pleuropneumoniae	0.01	1244	975	S
186457	d__Viruses|f__Tombusviridae|g__Aureusvirus	Aureusvirus	0.01	1244	0	G
135617	d__Bacteria|p__Proteobacteria|c__Gammaproteobacteria|o__Thiotrichales|f__Thiotrichaceae	Thiotrichaceae	0.01	1242	0	F
196082	d__Bacteria|p__Actinobacteria|c__Actinobacteria|o__Bifidobacteriales|f__Bifidobacteriaceae|g__Parascardovia	Parascardovia	0.01	1242	0	G
78258	d__Bacteria|p__Actinobacteria|c__Actinobacteria|o__Bifidobacteriales|f__Bifidobacteriaceae|g__Parascardovia|s__Parascardovia denticolens	Parascardovia denticolens	0.01	1242	0	S
864564	d__Bacteria|p__Actinobacteria|c__Actinobacteria|o__Bifidobacteriales|f__Bifidobacteriaceae|g__Parascardovia|s__Parascardovia denticolens|t__Parascardovia denticolens DSM 10105 = JCM 12538	Parascardovia denticolens DSM 10105 = JCM 12538	0.01	1242	1242	S1
37332	d__Bacteria|p__Actinobacteria|c__Actinobacteria|o__Corynebacteriales|f__Nocardiaceae|g__Nocardia|s__Nocardia seriolae	Nocardia seriolae	0.01	1241	1241	S
466152	d__Bacteria|p__Planctomycetes|c__Planctomycetia|o__Isosphaerales|f__Isosphaeraceae|g__Singulisphaera	Singulisphaera	0.01	1241	0	G
466153	d__Bacteria|p__Planctomycetes|c__Planctomycetia|o__Isosphaerales|f__Isosphaeraceae|g__Singulisphaera|s__Singulisphaera acidiphila	Singulisphaera acidiphila	0.01	1241	0	S
886293	d__Bacteria|p__Planctomycetes|c__Planctomycetia|o__Isosphaerales|f__Isosphaeraceae|g__Singulisphaera|s__Singulisphaera acidiphila|t__Singulisphaera acidiphila DSM 18658	Singulisphaera acidiphila DSM 18658	0.01	1241	1241	S1
2099789	d__Bacteria|p__Firmicutes|c__Bacilli|o__Lactobacillales|f__Lactobacillaceae|g__Lactobacillus|s__Lactobacillus sp. CBA3606	Lactobacillus sp. CBA3606	0.01	1239	1239	S
1914293	d__Viruses|o__Tymovirales|f__Betaflexiviridae|g__Divavirus	Divavirus	0.01	1238	0	G
1581557	d__Bacteria|p__Proteobacteria|c__Betaproteobacteria|o__Nitrosomonadales|f__Methylophilaceae|g__Candidatus Methylopumilus|s__Candidatus Methylopumilus planktonicus	Candidatus Methylopumilus planktonicus	0.01	1236	1236	S
12471	d__Viruses|f__Solemoviridae|g__Sobemovirus|s__Solanum nodiflorum mottle virus	Solanum nodiflorum mottle virus	0.01	1235	1235	S
227873	d__Bacteria|p__Proteobacteria|c__Alphaproteobacteria|o__Rhodobacterales|f__Rhodobacteraceae|g__Pannonibacter	Pannonibacter	0.01	1234	0	G
121719	d__Bacteria|p__Proteobacteria|c__Alphaproteobacteria|o__Rhodobacterales|f__Rhodobacteraceae|g__Pannonibacter|s__Pannonibacter phragmitetus	Pannonibacter phragmitetus	0.01	1234	720	S
342113	d__Bacteria|p__Proteobacteria|c__Betaproteobacteria|o__Burkholderiales|f__Burkholderiaceae|g__Burkholderia|s__Burkholderia oklahomensis	Burkholderia oklahomensis	0.01	1232	1193	S
89404	d__Bacteria|p__Proteobacteria|c__Gammaproteobacteria|o__Alteromonadales|f__Alteromonadaceae|g__Glaciecola	Glaciecola	0.01	1230	0	G
935199	d__Bacteria|p__Actinobacteria|c__Actinobacteria|o__Corynebacteriales|f__Nocardiaceae|g__Rhodococcus|s__Rhodococcus sp. p52	Rhodococcus sp. p52	0.01	1230	1230	S
2018065	d__Bacteria|p__Proteobacteria|c__Alphaproteobacteria|o__Rhodospirillales|f__Acetobacteraceae|g__Roseomonas|s__Roseomonas sp. FDAARGOS_362	Roseomonas sp. FDAARGOS_362	0.01	1229	1229	S
204476	d__Bacteria|p__Proteobacteria|c__Alphaproteobacteria|o__Rhizobiales|f__Xanthobacteraceae|g__Labrys	Labrys	0.01	1228	0	G
376174	d__Bacteria|p__Proteobacteria|c__Alphaproteobacteria|o__Rhizobiales|f__Xanthobacteraceae|g__Labrys|s__Labrys neptuniae	Labrys neptuniae	0.01	1228	1228	S
45667	d__Bacteria|p__Firmicutes|c__Bacilli|o__Bacillales|f__Bacillaceae|g__Halobacillus	Halobacillus	0.01	1228	1	G
148447	d__Bacteria|p__Proteobacteria|c__Betaproteobacteria|o__Burkholderiales|f__Burkholderiaceae|g__Paraburkholderia|s__Paraburkholderia phymatum	Paraburkholderia phymatum	0.01	1226	0	S
391038	d__Bacteria|p__Proteobacteria|c__Betaproteobacteria|o__Burkholderiales|f__Burkholderiaceae|g__Paraburkholderia|s__Paraburkholderia phymatum|t__Paraburkholderia phymatum STM815	Paraburkholderia phymatum STM815	0.01	1226	1226	S1
1587509	d__Viruses|f__Chrysoviridae|g__Alphachrysovirus|s__Persea americana chrysovirus	Persea americana chrysovirus	0.01	1226	1226	S
1641402	d__Bacteria|p__Actinobacteria|c__Actinobacteria|o__Pseudonocardiales|f__Pseudonocardiaceae|g__Pseudonocardia|s__Pseudonocardia sp. HH130629-09	Pseudonocardia sp. HH130629-09	0.01	1224	1224	S
43767	d__Bacteria|p__Actinobacteria|c__Actinobacteria|o__Corynebacteriales|f__Nocardiaceae|g__Rhodococcus|s__Rhodococcus hoagii	Rhodococcus hoagii	0.01	1223	1169	S
1368616	d__Viruses|p__Negarnaviricota|c__Ellioviricetes|o__Bunyavirales|f__Peribunyaviridae|g__Orthobunyavirus|s__Brazoran virus	Brazoran virus	0.01	1223	1223	S
185954	d__Viruses|f__Reoviridae|g__Fijivirus|s__Mal de Rio Cuarto virus	Mal de Rio Cuarto virus	0.01	1221	1221	S
1001582	d__Bacteria|p__Firmicutes|c__Bacilli|o__Bacillales|f__Bacillaceae|g__Bacillus|s__Bacillus amyloliquefaciens|t__Bacillus amyloliquefaciens LL3	Bacillus amyloliquefaciens LL3	0.01	1220	1220	S1
200667	d__Bacteria|p__Bacteroidetes|c__Cytophagia|o__Cytophagales|f__Flammeovirgaceae	Flammeovirgaceae	0.01	1217	0	F
1980464	d__Viruses|p__Negarnaviricota|c__Ellioviricetes|o__Bunyavirales|f__Hantaviridae|g__Orthohantavirus|s__Cao Bang orthohantavirus	Cao Bang orthohantavirus	0.01	1215	1215	S
114729	d__Viruses|p__Negarnaviricota|c__Insthoviricetes|o__Articulavirales|f__Orthomyxoviridae|g__Alphainfluenzavirus|s__Influenza A virus|t__H2N2 subtype	H2N2 subtype	0.01	1215	0	S1
1609758	d__Bacteria|p__Proteobacteria|c__Alphaproteobacteria|o__Sphingomonadales|f__Sphingomonadaceae|g__Novosphingobium|s__Novosphingobium sp. P6W	Novosphingobium sp. P6W	0.01	1213	1213	S
1933880	d__Bacteria|p__Actinobacteria|c__Actinobacteria|o__Micrococcales|f__Micrococcaceae|g__Glutamicibacter|s__Glutamicibacter halophytocola	Glutamicibacter halophytocola	0.01	1213	1213	S
1581	d__Bacteria|p__Firmicutes|c__Bacilli|o__Lactobacillales|f__Lactobacillaceae|g__Lactobacillus|s__Lactobacillus buchneri	Lactobacillus buchneri	0.01	1212	653	S
1538075	d__Eukaryota|k__Fungi|p__Basidiomycota|c__Malasseziomycetes	Malasseziomycetes	0.01	1212	0	C
162474	d__Eukaryota|k__Fungi|p__Basidiomycota|c__Malasseziomycetes|o__Malasseziales	Malasseziales	0.01	1212	0	O
742845	d__Eukaryota|k__Fungi|p__Basidiomycota|c__Malasseziomycetes|o__Malasseziales|f__Malasseziaceae	Malasseziaceae	0.01	1212	0	F
55193	d__Eukaryota|k__Fungi|p__Basidiomycota|c__Malasseziomycetes|o__Malasseziales|f__Malasseziaceae|g__Malassezia	Malassezia	0.01	1212	0	G
76775	d__Eukaryota|k__Fungi|p__Basidiomycota|c__Malasseziomycetes|o__Malasseziales|f__Malasseziaceae|g__Malassezia|s__Malassezia restricta	Malassezia restricta	0.01	1212	1212	S
1416753	d__Bacteria|p__Proteobacteria|c__Alphaproteobacteria|o__Rhizobiales|f__Rhizobiaceae|g__Ensifer|s__Ensifer adhaerens|t__Ensifer adhaerens OV14	Ensifer adhaerens OV14	0.01	1211	1211	S1
2587853	d__Bacteria|p__Proteobacteria|c__Alphaproteobacteria|o__Rhodobacterales|f__Rhodobacteraceae|g__Ruegeria|s__Ruegeria sp. THAF33	Ruegeria sp. THAF33	0.01	1210	1210	S
337243	d__Archaea|p__Euryarchaeota|c__Halobacteria|o__Haloferacales|f__Halorubraceae|g__Halorubrum|s__Halorubrum ezzemoulense	Halorubrum ezzemoulense	0.01	1210	1210	S
1982880	d__Viruses|o__Caudovirales|f__Siphoviridae|g__Likavirus	Likavirus	0.01	1209	183	G
1901	d__Bacteria|p__Actinobacteria|c__Actinobacteria|o__Streptomycetales|f__Streptomycetaceae|g__Streptomyces|s__Streptomyces clavuligerus	Streptomyces clavuligerus	0.01	1208	1208	S
2123	d__Bacteria|p__Tenericutes|c__Mollicutes|o__Mycoplasmatales|f__Mycoplasmataceae|g__Mycoplasma|s__Mycoplasma putrefaciens	Mycoplasma putrefaciens	0.01	1208	1195	S
29555	d__Bacteria|p__Tenericutes|c__Mollicutes|o__Mycoplasmatales|f__Mycoplasmataceae|g__Mycoplasma|s__Mycoplasma canis	Mycoplasma canis	0.01	1207	1206	S
39755	d__Viruses|f__Totiviridae|g__Leishmaniavirus	Leishmaniavirus	0.01	1207	0	G
[truncated: 15,573 more rows]

## Sheet: Positive Test (full)
Positive Test: 10 million simulated metagenomics reads from SARS-CoV-2 genome matched against the database
TaxID	Taxon	TaxonName	RelAbundance	Reads	TaxReads	rank
10239	d__Viruses	Viruses	95.58	955774	0	D
76804	d__Viruses|o__Nidovirales	Nidovirales	95.57	955747	0	O
11118	d__Viruses|o__Nidovirales|f__Coronaviridae	Coronaviridae	95.57	955747	381	F
694002	d__Viruses|o__Nidovirales|f__Coronaviridae|g__Betacoronavirus	Betacoronavirus	95.12	951151	47	G
694009	d__Viruses|o__Nidovirales|f__Coronaviridae|g__Betacoronavirus|s__Severe acute respiratory syndrome-related coronavirus	Severe acute respiratory syndrome-related coronavirus	95.08	950813	747949	S	95.08% is the fraction of reads that match either SARS-CoV or any descendants (SARS-CoV-2)
2697049	d__Viruses|o__Nidovirales|f__Coronaviridae|g__Betacoronavirus|s__Severe acute respiratory syndrome-related coronavirus|t__Severe acute respiratory syndrome coronavirus 2	Severe acute respiratory syndrome coronavirus 2	20.29	202864	202864	S1	20.29% is only the unique reads matching "SARS-CoV-2" subspecies and not the parental taxon "SARS-CoV"
0	x__unclassified	unclassified	4.2	42011	42011	U
864596	d__Viruses|o__Nidovirales|f__Coronaviridae|s__Bat coronavirus BM48-31/BGR/2008	Bat coronavirus BM48-31/BGR/2008	0.39	3937	3937	S
2	d__Bacteria	Bacteria	0.11	1053	69	D
1224	d__Bacteria|p__Proteobacteria	Proteobacteria	0.05	493	43	P
1236	d__Bacteria|p__Proteobacteria|c__Gammaproteobacteria	Gammaproteobacteria	0.03	339	76	C
1239	d__Bacteria|p__Firmicutes	Firmicutes	0.03	304	0	P
693996	d__Viruses|o__Nidovirales|f__Coronaviridae|g__Alphacoronavirus	Alphacoronavirus	0.02	222	22	G
2501926	d__Viruses|o__Nidovirales|f__Coronaviridae|g__Alphacoronavirus|s__Rhinolophus ferrumequinum alphacoronavirus HuB-2013	Rhinolophus ferrumequinum alphacoronavirus HuB-2013	0.02	164	0	S
1503292	d__Viruses|o__Nidovirales|f__Coronaviridae|g__Alphacoronavirus|s__Rhinolophus ferrumequinum alphacoronavirus HuB-2013|t__BtRf-AlphaCoV/HuB2013	BtRf-AlphaCoV/HuB2013	0.02	164	164	S1
91347	d__Bacteria|p__Proteobacteria|c__Gammaproteobacteria|o__Enterobacterales	Enterobacterales	0.02	168	79	O
2759	d__Eukaryota	Eukaryota	0.02	215	0	D
33208	d__Eukaryota|k__Metazoa	Metazoa	0.02	170	0	K
7711	d__Eukaryota|k__Metazoa|p__Chordata	Chordata	0.02	170	0	P
40674	d__Eukaryota|k__Metazoa|p__Chordata|c__Mammalia	Mammalia	0.02	170	0	C
9443	d__Eukaryota|k__Metazoa|p__Chordata|c__Mammalia|o__Primates	Primates	0.02	170	0	O
9604	d__Eukaryota|k__Metazoa|p__Chordata|c__Mammalia|o__Primates|f__Hominidae	Hominidae	0.02	170	0	F
9605	d__Eukaryota|k__Metazoa|p__Chordata|c__Mammalia|o__Primates|f__Hominidae|g__Homo	Homo	0.02	170	0	G
9606	d__Eukaryota|k__Metazoa|p__Chordata|c__Mammalia|o__Primates|f__Hominidae|g__Homo|s__Homo sapiens	Homo sapiens	0.02	170	170	S
694003	d__Viruses|o__Nidovirales|f__Coronaviridae|g__Betacoronavirus|s__Betacoronavirus 1	Betacoronavirus 1	0.01	99	99	S
694005	d__Viruses|o__Nidovirales|f__Coronaviridae|g__Betacoronavirus|s__Murine coronavirus	Murine coronavirus	0.01	89	78	S
2501962	d__Viruses|o__Nidovirales|f__Coronaviridae|g__Betacoronavirus|s__Rousettus bat coronavirus GCCDC1	Rousettus bat coronavirus GCCDC1	0.01	59	0	S
1892416	d__Viruses|o__Nidovirales|f__Coronaviridae|g__Betacoronavirus|s__Rousettus bat coronavirus GCCDC1|t__Rousettus bat coronavirus	Rousettus bat coronavirus	0.01	59	59	S1
28211	d__Bacteria|p__Proteobacteria|c__Alphaproteobacteria	Alphaproteobacteria	0.01	52	0	C
91061	d__Bacteria|p__Firmicutes|c__Bacilli	Bacilli	0.01	144	0	C
1385	d__Bacteria|p__Firmicutes|c__Bacilli|o__Bacillales	Bacillales	0.01	114	0	O
186801	d__Bacteria|p__Firmicutes|c__Clostridia	Clostridia	0.01	137	0	C
186802	d__Bacteria|p__Firmicutes|c__Clostridia|o__Clostridiales	Clostridiales	0.01	136	6	O
31979	d__Bacteria|p__Firmicutes|c__Clostridia|o__Clostridiales|f__Clostridiaceae	Clostridiaceae	0.01	130	0	F
1485	d__Bacteria|p__Firmicutes|c__Clostridia|o__Clostridiales|f__Clostridiaceae|g__Clostridium	Clostridium	0.01	118	0	G
976	d__Bacteria|p__Bacteroidetes	Bacteroidetes	0.01	80	0	P
31632	d__Viruses|o__Nidovirales|f__Coronaviridae|g__Betacoronavirus|s__Murine coronavirus|t__Rat coronavirus	Rat coronavirus	0	11	0	S1
694006	d__Viruses|o__Nidovirales|f__Coronaviridae|g__Betacoronavirus|s__Rousettus bat coronavirus HKU9	Rousettus bat coronavirus HKU9	0	15	15	S
694007	d__Viruses|o__Nidovirales|f__Coronaviridae|g__Betacoronavirus|s__Tylonycteris bat coronavirus HKU4	Tylonycteris bat coronavirus HKU4	0	12	12	S
2501961	d__Viruses|o__Nidovirales|f__Coronaviridae|g__Betacoronavirus|s__Bat Hp-betacoronavirus Zhejiang2013	Bat Hp-betacoronavirus Zhejiang2013	0	11	0	S
1541205	d__Viruses|o__Nidovirales|f__Coronaviridae|g__Betacoronavirus|s__Bat Hp-betacoronavirus Zhejiang2013|t__Bat Hp-betacoronavirus/Zhejiang2013	Bat Hp-betacoronavirus/Zhejiang2013	0	11	11	S1
2501927	d__Viruses|o__Nidovirales|f__Coronaviridae|g__Alphacoronavirus|s__Myotis ricketti alphacoronavirus Sax-2011	Myotis ricketti alphacoronavirus Sax-2011	0	25	0	S
1503289	d__Viruses|o__Nidovirales|f__Coronaviridae|g__Alphacoronavirus|s__Myotis ricketti alphacoronavirus Sax-2011|t__BtMr-AlphaCoV/SAX2011	BtMr-AlphaCoV/SAX2011	0	25	25	S1
1508220	d__Viruses|o__Nidovirales|f__Coronaviridae|s__Bat coronavirus	Bat coronavirus	0	49	49	S
1922545	d__Viruses|s__Beihai picorna-like virus 116	Beihai picorna-like virus 116	0	15	15	S
1903409	d__Bacteria|p__Proteobacteria|c__Gammaproteobacteria|o__Enterobacterales|f__Erwiniaceae	Erwiniaceae	0	45	0	F
32199	d__Bacteria|p__Proteobacteria|c__Gammaproteobacteria|o__Enterobacterales|f__Erwiniaceae|g__Buchnera	Buchnera	0	24	0	G
9	d__Bacteria|p__Proteobacteria|c__Gammaproteobacteria|o__Enterobacterales|f__Erwiniaceae|g__Buchnera|s__Buchnera aphidicola	Buchnera aphidicola	0	24	1	S
98794	d__Bacteria|p__Proteobacteria|c__Gammaproteobacteria|o__Enterobacterales|f__Erwiniaceae|g__Buchnera|s__Buchnera aphidicola|t__Buchnera aphidicola (Schizaphis graminum)	Buchnera aphidicola (Schizaphis graminum)	0	13	13	S1
551	d__Bacteria|p__Proteobacteria|c__Gammaproteobacteria|o__Enterobacterales|f__Erwiniaceae|g__Erwinia	Erwinia	0	11	0	G
1922217	d__Bacteria|p__Proteobacteria|c__Gammaproteobacteria|o__Enterobacterales|f__Erwiniaceae|g__Erwinia|s__Candidatus Erwinia haradaeae	Candidatus Erwinia haradaeae	0	11	11	S
51228	d__Bacteria|p__Proteobacteria|c__Gammaproteobacteria|o__Enterobacterales|f__Erwiniaceae|g__Wigglesworthia	Wigglesworthia	0	10	0	G
51229	d__Bacteria|p__Proteobacteria|c__Gammaproteobacteria|o__Enterobacterales|f__Erwiniaceae|g__Wigglesworthia|s__Wigglesworthia glossinidia	Wigglesworthia glossinidia	0	10	0	S
36870	d__Bacteria|p__Proteobacteria|c__Gammaproteobacteria|o__Enterobacterales|f__Erwiniaceae|g__Wigglesworthia|s__Wigglesworthia glossinidia|t__Wigglesworthia glossinidia endosymbiont of Glossina brevipalpis	Wigglesworthia glossinidia endosymbiont of Glossina brevipalpis	0	10	10	S1
543	d__Bacteria|p__Proteobacteria|c__Gammaproteobacteria|o__Enterobacterales|f__Enterobacteriaceae	Enterobacteriaceae	0	30	8	F
547	d__Bacteria|p__Proteobacteria|c__Gammaproteobacteria|o__Enterobacterales|f__Enterobacteriaceae|g__Enterobacter	Enterobacter	0	11	0	G
158836	d__Bacteria|p__Proteobacteria|c__Gammaproteobacteria|o__Enterobacterales|f__Enterobacteriaceae|g__Enterobacter|s__Enterobacter hormaechei	Enterobacter hormaechei	0	10	10	S
1903411	d__Bacteria|p__Proteobacteria|c__Gammaproteobacteria|o__Enterobacterales|f__Yersiniaceae	Yersiniaceae	0	13	0	F
613	d__Bacteria|p__Proteobacteria|c__Gammaproteobacteria|o__Enterobacterales|f__Yersiniaceae|g__Serratia	Serratia	0	13	0	G
138074	d__Bacteria|p__Proteobacteria|c__Gammaproteobacteria|o__Enterobacterales|f__Yersiniaceae|g__Serratia|s__Serratia symbiotica	Serratia symbiotica	0	13	0	S
568817	d__Bacteria|p__Proteobacteria|c__Gammaproteobacteria|o__Enterobacterales|f__Yersiniaceae|g__Serratia|s__Serratia symbiotica|t__Serratia symbiotica str. 'Cinara cedri'	Serratia symbiotica str. 'Cinara cedri'	0	13	13	S1
72273	d__Bacteria|p__Proteobacteria|c__Gammaproteobacteria|o__Thiotrichales	Thiotrichales	0	24	0	O
135617	d__Bacteria|p__Proteobacteria|c__Gammaproteobacteria|o__Thiotrichales|f__Thiotrichaceae	Thiotrichaceae	0	11	0	F
40751	d__Bacteria|p__Proteobacteria|c__Gammaproteobacteria|o__Thiotrichales|f__Thiotrichaceae|g__Thioploca	Thioploca	0	11	0	G
40754	d__Bacteria|p__Proteobacteria|c__Gammaproteobacteria|o__Thiotrichales|f__Thiotrichaceae|g__Thioploca|s__Thioploca ingrica	Thioploca ingrica	0	11	11	S
135622	d__Bacteria|p__Proteobacteria|c__Gammaproteobacteria|o__Alteromonadales	Alteromonadales	0	23	0	O
267893	d__Bacteria|p__Proteobacteria|c__Gammaproteobacteria|o__Alteromonadales|f__Idiomarinaceae	Idiomarinaceae	0	13	0	F
135575	d__Bacteria|p__Proteobacteria|c__Gammaproteobacteria|o__Alteromonadales|f__Idiomarinaceae|g__Idiomarina	Idiomarina	0	13	0	G
267889	d__Bacteria|p__Proteobacteria|c__Gammaproteobacteria|o__Alteromonadales|f__Colwelliaceae	Colwelliaceae	0	10	0	F
28228	d__Bacteria|p__Proteobacteria|c__Gammaproteobacteria|o__Alteromonadales|f__Colwelliaceae|g__Colwellia	Colwellia	0	10	0	G
1816218	d__Bacteria|p__Proteobacteria|c__Gammaproteobacteria|o__Alteromonadales|f__Colwelliaceae|g__Colwellia|s__Colwellia sp. PAMC 20917	Colwellia sp. PAMC 20917	0	10	10	S
135614	d__Bacteria|p__Proteobacteria|c__Gammaproteobacteria|o__Xanthomonadales	Xanthomonadales	0	17	0	O
32033	d__Bacteria|p__Proteobacteria|c__Gammaproteobacteria|o__Xanthomonadales|f__Xanthomonadaceae	Xanthomonadaceae	0	17	0	F
40323	d__Bacteria|p__Proteobacteria|c__Gammaproteobacteria|o__Xanthomonadales|f__Xanthomonadaceae|g__Stenotrophomonas	Stenotrophomonas	0	17	17	G
72274	d__Bacteria|p__Proteobacteria|c__Gammaproteobacteria|o__Pseudomonadales	Pseudomonadales	0	14	0	O
468	d__Bacteria|p__Proteobacteria|c__Gammaproteobacteria|o__Pseudomonadales|f__Moraxellaceae	Moraxellaceae	0	14	0	F
469	d__Bacteria|p__Proteobacteria|c__Gammaproteobacteria|o__Pseudomonadales|f__Moraxellaceae|g__Acinetobacter	Acinetobacter	0	14	0	G
470	d__Bacteria|p__Proteobacteria|c__Gammaproteobacteria|o__Pseudomonadales|f__Moraxellaceae|g__Acinetobacter|s__Acinetobacter baumannii	Acinetobacter baumannii	0	13	13	S
766	d__Bacteria|p__Proteobacteria|c__Alphaproteobacteria|o__Rickettsiales	Rickettsiales	0	26	0	O
942	d__Bacteria|p__Proteobacteria|c__Alphaproteobacteria|o__Rickettsiales|f__Anaplasmataceae	Anaplasmataceae	0	18	0	F
943	d__Bacteria|p__Proteobacteria|c__Alphaproteobacteria|o__Rickettsiales|f__Anaplasmataceae|g__Ehrlichia	Ehrlichia	0	18	0	G
391036	d__Bacteria|p__Proteobacteria|c__Alphaproteobacteria|o__Rickettsiales|f__Anaplasmataceae|g__Ehrlichia|s__Ehrlichia sp. HF	Ehrlichia sp. HF	0	18	18	S
204441	d__Bacteria|p__Proteobacteria|c__Alphaproteobacteria|o__Rhodospirillales	Rhodospirillales	0	14	0	O
433	d__Bacteria|p__Proteobacteria|c__Alphaproteobacteria|o__Rhodospirillales|f__Acetobacteraceae	Acetobacteraceae	0	11	0	F
1654741	d__Bacteria|p__Proteobacteria|c__Alphaproteobacteria|o__Rhodospirillales|f__Acetobacteraceae|g__Bombella	Bombella	0	11	0	G
2697033	d__Bacteria|p__Proteobacteria|c__Alphaproteobacteria|o__Rhodospirillales|f__Acetobacteraceae|g__Bombella|s__Bombella sp. KACC 21507	Bombella sp. KACC 21507	0	11	11	S
29547	d__Bacteria|p__Proteobacteria|c__Epsilonproteobacteria	Epsilonproteobacteria	0	31	0	C
213849	d__Bacteria|p__Proteobacteria|c__Epsilonproteobacteria|o__Campylobacterales	Campylobacterales	0	30	0	O
72294	d__Bacteria|p__Proteobacteria|c__Epsilonproteobacteria|o__Campylobacterales|f__Campylobacteraceae	Campylobacteraceae	0	16	0	F
72293	d__Bacteria|p__Proteobacteria|c__Epsilonproteobacteria|o__Campylobacterales|f__Helicobacteraceae	Helicobacteraceae	0	14	0	F
209	d__Bacteria|p__Proteobacteria|c__Epsilonproteobacteria|o__Campylobacterales|f__Helicobacteraceae|g__Helicobacter	Helicobacter	0	14	0	G
210	d__Bacteria|p__Proteobacteria|c__Epsilonproteobacteria|o__Campylobacterales|f__Helicobacteraceae|g__Helicobacter|s__Helicobacter pylori	Helicobacter pylori	0	14	14	S
28216	d__Bacteria|p__Proteobacteria|c__Betaproteobacteria	Betaproteobacteria	0	28	0	C
80840	d__Bacteria|p__Proteobacteria|c__Betaproteobacteria|o__Burkholderiales	Burkholderiales	0	16	0	O
75682	d__Bacteria|p__Proteobacteria|c__Betaproteobacteria|o__Burkholderiales|f__Oxalobacteraceae	Oxalobacteraceae	0	14	0	F
29580	d__Bacteria|p__Proteobacteria|c__Betaproteobacteria|o__Burkholderiales|f__Oxalobacteraceae|g__Janthinobacterium	Janthinobacterium	0	14	0	G
1236179	d__Bacteria|p__Proteobacteria|c__Betaproteobacteria|o__Burkholderiales|f__Oxalobacteraceae|g__Janthinobacterium|s__Janthinobacterium sp. B9-8	Janthinobacterium sp. B9-8	0	14	14	S
206351	d__Bacteria|p__Proteobacteria|c__Betaproteobacteria|o__Neisseriales	Neisseriales	0	10	0	O
481	d__Bacteria|p__Proteobacteria|c__Betaproteobacteria|o__Neisseriales|f__Neisseriaceae	Neisseriaceae	0	10	0	F
482	d__Bacteria|p__Proteobacteria|c__Betaproteobacteria|o__Neisseriales|f__Neisseriaceae|g__Neisseria	Neisseria	0	10	0	G
484	d__Bacteria|p__Proteobacteria|c__Betaproteobacteria|o__Neisseriales|f__Neisseriaceae|g__Neisseria|s__Neisseria flavescens	Neisseria flavescens	0	10	10	S
186817	d__Bacteria|p__Firmicutes|c__Bacilli|o__Bacillales|f__Bacillaceae	Bacillaceae	0	44	0	F
1386	d__Bacteria|p__Firmicutes|c__Bacilli|o__Bacillales|f__Bacillaceae|g__Bacillus	Bacillus	0	44	4	G
1396	d__Bacteria|p__Firmicutes|c__Bacilli|o__Bacillales|f__Bacillaceae|g__Bacillus|s__Bacillus cereus	Bacillus cereus	0	17	0	S
526969	d__Bacteria|p__Firmicutes|c__Bacilli|o__Bacillales|f__Bacillaceae|g__Bacillus|s__Bacillus cereus|t__Bacillus cereus m1550	Bacillus cereus m1550	0	17	17	S1
186822	d__Bacteria|p__Firmicutes|c__Bacilli|o__Bacillales|f__Paenibacillaceae	Paenibacillaceae	0	31	0	F
44249	d__Bacteria|p__Firmicutes|c__Bacilli|o__Bacillales|f__Paenibacillaceae|g__Paenibacillus	Paenibacillus	0	28	28	G
186824	d__Bacteria|p__Firmicutes|c__Bacilli|o__Bacillales|f__Thermoactinomycetaceae	Thermoactinomycetaceae	0	23	0	F
2023	d__Bacteria|p__Firmicutes|c__Bacilli|o__Bacillales|f__Thermoactinomycetaceae|g__Thermoactinomyces	Thermoactinomyces	0	23	0	G
2026	d__Bacteria|p__Firmicutes|c__Bacilli|o__Bacillales|f__Thermoactinomycetaceae|g__Thermoactinomyces|s__Thermoactinomyces vulgaris	Thermoactinomyces vulgaris	0	23	23	S
90964	d__Bacteria|p__Firmicutes|c__Bacilli|o__Bacillales|f__Staphylococcaceae	Staphylococcaceae	0	16	0	F
1279	d__Bacteria|p__Firmicutes|c__Bacilli|o__Bacillales|f__Staphylococcaceae|g__Staphylococcus	Staphylococcus	0	16	0	G
29382	d__Bacteria|p__Firmicutes|c__Bacilli|o__Bacillales|f__Staphylococcaceae|g__Staphylococcus|s__Staphylococcus cohnii	Staphylococcus cohnii	0	12	12	S
186826	d__Bacteria|p__Firmicutes|c__Bacilli|o__Lactobacillales	Lactobacillales	0	30	0	O
1300	d__Bacteria|p__Firmicutes|c__Bacilli|o__Lactobacillales|f__Streptococcaceae	Streptococcaceae	0	23	0	F
1301	d__Bacteria|p__Firmicutes|c__Bacilli|o__Lactobacillales|f__Streptococcaceae|g__Streptococcus	Streptococcus	0	23	0	G
1314	d__Bacteria|p__Firmicutes|c__Bacilli|o__Lactobacillales|f__Streptococcaceae|g__Streptococcus|s__Streptococcus pyogenes	Streptococcus pyogenes	0	23	23	S
1491	d__Bacteria|p__Firmicutes|c__Clostridia|o__Clostridiales|f__Clostridiaceae|g__Clostridium|s__Clostridium botulinum	Clostridium botulinum	0	45	45	S
1502	d__Bacteria|p__Firmicutes|c__Clostridia|o__Clostridiales|f__Clostridiaceae|g__Clostridium|s__Clostridium perfringens	Clostridium perfringens	0	37	37	S
1504	d__Bacteria|p__Firmicutes|c__Clostridia|o__Clostridiales|f__Clostridiaceae|g__Clostridium|s__Clostridium septicum	Clostridium septicum	0	13	13	S
171003	d__Bacteria|p__Firmicutes|c__Clostridia|o__Clostridiales|f__Clostridiaceae|g__Caloranaerobacter	Caloranaerobacter	0	12	0	G
116090	d__Bacteria|p__Firmicutes|c__Clostridia|o__Clostridiales|f__Clostridiaceae|g__Caloranaerobacter|s__Caloranaerobacter azorensis	Caloranaerobacter azorensis	0	12	12	S
526524	d__Bacteria|p__Firmicutes|c__Erysipelotrichia	Erysipelotrichia	0	15	0	C
526525	d__Bacteria|p__Firmicutes|c__Erysipelotrichia|o__Erysipelotrichales	Erysipelotrichales	0	15	0	O
128827	d__Bacteria|p__Firmicutes|c__Erysipelotrichia|o__Erysipelotrichales|f__Erysipelotrichaceae	Erysipelotrichaceae	0	15	15	F
1117	d__Bacteria|p__Cyanobacteria	Cyanobacteria	0	31	0	P
1161	d__Bacteria|p__Cyanobacteria|o__Nostocales	Nostocales	0	19	0	O
2661849	d__Bacteria|p__Cyanobacteria|o__Nostocales|f__Calotrichaceae	Calotrichaceae	0	12	0	F
1186	d__Bacteria|p__Cyanobacteria|o__Nostocales|f__Calotrichaceae|g__Calothrix	Calothrix	0	12	0	G
1954171	d__Bacteria|p__Cyanobacteria|o__Nostocales|f__Calotrichaceae|g__Calothrix|s__Calothrix sp. NIES-2098	Calothrix sp. NIES-2098	0	12	12	S
1118	d__Bacteria|p__Cyanobacteria|o__Chroococcales	Chroococcales	0	11	0	O
1890450	d__Bacteria|p__Cyanobacteria|o__Chroococcales|f__Aphanothecaceae	Aphanothecaceae	0	11	0	F
1453359	d__Bacteria|p__Cyanobacteria|o__Chroococcales|f__Aphanothecaceae|g__Candidatus Atelocyanobacterium	Candidatus Atelocyanobacterium	0	11	0	G
713887	d__Bacteria|p__Cyanobacteria|o__Chroococcales|f__Aphanothecaceae|g__Candidatus Atelocyanobacterium|s__Candidatus Atelocyanobacterium thalassa	Candidatus Atelocyanobacterium thalassa	0	11	0	S
1453429	d__Bacteria|p__Cyanobacteria|o__Chroococcales|f__Aphanothecaceae|g__Candidatus Atelocyanobacterium|s__Candidatus Atelocyanobacterium thalassa|t__Candidatus Atelocyanobacterium thalassa isolate ALOHA	Candidatus Atelocyanobacterium thalassa isolate ALOHA	0	11	11	S1
544448	d__Bacteria|p__Tenericutes	Tenericutes	0	17	0	P
31969	d__Bacteria|p__Tenericutes|c__Mollicutes	Mollicutes	0	17	0	C
2085	d__Bacteria|p__Tenericutes|c__Mollicutes|o__Mycoplasmatales	Mycoplasmatales	0	10	0	O
2092	d__Bacteria|p__Tenericutes|c__Mollicutes|o__Mycoplasmatales|f__Mycoplasmataceae	Mycoplasmataceae	0	10	0	F
2093	d__Bacteria|p__Tenericutes|c__Mollicutes|o__Mycoplasmatales|f__Mycoplasmataceae|g__Mycoplasma	Mycoplasma	0	10	0	G
117743	d__Bacteria|p__Bacteroidetes|c__Flavobacteriia	Flavobacteriia	0	45	0	C
200644	d__Bacteria|p__Bacteroidetes|c__Flavobacteriia|o__Flavobacteriales	Flavobacteriales	0	45	0	O
49546	d__Bacteria|p__Bacteroidetes|c__Flavobacteriia|o__Flavobacteriales|f__Flavobacteriaceae	Flavobacteriaceae	0	36	0	F
358023	d__Bacteria|p__Bacteroidetes|c__Flavobacteriia|o__Flavobacteriales|f__Flavobacteriaceae|g__Lutibacter	Lutibacter	0	10	0	G
1622118	d__Bacteria|p__Bacteroidetes|c__Flavobacteriia|o__Flavobacteriales|f__Flavobacteriaceae|g__Lutibacter|s__Lutibacter profundi	Lutibacter profundi	0	10	10	S
200643	d__Bacteria|p__Bacteroidetes|c__Bacteroidia	Bacteroidia	0	18	0	C
171549	d__Bacteria|p__Bacteroidetes|c__Bacteroidia|o__Bacteroidales	Bacteroidales	0	18	0	O
511434	d__Bacteria|p__Bacteroidetes|c__Bacteroidia|o__Bacteroidales|g__Candidatus Azobacteroides	Candidatus Azobacteroides	0	17	0	G
511435	d__Bacteria|p__Bacteroidetes|c__Bacteroidia|o__Bacteroidales|g__Candidatus Azobacteroides|s__Candidatus Azobacteroides pseudotrichonymphae	Candidatus Azobacteroides pseudotrichonymphae	0	17	17	S
32066	d__Bacteria|p__Fusobacteria	Fusobacteria	0	41	0	P
203490	d__Bacteria|p__Fusobacteria|c__Fusobacteriia	Fusobacteriia	0	41	0	C
203491	d__Bacteria|p__Fusobacteria|c__Fusobacteriia|o__Fusobacteriales	Fusobacteriales	0	41	0	O
203492	d__Bacteria|p__Fusobacteria|c__Fusobacteriia|o__Fusobacteriales|f__Fusobacteriaceae	Fusobacteriaceae	0	32	0	F
848	d__Bacteria|p__Fusobacteria|c__Fusobacteriia|o__Fusobacteriales|f__Fusobacteriaceae|g__Fusobacterium	Fusobacterium	0	32	0	G
856	d__Bacteria|p__Fusobacteria|c__Fusobacteriia|o__Fusobacteriales|f__Fusobacteriaceae|g__Fusobacterium|s__Fusobacterium varium	Fusobacterium varium	0	27	27	S
203691	d__Bacteria|p__Spirochaetes	Spirochaetes	0	14	0	P
203692	d__Bacteria|p__Spirochaetes|c__Spirochaetia	Spirochaetia	0	14	0	C
136	d__Bacteria|p__Spirochaetes|c__Spirochaetia|o__Spirochaetales	Spirochaetales	0	14	0	O
1643685	d__Bacteria|p__Spirochaetes|c__Spirochaetia|o__Spirochaetales|f__Borreliaceae	Borreliaceae	0	14	0	F
138	d__Bacteria|p__Spirochaetes|c__Spirochaetia|o__Spirochaetales|f__Borreliaceae|g__Borrelia	Borrelia	0	14	0	G
4751	d__Eukaryota|k__Fungi	Fungi	0	15	0	K
4890	d__Eukaryota|k__Fungi|p__Ascomycota	Ascomycota	0	15	0	P
4891	d__Eukaryota|k__Fungi|p__Ascomycota|c__Saccharomycetes	Saccharomycetes	0	15	0	C
4892	d__Eukaryota|k__Fungi|p__Ascomycota|c__Saccharomycetes|o__Saccharomycetales	Saccharomycetales	0	15	0	O
5794	d__Eukaryota|p__Apicomplexa	Apicomplexa	0	30	0	P
422676	d__Eukaryota|p__Apicomplexa|c__Aconoidasida	Aconoidasida	0	30	0	C
5819	d__Eukaryota|p__Apicomplexa|c__Aconoidasida|o__Haemosporida	Haemosporida	0	30	0	O
1639119	d__Eukaryota|p__Apicomplexa|c__Aconoidasida|o__Haemosporida|f__Plasmodiidae	Plasmodiidae	0	30	0	F
5820	d__Eukaryota|p__Apicomplexa|c__Aconoidasida|o__Haemosporida|f__Plasmodiidae|g__Plasmodium	Plasmodium	0	30	0	G
208452	d__Eukaryota|p__Apicomplexa|c__Aconoidasida|o__Haemosporida|f__Plasmodiidae|g__Plasmodium|s__Plasmodium coatneyi	Plasmodium coatneyi	0	14	14	S
2157	d__Archaea	Archaea	0	20	0	D
28890	d__Archaea|p__Euryarchaeota	Euryarchaeota	0	20	0	P
183939	d__Archaea|p__Euryarchaeota|c__Methanococci	Methanococci	0	12	0	C
2182	d__Archaea|p__Euryarchaeota|c__Methanococci|o__Methanococcales	Methanococcales	0	12	0	O
196117	d__Archaea|p__Euryarchaeota|c__Methanococci|o__Methanococcales|f__Methanocaldococcaceae	Methanocaldococcaceae	0	12	0	F
196118	d__Archaea|p__Euryarchaeota|c__Methanococci|o__Methanococcales|f__Methanocaldococcaceae|g__Methanocaldococcus	Methanocaldococcus	0	12	0	G
