# Supplementary material for: Shotgun transcriptome, spatial omics, and isothermal profiling of SARS-CoV-2 infection reveals unique host responses, viral diversification, and drug interactions
Source: Nat Commun. 2021 Mar 12;12:1660. doi: 10.1038/s41467-021-21361-7 (PMC7954844; doi:10.1038/s41467-021-21361-7)
Supplement: Supplementary file 6 — Supplementary Data 3 [file 41467_2021_21361_MOESM6_ESM.xlsx]

## Sheet: Overview
Overview
Sheet 1	Overview
Sheet 2	Supp Table 3a - Differentially expressed gene statistics
Sheet 3	Supp Table 3b - DEGs (q < 0.05) with Limma voom
Sheet 4	Supp Table 3c - DEGs (q < 0.05) with DESeq2
Comparisons for differential expression analysis
Sheets 3 and 4 include results from different comparisons in case it is useful to other researchers.
Data is in long format , so each gene may be repeated multiple times with a p-value and log2FoldChange relating to that comparison.
Please filter by the necessary criteria as needed or using "FullComparison" column to remove duplicate results.
NOTE: p-values for individual genes are adjusted within their comparison. Be careful if using different comparisons in combination as there's no multiple adjustment correction across comparisons.
Comparison and coefficients:
Please see the manuscript for details not included here.
Formula	Comparison name	Details
~ Diagnosis	Positive_vs_Negative	Compares all positive cases to all negative cases (as defined by RT-PCR).
~ Normalized_Ct	ViralLevel_Continuous	A proxy for viral levels. Cycle threshold (Ct) from RT-PCR is normalized between 0 and 1 and inverted (so a high viral level of Ct=15 becomes NormCt=1, whereas negative Ct>40 becomes NormCt=0) and is used as continuous response.
~ Class	High_vs_None	Samples are separated into High/Medium/Low/Negative viral level based on RT-PCR Ct value as well as NGS based SARS-CoV-2 based reads
	Med_vs_None	Samples with presence of other potential respiratory pathogens are removed from the negative group in the Limma Voom analysis (but not DESeq2).
	Low_vs_None	Effect of these subtypes on gene expression are calculated in a multivariate model.
In addition to above, Limma Voom has the same comparisons repeated with correcting for
* cell composition (as predicted by MUSIC cell deconvolution) by adding a term for Ciliated cell fraction ---> ciliated_fraction_correction
~ Diagnosis + Ciliated %
~ Normalized_Ct + Ciliated %
~ Class + Ciliated %
* surrogate variables as calculated by SVA (2 SVs total) ---> sva_correction_2sv
~ Diagnosis + SV1 + SV2
~ Normalized_Ct + SV1 + SV2
~ Class + SV1 + SV2
Finally, all the above comparisons are repeated:
* Using all clinical samples (Positive = 216 , Negative = 519, Total=735) ---> all_samples
* Using only the samples with more than 10 million human matching reads (after filtering SARS-CoV-2 reads and other bacterial/viral/fungal reads) (Positive = 173, Negative = 407, Total = 580 samples) ---> 10M_samples
GSEA Analysis
All of the comparisons above are used in fgsea along with 3 databases (MSigDB, MGI, ENCODE TFs) and the resulting pathways are reported in Sheet 5.
Note that this list is also in long format, therefore a pathway may repeat multiple times (once for each comparison) with different NES and p-values.
Please filter the list by the "DEG_Comparison_for_ranking" column as needed.
NOTE: p-values for individual signatures are adjusted within their set. Be careful if using different comparisons in combination as there's no multiple adjustment correction across comparisons or databases.

## Sheet: Supp Table 3a - DEG stats
Criteria	q < 0.05 & |log2FC| > 0		q < 0.01 & |log2FC| > 0.58		q < 0.01 & |log2FC| > 1.5
Comparison	Down-regulated	Up-regulated	Down-regulated	Up-regulated	Down-regulated	Up-regulated
Voom:Positive_vs_Negative:all_samples:no_correction	1592	631	407	350	10	60
Voom:ViralLevel_Continuous:all_samples:no_correction	1004	1005	403	598	82	247
Voom:High_vs_None:all_samples:no_correction	58	764	18	525		260
Voom:Med_vs_None:all_samples:no_correction	594	334	156	208	33	69
Voom:Low_vs_None:all_samples:no_correction	702	73	120	44	7	12
Voom:Positive_vs_Negative:10M_samples:no_correction	2585	605	586	307	12	66
Voom:ViralLevel_Continuous:10M_samples:no_correction	1225	905	427	534	74	271
Voom:High_vs_None:10M_samples:no_correction	89	1185	19	636		369
Voom:Med_vs_None:10M_samples:no_correction	1820	297	479	177	56	70
Voom:Low_vs_None:10M_samples:no_correction	2788	202	375	53	56	9
Voom:Positive_vs_Negative:all_samples:sva_correction_2sv	1510	1221	364	454	5	79
Voom:ViralLevel_Continuous:all_samples:sva_correction_2sv	1195	1868	449	982	34	282
Voom:High_vs_None:all_samples:sva_correction_2sv	115	1439	34	821	1	282
Voom:Med_vs_None:all_samples:sva_correction_2sv	1058	564	307	277	18	82
Voom:Low_vs_None:all_samples:sva_correction_2sv	174	112	38	73	4	22
Voom:Positive_vs_Negative:10M_samples:sva_correction_2sv	1935	977	362	425	7	84
Voom:ViralLevel_Continuous:10M_samples:sva_correction_2sv	1154	1635	394	841	36	341
Voom:High_vs_None:10M_samples:sva_correction_2sv	158	2620	25	1087		492
Voom:Med_vs_None:10M_samples:sva_correction_2sv	2012	416	532	220	35	82
Voom:Low_vs_None:10M_samples:sva_correction_2sv	1176	163	176	67	16	18
Voom:Positive_vs_Negative:all_samples:ciliated_fraction_correction	1441	681	324	413	5	80
Voom:ViralLevel_Continuous:all_samples:ciliated_fraction_correction	768	1004	314	685	26	290
Voom:High_vs_None:all_samples:ciliated_fraction_correction	66	923	23	631		311
Voom:Med_vs_None:all_samples:ciliated_fraction_correction	466	371	160	248	13	87
Voom:Low_vs_None:all_samples:ciliated_fraction_correction	735	98	135	51	7	19
Voom:Positive_vs_Negative:10M_samples:ciliated_fraction_correction	3076	849	654	356	9	72
Voom:ViralLevel_Continuous:10M_samples:ciliated_fraction_correction	1390	1189	450	632	47	293
Voom:High_vs_None:10M_samples:ciliated_fraction_correction	119	1609	23	778		386
Voom:Med_vs_None:10M_samples:ciliated_fraction_correction	1851	353	485	204	45	85
Voom:Low_vs_None:10M_samples:ciliated_fraction_correction	3371	316	518	86	64	11
DESeq2:Positive_vs_Negative:all_samples:no_correction	1331	4403	613	1146	73	122
DESeq2:ViralLevel_Continuous:all_samples:no_correction	777	4047	361	1979	148	776
DESeq2:High_vs_None:all_samples:no_correction	417	1143	174	512	62	208
DESeq2:Med_vs_None:all_samples:no_correction	1005	3475	456	1161	245	155
DESeq2:Low_vs_None:all_samples:no_correction	737	454	376	294	173	103
DESeq2:Positive_vs_Negative:10M_samples:no_correction	1580	2925	412	799	93	151
DESeq2:ViralLevel_Continuous:10M_samples:no_correction	1440	4136	505	1987	148	1365
DESeq2:High_vs_None:10M_samples:no_correction	552	1770	140	703	58	402
DESeq2:Med_vs_None:10M_samples:no_correction	995	856	317	282	185	59
DESeq2:Low_vs_None:10M_samples:no_correction	557	828	211	429	100	148

## Sheet: Supp Table 3b - Voom
Method	Comparison	SampleGroup	Correction	FullComparison	Samples	Gene	baseMean	log2FoldChange	B	stat	pvalue	padj
Voom	Positive_vs_Negative	all_samples	no_correction	Voom:Positive_vs_Negative:all_samples:no_correction	All	IFI44L	5.87455	3.41335	146.929	19.6255	1.2128e-69	4.96314e-65
Voom	Positive_vs_Negative	all_samples	no_correction	Voom:Positive_vs_Negative:all_samples:no_correction	All	IFI6	6.03051	3.03363	145.455	19.51	5.46229e-69	1.11767e-64
Voom	Positive_vs_Negative	all_samples	no_correction	Voom:Positive_vs_Negative:all_samples:no_correction	All	OAS2	6.93756	2.26705	137.229	18.8441	3.02145e-65	4.12155e-61
Voom	Positive_vs_Negative	all_samples	no_correction	Voom:Positive_vs_Negative:all_samples:no_correction	All	IFIT1	5.84273	3.20661	130.028	18.2923	3.51609e-62	3.59722e-58
Voom	Positive_vs_Negative	all_samples	no_correction	Voom:Positive_vs_Negative:all_samples:no_correction	All	MX1	8.2705	1.86173	119.545	17.411	2.3394e-57	1.91471e-53
Voom	Positive_vs_Negative	all_samples	no_correction	Voom:Positive_vs_Negative:all_samples:no_correction	All	XAF1	6.4964	2.3234	108.806	16.5533	9.22714e-53	6.29337e-49
Voom	Positive_vs_Negative	all_samples	no_correction	Voom:Positive_vs_Negative:all_samples:no_correction	All	IFI44	5.72955	2.15135	108.101	16.5113	1.54069e-52	9.00707e-49
Voom	Positive_vs_Negative	all_samples	no_correction	Voom:Positive_vs_Negative:all_samples:no_correction	All	IFI27	6.69943	1.93676	107.039	16.4044	5.65661e-52	2.89357e-48
Voom	Positive_vs_Negative	all_samples	no_correction	Voom:Positive_vs_Negative:all_samples:no_correction	All	OAS3	7.17866	2.23372	102.098	15.9801	9.48646e-50	4.31349e-46
Voom	Positive_vs_Negative	all_samples	no_correction	Voom:Positive_vs_Negative:all_samples:no_correction	All	CMPK2	4.98196	2.41566	98.7026	15.7318	1.84321e-48	7.54296e-45
Voom	Positive_vs_Negative	all_samples	no_correction	Voom:Positive_vs_Negative:all_samples:no_correction	All	HERC6	5.77599	1.98347	91.8292	15.1221	2.43287e-45	8.29671e-42
Voom	Positive_vs_Negative	all_samples	no_correction	Voom:Positive_vs_Negative:all_samples:no_correction	All	USP18	3.44488	2.3544	91.5662	15.155	1.65759e-45	6.1667e-42
Voom	Positive_vs_Negative	all_samples	no_correction	Voom:Positive_vs_Negative:all_samples:no_correction	All	ISG15	5.49022	2.99453	91.0468	15.0533	5.42273e-45	1.70703e-41
Voom	Positive_vs_Negative	all_samples	no_correction	Voom:Positive_vs_Negative:all_samples:no_correction	All	DDX60	6.31344	1.74656	85.6101	14.5652	1.51027e-42	4.41463e-39
Voom	Positive_vs_Negative	all_samples	no_correction	Voom:Positive_vs_Negative:all_samples:no_correction	All	EPSTI1	5.43467	2.21148	85.1352	14.5353	2.12537e-42	5.79842e-39
Voom	Positive_vs_Negative	all_samples	no_correction	Voom:Positive_vs_Negative:all_samples:no_correction	All	RSAD2	6.59019	2.49836	84.4237	14.4524	5.46736e-42	1.31612e-38
Voom	Positive_vs_Negative	all_samples	no_correction	Voom:Positive_vs_Negative:all_samples:no_correction	All	SIGLEC1	1.68495	3.68888	84.1047	14.5296	2.26898e-42	5.80333e-39
Voom	Positive_vs_Negative	all_samples	no_correction	Voom:Positive_vs_Negative:all_samples:no_correction	All	PARP12	5.51782	1.45998	83.5226	14.394	1.06271e-41	2.41608e-38
Voom	Positive_vs_Negative	all_samples	no_correction	Voom:Positive_vs_Negative:all_samples:no_correction	All	NRIR	1.24729	2.95482	81.7881	14.3447	1.85791e-41	4.00165e-38
Voom	Positive_vs_Negative	all_samples	no_correction	Voom:Positive_vs_Negative:all_samples:no_correction	All	IFIT3	6.76052	2.48263	78.7026	13.9351	1.85721e-39	3.80013e-36
Voom	Positive_vs_Negative	all_samples	no_correction	Voom:Positive_vs_Negative:all_samples:no_correction	All	BST2	4.64493	1.9344	74.5261	13.5845	8.97983e-38	1.74991e-34
Voom	Positive_vs_Negative	all_samples	no_correction	Voom:Positive_vs_Negative:all_samples:no_correction	All	IFITM3	6.79711	1.76957	71.2697	13.2494	3.4653e-36	6.16568e-33
Voom	Positive_vs_Negative	all_samples	no_correction	Voom:Positive_vs_Negative:all_samples:no_correction	All	OASL	4.48964	2.52281	71.0137	13.2537	3.3051e-36	6.14793e-33
Voom	Positive_vs_Negative	all_samples	no_correction	Voom:Positive_vs_Negative:all_samples:no_correction	All	EIF2AK2	7.25991	1.07998	68.2855	12.965	7.3563e-35	1.25434e-31
Voom	Positive_vs_Negative	all_samples	no_correction	Voom:Positive_vs_Negative:all_samples:no_correction	All	DDX58	6.18719	1.6561	68.0825	12.9537	8.30151e-35	1.35889e-31
Voom	Positive_vs_Negative	all_samples	no_correction	Voom:Positive_vs_Negative:all_samples:no_correction	All	IFITM1	6.07422	1.93955	66.2458	12.778	5.36297e-34	8.4411e-31
Voom	Positive_vs_Negative	all_samples	no_correction	Voom:Positive_vs_Negative:all_samples:no_correction	All	OAS1	6.61375	1.60592	65.6147	12.7126	1.06926e-33	1.62064e-30
Voom	Positive_vs_Negative	all_samples	no_correction	Voom:Positive_vs_Negative:all_samples:no_correction	All	PARP14	8.60164	1.3274	63.7095	12.5206	8.01576e-33	1.17153e-29
Voom	Positive_vs_Negative	all_samples	no_correction	Voom:Positive_vs_Negative:all_samples:no_correction	All	LY6E	6.90395	1.30091	62.2492	12.3832	3.34476e-32	4.71992e-29
Voom	Positive_vs_Negative	all_samples	no_correction	Voom:Positive_vs_Negative:all_samples:no_correction	All	SPATS2L	6.5511	1.0545	59.7833	12.1427	3.98203e-31	5.25666e-28
Voom	Positive_vs_Negative	all_samples	no_correction	Voom:Positive_vs_Negative:all_samples:no_correction	All	IFIT2	7.06146	2.28155	59.5768	12.117	5.17814e-31	6.62203e-28
Voom	Positive_vs_Negative	all_samples	no_correction	Voom:Positive_vs_Negative:all_samples:no_correction	All	CXCL10	1.90198	3.36614	59.4956	12.179	2.74479e-31	3.74416e-28
Voom	Positive_vs_Negative	all_samples	no_correction	Voom:Positive_vs_Negative:all_samples:no_correction	All	IFIH1	6.26905	1.44694	57.7116	11.9364	3.24798e-30	4.0278e-27
Voom	Positive_vs_Negative	all_samples	no_correction	Voom:Positive_vs_Negative:all_samples:no_correction	All	STAT1	8.18443	1.22858	57.1578	11.8735	6.13068e-30	7.37899e-27
Voom	Positive_vs_Negative	all_samples	no_correction	Voom:Positive_vs_Negative:all_samples:no_correction	All	PARP9	7.01937	1.24372	55.9123	11.7503	2.11341e-29	2.40242e-26
Voom	Positive_vs_Negative	all_samples	no_correction	Voom:Positive_vs_Negative:all_samples:no_correction	All	OTOF	-0.0883433	3.15389	55.8083	11.8502	7.75159e-30	9.06338e-27
Voom	Positive_vs_Negative	all_samples	no_correction	Voom:Positive_vs_Negative:all_samples:no_correction	All	TRIM22	7.3595	1.32972	55.6755	11.7247	2.72811e-29	3.01736e-26
Voom	Positive_vs_Negative	all_samples	no_correction	Voom:Positive_vs_Negative:all_samples:no_correction	All	HERC5	4.40136	2.17884	53.8448	11.5589	1.4191e-28	1.52826e-25
Voom	Positive_vs_Negative	all_samples	no_correction	Voom:Positive_vs_Negative:all_samples:no_correction	All	PLVAP	-0.770176	2.58946	52.7525	11.5543	1.48634e-28	1.55963e-25
Voom	Positive_vs_Negative	all_samples	no_correction	Voom:Positive_vs_Negative:all_samples:no_correction	All	FBXO39	0.705838	2.59795	51.0937	11.3416	1.20239e-27	1.23014e-24
Voom	Positive_vs_Negative	all_samples	no_correction	Voom:Positive_vs_Negative:all_samples:no_correction	All	STAT2	7.35877	1.03345	49.7472	11.1106	1.1298e-26	1.12768e-23
Voom	Positive_vs_Negative	all_samples	no_correction	Voom:Positive_vs_Negative:all_samples:no_correction	All	PARP10	5.39891	1.21045	49.4814	11.0931	1.33771e-26	1.30341e-23
Voom	Positive_vs_Negative	all_samples	no_correction	Voom:Positive_vs_Negative:all_samples:no_correction	All	UBE2L6	6.01199	1.22361	48.1806	10.9491	5.30708e-26	5.05074e-23
Voom	Positive_vs_Negative	all_samples	no_correction	Voom:Positive_vs_Negative:all_samples:no_correction	All	IFI35	4.29662	1.49534	46.4047	10.7728	2.82126e-25	2.62396e-22
Voom	Positive_vs_Negative	all_samples	no_correction	Voom:Positive_vs_Negative:all_samples:no_correction	All	RNF213	10.0122	1.1564	45.6619	10.6842	6.48246e-25	5.89515e-22
Voom	Positive_vs_Negative	all_samples	no_correction	Voom:Positive_vs_Negative:all_samples:no_correction	All	MX2	7.69706	1.50125	43.7352	10.462	5.11506e-24	4.45369e-21
Voom	Positive_vs_Negative	all_samples	no_correction	Voom:Positive_vs_Negative:all_samples:no_correction	All	CXCL11	0.0114639	3.01845	43.4247	10.508	3.34204e-24	2.97318e-21
Voom	Positive_vs_Negative	all_samples	no_correction	Voom:Positive_vs_Negative:all_samples:no_correction	All	SHFL	4.3521	1.36582	43.2747	10.427	7.05958e-24	6.01873e-21
Voom	Positive_vs_Negative	all_samples	no_correction	Voom:Positive_vs_Negative:all_samples:no_correction	All	DHX58	4.17222	1.38178	43.0509	10.4036	8.75415e-24	7.31114e-21
Voom	Positive_vs_Negative	all_samples	no_correction	Voom:Positive_vs_Negative:all_samples:no_correction	All	PML	6.27395	1.14201	42.5053	10.3267	1.77008e-23	1.44874e-20
Voom	Positive_vs_Negative	all_samples	no_correction	Voom:Positive_vs_Negative:all_samples:no_correction	All	SAMD9L	6.69032	1.43634	42.4265	10.3166	1.94067e-23	1.55721e-20
Voom	Positive_vs_Negative	all_samples	no_correction	Voom:Positive_vs_Negative:all_samples:no_correction	All	LAP3	6.54991	1.12986	41.7402	10.2401	3.89502e-23	3.00747e-20
Voom	Positive_vs_Negative	all_samples	no_correction	Voom:Positive_vs_Negative:all_samples:no_correction	All	KLHDC7B	3.23938	1.91323	41.6938	10.2613	3.21372e-23	2.52913e-20
Voom	Positive_vs_Negative	all_samples	no_correction	Voom:Positive_vs_Negative:all_samples:no_correction	All	LAMP3	4.47788	1.40896	41.5286	10.2287	4.31839e-23	3.27262e-20
Voom	Positive_vs_Negative	all_samples	no_correction	Voom:Positive_vs_Negative:all_samples:no_correction	All	TRIM14	5.28752	0.947707	40.7531	10.1347	1.01019e-22	7.38215e-20
Voom	Positive_vs_Negative	all_samples	no_correction	Voom:Positive_vs_Negative:all_samples:no_correction	All	PLAAT2	3.00448	1.75292	40.5951	10.1397	9.66225e-23	7.18924e-20
Voom	Positive_vs_Negative	all_samples	no_correction	Voom:Positive_vs_Negative:all_samples:no_correction	All	IFIT5	5.26099	1.27862	38.1063	9.8292	1.53572e-21	1.10257e-18
Voom	Positive_vs_Negative	all_samples	no_correction	Voom:Positive_vs_Negative:all_samples:no_correction	All	HELZ2	7.07032	1.32774	37.7345	9.78192	2.32694e-21	1.64181e-18
Voom	Positive_vs_Negative	all_samples	no_correction	Voom:Positive_vs_Negative:all_samples:no_correction	All	RTP4	3.26248	1.58676	37.3604	9.75942	2.83419e-21	1.96582e-18
Voom	Positive_vs_Negative	all_samples	no_correction	Voom:Positive_vs_Negative:all_samples:no_correction	All	CCDC194	-1.04667	2.34223	36.7534	9.75466	2.955e-21	2.01546e-18
Voom	Positive_vs_Negative	all_samples	no_correction	Voom:Positive_vs_Negative:all_samples:no_correction	All	SERPING1	4.08864	1.80346	35.355	9.51141	2.43578e-20	1.63409e-17
Voom	Positive_vs_Negative	all_samples	no_correction	Voom:Positive_vs_Negative:all_samples:no_correction	All	LGALS3BP	6.55118	0.984561	33.0916	9.22891	2.68026e-19	1.7691e-16
Voom	Positive_vs_Negative	all_samples	no_correction	Voom:Positive_vs_Negative:all_samples:no_correction	All	TPT1	10.0697	-0.614138	32.5934	-9.18409	3.90138e-19	2.53423e-16
Voom	Positive_vs_Negative	all_samples	no_correction	Voom:Positive_vs_Negative:all_samples:no_correction	All	DTX3L	6.67167	0.891003	32.1945	9.1191	6.70622e-19	4.0961e-16
Voom	Positive_vs_Negative	all_samples	no_correction	Voom:Positive_vs_Negative:all_samples:no_correction	All	PNPT1	4.79183	1.03524	32.1757	9.12038	6.63557e-19	4.0961e-16
Voom	Positive_vs_Negative	all_samples	no_correction	Voom:Positive_vs_Negative:all_samples:no_correction	All	RUFY4	0.668624	1.95987	32.0412	9.14904	5.22705e-19	3.29087e-16
Voom	Positive_vs_Negative	all_samples	no_correction	Voom:Positive_vs_Negative:all_samples:no_correction	All	CXCR2P1	-1.9567	2.21678	32.0091	9.17937	4.05813e-19	2.59486e-16
Voom	Positive_vs_Negative	all_samples	no_correction	Voom:Positive_vs_Negative:all_samples:no_correction	All	ZBP1	2.98461	2.22497	31.9463	9.10348	7.63559e-19	4.59517e-16
Voom	Positive_vs_Negative	all_samples	no_correction	Voom:Positive_vs_Negative:all_samples:no_correction	All	PPM1K	5.13247	0.917316	31.1592	8.99259	1.90872e-18	1.13203e-15
Voom	Positive_vs_Negative	all_samples	no_correction	Voom:Positive_vs_Negative:all_samples:no_correction	All	C1QA	2.70447	1.61794	30.7457	8.95787	2.53841e-18	1.48399e-15
Voom	Positive_vs_Negative	all_samples	no_correction	Voom:Positive_vs_Negative:all_samples:no_correction	All	SCO2	4.48982	1.09848	30.5697	8.92141	3.42081e-18	1.97169e-15
Voom	Positive_vs_Negative	all_samples	no_correction	Voom:Positive_vs_Negative:all_samples:no_correction	All	TNFSF10	6.82139	0.915057	29.222	8.7477	1.39916e-17	7.95249e-15
Voom	Positive_vs_Negative	all_samples	no_correction	Voom:Positive_vs_Negative:all_samples:no_correction	All	IRF7	5.47714	1.49276	29.2141	8.74552	1.42398e-17	7.9827e-15
Voom	Positive_vs_Negative	all_samples	no_correction	Voom:Positive_vs_Negative:all_samples:no_correction	All	C1QB	3.00386	1.55589	27.4727	8.53225	7.7863e-17	4.30593e-14
Voom	Positive_vs_Negative	all_samples	no_correction	Voom:Positive_vs_Negative:all_samples:no_correction	All	NLRC5	7.02256	0.866636	26.8667	8.44449	1.55144e-16	8.46527e-14
Voom	Positive_vs_Negative	all_samples	no_correction	Voom:Positive_vs_Negative:all_samples:no_correction	All	SLFN5	7.1337	0.810447	26.8041	8.43688	1.64656e-16	8.86609e-14
Voom	Positive_vs_Negative	all_samples	no_correction	Voom:Positive_vs_Negative:all_samples:no_correction	All	C1QC	3.41483	1.49074	26.5858	8.41167	2.00465e-16	1.06541e-13
Voom	Positive_vs_Negative	all_samples	no_correction	Voom:Positive_vs_Negative:all_samples:no_correction	All	MT2A	5.53456	1.05286	26.5353	8.39775	2.23439e-16	1.17228e-13
Voom	Positive_vs_Negative	all_samples	no_correction	Voom:Positive_vs_Negative:all_samples:no_correction	All	AC104837.2	-1.46092	1.86235	25.8767	8.37014	2.76964e-16	1.42807e-13
Voom	Positive_vs_Negative	all_samples	no_correction	Voom:Positive_vs_Negative:all_samples:no_correction	All	LINC00487	-2.36809	1.86384	25.8209	8.36912	2.79172e-16	1.42807e-13
Voom	Positive_vs_Negative	all_samples	no_correction	Voom:Positive_vs_Negative:all_samples:no_correction	All	BATF2	2.87269	1.56009	25.0012	8.20246	1.00806e-15	5.09295e-13
Voom	Positive_vs_Negative	all_samples	no_correction	Voom:Positive_vs_Negative:all_samples:no_correction	All	PLEKHA4	3.26149	1.22414	24.4348	8.12298	1.84598e-15	9.21258e-13
Voom	Positive_vs_Negative	all_samples	no_correction	Voom:Positive_vs_Negative:all_samples:no_correction	All	HSH2D	5.16792	1.21043	23.6942	8.01505	4.16559e-15	2.05184e-12
Voom	Positive_vs_Negative	all_samples	no_correction	Voom:Positive_vs_Negative:all_samples:no_correction	All	GBP4	5.56411	1.17034	23.5718	7.99863	4.71101e-15	2.2681e-12
Voom	Positive_vs_Negative	all_samples	no_correction	Voom:Positive_vs_Negative:all_samples:no_correction	All	UBQLNL	-0.429953	1.63706	23.3811	8.01358	4.21168e-15	2.05184e-12
Voom	Positive_vs_Negative	all_samples	no_correction	Voom:Positive_vs_Negative:all_samples:no_correction	All	APOBEC3F	3.53802	1.04978	23.3546	7.97241	5.7312e-15	2.72718e-12
Voom	Positive_vs_Negative	all_samples	no_correction	Voom:Positive_vs_Negative:all_samples:no_correction	All	ZNFX1	7.82302	0.735169	23.2035	7.95894	6.33746e-15	2.98101e-12
Voom	Positive_vs_Negative	all_samples	no_correction	Voom:Positive_vs_Negative:all_samples:no_correction	All	ADAR	8.57546	0.66099	22.3241	7.84479	1.47709e-14	6.86897e-12
Voom	Positive_vs_Negative	all_samples	no_correction	Voom:Positive_vs_Negative:all_samples:no_correction	All	UBA7	5.0315	0.833278	22.0403	7.78475	2.2958e-14	1.05563e-11
Voom	Positive_vs_Negative	all_samples	no_correction	Voom:Positive_vs_Negative:all_samples:no_correction	All	SP110	6.17762	0.98608	21.913	7.76944	2.56808e-14	1.16028e-11
Voom	Positive_vs_Negative	all_samples	no_correction	Voom:Positive_vs_Negative:all_samples:no_correction	All	TRANK1	6.8536	0.843589	21.8846	7.7688	2.58011e-14	1.16028e-11
Voom	Positive_vs_Negative	all_samples	no_correction	Voom:Positive_vs_Negative:all_samples:no_correction	All	SAMD9	7.65671	0.960802	21.8005	7.76326	2.68668e-14	1.19508e-11
Voom	Positive_vs_Negative	all_samples	no_correction	Voom:Positive_vs_Negative:all_samples:no_correction	All	CMTR1	5.30072	0.700331	21.7914	7.74974	2.96534e-14	1.30464e-11
Voom	Positive_vs_Negative	all_samples	no_correction	Voom:Positive_vs_Negative:all_samples:no_correction	All	CHROMR	2.65001	1.25033	21.7294	7.7483	2.99675e-14	1.30464e-11
Voom	Positive_vs_Negative	all_samples	no_correction	Voom:Positive_vs_Negative:all_samples:no_correction	All	APOL6	7.48553	0.803455	21.6942	7.74665	3.03296e-14	1.3065e-11
Voom	Positive_vs_Negative	all_samples	no_correction	Voom:Positive_vs_Negative:all_samples:no_correction	All	LGALS9	5.394	0.801763	21.2898	7.67868	4.97046e-14	2.11882e-11
Voom	Positive_vs_Negative	all_samples	no_correction	Voom:Positive_vs_Negative:all_samples:no_correction	All	NUB1	5.78196	0.75521	20.7416	7.60126	8.68625e-14	3.66461e-11
Voom	Positive_vs_Negative	all_samples	no_correction	Voom:Positive_vs_Negative:all_samples:no_correction	All	EIF3L	4.84	-0.892096	20.738	-7.59981	8.77666e-14	3.66497e-11
Voom	Positive_vs_Negative	all_samples	no_correction	Voom:Positive_vs_Negative:all_samples:no_correction	All	DDX60L	7.74864	1.18045	20.4081	7.56779	1.10407e-13	4.56381e-11
Voom	Positive_vs_Negative	all_samples	no_correction	Voom:Positive_vs_Negative:all_samples:no_correction	All	FPR3	1.55076	1.74587	19.8044	7.47531	2.13242e-13	8.7265e-11
Voom	Positive_vs_Negative	all_samples	no_correction	Voom:Positive_vs_Negative:all_samples:no_correction	All	PABPC1	9.22934	-0.511073	19.6775	-7.4719	2.18462e-13	8.85161e-11
Voom	Positive_vs_Negative	all_samples	no_correction	Voom:Positive_vs_Negative:all_samples:no_correction	All	NUPR1	4.6034	0.996773	19.571	7.42919	2.9536e-13	1.17349e-10
Voom	Positive_vs_Negative	all_samples	no_correction	Voom:Positive_vs_Negative:all_samples:no_correction	All	AC068989.1	-0.218584	1.58865	19.3863	7.42998	2.93733e-13	1.17349e-10
Voom	Positive_vs_Negative	all_samples	no_correction	Voom:Positive_vs_Negative:all_samples:no_correction	All	EEF1A1P5	3.64759	-0.585798	19.2265	-7.38172	4.12313e-13	1.60696e-10
Voom	Positive_vs_Negative	all_samples	no_correction	Voom:Positive_vs_Negative:all_samples:no_correction	All	EXOC3L1	-1.52783	1.67638	19.149	7.4045	3.51408e-13	1.38276e-10
Voom	Positive_vs_Negative	all_samples	no_correction	Voom:Positive_vs_Negative:all_samples:no_correction	All	TYMP	7.03813	0.879489	18.9279	7.3449	5.33397e-13	2.05926e-10
Voom	Positive_vs_Negative	all_samples	no_correction	Voom:Positive_vs_Negative:all_samples:no_correction	All	ZCCHC2	5.77142	0.723701	18.8563	7.32625	6.07464e-13	2.32329e-10
Voom	Positive_vs_Negative	all_samples	no_correction	Voom:Positive_vs_Negative:all_samples:no_correction	All	LGMN	4.53636	0.910789	18.5954	7.28445	8.12176e-13	3.06623e-10
Voom	Positive_vs_Negative	all_samples	no_correction	Voom:Positive_vs_Negative:all_samples:no_correction	All	CNP	5.45334	0.66576	18.5789	7.28365	8.16701e-13	3.06623e-10
Voom	Positive_vs_Negative	all_samples	no_correction	Voom:Positive_vs_Negative:all_samples:no_correction	All	MARCHF1	1.91344	1.57949	18.4763	7.2741	8.72513e-13	3.21674e-10
Voom	Positive_vs_Negative	all_samples	no_correction	Voom:Positive_vs_Negative:all_samples:no_correction	All	HDAC9	4.90461	0.928523	18.473	7.26663	9.18818e-13	3.35721e-10
Voom	Positive_vs_Negative	all_samples	no_correction	Voom:Positive_vs_Negative:all_samples:no_correction	All	SP100	7.43132	0.734922	18.4341	7.27554	8.63875e-13	3.21385e-10
Voom	Positive_vs_Negative	all_samples	no_correction	Voom:Positive_vs_Negative:all_samples:no_correction	All	ACOX1	6.57526	-0.601545	18.2293	-7.23386	1.15203e-12	4.17208e-10
Voom	Positive_vs_Negative	all_samples	no_correction	Voom:Positive_vs_Negative:all_samples:no_correction	All	PSMB9	5.12026	0.849267	18.1505	7.21867	1.27908e-12	4.5124e-10
Voom	Positive_vs_Negative	all_samples	no_correction	Voom:Positive_vs_Negative:all_samples:no_correction	All	GBP1	7.03046	1.15677	18.1415	7.22952	1.18705e-12	4.2612e-10
Voom	Positive_vs_Negative	all_samples	no_correction	Voom:Positive_vs_Negative:all_samples:no_correction	All	LY6E-DT	0.133303	1.35323	18.0728	7.22784	1.20084e-12	4.27322e-10
Voom	Positive_vs_Negative	all_samples	no_correction	Voom:Positive_vs_Negative:all_samples:no_correction	All	BCL2L14	2.59544	1.18676	18.029	7.20283	1.42621e-12	4.95327e-10
Voom	Positive_vs_Negative	all_samples	no_correction	Voom:Positive_vs_Negative:all_samples:no_correction	All	LAG3	1.18725	1.57447	17.973	7.20262	1.42826e-12	4.95327e-10
Voom	Positive_vs_Negative	all_samples	no_correction	Voom:Positive_vs_Negative:all_samples:no_correction	All	NCOA7	6.39933	0.816591	17.9678	7.19767	1.47756e-12	5.08119e-10
Voom	Positive_vs_Negative	all_samples	no_correction	Voom:Positive_vs_Negative:all_samples:no_correction	All	GRIP2	-0.264208	1.56827	17.7068	7.17395	1.7384e-12	5.9284e-10
Voom	Positive_vs_Negative	all_samples	no_correction	Voom:Positive_vs_Negative:all_samples:no_correction	All	GSDMB	4.43593	0.937915	17.6182	7.13689	2.23886e-12	7.50991e-10
Voom	Positive_vs_Negative	all_samples	no_correction	Voom:Positive_vs_Negative:all_samples:no_correction	All	EEF1A1	11.0379	-0.483052	17.2001	-7.13804	2.2215e-12	7.50991e-10
Voom	Positive_vs_Negative	all_samples	no_correction	Voom:Positive_vs_Negative:all_samples:no_correction	All	BTN3A2	5.08207	0.790463	17.1871	7.0723	3.47089e-12	1.15479e-09
Voom	Positive_vs_Negative	all_samples	no_correction	Voom:Positive_vs_Negative:all_samples:no_correction	All	NT5C3A	5.37749	0.862039	17.1103	7.06168	3.72903e-12	1.23067e-09
Voom	Positive_vs_Negative	all_samples	no_correction	Voom:Positive_vs_Negative:all_samples:no_correction	All	GIMAP6	2.18822	1.45572	17.035	7.05147	3.99499e-12	1.30789e-09
Voom	Positive_vs_Negative	all_samples	no_correction	Voom:Positive_vs_Negative:all_samples:no_correction	All	FRMD3	2.25032	1.30545	17.0178	7.04865	4.07186e-12	1.32248e-09
Voom	Positive_vs_Negative	all_samples	no_correction	Voom:Positive_vs_Negative:all_samples:no_correction	All	BTN3A3	3.90773	0.928996	16.8932	7.02535	4.76349e-12	1.53493e-09
Voom	Positive_vs_Negative	all_samples	no_correction	Voom:Positive_vs_Negative:all_samples:no_correction	All	GBP3	5.82746	0.762884	16.7382	7.00681	5.39493e-12	1.72482e-09
Voom	Positive_vs_Negative	all_samples	no_correction	Voom:Positive_vs_Negative:all_samples:no_correction	All	TAP1	6.83934	0.868176	16.6122	6.99512	5.83507e-12	1.85107e-09
Voom	Positive_vs_Negative	all_samples	no_correction	Voom:Positive_vs_Negative:all_samples:no_correction	All	CERK	4.5747	-0.934717	16.5035	-6.96482	7.14529e-12	2.24928e-09
Voom	Positive_vs_Negative	all_samples	no_correction	Voom:Positive_vs_Negative:all_samples:no_correction	All	MSR1	2.71565	1.2703	16.2597	6.92837	9.10901e-12	2.84556e-09
Voom	Positive_vs_Negative	all_samples	no_correction	Voom:Positive_vs_Negative:all_samples:no_correction	All	BTN3A1	5.02065	0.824751	16.2019	6.91976	9.64508e-12	2.96771e-09
Voom	Positive_vs_Negative	all_samples	no_correction	Voom:Positive_vs_Negative:all_samples:no_correction	All	RPL7	7.09443	-0.60346	16.1716	-6.92423	9.36256e-12	2.90261e-09
Voom	Positive_vs_Negative	all_samples	no_correction	Voom:Positive_vs_Negative:all_samples:no_correction	All	LTA4H	5.12188	-0.791532	16.0499	-6.8942	1.14254e-11	3.48927e-09
Voom	Positive_vs_Negative	all_samples	no_correction	Voom:Positive_vs_Negative:all_samples:no_correction	All	TENT5A	5.90013	0.582242	15.7702	6.85618	1.46861e-11	4.45186e-09
Voom	Positive_vs_Negative	all_samples	no_correction	Voom:Positive_vs_Negative:all_samples:no_correction	All	RPL4	7.7736	-0.596972	15.5706	-6.83736	1.66216e-11	5.0015e-09
Voom	Positive_vs_Negative	all_samples	no_correction	Voom:Positive_vs_Negative:all_samples:no_correction	All	LINC02035	2.90141	-1.11951	15.5234	-6.81442	1.93217e-11	5.77154e-09
Voom	Positive_vs_Negative	all_samples	no_correction	Voom:Positive_vs_Negative:all_samples:no_correction	All	APOL1	6.20869	0.752898	15.4383	6.80676	2.03161e-11	6.02461e-09
Voom	Positive_vs_Negative	all_samples	no_correction	Voom:Positive_vs_Negative:all_samples:no_correction	All	ISG20	5.76745	1.02206	15.3254	6.78597	2.32739e-11	6.85206e-09
Voom	Positive_vs_Negative	all_samples	no_correction	Voom:Positive_vs_Negative:all_samples:no_correction	All	GALNT1	6.12237	-0.695746	15.3137	-6.78192	2.38976e-11	6.98543e-09
Voom	Positive_vs_Negative	all_samples	no_correction	Voom:Positive_vs_Negative:all_samples:no_correction	All	ETV7	2.87558	1.24402	15.2733	6.77096	2.56685e-11	7.42278e-09
Voom	Positive_vs_Negative	all_samples	no_correction	Voom:Positive_vs_Negative:all_samples:no_correction	All	ADAMDEC1	1.93477	1.27682	15.2508	6.77044	2.57565e-11	7.42278e-09
Voom	Positive_vs_Negative	all_samples	no_correction	Voom:Positive_vs_Negative:all_samples:no_correction	All	PI3	6.29942	-1.11052	15.1664	-6.75855	2.78287e-11	7.96387e-09
Voom	Positive_vs_Negative	all_samples	no_correction	Voom:Positive_vs_Negative:all_samples:no_correction	All	BISPR	2.39444	1.16457	15.0262	6.73246	3.29711e-11	9.36997e-09
Voom	Positive_vs_Negative	all_samples	no_correction	Voom:Positive_vs_Negative:all_samples:no_correction	All	HLA-F	6.3551	0.774298	14.864	6.71665	3.65276e-11	1.03091e-08
Voom	Positive_vs_Negative	all_samples	no_correction	Voom:Positive_vs_Negative:all_samples:no_correction	All	ANKFY1	6.37666	0.505247	14.8365	6.71189	3.76691e-11	1.05584e-08
Voom	Positive_vs_Negative	all_samples	no_correction	Voom:Positive_vs_Negative:all_samples:no_correction	All	AGRN	6.83352	0.764102	14.7734	6.70664	3.89701e-11	1.08488e-08
Voom	Positive_vs_Negative	all_samples	no_correction	Voom:Positive_vs_Negative:all_samples:no_correction	All	FANCA	3.28535	0.931428	14.7716	6.68966	4.34885e-11	1.18645e-08
Voom	Positive_vs_Negative	all_samples	no_correction	Voom:Positive_vs_Negative:all_samples:no_correction	All	ODF3B	6.09853	0.893631	14.7108	6.69047	4.3261e-11	1.18645e-08
Voom	Positive_vs_Negative	all_samples	no_correction	Voom:Positive_vs_Negative:all_samples:no_correction	All	CD63	7.46797	-0.478007	14.6716	-6.69194	4.28517e-11	1.18488e-08
Voom	Positive_vs_Negative	all_samples	no_correction	Voom:Positive_vs_Negative:all_samples:no_correction	All	SORT1	7.18153	-0.584965	14.6586	-6.68614	4.44855e-11	1.20562e-08
Voom	Positive_vs_Negative	all_samples	no_correction	Voom:Positive_vs_Negative:all_samples:no_correction	All	RPL3P4	0.0893706	-0.840611	14.5962	-6.6809	4.60139e-11	1.23074e-08
Voom	Positive_vs_Negative	all_samples	no_correction	Voom:Positive_vs_Negative:all_samples:no_correction	All	RPS6	7.80066	-0.543324	14.5858	-6.68202	4.56841e-11	1.22995e-08
Voom	Positive_vs_Negative	all_samples	no_correction	Voom:Positive_vs_Negative:all_samples:no_correction	All	PAPSS2	3.23514	-1.16855	14.5162	-6.65	5.6133e-11	1.48202e-08
Voom	Positive_vs_Negative	all_samples	no_correction	Voom:Positive_vs_Negative:all_samples:no_correction	All	C4B	0.476836	1.41415	14.4795	6.65265	5.51853e-11	1.46646e-08
Voom	Positive_vs_Negative	all_samples	no_correction	Voom:Positive_vs_Negative:all_samples:no_correction	All	JADE2	5.58609	0.587953	14.249	6.61156	7.17943e-11	1.88336e-08
Voom	Positive_vs_Negative	all_samples	no_correction	Voom:Positive_vs_Negative:all_samples:no_correction	All	NEXN	-0.797409	1.47894	14.1645	6.60797	7.34615e-11	1.91482e-08
Voom	Positive_vs_Negative	all_samples	no_correction	Voom:Positive_vs_Negative:all_samples:no_correction	All	AC005515.1	-1.82687	1.69464	13.834	6.55725	1.01447e-10	2.62753e-08
Voom	Positive_vs_Negative	all_samples	no_correction	Voom:Positive_vs_Negative:all_samples:no_correction	All	CCNI	7.50449	-0.412008	13.7566	-6.54479	1.09784e-10	2.8256e-08
Voom	Positive_vs_Negative	all_samples	no_correction	Voom:Positive_vs_Negative:all_samples:no_correction	All	FGD2	2.95995	1.1418	13.707	6.5151	1.32438e-10	3.34554e-08
Voom	Positive_vs_Negative	all_samples	no_correction	Voom:Positive_vs_Negative:all_samples:no_correction	All	AC104389.5	0.0561637	1.31078	13.7056	6.52636	1.23353e-10	3.1473e-08
Voom	Positive_vs_Negative	all_samples	no_correction	Voom:Positive_vs_Negative:all_samples:no_correction	All	LINC02574	-2.41085	1.50187	13.6343	6.52576	1.23822e-10	3.1473e-08
Voom	Positive_vs_Negative	all_samples	no_correction	Voom:Positive_vs_Negative:all_samples:no_correction	All	LINC02068	-0.527586	1.52886	13.5555	6.50377	1.42244e-10	3.57121e-08
Voom	Positive_vs_Negative	all_samples	no_correction	Voom:Positive_vs_Negative:all_samples:no_correction	All	CD38	5.21171	0.965376	13.4495	6.47908	1.6614e-10	4.1457e-08
Voom	Positive_vs_Negative	all_samples	no_correction	Voom:Positive_vs_Negative:all_samples:no_correction	All	SHISA5	6.58291	0.632619	13.3466	6.47248	1.73162e-10	4.29473e-08
Voom	Positive_vs_Negative	all_samples	no_correction	Voom:Positive_vs_Negative:all_samples:no_correction	All	KREMEN1	5.65677	-0.807415	13.33	-6.45716	1.90616e-10	4.69914e-08
Voom	Positive_vs_Negative	all_samples	no_correction	Voom:Positive_vs_Negative:all_samples:no_correction	All	DSC2	3.8067	-1.28819	13.2957	-6.44656	2.03682e-10	4.99118e-08
Voom	Positive_vs_Negative	all_samples	no_correction	Voom:Positive_vs_Negative:all_samples:no_correction	All	SLC16A7	3.74039	-1.01918	13.1003	-6.41359	2.50188e-10	6.0943e-08
Voom	Positive_vs_Negative	all_samples	no_correction	Voom:Positive_vs_Negative:all_samples:no_correction	All	GMPR	3.23868	1.03161	13.0434	6.40409	2.65414e-10	6.38914e-08
Voom	Positive_vs_Negative	all_samples	no_correction	Voom:Positive_vs_Negative:all_samples:no_correction	All	EEF1A1P6	1.2277	-0.6024	13.0228	-6.40842	2.58376e-10	6.25652e-08
Voom	Positive_vs_Negative	all_samples	no_correction	Voom:Positive_vs_Negative:all_samples:no_correction	All	SDS	2.15137	1.44826	13.0026	6.39784	2.7593e-10	6.56504e-08
Voom	Positive_vs_Negative	all_samples	no_correction	Voom:Positive_vs_Negative:all_samples:no_correction	All	PYGL	6.23694	-0.784136	12.9695	-6.40088	2.70768e-10	6.47991e-08
Voom	Positive_vs_Negative	all_samples	no_correction	Voom:Positive_vs_Negative:all_samples:no_correction	All	C8orf31	0.706359	1.16218	12.9555	6.39578	2.79482e-10	6.61112e-08
Voom	Positive_vs_Negative	all_samples	no_correction	Voom:Positive_vs_Negative:all_samples:no_correction	All	ZFYVE26	5.96511	0.552883	12.8626	6.38616	2.96669e-10	6.95046e-08
Voom	Positive_vs_Negative	all_samples	no_correction	Voom:Positive_vs_Negative:all_samples:no_correction	All	SFT2D2	7.00458	-0.465616	12.8286	-6.38586	2.97224e-10	6.95046e-08
Voom	Positive_vs_Negative	all_samples	no_correction	Voom:Positive_vs_Negative:all_samples:no_correction	All	MOV10	5.82566	0.670441	12.5916	6.33969	3.95405e-10	9.14189e-08
Voom	Positive_vs_Negative	all_samples	no_correction	Voom:Positive_vs_Negative:all_samples:no_correction	All	PLSCR1	7.19622	0.738246	12.5337	6.3446	3.83615e-10	8.91971e-08
Voom	Positive_vs_Negative	all_samples	no_correction	Voom:Positive_vs_Negative:all_samples:no_correction	All	PDK3	4.67606	-0.748206	12.4293	-6.30145	5.00176e-10	1.1435e-07
Voom	Positive_vs_Negative	all_samples	no_correction	Voom:Positive_vs_Negative:all_samples:no_correction	All	TRIM38	6.50998	0.666432	12.3584	6.30718	4.82921e-10	1.11026e-07
Voom	Positive_vs_Negative	all_samples	no_correction	Voom:Positive_vs_Negative:all_samples:no_correction	All	PRF1	1.07724	1.52925	12.2758	6.27637	5.83177e-10	1.31128e-07
Voom	Positive_vs_Negative	all_samples	no_correction	Voom:Positive_vs_Negative:all_samples:no_correction	All	AC008038.1	1.03315	-0.583383	12.2561	-6.27724	5.80097e-10	1.31128e-07
Voom	Positive_vs_Negative	all_samples	no_correction	Voom:Positive_vs_Negative:all_samples:no_correction	All	PHOSPHO1	0.785255	-2.02079	12.2544	-6.28131	5.65833e-10	1.28642e-07
Voom	Positive_vs_Negative	all_samples	no_correction	Voom:Positive_vs_Negative:all_samples:no_correction	All	RASGRP3	2.78904	1.07307	12.2452	6.26793	6.14031e-10	1.37311e-07
Voom	Positive_vs_Negative	all_samples	no_correction	Voom:Positive_vs_Negative:all_samples:no_correction	All	DANCR	2.69916	-1.01035	12.1923	-6.25988	6.44934e-10	1.41896e-07
Voom	Positive_vs_Negative	all_samples	no_correction	Voom:Positive_vs_Negative:all_samples:no_correction	All	APOL2	5.74542	0.693315	12.1373	6.262	6.36651e-10	1.40831e-07
Voom	Positive_vs_Negative	all_samples	no_correction	Voom:Positive_vs_Negative:all_samples:no_correction	All	SLC49A4	4.75403	-0.787569	12.0989	-6.24501	7.06063e-10	1.53693e-07
Voom	Positive_vs_Negative	all_samples	no_correction	Voom:Positive_vs_Negative:all_samples:no_correction	All	CCL8	-2.01537	1.83468	12.0923	6.25715	6.55727e-10	1.43499e-07
Voom	Positive_vs_Negative	all_samples	no_correction	Voom:Positive_vs_Negative:all_samples:no_correction	All	C3	7.33714	0.770178	12.052	6.26636	6.19918e-10	1.37874e-07
Voom	Positive_vs_Negative	all_samples	no_correction	Voom:Positive_vs_Negative:all_samples:no_correction	All	AC008079.1	0.278159	1.26339	12.0357	6.23852	7.34466e-10	1.59029e-07
Voom	Positive_vs_Negative	all_samples	no_correction	Voom:Positive_vs_Negative:all_samples:no_correction	All	PLBD1	4.81026	-0.835467	11.9672	-6.22243	8.09861e-10	1.74431e-07
Voom	Positive_vs_Negative	all_samples	no_correction	Voom:Positive_vs_Negative:all_samples:no_correction	All	TRIM5	3.73732	0.975739	11.8469	6.20061	9.24273e-10	1.98032e-07
Voom	Positive_vs_Negative	all_samples	no_correction	Voom:Positive_vs_Negative:all_samples:no_correction	All	ADIRF	4.06192	-1.03862	11.8398	-6.1982	9.37819e-10	1.99887e-07
Voom	Positive_vs_Negative	all_samples	no_correction	Voom:Positive_vs_Negative:all_samples:no_correction	All	PSME2	5.24447	0.629187	11.5638	6.15929	1.1858e-09	2.51432e-07
Voom	Positive_vs_Negative	all_samples	no_correction	Voom:Positive_vs_Negative:all_samples:no_correction	All	SLC25A28	3.99519	0.775911	11.4588	6.13385	1.3814e-09	2.86959e-07
Voom	Positive_vs_Negative	all_samples	no_correction	Voom:Positive_vs_Negative:all_samples:no_correction	All	GABARAPL2	5.51212	-0.623156	11.4449	-6.13629	1.36129e-09	2.84225e-07
Voom	Positive_vs_Negative	all_samples	no_correction	Voom:Positive_vs_Negative:all_samples:no_correction	All	AC124319.1	0.545111	1.36294	11.4341	6.13107	1.40454e-09	2.90101e-07
Voom	Positive_vs_Negative	all_samples	no_correction	Voom:Positive_vs_Negative:all_samples:no_correction	All	CHP1	7.13576	-0.441967	11.4091	-6.14654	1.28014e-09	2.70037e-07
Voom	Positive_vs_Negative	all_samples	no_correction	Voom:Positive_vs_Negative:all_samples:no_correction	All	RTN3	6.94965	-0.476264	11.3901	-6.14105	1.32302e-09	2.7765e-07
Voom	Positive_vs_Negative	all_samples	no_correction	Voom:Positive_vs_Negative:all_samples:no_correction	All	PSMB8	5.94052	0.570864	11.3628	6.13034	1.4107e-09	2.90101e-07
Voom	Positive_vs_Negative	all_samples	no_correction	Voom:Positive_vs_Negative:all_samples:no_correction	All	MUC13	3.70982	1.18896	11.2847	6.10285	1.66262e-09	3.40196e-07
Voom	Positive_vs_Negative	all_samples	no_correction	Voom:Positive_vs_Negative:all_samples:no_correction	All	ADGRG6	2.5133	-1.3654	11.2444	-6.09462	1.74625e-09	3.55373e-07
Voom	Positive_vs_Negative	all_samples	no_correction	Voom:Positive_vs_Negative:all_samples:no_correction	All	CALML3	0.985626	-1.46942	11.194	-6.09152	1.7788e-09	3.58591e-07
Voom	Positive_vs_Negative	all_samples	no_correction	Voom:Positive_vs_Negative:all_samples:no_correction	All	AC083837.1	3.04391	0.992851	11.1792	6.08216	1.88068e-09	3.77269e-07
Voom	Positive_vs_Negative	all_samples	no_correction	Voom:Positive_vs_Negative:all_samples:no_correction	All	RPL6	6.9979	-0.494448	11.1128	-6.09386	1.75416e-09	3.55373e-07
Voom	Positive_vs_Negative	all_samples	no_correction	Voom:Positive_vs_Negative:all_samples:no_correction	All	SDAD1P1	1.16618	-1.08122	11.0924	-6.07177	2.0005e-09	3.9741e-07
Voom	Positive_vs_Negative	all_samples	no_correction	Voom:Positive_vs_Negative:all_samples:no_correction	All	HCP5	6.36023	0.638572	11.0415	6.07948	1.91095e-09	3.81471e-07
Voom	Positive_vs_Negative	all_samples	no_correction	Voom:Positive_vs_Negative:all_samples:no_correction	All	HNRNPA1P53	-1.75676	1.24268	10.9695	6.05732	2.1795e-09	4.26754e-07
Voom	Positive_vs_Negative	all_samples	no_correction	Voom:Positive_vs_Negative:all_samples:no_correction	All	WARS1	6.94555	0.740018	10.9153	6.06509	2.08145e-09	4.09515e-07
Voom	Positive_vs_Negative	all_samples	no_correction	Voom:Positive_vs_Negative:all_samples:no_correction	All	CXCL9	1.5875	1.63253	10.8769	6.02828	2.58801e-09	5.00474e-07
Voom	Positive_vs_Negative	all_samples	no_correction	Voom:Positive_vs_Negative:all_samples:no_correction	All	IDO1	4.06889	1.28087	10.8509	6.02797	2.59268e-09	5.00474e-07
Voom	Positive_vs_Negative	all_samples	no_correction	Voom:Positive_vs_Negative:all_samples:no_correction	All	SYAP1	6.94545	-0.522384	10.8237	-6.04194	2.38739e-09	4.65234e-07
Voom	Positive_vs_Negative	all_samples	no_correction	Voom:Positive_vs_Negative:all_samples:no_correction	All	TFEC	2.1537	1.42067	10.8015	6.01441	2.80853e-09	5.32099e-07
Voom	Positive_vs_Negative	all_samples	no_correction	Voom:Positive_vs_Negative:all_samples:no_correction	All	EEF2	8.94991	-0.364791	10.8004	-6.06935	2.02941e-09	4.01206e-07
Voom	Positive_vs_Negative	all_samples	no_correction	Voom:Positive_vs_Negative:all_samples:no_correction	All	KATNBL1	5.40851	-0.914021	10.7987	-6.02126	2.69734e-09	5.15809e-07
Voom	Positive_vs_Negative	all_samples	no_correction	Voom:Positive_vs_Negative:all_samples:no_correction	All	GBP1P1	2.57654	1.07463	10.7299	6.00171	3.02647e-09	5.70747e-07
Voom	Positive_vs_Negative	all_samples	no_correction	Voom:Positive_vs_Negative:all_samples:no_correction	All	PRKDC	7.71018	-0.569012	10.6673	-6.02451	2.64626e-09	5.08417e-07
Voom	Positive_vs_Negative	all_samples	no_correction	Voom:Positive_vs_Negative:all_samples:no_correction	All	BICD2	5.33727	-0.592535	10.6544	-5.99636	3.12312e-09	5.86273e-07
Voom	Positive_vs_Negative	all_samples	no_correction	Voom:Positive_vs_Negative:all_samples:no_correction	All	TMA7	4.26622	-0.703123	10.5618	-5.97377	3.56562e-09	6.63254e-07
Voom	Positive_vs_Negative	all_samples	no_correction	Voom:Positive_vs_Negative:all_samples:no_correction	All	RPL3	8.32611	-0.452053	10.5483	-6.01466	2.80432e-09	5.32099e-07
Voom	Positive_vs_Negative	all_samples	no_correction	Voom:Positive_vs_Negative:all_samples:no_correction	All	RPL5	6.76608	-0.580682	10.4971	-5.98245	3.38891e-09	6.33262e-07
Voom	Positive_vs_Negative	all_samples	no_correction	Voom:Positive_vs_Negative:all_samples:no_correction	All	CD302	2.9803	-0.970824	10.4277	-5.94708	4.16772e-09	7.68269e-07
Voom	Positive_vs_Negative	all_samples	no_correction	Voom:Positive_vs_Negative:all_samples:no_correction	All	ERO1A	6.78224	-0.712971	10.4188	-5.96699	3.71011e-09	6.87009e-07
Voom	Positive_vs_Negative	all_samples	no_correction	Voom:Positive_vs_Negative:all_samples:no_correction	All	IMMP1LP2	-2.44646	1.35178	10.3171	5.93916	4.36483e-09	8.00994e-07
Voom	Positive_vs_Negative	all_samples	no_correction	Voom:Positive_vs_Negative:all_samples:no_correction	All	APOL3	3.39627	0.916042	10.306	5.9271	4.68218e-09	8.55396e-07
Voom	Positive_vs_Negative	all_samples	no_correction	Voom:Positive_vs_Negative:all_samples:no_correction	All	IL4I1	0.81434	1.47221	10.2378	5.91423	5.04569e-09	9.13643e-07
Voom	Positive_vs_Negative	all_samples	no_correction	Voom:Positive_vs_Negative:all_samples:no_correction	All	TMEM71	4.63338	-1.17361	10.219	-5.91262	5.09335e-09	9.14189e-07
Voom	Positive_vs_Negative	all_samples	no_correction	Voom:Positive_vs_Negative:all_samples:no_correction	All	AF127936.1	-1.7321	1.3525	10.1625	5.90902	5.20088e-09	9.29414e-07
Voom	Positive_vs_Negative	all_samples	no_correction	Voom:Positive_vs_Negative:all_samples:no_correction	All	TMCO3	5.40742	-0.564572	10.142	-5.90536	5.31223e-09	9.41093e-07
Voom	Positive_vs_Negative	all_samples	no_correction	Voom:Positive_vs_Negative:all_samples:no_correction	All	RMI2	0.565848	1.174	10.1328	5.89594	5.61051e-09	9.87639e-07
Voom	Positive_vs_Negative	all_samples	no_correction	Voom:Positive_vs_Negative:all_samples:no_correction	All	RPLP0P6	0.420265	-0.631145	10.1128	-5.89554	5.62324e-09	9.87639e-07
Voom	Positive_vs_Negative	all_samples	no_correction	Voom:Positive_vs_Negative:all_samples:no_correction	All	MS4A4A	-0.117286	1.40088	10.0768	5.88761	5.88731e-09	1.02258e-06
Voom	Positive_vs_Negative	all_samples	no_correction	Voom:Positive_vs_Negative:all_samples:no_correction	All	RPL6P27	-0.0813334	-0.659881	10.058	-5.88732	5.89717e-09	1.02258e-06
Voom	Positive_vs_Negative	all_samples	no_correction	Voom:Positive_vs_Negative:all_samples:no_correction	All	STEAP4	7.64425	-0.63713	10.0503	-5.91348	5.06798e-09	9.13643e-07
Voom	Positive_vs_Negative	all_samples	no_correction	Voom:Positive_vs_Negative:all_samples:no_correction	All	SCGB3A1	0.721804	-1.50349	10.0326	-5.88079	6.12414e-09	1.05746e-06
Voom	Positive_vs_Negative	all_samples	no_correction	Voom:Positive_vs_Negative:all_samples:no_correction	All	EIF4EBP2	7.26279	-0.432449	10.0299	-5.90616	5.28768e-09	9.40817e-07
Voom	Positive_vs_Negative	all_samples	no_correction	Voom:Positive_vs_Negative:all_samples:no_correction	All	USP9X	7.95611	-0.38822	10.0263	-5.91597	4.99503e-09	9.08496e-07
Voom	Positive_vs_Negative	all_samples	no_correction	Voom:Positive_vs_Negative:all_samples:no_correction	All	AL512306.2	0.288447	1.34149	10.018	5.87553	6.31317e-09	1.08552e-06
Voom	Positive_vs_Negative	all_samples	no_correction	Voom:Positive_vs_Negative:all_samples:no_correction	All	UNC93B1	6.23041	0.578923	9.98158	5.88966	5.81794e-09	1.01747e-06
Voom	Positive_vs_Negative	all_samples	no_correction	Voom:Positive_vs_Negative:all_samples:no_correction	All	A2ML1	4.61608	-1.66874	9.95773	-5.86398	6.74818e-09	1.13644e-06
Voom	Positive_vs_Negative	all_samples	no_correction	Voom:Positive_vs_Negative:all_samples:no_correction	All	TGFBR1	4.91179	-0.721427	9.9567	-5.86794	6.59575e-09	1.11999e-06
Voom	Positive_vs_Negative	all_samples	no_correction	Voom:Positive_vs_Negative:all_samples:no_correction	All	TDRD7	5.13593	0.612935	9.92447	5.86824	6.58436e-09	1.11999e-06
Voom	Positive_vs_Negative	all_samples	no_correction	Voom:Positive_vs_Negative:all_samples:no_correction	All	MDK	5.32363	0.696245	9.90829	5.86722	6.62314e-09	1.11999e-06
Voom	Positive_vs_Negative	all_samples	no_correction	Voom:Positive_vs_Negative:all_samples:no_correction	All	PGK1	7.38831	-0.474855	9.84484	-5.87451	6.35041e-09	1.08736e-06
Voom	Positive_vs_Negative	all_samples	no_correction	Voom:Positive_vs_Negative:all_samples:no_correction	All	ABHD5	6.37607	-0.751752	9.75899	-5.8444	7.55316e-09	1.2668e-06
Voom	Positive_vs_Negative	all_samples	no_correction	Voom:Positive_vs_Negative:all_samples:no_correction	All	CX3CL1	4.18593	1.03649	9.74514	5.82954	8.22562e-09	1.37395e-06
Voom	Positive_vs_Negative	all_samples	no_correction	Voom:Positive_vs_Negative:all_samples:no_correction	All	OR52H2P	-1.73066	1.22328	9.68231	5.81962	8.7065e-09	1.44836e-06
Voom	Positive_vs_Negative	all_samples	no_correction	Voom:Positive_vs_Negative:all_samples:no_correction	All	RFLNB	2.57471	-1.22604	9.64541	-5.80384	9.52932e-09	1.56614e-06
Voom	Positive_vs_Negative	all_samples	no_correction	Voom:Positive_vs_Negative:all_samples:no_correction	All	AC110995.1	-2.27214	1.24176	9.62663	5.81021	9.1882e-09	1.5223e-06
Voom	Positive_vs_Negative	all_samples	no_correction	Voom:Positive_vs_Negative:all_samples:no_correction	All	AC124319.3	1.10546	1.28062	9.57835	5.79187	1.0203e-08	1.66349e-06
Voom	Positive_vs_Negative	all_samples	no_correction	Voom:Positive_vs_Negative:all_samples:no_correction	All	HPGD	4.48066	-0.913969	9.56048	-5.79236	1.01741e-08	1.66349e-06
Voom	Positive_vs_Negative	all_samples	no_correction	Voom:Positive_vs_Negative:all_samples:no_correction	All	CSTA	5.04349	-0.947007	9.52077	-5.78813	1.04228e-08	1.69258e-06
Voom	Positive_vs_Negative	all_samples	no_correction	Voom:Positive_vs_Negative:all_samples:no_correction	All	NDRG2	6.76473	-0.601305	9.50859	-5.80426	9.50624e-09	1.56614e-06
Voom	Positive_vs_Negative	all_samples	no_correction	Voom:Positive_vs_Negative:all_samples:no_correction	All	DMBT1	1.26296	-1.25012	9.46546	-5.77282	1.13722e-08	1.83222e-06
Voom	Positive_vs_Negative	all_samples	no_correction	Voom:Positive_vs_Negative:all_samples:no_correction	All	RPL7P1	-1.03256	-0.684227	9.4627	-5.77866	1.10005e-08	1.77934e-06
Voom	Positive_vs_Negative	all_samples	no_correction	Voom:Positive_vs_Negative:all_samples:no_correction	All	PERM1	-0.230657	1.46212	9.42479	5.76609	1.18155e-08	1.89618e-06
Voom	Positive_vs_Negative	all_samples	no_correction	Voom:Positive_vs_Negative:all_samples:no_correction	All	LMBRD1	5.772	-0.448145	9.26823	-5.74984	1.29563e-08	2.06307e-06
Voom	Positive_vs_Negative	all_samples	no_correction	Voom:Positive_vs_Negative:all_samples:no_correction	All	ADIPOR1	6.93927	-0.464691	9.22518	-5.75528	1.25628e-08	2.00823e-06
Voom	Positive_vs_Negative	all_samples	no_correction	Voom:Positive_vs_Negative:all_samples:no_correction	All	PRCP	4.4367	-0.769473	9.21635	-5.7288	1.45943e-08	2.29708e-06
Voom	Positive_vs_Negative	all_samples	no_correction	Voom:Positive_vs_Negative:all_samples:no_correction	All	RBCK1	5.44078	0.605456	9.20936	5.74037	1.36702e-08	2.16831e-06
Voom	Positive_vs_Negative	all_samples	no_correction	Voom:Positive_vs_Negative:all_samples:no_correction	All	ACPP	1.81431	-1.05419	9.15528	-5.71286	1.59679e-08	2.48462e-06
Voom	Positive_vs_Negative	all_samples	no_correction	Voom:Positive_vs_Negative:all_samples:no_correction	All	PLA2G4C	-0.0676938	1.21502	9.14428	5.71289	1.59649e-08	2.48462e-06
Voom	Positive_vs_Negative	all_samples	no_correction	Voom:Positive_vs_Negative:all_samples:no_correction	All	RPS3A	7.03894	-0.55933	9.08244	-5.7309	1.44219e-08	2.27872e-06
Voom	Positive_vs_Negative	all_samples	no_correction	Voom:Positive_vs_Negative:all_samples:no_correction	All	IL1RAP	5.82203	-0.904683	9.06158	-5.70988	1.62376e-08	2.51701e-06
Voom	Positive_vs_Negative	all_samples	no_correction	Voom:Positive_vs_Negative:all_samples:no_correction	All	APOBEC3G	3.76167	0.754132	8.9664	5.68202	1.89908e-08	2.92165e-06
Voom	Positive_vs_Negative	all_samples	no_correction	Voom:Positive_vs_Negative:all_samples:no_correction	All	PPP1CB	8.36972	-0.327781	8.93636	-5.72609	1.48196e-08	2.32362e-06
Voom	Positive_vs_Negative	all_samples	no_correction	Voom:Positive_vs_Negative:all_samples:no_correction	All	SULF2	5.02073	-0.797588	8.93542	-5.68017	1.91886e-08	2.94102e-06
Voom	Positive_vs_Negative	all_samples	no_correction	Voom:Positive_vs_Negative:all_samples:no_correction	All	USP30-AS1	-0.211228	1.11394	8.87377	5.66191	2.12549e-08	3.22154e-06
Voom	Positive_vs_Negative	all_samples	no_correction	Voom:Positive_vs_Negative:all_samples:no_correction	All	RPS3AP6	-0.17089	-0.63506	8.87251	-5.66367	2.10465e-08	3.21375e-06
Voom	Positive_vs_Negative	all_samples	no_correction	Voom:Positive_vs_Negative:all_samples:no_correction	All	WNT5A	2.11664	-0.982736	8.86259	-5.6568	2.18709e-08	3.30266e-06
Voom	Positive_vs_Negative	all_samples	no_correction	Voom:Positive_vs_Negative:all_samples:no_correction	All	RN7SL3	5.16275	0.637012	8.80567	5.66244	2.11912e-08	3.22154e-06
Voom	Positive_vs_Negative	all_samples	no_correction	Voom:Positive_vs_Negative:all_samples:no_correction	All	MAP3K20	3.77612	-0.761933	8.77039	-5.64193	2.37624e-08	3.57511e-06
Voom	Positive_vs_Negative	all_samples	no_correction	Voom:Positive_vs_Negative:all_samples:no_correction	All	XRN1	7.48733	0.474638	8.76426	5.68581	1.85915e-08	2.87102e-06
Voom	Positive_vs_Negative	all_samples	no_correction	Voom:Positive_vs_Negative:all_samples:no_correction	All	EIF4BP6	-0.224323	-0.796386	8.7328	-5.63705	2.44174e-08	3.63357e-06
Voom	Positive_vs_Negative	all_samples	no_correction	Voom:Positive_vs_Negative:all_samples:no_correction	All	CCNG2	5.81426	-0.695028	8.67965	-5.63962	2.4071e-08	3.59511e-06
Voom	Positive_vs_Negative	all_samples	no_correction	Voom:Positive_vs_Negative:all_samples:no_correction	All	OR52H1	-1.72	1.20226	8.64696	5.62192	2.6563e-08	3.93854e-06
Voom	Positive_vs_Negative	all_samples	no_correction	Voom:Positive_vs_Negative:all_samples:no_correction	All	CMKLR1	0.322825	1.27603	8.53099	5.5944	3.09429e-08	4.5714e-06
Voom	Positive_vs_Negative	all_samples	no_correction	Voom:Positive_vs_Negative:all_samples:no_correction	All	PATL2	4.53555	0.736757	8.45498	5.59098	3.1533e-08	4.64182e-06
Voom	Positive_vs_Negative	all_samples	no_correction	Voom:Positive_vs_Negative:all_samples:no_correction	All	IQGAP1	8.8023	-0.467073	8.4342	-5.64038	2.39695e-08	3.59305e-06
Voom	Positive_vs_Negative	all_samples	no_correction	Voom:Positive_vs_Negative:all_samples:no_correction	All	TMEM268	4.10639	0.644946	8.28282	5.55478	3.85015e-08	5.62714e-06
Voom	Positive_vs_Negative	all_samples	no_correction	Voom:Positive_vs_Negative:all_samples:no_correction	All	TAGLN2	7.89195	-0.429099	8.23007	-5.58579	3.24515e-08	4.75991e-06
Voom	Positive_vs_Negative	all_samples	no_correction	Voom:Positive_vs_Negative:all_samples:no_correction	All	H3P16	-0.541625	-0.707735	8.22208	-5.53827	4.21575e-08	6.07469e-06
Voom	Positive_vs_Negative	all_samples	no_correction	Voom:Positive_vs_Negative:all_samples:no_correction	All	LYPLA1	4.99423	-0.547039	8.21658	-5.54476	4.06816e-08	5.9036e-06
Voom	Positive_vs_Negative	all_samples	no_correction	Voom:Positive_vs_Negative:all_samples:no_correction	All	OR52V1P	-2.26916	1.14231	8.1743	5.53035	4.40278e-08	6.32192e-06
Voom	Positive_vs_Negative	all_samples	no_correction	Voom:Positive_vs_Negative:all_samples:no_correction	All	IFNGR1	6.29466	-0.665577	8.15925	-5.54683	4.02217e-08	5.85762e-06
Voom	Positive_vs_Negative	all_samples	no_correction	Voom:Positive_vs_Negative:all_samples:no_correction	All	ZDHHC20	6.18798	-0.519008	7.9909	-5.51439	4.80461e-08	6.77997e-06
Voom	Positive_vs_Negative	all_samples	no_correction	Voom:Positive_vs_Negative:all_samples:no_correction	All	RPLP0	8.04494	-0.448521	7.9847	-5.54253	4.11839e-08	5.95536e-06
Voom	Positive_vs_Negative	all_samples	no_correction	Voom:Positive_vs_Negative:all_samples:no_correction	All	RPS13	6.06232	-0.534828	7.98209	-5.51131	4.88614e-08	6.84779e-06
Voom	Positive_vs_Negative	all_samples	no_correction	Voom:Positive_vs_Negative:all_samples:no_correction	All	IKZF3	3.68653	1.1252	7.97687	5.49407	5.36802e-08	7.47196e-06
Voom	Positive_vs_Negative	all_samples	no_correction	Voom:Positive_vs_Negative:all_samples:no_correction	All	TRIM69	6.0139	0.61332	7.97168	5.51474	4.79544e-08	6.77997e-06
Voom	Positive_vs_Negative	all_samples	no_correction	Voom:Positive_vs_Negative:all_samples:no_correction	All	BZW1	7.40454	-0.434188	7.92241	-5.5195	4.67214e-08	6.6526e-06
Voom	Positive_vs_Negative	all_samples	no_correction	Voom:Positive_vs_Negative:all_samples:no_correction	All	AMPD2	5.31551	-0.902476	7.91391	-5.48794	5.55023e-08	7.69939e-06
Voom	Positive_vs_Negative	all_samples	no_correction	Voom:Positive_vs_Negative:all_samples:no_correction	All	TMPRSS11D	5.18035	-1.02848	7.91338	-5.48614	5.60469e-08	7.74868e-06
Voom	Positive_vs_Negative	all_samples	no_correction	Voom:Positive_vs_Negative:all_samples:no_correction	All	IFI16	7.47099	0.551651	7.87539	5.51912	4.68184e-08	6.6526e-06
Voom	Positive_vs_Negative	all_samples	no_correction	Voom:Positive_vs_Negative:all_samples:no_correction	All	CLTC	8.34688	-0.295697	7.86495	-5.52666	4.49275e-08	6.42856e-06
Voom	Positive_vs_Negative	all_samples	no_correction	Voom:Positive_vs_Negative:all_samples:no_correction	All	RANBP2	7.77792	-0.400379	7.85344	-5.51318	4.83656e-08	6.8016e-06
Voom	Positive_vs_Negative	all_samples	no_correction	Voom:Positive_vs_Negative:all_samples:no_correction	All	RPL7A	7.58059	-0.394832	7.84124	-5.5075	4.98891e-08	6.96796e-06
Voom	Positive_vs_Negative	all_samples	no_correction	Voom:Positive_vs_Negative:all_samples:no_correction	All	LAMP2	6.64781	-0.505787	7.80022	-5.48424	5.66316e-08	7.80314e-06
Voom	Positive_vs_Negative	all_samples	no_correction	Voom:Positive_vs_Negative:all_samples:no_correction	All	RUBCN	5.78227	0.546162	7.73664	5.46652	6.23541e-08	8.53417e-06
Voom	Positive_vs_Negative	all_samples	no_correction	Voom:Positive_vs_Negative:all_samples:no_correction	All	GLIPR1	3.84901	-1.00402	7.7281	-5.44105	7.15689e-08	9.73029e-06
Voom	Positive_vs_Negative	all_samples	no_correction	Voom:Positive_vs_Negative:all_samples:no_correction	All	ADGRE3	2.07355	-1.74551	7.70856	-5.43287	7.48006e-08	1.00363e-05
Voom	Positive_vs_Negative	all_samples	no_correction	Voom:Positive_vs_Negative:all_samples:no_correction	All	RPL9	6.91505	-0.447099	7.67568	-5.46505	6.28523e-08	8.57368e-06
Voom	Positive_vs_Negative	all_samples	no_correction	Voom:Positive_vs_Negative:all_samples:no_correction	All	OLFM5P	-0.882182	1.1557	7.66275	5.42628	7.75097e-08	1.03658e-05
Voom	Positive_vs_Negative	all_samples	no_correction	Voom:Positive_vs_Negative:all_samples:no_correction	All	TCN1	3.17806	-1.01828	7.63538	-5.42042	7.9994e-08	1.06632e-05
Voom	Positive_vs_Negative	all_samples	no_correction	Voom:Positive_vs_Negative:all_samples:no_correction	All	SPCS3	5.58526	-0.522548	7.6288	-5.43792	7.2793e-08	9.86393e-06
Voom	Positive_vs_Negative	all_samples	no_correction	Voom:Positive_vs_Negative:all_samples:no_correction	All	SORL1	8.72624	-0.704476	7.61531	-5.48239	5.72033e-08	7.85547e-06
Voom	Positive_vs_Negative	all_samples	no_correction	Voom:Positive_vs_Negative:all_samples:no_correction	All	MAL	4.01804	-1.9677	7.59292	-5.41313	8.31933e-08	1.10179e-05
Voom	Positive_vs_Negative	all_samples	no_correction	Voom:Positive_vs_Negative:all_samples:no_correction	All	GTDC1	3.67042	-0.737104	7.58826	-5.41342	8.30666e-08	1.10179e-05
Voom	Positive_vs_Negative	all_samples	no_correction	Voom:Positive_vs_Negative:all_samples:no_correction	All	BNIP3L	6.1945	-0.444975	7.57379	-5.43465	7.40877e-08	1.00062e-05
Voom	Positive_vs_Negative	all_samples	no_correction	Voom:Positive_vs_Negative:all_samples:no_correction	All	RPS4X	7.2645	-0.534072	7.48453	-5.43313	7.46984e-08	1.00363e-05
Voom	Positive_vs_Negative	all_samples	no_correction	Voom:Positive_vs_Negative:all_samples:no_correction	All	AL138963.4	0.459383	-1.01498	7.43986	-5.38081	9.89475e-08	1.29894e-05
Voom	Positive_vs_Negative	all_samples	no_correction	Voom:Positive_vs_Negative:all_samples:no_correction	All	RPL7P9	-0.380017	-0.604048	7.43276	-5.38065	9.90322e-08	1.29894e-05
Voom	Positive_vs_Negative	all_samples	no_correction	Voom:Positive_vs_Negative:all_samples:no_correction	All	H3P6	4.81925	-0.589688	7.26733	-5.35887	1.11245e-07	1.44524e-05
Voom	Positive_vs_Negative	all_samples	no_correction	Voom:Positive_vs_Negative:all_samples:no_correction	All	ATP5PB	5.35068	-0.539767	7.20873	-5.35307	1.14737e-07	1.48588e-05
Voom	Positive_vs_Negative	all_samples	no_correction	Voom:Positive_vs_Negative:all_samples:no_correction	All	TGM2	5.98941	0.663517	7.20393	5.36626	1.06944e-07	1.39378e-05
Voom	Positive_vs_Negative	all_samples	no_correction	Voom:Positive_vs_Negative:all_samples:no_correction	All	IGF1	2.10407	0.906009	7.18039	5.32902	1.30391e-07	1.68328e-05
Voom	Positive_vs_Negative	all_samples	no_correction	Voom:Positive_vs_Negative:all_samples:no_correction	All	SLC8A2	-0.398689	1.30162	7.16916	5.32587	1.32585e-07	1.70087e-05
Voom	Positive_vs_Negative	all_samples	no_correction	Voom:Positive_vs_Negative:all_samples:no_correction	All	MAB21L2	-2.47892	1.13802	7.16569	5.32817	1.30977e-07	1.68553e-05
Voom	Positive_vs_Negative	all_samples	no_correction	Voom:Positive_vs_Negative:all_samples:no_correction	All	ATP13A3	7.48379	-0.546856	7.15601	-5.3722	1.03606e-07	1.35459e-05
Voom	Positive_vs_Negative	all_samples	no_correction	Voom:Positive_vs_Negative:all_samples:no_correction	All	CD80	-0.556187	1.37539	7.02507	5.2967	1.54709e-07	1.9662e-05
Voom	Positive_vs_Negative	all_samples	no_correction	Voom:Positive_vs_Negative:all_samples:no_correction	All	ACER3	4.00791	-0.664529	7.01386	-5.30173	1.50652e-07	1.9206e-05
Voom	Positive_vs_Negative	all_samples	no_correction	Voom:Positive_vs_Negative:all_samples:no_correction	All	PTPRO	-0.923755	1.1489	6.99713	5.2917	1.58845e-07	2.00833e-05
Voom	Positive_vs_Negative	all_samples	no_correction	Voom:Positive_vs_Negative:all_samples:no_correction	All	FAM83D	4.04264	-0.876346	6.96576	-5.29151	1.59006e-07	2.00833e-05
Voom	Positive_vs_Negative	all_samples	no_correction	Voom:Positive_vs_Negative:all_samples:no_correction	All	LINC02605	3.18769	0.886436	6.96091	5.28998	1.60292e-07	2.01835e-05
Voom	Positive_vs_Negative	all_samples	no_correction	Voom:Positive_vs_Negative:all_samples:no_correction	All	HLA-A	9.56169	0.476408	6.95383	5.38516	9.66692e-08	1.27613e-05
Voom	Positive_vs_Negative	all_samples	no_correction	Voom:Positive_vs_Negative:all_samples:no_correction	All	FTH1P8	-0.0231199	-0.794788	6.85591	-5.2627	1.85028e-07	2.30148e-05
Voom	Positive_vs_Negative	all_samples	no_correction	Voom:Positive_vs_Negative:all_samples:no_correction	All	NSMCE1-DT	0.366559	-1.07228	6.83059	-5.25706	1.90581e-07	2.36337e-05
Voom	Positive_vs_Negative	all_samples	no_correction	Voom:Positive_vs_Negative:all_samples:no_correction	All	TMPRSS11A	2.92953	-1.35775	6.81332	-5.25437	1.93288e-07	2.38251e-05
Voom	Positive_vs_Negative	all_samples	no_correction	Voom:Positive_vs_Negative:all_samples:no_correction	All	CD93	4.2768	-1.33007	6.76071	-5.25019	1.97573e-07	2.42801e-05
Voom	Positive_vs_Negative	all_samples	no_correction	Voom:Positive_vs_Negative:all_samples:no_correction	All	RHOA	8.12523	-0.327792	6.75959	-5.30824	1.45563e-07	1.86152e-05
Voom	Positive_vs_Negative	all_samples	no_correction	Voom:Positive_vs_Negative:all_samples:no_correction	All	SPINK7	0.116341	-1.715	6.74842	-5.24082	2.07504e-07	2.53484e-05
Voom	Positive_vs_Negative	all_samples	no_correction	Voom:Positive_vs_Negative:all_samples:no_correction	All	NMI	4.68958	0.743172	6.72365	5.25498	1.92673e-07	2.3821e-05
Voom	Positive_vs_Negative	all_samples	no_correction	Voom:Positive_vs_Negative:all_samples:no_correction	All	ASAH1	7.68089	-0.516713	6.71029	-5.28854	1.61511e-07	2.02746e-05
Voom	Positive_vs_Negative	all_samples	no_correction	Voom:Positive_vs_Negative:all_samples:no_correction	All	BCL11A	4.32703	-0.648388	6.70479	-5.2421	2.06113e-07	2.52538e-05
Voom	Positive_vs_Negative	all_samples	no_correction	Voom:Positive_vs_Negative:all_samples:no_correction	All	RPL15	7.6121	-0.420518	6.65674	-5.27788	1.70844e-07	2.13155e-05
Voom	Positive_vs_Negative	all_samples	no_correction	Voom:Positive_vs_Negative:all_samples:no_correction	All	YEATS2	5.02575	0.41965	6.61087	5.23476	2.14174e-07	2.60852e-05
Voom	Positive_vs_Negative	all_samples	no_correction	Voom:Positive_vs_Negative:all_samples:no_correction	All	MPZL1	5.0038	-0.529723	6.59542	-5.22682	2.23239e-07	2.71086e-05
Voom	Positive_vs_Negative	all_samples	no_correction	Voom:Positive_vs_Negative:all_samples:no_correction	All	LINC01285	-1.72309	1.15567	6.58041	5.20675	2.47845e-07	2.97435e-05
Voom	Positive_vs_Negative	all_samples	no_correction	Voom:Positive_vs_Negative:all_samples:no_correction	All	CD74	9.03764	0.551664	6.4911	5.28303	1.66274e-07	2.08086e-05
Voom	Positive_vs_Negative	all_samples	no_correction	Voom:Positive_vs_Negative:all_samples:no_correction	All	AC023157.3	5.00367	-1.15138	6.48728	-5.2021	2.5391e-07	3.03823e-05
Voom	Positive_vs_Negative	all_samples	no_correction	Voom:Positive_vs_Negative:all_samples:no_correction	All	AL645608.7	1.9368	1.22857	6.46492	5.18368	2.7937e-07	3.29472e-05
Voom	Positive_vs_Negative	all_samples	no_correction	Voom:Positive_vs_Negative:all_samples:no_correction	All	TIMP1	4.62847	-0.929193	6.44094	-5.18976	2.70708e-07	3.21107e-05
Voom	Positive_vs_Negative	all_samples	no_correction	Voom:Positive_vs_Negative:all_samples:no_correction	All	TRIM26	5.89837	0.437177	6.43965	5.21229	2.40806e-07	2.90693e-05
Voom	Positive_vs_Negative	all_samples	no_correction	Voom:Positive_vs_Negative:all_samples:no_correction	All	H2AZ1	5.54628	-0.538939	6.43961	-5.20153	2.54662e-07	3.03835e-05
Voom	Positive_vs_Negative	all_samples	no_correction	Voom:Positive_vs_Negative:all_samples:no_correction	All	HLA-J	1.94597	0.888177	6.4245	5.17476	2.92568e-07	3.4306e-05
Voom	Positive_vs_Negative	all_samples	no_correction	Voom:Positive_vs_Negative:all_samples:no_correction	All	DGUOK-AS1	-0.319825	-0.981453	6.40368	-5.16928	3.0098e-07	3.50912e-05
Voom	Positive_vs_Negative	all_samples	no_correction	Voom:Positive_vs_Negative:all_samples:no_correction	All	C4A	0.503189	1.08896	6.40359	5.16807	3.02862e-07	3.52103e-05
Voom	Positive_vs_Negative	all_samples	no_correction	Voom:Positive_vs_Negative:all_samples:no_correction	All	TLR3	2.76214	0.888479	6.39483	5.17264	2.958e-07	3.45858e-05
Voom	Positive_vs_Negative	all_samples	no_correction	Voom:Positive_vs_Negative:all_samples:no_correction	All	H3-3A	7.79342	-0.525609	6.37978	-5.22468	2.25748e-07	2.73322e-05
Voom	Positive_vs_Negative	all_samples	no_correction	Voom:Positive_vs_Negative:all_samples:no_correction	All	RPS16	7.002	-0.412849	6.23196	-5.18205	2.81735e-07	3.31306e-05
Voom	Positive_vs_Negative	all_samples	no_correction	Voom:Positive_vs_Negative:all_samples:no_correction	All	APLP2	8.44086	-0.359782	6.23133	-5.20965	2.44131e-07	2.93841e-05
Voom	Positive_vs_Negative	all_samples	no_correction	Voom:Positive_vs_Negative:all_samples:no_correction	All	OR51A10P	-2.91704	1.01302	6.22244	5.13239	3.63975e-07	4.14901e-05
Voom	Positive_vs_Negative	all_samples	no_correction	Voom:Positive_vs_Negative:all_samples:no_correction	All	MS4A6A	3.20762	0.897054	6.21598	5.13847	3.52775e-07	4.04387e-05
Voom	Positive_vs_Negative	all_samples	no_correction	Voom:Positive_vs_Negative:all_samples:no_correction	All	RABGAP1L	7.13085	0.383961	6.20971	5.18582	2.76287e-07	3.26778e-05
Voom	Positive_vs_Negative	all_samples	no_correction	Voom:Positive_vs_Negative:all_samples:no_correction	All	ACO1	3.06413	-0.778242	6.19876	-5.13008	3.68312e-07	4.18678e-05
Voom	Positive_vs_Negative	all_samples	no_correction	Voom:Positive_vs_Negative:all_samples:no_correction	All	RHOQ	5.60321	-0.428876	6.19815	-5.15396	3.25739e-07	3.77627e-05
Voom	Positive_vs_Negative	all_samples	no_correction	Voom:Positive_vs_Negative:all_samples:no_correction	All	SAMHD1	7.77475	0.463474	6.16606	5.19094	2.69059e-07	3.20079e-05
Voom	Positive_vs_Negative	all_samples	no_correction	Voom:Positive_vs_Negative:all_samples:no_correction	All	ST20	1.70314	-1.26577	6.13087	-5.11121	4.05716e-07	4.5992e-05
Voom	Positive_vs_Negative	all_samples	no_correction	Voom:Positive_vs_Negative:all_samples:no_correction	All	CCL2	0.743253	1.52847	6.1182	5.10888	4.10586e-07	4.64155e-05
Voom	Positive_vs_Negative	all_samples	no_correction	Voom:Positive_vs_Negative:all_samples:no_correction	All	GTPBP2	5.67623	0.482704	6.1119	5.14252	3.45511e-07	3.98291e-05
Voom	Positive_vs_Negative	all_samples	no_correction	Voom:Positive_vs_Negative:all_samples:no_correction	All	PLEKHA7	6.33277	0.531052	6.09248	5.1493	3.33654e-07	3.8571e-05
Voom	Positive_vs_Negative	all_samples	no_correction	Voom:Positive_vs_Negative:all_samples:no_correction	All	CCL5	3.0962	1.03105	6.06178	5.10625	4.16149e-07	4.69148e-05
Voom	Positive_vs_Negative	all_samples	no_correction	Voom:Positive_vs_Negative:all_samples:no_correction	All	AC145207.5	1.57061	-0.868205	6.06032	-5.09647	4.37458e-07	4.89128e-05
Voom	Positive_vs_Negative	all_samples	no_correction	Voom:Positive_vs_Negative:all_samples:no_correction	All	DDIT4L	1.06877	-0.986722	6.01963	-5.08753	4.57883e-07	5.09183e-05
Voom	Positive_vs_Negative	all_samples	no_correction	Voom:Positive_vs_Negative:all_samples:no_correction	All	AMOTL1	2.40592	-0.892608	6.00205	-5.08604	4.61361e-07	5.11661e-05
Voom	Positive_vs_Negative	all_samples	no_correction	Voom:Positive_vs_Negative:all_samples:no_correction	All	PPM1F	4.34554	-0.7544	5.99819	-5.09706	4.36153e-07	4.89005e-05
Voom	Positive_vs_Negative	all_samples	no_correction	Voom:Positive_vs_Negative:all_samples:no_correction	All	VAT1	5.09607	-0.556471	5.98709	-5.10338	4.22294e-07	4.74767e-05
Voom	Positive_vs_Negative	all_samples	no_correction	Voom:Positive_vs_Negative:all_samples:no_correction	All	CFB	3.11533	0.869418	5.98528	5.09004	4.52045e-07	5.04061e-05
Voom	Positive_vs_Negative	all_samples	no_correction	Voom:Positive_vs_Negative:all_samples:no_correction	All	CD44	7.91335	-0.799221	5.95393	-5.1385	3.5272e-07	4.04387e-05
Voom	Positive_vs_Negative	all_samples	no_correction	Voom:Positive_vs_Negative:all_samples:no_correction	All	AC135983.3	1.69396	-0.914566	5.95377	-5.07414	4.90183e-07	5.40695e-05
Voom	Positive_vs_Negative	all_samples	no_correction	Voom:Positive_vs_Negative:all_samples:no_correction	All	AC092941.2	-1.43003	-1.30635	5.93036	-5.0701	5.00335e-07	5.48933e-05
Voom	Positive_vs_Negative	all_samples	no_correction	Voom:Positive_vs_Negative:all_samples:no_correction	All	LINC01963	1.14491	-0.955686	5.92089	-5.06665	5.09201e-07	5.55479e-05
Voom	Positive_vs_Negative	all_samples	no_correction	Voom:Positive_vs_Negative:all_samples:no_correction	All	FAM200B	3.56681	-0.652265	5.9098	-5.0732	4.9252e-07	5.41812e-05
Voom	Positive_vs_Negative	all_samples	no_correction	Voom:Positive_vs_Negative:all_samples:no_correction	All	CASS4	3.13278	-1.38659	5.89707	-5.06576	5.1149e-07	5.55479e-05
Voom	Positive_vs_Negative	all_samples	no_correction	Voom:Positive_vs_Negative:all_samples:no_correction	All	CCNH	5.40898	-0.678134	5.86776	-5.08178	4.71475e-07	5.21464e-05
Voom	Positive_vs_Negative	all_samples	no_correction	Voom:Positive_vs_Negative:all_samples:no_correction	All	SELENOK	4.51909	-0.59634	5.83625	-5.06567	5.11731e-07	5.55479e-05
Voom	Positive_vs_Negative	all_samples	no_correction	Voom:Positive_vs_Negative:all_samples:no_correction	All	TMBIM6	8.72917	-0.333278	5.83001	-5.13611	3.57092e-07	4.08192e-05
Voom	Positive_vs_Negative	all_samples	no_correction	Voom:Positive_vs_Negative:all_samples:no_correction	All	AC099811.1	2.03878	-1.08816	5.8223	-5.04677	5.63191e-07	6.01762e-05
Voom	Positive_vs_Negative	all_samples	no_correction	Voom:Positive_vs_Negative:all_samples:no_correction	All	GPX3	4.5113	-0.592358	5.79457	-5.05683	5.35214e-07	5.77904e-05
Voom	Positive_vs_Negative	all_samples	no_correction	Voom:Positive_vs_Negative:all_samples:no_correction	All	ORM1	-2.36779	-1.39679	5.78807	-5.0396	5.83991e-07	6.19137e-05
Voom	Positive_vs_Negative	all_samples	no_correction	Voom:Positive_vs_Negative:all_samples:no_correction	All	TRIM21	4.49927	0.648649	5.73429	5.0503	5.53217e-07	5.94207e-05
Voom	Positive_vs_Negative	all_samples	no_correction	Voom:Positive_vs_Negative:all_samples:no_correction	All	HLA-H	4.11667	0.623917	5.71737	5.04215	5.76513e-07	6.14392e-05
Voom	Positive_vs_Negative	all_samples	no_correction	Voom:Positive_vs_Negative:all_samples:no_correction	All	FAM172A	4.85412	-0.485195	5.68919	-5.03963	5.83881e-07	6.19137e-05
Voom	Positive_vs_Negative	all_samples	no_correction	Voom:Positive_vs_Negative:all_samples:no_correction	All	NACA	6.58728	-0.430495	5.67989	-5.06224	5.20714e-07	5.63735e-05
Voom	Positive_vs_Negative	all_samples	no_correction	Voom:Positive_vs_Negative:all_samples:no_correction	All	PLBD1-AS1	3.13559	-0.645412	5.63935	-5.0133	6.66799e-07	6.99677e-05
Voom	Positive_vs_Negative	all_samples	no_correction	Voom:Positive_vs_Negative:all_samples:no_correction	All	PDK1	3.62567	-0.722069	5.62878	-5.01418	6.63866e-07	6.9839e-05
Voom	Positive_vs_Negative	all_samples	no_correction	Voom:Positive_vs_Negative:all_samples:no_correction	All	SLC25A3	6.76352	-0.367972	5.61378	-5.05179	5.49057e-07	5.91291e-05
Voom	Positive_vs_Negative	all_samples	no_correction	Voom:Positive_vs_Negative:all_samples:no_correction	All	RPL10	7.6936	-0.373047	5.59944	-5.06589	5.1115e-07	5.55479e-05
Voom	Positive_vs_Negative	all_samples	no_correction	Voom:Positive_vs_Negative:all_samples:no_correction	All	RIN2	6.16586	0.475419	5.50512	5.02553	6.26985e-07	6.63e-05
Voom	Positive_vs_Negative	all_samples	no_correction	Voom:Positive_vs_Negative:all_samples:no_correction	All	AC015871.3	2.8101	-1.02746	5.48405	-4.97757	7.97728e-07	8.24379e-05
Voom	Positive_vs_Negative	all_samples	no_correction	Voom:Positive_vs_Negative:all_samples:no_correction	All	ACTR2	8.08252	-0.403825	5.47619	-5.048	5.59688e-07	5.99584e-05
Voom	Positive_vs_Negative	all_samples	no_correction	Voom:Positive_vs_Negative:all_samples:no_correction	All	MAP2K1	5.37922	-0.570404	5.45844	-4.99622	7.26578e-07	7.54664e-05
Voom	Positive_vs_Negative	all_samples	no_correction	Voom:Positive_vs_Negative:all_samples:no_correction	All	EIF3H	5.59287	-0.39374	5.44449	-4.99786	7.20617e-07	7.52291e-05
Voom	Positive_vs_Negative	all_samples	no_correction	Voom:Positive_vs_Negative:all_samples:no_correction	All	SPRR3	7.98609	-1.25159	5.3983	-5.02111	6.41103e-07	6.76181e-05
Voom	Positive_vs_Negative	all_samples	no_correction	Voom:Positive_vs_Negative:all_samples:no_correction	All	GZMB	0.953321	1.30581	5.36942	4.94973	9.16542e-07	9.37692e-05
Voom	Positive_vs_Negative	all_samples	no_correction	Voom:Positive_vs_Negative:all_samples:no_correction	All	PECAM1	4.7457	-1.03149	5.36258	-4.96639	8.43533e-07	8.69519e-05
Voom	Positive_vs_Negative	all_samples	no_correction	Voom:Positive_vs_Negative:all_samples:no_correction	All	SULT1B1	3.68256	-1.08026	5.35494	-4.95514	8.92201e-07	9.15076e-05
Voom	Positive_vs_Negative	all_samples	no_correction	Voom:Positive_vs_Negative:all_samples:no_correction	All	TGOLN2	7.33991	-0.357048	5.35004	-5.00745	6.86724e-07	7.18741e-05
Voom	Positive_vs_Negative	all_samples	no_correction	Voom:Positive_vs_Negative:all_samples:no_correction	All	HLA-DRB1	5.94013	0.639706	5.32719	4.98522	7.67742e-07	7.954e-05
Voom	Positive_vs_Negative	all_samples	no_correction	Voom:Positive_vs_Negative:all_samples:no_correction	All	RACK1	7.22934	-0.417783	5.31215	-4.99714	7.23237e-07	7.53105e-05
Voom	Positive_vs_Negative	all_samples	no_correction	Voom:Positive_vs_Negative:all_samples:no_correction	All	S100A12	2.47729	-1.71306	5.29309	-4.93381	9.9203e-07	0.000100737
Voom	Positive_vs_Negative	all_samples	no_correction	Voom:Positive_vs_Negative:all_samples:no_correction	All	AC021106.1	-0.624474	-0.949112	5.28483	-4.92994	1.01123e-06	0.000102179
Voom	Positive_vs_Negative	all_samples	no_correction	Voom:Positive_vs_Negative:all_samples:no_correction	All	SLC5A1	1.60796	-0.932986	5.233	-4.91958	1.06449e-06	0.000106388
Voom	Positive_vs_Negative	all_samples	no_correction	Voom:Positive_vs_Negative:all_samples:no_correction	All	ATP2B1	6.93482	-0.634989	5.15206	-4.95604	8.88222e-07	9.13284e-05
Voom	Positive_vs_Negative	all_samples	no_correction	Voom:Positive_vs_Negative:all_samples:no_correction	All	SCEL	5.9369	-1.17278	5.14207	-4.93316	9.95205e-07	0.000100809
Voom	Positive_vs_Negative	all_samples	no_correction	Voom:Positive_vs_Negative:all_samples:no_correction	All	NOP10	4.29757	-0.6814	5.1356	-4.91511	1.08834e-06	0.000108365
Voom	Positive_vs_Negative	all_samples	no_correction	Voom:Positive_vs_Negative:all_samples:no_correction	All	MS4A7	2.34022	0.948706	5.11812	4.90083	1.16785e-06	0.000116
Voom	Positive_vs_Negative	all_samples	no_correction	Voom:Positive_vs_Negative:all_samples:no_correction	All	SP140L	4.67515	0.547001	5.10583	4.91932	1.06588e-06	0.000106388
Voom	Positive_vs_Negative	all_samples	no_correction	Voom:Positive_vs_Negative:all_samples:no_correction	All	ANO10	3.41538	-0.622063	5.08138	-4.89604	1.19576e-06	0.000117348
Voom	Positive_vs_Negative	all_samples	no_correction	Voom:Positive_vs_Negative:all_samples:no_correction	All	INPP5A	3.83997	-0.684601	5.077	-4.89811	1.18362e-06	0.000116778
Voom	Positive_vs_Negative	all_samples	no_correction	Voom:Positive_vs_Negative:all_samples:no_correction	All	SEMG1	-2.62013	-1.15508	5.07296	-4.88361	1.27125e-06	0.000122986
Voom	Positive_vs_Negative	all_samples	no_correction	Voom:Positive_vs_Negative:all_samples:no_correction	All	CYFIP2	6.05231	-0.538447	5.05096	-4.92041	1.06015e-06	0.000106335
Voom	Positive_vs_Negative	all_samples	no_correction	Voom:Positive_vs_Negative:all_samples:no_correction	All	TMED2	6.43103	-0.326053	5.0494	-4.92831	1.01944e-06	0.000102755
Voom	Positive_vs_Negative	all_samples	no_correction	Voom:Positive_vs_Negative:all_samples:no_correction	All	RPS7	6.33481	-0.451978	5.04883	-4.92585	1.03196e-06	0.000103761
Voom	Positive_vs_Negative	all_samples	no_correction	Voom:Positive_vs_Negative:all_samples:no_correction	All	STOML1	2.62176	0.743639	5.0349	4.88437	1.26653e-06	0.000122821
Voom	Positive_vs_Negative	all_samples	no_correction	Voom:Positive_vs_Negative:all_samples:no_correction	All	CEACAM7	1.89086	-1.35255	5.02827	-4.87492	1.32672e-06	0.000127449
Voom	Positive_vs_Negative	all_samples	no_correction	Voom:Positive_vs_Negative:all_samples:no_correction	All	DGAT2	4.19605	-1.34686	5.02343	-4.88673	1.2519e-06	0.00012169
Voom	Positive_vs_Negative	all_samples	no_correction	Voom:Positive_vs_Negative:all_samples:no_correction	All	MAGT1	5.16508	-0.518347	5.00443	-4.89809	1.18378e-06	0.000116778
Voom	Positive_vs_Negative	all_samples	no_correction	Voom:Positive_vs_Negative:all_samples:no_correction	All	RPS14	7.44504	-0.383475	5.00111	-4.93646	9.79046e-07	9.9914e-05
Voom	Positive_vs_Negative	all_samples	no_correction	Voom:Positive_vs_Negative:all_samples:no_correction	All	INKA2	2.6401	-1.01063	4.9961	-4.8715	1.34921e-06	0.000129306
Voom	Positive_vs_Negative	all_samples	no_correction	Voom:Positive_vs_Negative:all_samples:no_correction	All	CARD11	3.70117	0.726407	4.97777	4.88132	1.28566e-06	0.000124088
Voom	Positive_vs_Negative	all_samples	no_correction	Voom:Positive_vs_Negative:all_samples:no_correction	All	CCNY	5.60763	-0.473669	4.95332	-4.89342	1.21133e-06	0.000118591
Voom	Positive_vs_Negative	all_samples	no_correction	Voom:Positive_vs_Negative:all_samples:no_correction	All	LPCAT2	4.03004	-0.830271	4.92685	-4.86699	1.37938e-06	0.000131889
Voom	Positive_vs_Negative	all_samples	no_correction	Voom:Positive_vs_Negative:all_samples:no_correction	All	H2AZ2	5.52199	-0.404831	4.92526	-4.88695	1.25053e-06	0.00012169
Voom	Positive_vs_Negative	all_samples	no_correction	Voom:Positive_vs_Negative:all_samples:no_correction	All	KLK13	2.23841	-1.42158	4.9003	-4.84768	1.51616e-06	0.000143958
Voom	Positive_vs_Negative	all_samples	no_correction	Voom:Positive_vs_Negative:all_samples:no_correction	All	S100A4	6.64964	-0.480013	4.89488	-4.89801	1.18424e-06	0.000116778
Voom	Positive_vs_Negative	all_samples	no_correction	Voom:Positive_vs_Negative:all_samples:no_correction	All	CYBRD1	2.7642	-0.847944	4.89297	-4.85005	1.4987e-06	0.000142631
Voom	Positive_vs_Negative	all_samples	no_correction	Voom:Positive_vs_Negative:all_samples:no_correction	All	TLR7	0.568081	1.03983	4.8649	4.83844	1.58613e-06	0.000149905
Voom	Positive_vs_Negative	all_samples	no_correction	Voom:Positive_vs_Negative:all_samples:no_correction	All	ITGB1	6.95614	-0.390111	4.86345	-4.89706	1.18976e-06	0.000117039
Voom	Positive_vs_Negative	all_samples	no_correction	Voom:Positive_vs_Negative:all_samples:no_correction	All	SERINC3	6.7661	-0.410912	4.85363	-4.89185	1.22071e-06	0.000119224
Voom	Positive_vs_Negative	all_samples	no_correction	Voom:Positive_vs_Negative:all_samples:no_correction	All	RPL7AP6	-0.2846	-0.517362	4.81298	-4.82548	1.68949e-06	0.000158575
Voom	Positive_vs_Negative	all_samples	no_correction	Voom:Positive_vs_Negative:all_samples:no_correction	All	OPTN	6.25989	0.41811	4.81122	4.87964	1.29633e-06	0.000124823
Voom	Positive_vs_Negative	all_samples	no_correction	Voom:Positive_vs_Negative:all_samples:no_correction	All	VSIG2	3.94627	-0.760018	4.79361	-4.83756	1.59291e-06	0.0001502
Voom	Positive_vs_Negative	all_samples	no_correction	Voom:Positive_vs_Negative:all_samples:no_correction	All	CYP2A6	1.97326	-1.03094	4.78765	-4.82304	1.70971e-06	0.000159741
Voom	Positive_vs_Negative	all_samples	no_correction	Voom:Positive_vs_Negative:all_samples:no_correction	All	KIAA0513	6.22143	0.409141	4.7424	4.86429	1.39775e-06	0.000133333
Voom	Positive_vs_Negative	all_samples	no_correction	Voom:Positive_vs_Negative:all_samples:no_correction	All	EEF1B2	5.37772	-0.484443	4.72684	-4.84182	1.56013e-06	0.00014779
Voom	Positive_vs_Negative	all_samples	no_correction	Voom:Positive_vs_Negative:all_samples:no_correction	All	DHRS7	4.23507	-0.563278	4.65767	-4.81137	1.80946e-06	0.00016753
Voom	Positive_vs_Negative	all_samples	no_correction	Voom:Positive_vs_Negative:all_samples:no_correction	All	PCYOX1	4.68243	-0.579986	4.6458	-4.81411	1.78557e-06	0.00016607
Voom	Positive_vs_Negative	all_samples	no_correction	Voom:Positive_vs_Negative:all_samples:no_correction	All	MME	3.48063	-1.39356	4.63891	-4.79699	1.94018e-06	0.000177625
Voom	Positive_vs_Negative	all_samples	no_correction	Voom:Positive_vs_Negative:all_samples:no_correction	All	AC100810.1	1.57687	-0.7932	4.63242	-4.78741	2.03218e-06	0.000184396
Voom	Positive_vs_Negative	all_samples	no_correction	Voom:Positive_vs_Negative:all_samples:no_correction	All	CD2	1.59724	1.0672	4.62208	4.7882	2.0245e-06	0.000184108
Voom	Positive_vs_Negative	all_samples	no_correction	Voom:Positive_vs_Negative:all_samples:no_correction	All	ERI1	3.96464	-0.737447	4.62143	-4.79995	1.91252e-06	0.000175484
Voom	Positive_vs_Negative	all_samples	no_correction	Voom:Positive_vs_Negative:all_samples:no_correction	All	YTHDF3-AS1	-0.437642	-0.94174	4.61363	-4.78078	2.09838e-06	0.000189563
Voom	Positive_vs_Negative	all_samples	no_correction	Voom:Positive_vs_Negative:all_samples:no_correction	All	RANGAP1	5.02168	0.503641	4.58001	4.81037	1.81828e-06	0.000167968
Voom	Positive_vs_Negative	all_samples	no_correction	Voom:Positive_vs_Negative:all_samples:no_correction	All	LINC01208	-1.16405	1.02433	4.57866	4.7729	2.17969e-06	0.000195613
Voom	Positive_vs_Negative	all_samples	no_correction	Voom:Positive_vs_Negative:all_samples:no_correction	All	FAP	0.241058	1.20584	4.55579	4.76907	2.22026e-06	0.000198384
Voom	Positive_vs_Negative	all_samples	no_correction	Voom:Positive_vs_Negative:all_samples:no_correction	All	FTH1	11.1994	-0.569305	4.55537	-4.9346	9.88116e-07	0.000100589
Voom	Positive_vs_Negative	all_samples	no_correction	Voom:Positive_vs_Negative:all_samples:no_correction	All	RAB22A	5.35772	-0.390587	4.55206	-4.8035	1.8799e-06	0.000173269
Voom	Positive_vs_Negative	all_samples	no_correction	Voom:Positive_vs_Negative:all_samples:no_correction	All	KLK11	3.41065	-0.772985	4.53637	-4.77585	2.1489e-06	0.000193699
Voom	Positive_vs_Negative	all_samples	no_correction	Voom:Positive_vs_Negative:all_samples:no_correction	All	BRK1	5.42224	-0.446376	4.53565	-4.80076	1.905e-06	0.000175188
Voom	Positive_vs_Negative	all_samples	no_correction	Voom:Positive_vs_Negative:all_samples:no_correction	All	AFTPH	6.28362	-0.402699	4.52702	-4.81272	1.79769e-06	0.000166819
Voom	Positive_vs_Negative	all_samples	no_correction	Voom:Positive_vs_Negative:all_samples:no_correction	All	CMTM6	6.97201	-0.423743	4.52245	-4.82443	1.69819e-06	0.000159028
Voom	Positive_vs_Negative	all_samples	no_correction	Voom:Positive_vs_Negative:all_samples:no_correction	All	C3orf52	4.82799	0.693027	4.49766	4.79113	1.99597e-06	0.000181918
Voom	Positive_vs_Negative	all_samples	no_correction	Voom:Positive_vs_Negative:all_samples:no_correction	All	QSOX1	7.22566	-0.485087	4.48684	-4.82021	1.73338e-06	0.000161584
Voom	Positive_vs_Negative	all_samples	no_correction	Voom:Positive_vs_Negative:all_samples:no_correction	All	HSPB9	-3.15186	0.977411	4.47702	4.74999	2.43367e-06	0.000213896
Voom	Positive_vs_Negative	all_samples	no_correction	Voom:Positive_vs_Negative:all_samples:no_correction	All	RPL10P16	-0.126623	-0.502695	4.47243	-4.74898	2.44551e-06	0.000213896
Voom	Positive_vs_Negative	all_samples	no_correction	Voom:Positive_vs_Negative:all_samples:no_correction	All	AF111167.1	2.08713	-1.24486	4.45946	-4.74975	2.43651e-06	0.000213896
Voom	Positive_vs_Negative	all_samples	no_correction	Voom:Positive_vs_Negative:all_samples:no_correction	All	SF3B1	7.95119	-0.334637	4.44132	-4.82802	1.66874e-06	0.000156988
Voom	Positive_vs_Negative	all_samples	no_correction	Voom:Positive_vs_Negative:all_samples:no_correction	All	TSPO	4.11852	-0.646189	4.39176	-4.75108	2.42097e-06	0.00021352
Voom	Positive_vs_Negative	all_samples	no_correction	Voom:Positive_vs_Negative:all_samples:no_correction	All	AL118508.2	-1.5175	-1.30688	4.38549	-4.72912	2.68972e-06	0.00023271
Voom	Positive_vs_Negative	all_samples	no_correction	Voom:Positive_vs_Negative:all_samples:no_correction	All	AC009119.1	1.9751	0.839887	4.38404	4.73693	2.59096e-06	0.000226077
Voom	Positive_vs_Negative	all_samples	no_correction	Voom:Positive_vs_Negative:all_samples:no_correction	All	EMP1	7.4739	-1.0307	4.36654	-4.79365	1.97174e-06	0.000180111
Voom	Positive_vs_Negative	all_samples	no_correction	Voom:Positive_vs_Negative:all_samples:no_correction	All	PRR5L	3.4809	-0.715497	4.34279	-4.73408	2.62665e-06	0.000228217
Voom	Positive_vs_Negative	all_samples	no_correction	Voom:Positive_vs_Negative:all_samples:no_correction	All	CD1E	-1.8159	-1.07487	4.33315	-4.71718	2.84766e-06	0.000244821
Voom	Positive_vs_Negative	all_samples	no_correction	Voom:Positive_vs_Negative:all_samples:no_correction	All	CAT	5.31422	-0.506498	4.32581	-4.75324	2.396e-06	0.000212364
Voom	Positive_vs_Negative	all_samples	no_correction	Voom:Positive_vs_Negative:all_samples:no_correction	All	ADAM10	6.71893	-0.394891	4.30995	-4.77342	2.17418e-06	0.000195547
Voom	Positive_vs_Negative	all_samples	no_correction	Voom:Positive_vs_Negative:all_samples:no_correction	All	IL1R2	4.47508	-1.515	4.30733	-4.73156	2.65851e-06	0.000230496
Voom	Positive_vs_Negative	all_samples	no_correction	Voom:Positive_vs_Negative:all_samples:no_correction	All	CYP7B1	1.12783	-0.851317	4.29725	-4.71079	2.93575e-06	0.000251338
Voom	Positive_vs_Negative	all_samples	no_correction	Voom:Positive_vs_Negative:all_samples:no_correction	All	RAB5B	6.77849	-0.323067	4.29581	-4.77212	2.18794e-06	0.000195923
Voom	Positive_vs_Negative	all_samples	no_correction	Voom:Positive_vs_Negative:all_samples:no_correction	All	P4HB	7.67939	-0.340769	4.2774	-4.786	2.04609e-06	0.000185248
Voom	Positive_vs_Negative	all_samples	no_correction	Voom:Positive_vs_Negative:all_samples:no_correction	All	RBMS2	5.85137	0.449027	4.27385	4.7561	2.36324e-06	0.000210241
Voom	Positive_vs_Negative	all_samples	no_correction	Voom:Positive_vs_Negative:all_samples:no_correction	All	LINC01806	2.36051	-0.801623	4.2661	-4.70859	2.96669e-06	0.000252929
Voom	Positive_vs_Negative	all_samples	no_correction	Voom:Positive_vs_Negative:all_samples:no_correction	All	HSD17B11	4.64068	-0.602787	4.25885	-4.72795	2.70481e-06	0.000233521
Voom	Positive_vs_Negative	all_samples	no_correction	Voom:Positive_vs_Negative:all_samples:no_correction	All	MAP1LC3B	6.43512	-0.487317	4.23974	-4.75199	2.41038e-06	0.000213045
Voom	Positive_vs_Negative	all_samples	no_correction	Voom:Positive_vs_Negative:all_samples:no_correction	All	AHCY	4.83237	-0.52441	4.2379	-4.72605	2.7294e-06	0.000235148
Voom	Positive_vs_Negative	all_samples	no_correction	Voom:Positive_vs_Negative:all_samples:no_correction	All	RPL21	6.34068	-0.420831	4.22782	-4.74893	2.44613e-06	0.000213896
Voom	Positive_vs_Negative	all_samples	no_correction	Voom:Positive_vs_Negative:all_samples:no_correction	All	PCDH17	1.3493	0.988858	4.2272	4.69847	3.11309e-06	0.00026431
Voom	Positive_vs_Negative	all_samples	no_correction	Voom:Positive_vs_Negative:all_samples:no_correction	All	AC012645.1	0.617595	-0.993796	4.2025	-4.68806	3.27102e-06	0.00027657
Voom	Positive_vs_Negative	all_samples	no_correction	Voom:Positive_vs_Negative:all_samples:no_correction	All	PGLYRP1	-1.58107	-1.34359	4.19681	-4.68588	3.30501e-06	0.000278294
Voom	Positive_vs_Negative	all_samples	no_correction	Voom:Positive_vs_Negative:all_samples:no_correction	All	HAVCR2	2.11027	0.981863	4.16698	4.6892	3.25331e-06	0.000275642
Voom	Positive_vs_Negative	all_samples	no_correction	Voom:Positive_vs_Negative:all_samples:no_correction	All	CD207	-0.277329	-1.13821	4.16559	-4.67882	3.41744e-06	0.000284831
Voom	Positive_vs_Negative	all_samples	no_correction	Voom:Positive_vs_Negative:all_samples:no_correction	All	SLC24A3	0.199702	-1.03246	4.15529	-4.67675	3.45125e-06	0.000287064
Voom	Positive_vs_Negative	all_samples	no_correction	Voom:Positive_vs_Negative:all_samples:no_correction	All	ZNF185	6.72174	-0.495802	4.14165	-4.73512	2.61355e-06	0.000227562
Voom	Positive_vs_Negative	all_samples	no_correction	Voom:Positive_vs_Negative:all_samples:no_correction	All	PPM1K-DT	-1.06862	0.939644	4.13972	4.67291	3.51455e-06	0.000290558
Voom	Positive_vs_Negative	all_samples	no_correction	Voom:Positive_vs_Negative:all_samples:no_correction	All	ENO1	7.58055	-0.301565	4.13228	-4.75311	2.39748e-06	0.000212364
Voom	Positive_vs_Negative	all_samples	no_correction	Voom:Positive_vs_Negative:all_samples:no_correction	All	GCOM1	2.89569	-1.21096	4.12934	-4.67948	3.4069e-06	0.000284532
Voom	Positive_vs_Negative	all_samples	no_correction	Voom:Positive_vs_Negative:all_samples:no_correction	All	SLFN12	2.65192	0.744094	4.11726	4.68176	3.37014e-06	0.000282037
Voom	Positive_vs_Negative	all_samples	no_correction	Voom:Positive_vs_Negative:all_samples:no_correction	All	CPD	8.3006	-0.539328	4.09616	-4.75893	2.33135e-06	0.000207856
Voom	Positive_vs_Negative	all_samples	no_correction	Voom:Positive_vs_Negative:all_samples:no_correction	All	CIITA	5.03434	0.582791	4.09281	4.70373	3.0362e-06	0.000258317
Voom	Positive_vs_Negative	all_samples	no_correction	Voom:Positive_vs_Negative:all_samples:no_correction	All	SAMD4A	3.79964	0.616002	4.08059	4.68448	3.32705e-06	0.000279303
Voom	Positive_vs_Negative	all_samples	no_correction	Voom:Positive_vs_Negative:all_samples:no_correction	All	LINC01220	2.48421	-1.09041	4.07609	-4.66546	3.64049e-06	0.000300363
Voom	Positive_vs_Negative	all_samples	no_correction	Voom:Positive_vs_Negative:all_samples:no_correction	All	ARPC3	6.33388	-0.437456	4.05061	-4.7087	2.96515e-06	0.000252929
Voom	Positive_vs_Negative	all_samples	no_correction	Voom:Positive_vs_Negative:all_samples:no_correction	All	IRF5	3.42977	0.660449	4.04807	4.67332	3.50769e-06	0.000290558
Voom	Positive_vs_Negative	all_samples	no_correction	Voom:Positive_vs_Negative:all_samples:no_correction	All	DRAP1	4.67258	0.471501	4.03132	4.68425	3.33064e-06	0.000279303
Voom	Positive_vs_Negative	all_samples	no_correction	Voom:Positive_vs_Negative:all_samples:no_correction	All	RPL23	6.78129	-0.404896	4.02484	-4.71247	2.91233e-06	0.000249856
Voom	Positive_vs_Negative	all_samples	no_correction	Voom:Positive_vs_Negative:all_samples:no_correction	All	ERV3-1	4.74877	-0.80053	4.01982	-4.67519	3.47677e-06	0.0002886
Voom	Positive_vs_Negative	all_samples	no_correction	Voom:Positive_vs_Negative:all_samples:no_correction	All	PPM1J	0.15101	0.904046	3.98177	4.63797	4.14444e-06	0.000335848
Voom	Positive_vs_Negative	all_samples	no_correction	Voom:Positive_vs_Negative:all_samples:no_correction	All	AL390957.1	2.143	-0.985837	3.95761	-4.63667	4.16973e-06	0.000337229
Voom	Positive_vs_Negative	all_samples	no_correction	Voom:Positive_vs_Negative:all_samples:no_correction	All	RPL21P28	-0.322202	-0.60157	3.95438	-4.63012	4.30021e-06	0.000345054
Voom	Positive_vs_Negative	all_samples	no_correction	Voom:Positive_vs_Negative:all_samples:no_correction	All	CLDN10	1.42428	-1.02634	3.95349	-4.63288	4.24482e-06	0.000341279
Voom	Positive_vs_Negative	all_samples	no_correction	Voom:Positive_vs_Negative:all_samples:no_correction	All	THBD	3.911	-1.09938	3.94125	-4.64582	3.99399e-06	0.000324942
Voom	Positive_vs_Negative	all_samples	no_correction	Voom:Positive_vs_Negative:all_samples:no_correction	All	PDGFC	2.64644	-0.77498	3.93544	-4.63534	4.19605e-06	0.000338688
Voom	Positive_vs_Negative	all_samples	no_correction	Voom:Positive_vs_Negative:all_samples:no_correction	All	MAPK1	6.76324	-0.349411	3.90835	-4.68645	3.29609e-06	0.000278115
Voom	Positive_vs_Negative	all_samples	no_correction	Voom:Positive_vs_Negative:all_samples:no_correction	All	HESX1	-0.453209	0.968571	3.90822	4.61997	4.50978e-06	0.000358231
Voom	Positive_vs_Negative	all_samples	no_correction	Voom:Positive_vs_Negative:all_samples:no_correction	All	GIMAP7	0.452165	1.06679	3.89572	4.61915	4.52731e-06	0.000358358
Voom	Positive_vs_Negative	all_samples	no_correction	Voom:Positive_vs_Negative:all_samples:no_correction	All	ZNF674	2.35677	-0.683018	3.89231	-4.62376	4.43037e-06	0.000354109
Voom	Positive_vs_Negative	all_samples	no_correction	Voom:Positive_vs_Negative:all_samples:no_correction	All	ATP13A1	4.99364	0.501702	3.88706	4.65676	3.79337e-06	0.000311094
Voom	Positive_vs_Negative	all_samples	no_correction	Voom:Positive_vs_Negative:all_samples:no_correction	All	KRT39	-1.4855	0.948652	3.88409	4.61352	4.64832e-06	0.000367226
Voom	Positive_vs_Negative	all_samples	no_correction	Voom:Positive_vs_Negative:all_samples:no_correction	All	RPS6KA5	5.17997	-0.448769	3.87341	-4.65029	3.91077e-06	0.000318806
Voom	Positive_vs_Negative	all_samples	no_correction	Voom:Positive_vs_Negative:all_samples:no_correction	All	AL513548.3	-1.52206	-1.10812	3.85322	-4.60615	4.8112e-06	0.000377706
Voom	Positive_vs_Negative	all_samples	no_correction	Voom:Positive_vs_Negative:all_samples:no_correction	All	HTR2B	-2.25975	0.964618	3.85191	4.60586	4.81789e-06	0.000377706
Voom	Positive_vs_Negative	all_samples	no_correction	Voom:Positive_vs_Negative:all_samples:no_correction	All	F5	3.30533	-1.11725	3.85073	-4.61964	4.51695e-06	0.000358231
Voom	Positive_vs_Negative	all_samples	no_correction	Voom:Positive_vs_Negative:all_samples:no_correction	All	TMPRSS11B	2.7161	-1.98626	3.84256	-4.61058	4.7126e-06	0.000371587
Voom	Positive_vs_Negative	all_samples	no_correction	Voom:Positive_vs_Negative:all_samples:no_correction	All	SERINC5	5.81633	-0.420694	3.84016	-4.65346	3.85288e-06	0.000314714
Voom	Positive_vs_Negative	all_samples	no_correction	Voom:Positive_vs_Negative:all_samples:no_correction	All	SPINK5	5.30468	-1.13102	3.8187	-4.63471	4.20842e-06	0.000339018
Voom	Positive_vs_Negative	all_samples	no_correction	Voom:Positive_vs_Negative:all_samples:no_correction	All	UBQLN3	-1.86597	0.958182	3.81317	4.59684	5.02505e-06	0.000390882
Voom	Positive_vs_Negative	all_samples	no_correction	Voom:Positive_vs_Negative:all_samples:no_correction	All	RAB2A	6.31919	-0.320369	3.80594	-4.65529	3.81977e-06	0.000312633
Voom	Positive_vs_Negative	all_samples	no_correction	Voom:Positive_vs_Negative:all_samples:no_correction	All	SERP1	6.8588	-0.293487	3.80007	-4.66478	3.65228e-06	0.000300729
Voom	Positive_vs_Negative	all_samples	no_correction	Voom:Positive_vs_Negative:all_samples:no_correction	All	RPL23AP42	0.152816	-0.492934	3.78533	-4.59133	5.15603e-06	0.00039762
Voom	Positive_vs_Negative	all_samples	no_correction	Voom:Positive_vs_Negative:all_samples:no_correction	All	FTH1P2	-0.125261	-0.741564	3.78307	-4.59031	5.1806e-06	0.000398507
Voom	Positive_vs_Negative	all_samples	no_correction	Voom:Positive_vs_Negative:all_samples:no_correction	All	RPS24	6.8729	-0.364967	3.78037	-4.66028	3.73086e-06	0.000306582
Voom	Positive_vs_Negative	all_samples	no_correction	Voom:Positive_vs_Negative:all_samples:no_correction	All	DNAJB9	4.01971	-0.588986	3.76197	-4.60872	4.75378e-06	0.000374113
Voom	Positive_vs_Negative	all_samples	no_correction	Voom:Positive_vs_Negative:all_samples:no_correction	All	CSGALNACT1	2.28444	-1.18545	3.75898	-4.59119	5.15936e-06	0.00039762
Voom	Positive_vs_Negative	all_samples	no_correction	Voom:Positive_vs_Negative:all_samples:no_correction	All	STK38L	5.49083	-0.461342	3.74732	-4.62636	4.37676e-06	0.000350509
Voom	Positive_vs_Negative	all_samples	no_correction	Voom:Positive_vs_Negative:all_samples:no_correction	All	FTH1P20	-0.309634	-0.683661	3.74052	-4.5802	5.43014e-06	0.00041536
Voom	Positive_vs_Negative	all_samples	no_correction	Voom:Positive_vs_Negative:all_samples:no_correction	All	FTH1P7	-0.640345	-0.702541	3.73951	-4.57974	5.4419e-06	0.000415483
Voom	Positive_vs_Negative	all_samples	no_correction	Voom:Positive_vs_Negative:all_samples:no_correction	All	SULT2B1	2.63352	-0.814641	3.73623	-4.5891	5.20979e-06	0.0004
Voom	Positive_vs_Negative	all_samples	no_correction	Voom:Positive_vs_Negative:all_samples:no_correction	All	KIDINS220	6.38112	-0.331773	3.73585	-4.64095	4.0868e-06	0.000331834
Voom	Positive_vs_Negative	all_samples	no_correction	Voom:Positive_vs_Negative:all_samples:no_correction	All	GAL3ST4	0.277139	0.864629	3.7181	4.57713	5.50831e-06	0.00041899
Voom	Positive_vs_Negative	all_samples	no_correction	Voom:Positive_vs_Negative:all_samples:no_correction	All	HSDL2	4.61332	-0.563547	3.6996	-4.60209	4.90338e-06	0.000382941
Voom	Positive_vs_Negative	all_samples	no_correction	Voom:Positive_vs_Negative:all_samples:no_correction	All	CDK19	4.44989	-0.499372	3.68049	-4.59607	5.04327e-06	0.000390882
Voom	Positive_vs_Negative	all_samples	no_correction	Voom:Positive_vs_Negative:all_samples:no_correction	All	AP006222.1	1.19622	-0.975336	3.67731	-4.56799	5.74729e-06	0.000431374
Voom	Positive_vs_Negative	all_samples	no_correction	Voom:Positive_vs_Negative:all_samples:no_correction	All	ALDH6A1	2.96267	-0.716388	3.67302	-4.57785	5.48988e-06	0.000418365
Voom	Positive_vs_Negative	all_samples	no_correction	Voom:Positive_vs_Negative:all_samples:no_correction	All	AL356056.2	-1.7087	0.907754	3.65796	4.56039	5.95335e-06	0.000444578
Voom	Positive_vs_Negative	all_samples	no_correction	Voom:Positive_vs_Negative:all_samples:no_correction	All	GCNT3	4.72385	-0.8212	3.63162	-4.58675	5.26721e-06	0.000403652
Voom	Positive_vs_Negative	all_samples	no_correction	Voom:Positive_vs_Negative:all_samples:no_correction	All	LYZ	6.89141	-0.603554	3.61879	-4.62157	4.4762e-06	0.000357075
Voom	Positive_vs_Negative	all_samples	no_correction	Voom:Positive_vs_Negative:all_samples:no_correction	All	KCTD9	4.43	-0.507128	3.59148	-4.57548	5.5506e-06	0.000421423
Voom	Positive_vs_Negative	all_samples	no_correction	Voom:Positive_vs_Negative:all_samples:no_correction	All	AC026310.3	-1.90678	-1.11544	3.58195	-4.54225	6.47452e-06	0.000479994
Voom	Positive_vs_Negative	all_samples	no_correction	Voom:Positive_vs_Negative:all_samples:no_correction	All	RPL22	4.17597	-0.578284	3.57328	-4.56801	5.74673e-06	0.000431374
Voom	Positive_vs_Negative	all_samples	no_correction	Voom:Positive_vs_Negative:all_samples:no_correction	All	IDI1	5.95102	-0.4604	3.57077	-4.59401	5.09186e-06	0.000393902
Voom	Positive_vs_Negative	all_samples	no_correction	Voom:Positive_vs_Negative:all_samples:no_correction	All	RMND5A	6.4532	-0.42088	3.56931	-4.60321	4.87774e-06	0.000381666
Voom	Positive_vs_Negative	all_samples	no_correction	Voom:Positive_vs_Negative:all_samples:no_correction	All	CASTOR2	4.61309	-0.485169	3.5601	-4.57088	5.67058e-06	0.000427361
Voom	Positive_vs_Negative	all_samples	no_correction	Voom:Positive_vs_Negative:all_samples:no_correction	All	CPQ	4.18724	-0.75423	3.54327	-4.55979	5.96988e-06	0.000445001
Voom	Positive_vs_Negative	all_samples	no_correction	Voom:Positive_vs_Negative:all_samples:no_correction	All	RGPD2	-0.21416	-1.12594	3.5422	-4.53343	6.74376e-06	0.00049815
Voom	Positive_vs_Negative	all_samples	no_correction	Voom:Positive_vs_Negative:all_samples:no_correction	All	IMPDH1	4.34422	-0.637831	3.53122	-4.55932	5.98297e-06	0.000445165
Voom	Positive_vs_Negative	all_samples	no_correction	Voom:Positive_vs_Negative:all_samples:no_correction	All	RPLP1	7.65858	-0.375352	3.52902	-4.62078	4.49289e-06	0.000357709
Voom	Positive_vs_Negative	all_samples	no_correction	Voom:Positive_vs_Negative:all_samples:no_correction	All	ELOVL5	6.62608	-0.399039	3.5258	-4.59746	5.01054e-06	0.000390565
Voom	Positive_vs_Negative	all_samples	no_correction	Voom:Positive_vs_Negative:all_samples:no_correction	All	KLF7-IT1	0.314955	-0.994413	3.51998	-4.52889	6.88611e-06	0.000506835
Voom	Positive_vs_Negative	all_samples	no_correction	Voom:Positive_vs_Negative:all_samples:no_correction	All	ATP6AP2	5.43105	-0.419299	3.51586	-4.57396	5.59001e-06	0.000422846
Voom	Positive_vs_Negative	all_samples	no_correction	Voom:Positive_vs_Negative:all_samples:no_correction	All	MFSD1	5.521	-0.488134	3.51526	-4.57397	5.58988e-06	0.000422846
Voom	Positive_vs_Negative	all_samples	no_correction	Voom:Positive_vs_Negative:all_samples:no_correction	All	SLC11A1	5.90411	-1.22446	3.49985	-4.57096	5.66853e-06	0.000427361
Voom	Positive_vs_Negative	all_samples	no_correction	Voom:Positive_vs_Negative:all_samples:no_correction	All	AC113935.1	-1.12936	-0.602271	3.49901	-4.52271	7.08493e-06	0.000515901
Voom	Positive_vs_Negative	all_samples	no_correction	Voom:Positive_vs_Negative:all_samples:no_correction	All	AIF1L	2.80847	-1.10729	3.45071	-4.52288	7.07936e-06	0.000515901
Voom	Positive_vs_Negative	all_samples	no_correction	Voom:Positive_vs_Negative:all_samples:no_correction	All	SCAMP1-AS1	2.12027	0.702724	3.45034	4.52405	7.04129e-06	0.000515475
Voom	Positive_vs_Negative	all_samples	no_correction	Voom:Positive_vs_Negative:all_samples:no_correction	All	CCR5	1.98821	1.02261	3.44918	4.52346	7.06044e-06	0.000515901
Voom	Positive_vs_Negative	all_samples	no_correction	Voom:Positive_vs_Negative:all_samples:no_correction	All	CD163	3.72651	0.960427	3.44847	4.54069	6.5216e-06	0.00048261
Voom	Positive_vs_Negative	all_samples	no_correction	Voom:Positive_vs_Negative:all_samples:no_correction	All	RPL15P3	-0.868865	-0.534408	3.44579	-4.51019	7.50463e-06	0.000544525
Voom	Positive_vs_Negative	all_samples	no_correction	Voom:Positive_vs_Negative:all_samples:no_correction	All	RPS8	7.51469	-0.383673	3.43571	-4.59637	5.03626e-06	0.000390882
Voom	Positive_vs_Negative	all_samples	no_correction	Voom:Positive_vs_Negative:all_samples:no_correction	All	AC068299.2	-2.26609	1.00373	3.41451	4.50245	7.77584e-06	0.00056023
Voom	Positive_vs_Negative	all_samples	no_correction	Voom:Positive_vs_Negative:all_samples:no_correction	All	FTH1P10	-0.156195	-0.673786	3.40863	-4.50194	7.79392e-06	0.000560546
Voom	Positive_vs_Negative	all_samples	no_correction	Voom:Positive_vs_Negative:all_samples:no_correction	All	BMX	-0.547542	-1.06135	3.3879	-4.49647	7.99186e-06	0.000572768
Voom	Positive_vs_Negative	all_samples	no_correction	Voom:Positive_vs_Negative:all_samples:no_correction	All	SPRR1A	3.18291	-1.22374	3.35594	-4.50342	7.74133e-06	0.000558728
Voom	Positive_vs_Negative	all_samples	no_correction	Voom:Positive_vs_Negative:all_samples:no_correction	All	FRY	5.15655	-0.617498	3.33141	-4.52532	7.00027e-06	0.000513391
Voom	Positive_vs_Negative	all_samples	no_correction	Voom:Positive_vs_Negative:all_samples:no_correction	All	TM9SF3	7.27242	-0.319708	3.32975	-4.56768	5.75545e-06	0.000431374
Voom	Positive_vs_Negative	all_samples	no_correction	Voom:Positive_vs_Negative:all_samples:no_correction	All	CCN1	5.18236	0.726222	3.31643	4.53094	6.82132e-06	0.000502971
Voom	Positive_vs_Negative	all_samples	no_correction	Voom:Positive_vs_Negative:all_samples:no_correction	All	TUBA4A	4.15924	-0.684591	3.30107	-4.50364	7.73355e-06	0.000558728
Voom	Positive_vs_Negative	all_samples	no_correction	Voom:Positive_vs_Negative:all_samples:no_correction	All	GPCPD1	7.01382	-0.563402	3.29494	-4.5506	6.22954e-06	0.000462671
Voom	Positive_vs_Negative	all_samples	no_correction	Voom:Positive_vs_Negative:all_samples:no_correction	All	PLP2	4.59331	-0.571082	3.28196	-4.50602	7.64957e-06	0.000554059
Voom	Positive_vs_Negative	all_samples	no_correction	Voom:Positive_vs_Negative:all_samples:no_correction	All	YPEL5	7.53921	-0.357657	3.28143	-4.56213	5.90568e-06	0.000441825
Voom	Positive_vs_Negative	all_samples	no_correction	Voom:Positive_vs_Negative:all_samples:no_correction	All	RAB3D	5.54121	-0.560819	3.26687	-4.51706	7.27162e-06	0.000528555
Voom	Positive_vs_Negative	all_samples	no_correction	Voom:Positive_vs_Negative:all_samples:no_correction	All	CCNJL	2.87538	-0.872364	3.26081	-4.47983	8.62335e-06	0.000609487
Voom	Positive_vs_Negative	all_samples	no_correction	Voom:Positive_vs_Negative:all_samples:no_correction	All	EEF1A1P13	-0.872713	-0.528124	3.23283	-4.45917	9.47405e-06	0.000662746
Voom	Positive_vs_Negative	all_samples	no_correction	Voom:Positive_vs_Negative:all_samples:no_correction	All	AL606834.2	-0.158858	-0.893545	3.22492	-4.45787	9.53015e-06	0.000665533
Voom	Positive_vs_Negative	all_samples	no_correction	Voom:Positive_vs_Negative:all_samples:no_correction	All	CATIP-AS1	0.270969	-1.23699	3.21462	-4.45586	9.61781e-06	0.000670511
Voom	Positive_vs_Negative	all_samples	no_correction	Voom:Positive_vs_Negative:all_samples:no_correction	All	ICAM3	4.24507	-1.03599	3.21305	-4.48185	8.54436e-06	0.000604949
Voom	Positive_vs_Negative	all_samples	no_correction	Voom:Positive_vs_Negative:all_samples:no_correction	All	TMPRSS3	3.65228	0.761007	3.20922	4.48407	8.45785e-06	0.000600904
Voom	Positive_vs_Negative	all_samples	no_correction	Voom:Positive_vs_Negative:all_samples:no_correction	All	BZW1P2	0.11763	-0.519274	3.20063	-4.45275	9.7545e-06	0.000678585
Voom	Positive_vs_Negative	all_samples	no_correction	Voom:Positive_vs_Negative:all_samples:no_correction	All	SPTLC1	5.51349	-0.364823	3.17394	-4.49649	7.99091e-06	0.000572768
Voom	Positive_vs_Negative	all_samples	no_correction	Voom:Positive_vs_Negative:all_samples:no_correction	All	TMEM140	4.42592	0.901805	3.16144	4.48419	8.45346e-06	0.000600904
Voom	Positive_vs_Negative	all_samples	no_correction	Voom:Positive_vs_Negative:all_samples:no_correction	All	RAP1A	5.64054	-0.466945	3.12556	-4.48637	8.36961e-06	0.000596706
Voom	Positive_vs_Negative	all_samples	no_correction	Voom:Positive_vs_Negative:all_samples:no_correction	All	KLHL2	5.74709	-0.489432	3.12019	-4.48693	8.3481e-06	0.000596212
Voom	Positive_vs_Negative	all_samples	no_correction	Voom:Positive_vs_Negative:all_samples:no_correction	All	FCHO2	5.71447	-0.4805	3.10112	-4.48211	8.53414e-06	0.000604949
Voom	Positive_vs_Negative	all_samples	no_correction	Voom:Positive_vs_Negative:all_samples:no_correction	All	HLA-DMA	4.09929	0.602119	3.09681	4.46274	9.32137e-06	0.000653182
Voom	Positive_vs_Negative	all_samples	no_correction	Voom:Positive_vs_Negative:all_samples:no_correction	All	CNTN1	-1.9409	-1.02215	3.07844	-4.42134	1.12444e-05	0.000766921
Voom	Positive_vs_Negative	all_samples	no_correction	Voom:Positive_vs_Negative:all_samples:no_correction	All	ANPEP	6.77168	-0.57835	3.07217	-4.4947	8.05679e-06	0.000576413
Voom	Positive_vs_Negative	all_samples	no_correction	Voom:Positive_vs_Negative:all_samples:no_correction	All	RNU6-990P	-2.77692	-1.07791	3.04714	-4.41385	1.16308e-05	0.000788028
Voom	Positive_vs_Negative	all_samples	no_correction	Voom:Positive_vs_Negative:all_samples:no_correction	All	AC135050.6	2.18878	-0.690452	3.04456	-4.42397	1.11118e-05	0.000759146
Voom	Positive_vs_Negative	all_samples	no_correction	Voom:Positive_vs_Negative:all_samples:no_correction	All	VSIG10	4.11867	-0.574247	3.02954	-4.44	1.03349e-05	0.000712012
Voom	Positive_vs_Negative	all_samples	no_correction	Voom:Positive_vs_Negative:all_samples:no_correction	All	AL512306.3	-0.488554	1.02882	3.02473	4.41041	1.18121e-05	0.000798989
Voom	Positive_vs_Negative	all_samples	no_correction	Voom:Positive_vs_Negative:all_samples:no_correction	All	AL356273.6	3.68147	-1.07428	3.01244	-4.4283	1.08968e-05	0.000746953
Voom	Positive_vs_Negative	all_samples	no_correction	Voom:Positive_vs_Negative:all_samples:no_correction	All	EIF3FP3	-1.91115	-0.665996	3.00952	-4.40453	1.21287e-05	0.000816352
Voom	Positive_vs_Negative	all_samples	no_correction	Voom:Positive_vs_Negative:all_samples:no_correction	All	NUDT3	5.23199	-0.531195	3.00776	-4.45247	9.76679e-06	0.000678585
Voom	Positive_vs_Negative	all_samples	no_correction	Voom:Positive_vs_Negative:all_samples:no_correction	All	TBL1X	5.25992	-0.522344	3.00775	-4.45204	9.786e-06	0.000678767
Voom	Positive_vs_Negative	all_samples	no_correction	Voom:Positive_vs_Negative:all_samples:no_correction	All	PGAM1P8	-1.13034	-0.881588	3.00099	-4.40272	1.22281e-05	0.000820346
Voom	Positive_vs_Negative	all_samples	no_correction	Voom:Positive_vs_Negative:all_samples:no_correction	All	BTF3	6.69427	-0.33294	2.99828	-4.479	8.6559e-06	0.000610734
Voom	Positive_vs_Negative	all_samples	no_correction	Voom:Positive_vs_Negative:all_samples:no_correction	All	ECHDC3	0.552881	-0.961035	2.97998	-4.40005	1.23756e-05	0.000825159
Voom	Positive_vs_Negative	all_samples	no_correction	Voom:Positive_vs_Negative:all_samples:no_correction	All	STRN	6.44936	-0.380093	2.96997	-4.46612	9.17927e-06	0.000646546
Voom	Positive_vs_Negative	all_samples	no_correction	Voom:Positive_vs_Negative:all_samples:no_correction	All	PTP4A3	1.28601	-0.931276	2.95597	-4.39674	1.25609e-05	0.000833111
Voom	Positive_vs_Negative	all_samples	no_correction	Voom:Positive_vs_Negative:all_samples:no_correction	All	SCN4B	0.147534	-0.9355	2.94787	-4.39134	1.28693e-05	0.00084807
Voom	Positive_vs_Negative	all_samples	no_correction	Voom:Positive_vs_Negative:all_samples:no_correction	All	AC005912.1	0.750224	-0.45926	2.94487	-4.39285	1.27823e-05	0.000843693
Voom	Positive_vs_Negative	all_samples	no_correction	Voom:Positive_vs_Negative:all_samples:no_correction	All	CELSR3	1.57414	0.809961	2.9443	4.39996	1.23805e-05	0.000825159
Voom	Positive_vs_Negative	all_samples	no_correction	Voom:Positive_vs_Negative:all_samples:no_correction	All	RPH3A	-1.78445	1.21666	2.94257	4.38872	1.30214e-05	0.000853966
Voom	Positive_vs_Negative	all_samples	no_correction	Voom:Positive_vs_Negative:all_samples:no_correction	All	RPL10A	6.66159	-0.416137	2.94065	-4.46459	9.24324e-06	0.000648819
Voom	Positive_vs_Negative	all_samples	no_correction	Voom:Positive_vs_Negative:all_samples:no_correction	All	TMEM30A	6.75371	-0.344386	2.93385	-4.4647	9.23893e-06	0.000648819
Voom	Positive_vs_Negative	all_samples	no_correction	Voom:Positive_vs_Negative:all_samples:no_correction	All	NT5DC2	2.0348	-0.781018	2.93323	-4.39608	1.25985e-05	0.000834251
Voom	Positive_vs_Negative	all_samples	no_correction	Voom:Positive_vs_Negative:all_samples:no_correction	All	SH3BP5	5.46384	-0.578459	2.92943	-4.43655	1.04976e-05	0.000722007
Voom	Positive_vs_Negative	all_samples	no_correction	Voom:Positive_vs_Negative:all_samples:no_correction	All	IFIT1B	-2.50585	1.0176	2.91241	4.38083	1.34894e-05	0.000875285
Voom	Positive_vs_Negative	all_samples	no_correction	Voom:Positive_vs_Negative:all_samples:no_correction	All	DDX3X	9.40308	-0.351763	2.91222	-4.52662	6.95864e-06	0.000511254
Voom	Positive_vs_Negative	all_samples	no_correction	Voom:Positive_vs_Negative:all_samples:no_correction	All	GLTP	6.23496	-0.399046	2.90512	-4.44666	1.00277e-05	0.000693181
Voom	Positive_vs_Negative	all_samples	no_correction	Voom:Positive_vs_Negative:all_samples:no_correction	All	RNASE1	1.85404	0.830857	2.8894	4.38894	1.30086e-05	0.000853966
Voom	Positive_vs_Negative	all_samples	no_correction	Voom:Positive_vs_Negative:all_samples:no_correction	All	ZNF555	3.62373	-0.645648	2.88834	-4.4	1.23784e-05	0.000825159
Voom	Positive_vs_Negative	all_samples	no_correction	Voom:Positive_vs_Negative:all_samples:no_correction	All	PHF20L1	6.7573	-0.521278	2.86954	-4.44807	9.96369e-06	0.000689922
Voom	Positive_vs_Negative	all_samples	no_correction	Voom:Positive_vs_Negative:all_samples:no_correction	All	STAU2	5.01542	-0.454075	2.86124	-4.41432	1.16061e-05	0.000787653
Voom	Positive_vs_Negative	all_samples	no_correction	Voom:Positive_vs_Negative:all_samples:no_correction	All	KIF17	2.21812	0.773352	2.85677	4.38449	1.32705e-05	0.000866138
Voom	Positive_vs_Negative	all_samples	no_correction	Voom:Positive_vs_Negative:all_samples:no_correction	All	ANAPC15	3.10087	-0.592618	2.85295	-4.38654	1.31492e-05	0.000859687
Voom	Positive_vs_Negative	all_samples	no_correction	Voom:Positive_vs_Negative:all_samples:no_correction	All	MISP	5.81334	0.483565	2.85075	4.43362	1.06375e-05	0.0007304
Voom	Positive_vs_Negative	all_samples	no_correction	Voom:Positive_vs_Negative:all_samples:no_correction	All	UBE2W	4.96543	-0.526221	2.84425	-4.40876	1.19002e-05	0.000803614
Voom	Positive_vs_Negative	all_samples	no_correction	Voom:Positive_vs_Negative:all_samples:no_correction	All	RASSF5	6.85067	-0.537923	2.83784	-4.44207	1.02383e-05	0.000706548
Voom	Positive_vs_Negative	all_samples	no_correction	Voom:Positive_vs_Negative:all_samples:no_correction	All	GIMAP8	0.98327	0.997564	2.83677	4.37056	1.41236e-05	0.000908772
Voom	Positive_vs_Negative	all_samples	no_correction	Voom:Positive_vs_Negative:all_samples:no_correction	All	PLEKHH1	5.55237	0.664348	2.83148	4.42584	1.10186e-05	0.000754039
Voom	Positive_vs_Negative	all_samples	no_correction	Voom:Positive_vs_Negative:all_samples:no_correction	All	LFNG	3.16339	-0.745102	2.83134	-4.38094	1.3483e-05	0.000875285
Voom	Positive_vs_Negative	all_samples	no_correction	Voom:Positive_vs_Negative:all_samples:no_correction	All	MBOAT2	5.78894	-0.485761	2.82313	-4.41861	1.13837e-05	0.000773845
Voom	Positive_vs_Negative	all_samples	no_correction	Voom:Positive_vs_Negative:all_samples:no_correction	All	MED7	2.44107	-0.65828	2.82194	-4.37258	1.39966e-05	0.000902022
Voom	Positive_vs_Negative	all_samples	no_correction	Voom:Positive_vs_Negative:all_samples:no_correction	All	B3GALT5	4.77265	-0.795596	2.81862	-4.39806	1.24867e-05	0.000830881
Voom	Positive_vs_Negative	all_samples	no_correction	Voom:Positive_vs_Negative:all_samples:no_correction	All	ATAD2	3.8744	-0.577161	2.81686	-4.38651	1.31507e-05	0.000859687
Voom	Positive_vs_Negative	all_samples	no_correction	Voom:Positive_vs_Negative:all_samples:no_correction	All	CPE	0.192051	-0.870239	2.80155	-4.35571	1.50907e-05	0.000958937
Voom	Positive_vs_Negative	all_samples	no_correction	Voom:Positive_vs_Negative:all_samples:no_correction	All	NDUFB3	3.8596	-0.552581	2.78277	-4.3784	1.36372e-05	0.000883032
Voom	Positive_vs_Negative	all_samples	no_correction	Voom:Positive_vs_Negative:all_samples:no_correction	All	GDF15	5.26354	0.595978	2.78158	4.40717	1.19857e-05	0.000808055
Voom	Positive_vs_Negative	all_samples	no_correction	Voom:Positive_vs_Negative:all_samples:no_correction	All	MOAP1	3.7614	-0.537574	2.77773	-4.37605	1.37813e-05	0.000889548
Voom	Positive_vs_Negative	all_samples	no_correction	Voom:Positive_vs_Negative:all_samples:no_correction	All	ATP10A	1.75624	0.906626	2.77521	4.36081	1.47514e-05	0.000940298
Voom	Positive_vs_Negative	all_samples	no_correction	Voom:Positive_vs_Negative:all_samples:no_correction	All	MXI1	4.27836	-0.46388	2.76757	-4.38072	1.34962e-05	0.000875285
Voom	Positive_vs_Negative	all_samples	no_correction	Voom:Positive_vs_Negative:all_samples:no_correction	All	GCHFR	2.83221	-0.745622	2.76328	-4.36134	1.47165e-05	0.000939538
Voom	Positive_vs_Negative	all_samples	no_correction	Voom:Positive_vs_Negative:all_samples:no_correction	All	HADHB	5.48949	-0.414089	2.75546	-4.39761	1.25122e-05	0.000831228
Voom	Positive_vs_Negative	all_samples	no_correction	Voom:Positive_vs_Negative:all_samples:no_correction	All	NDRG4	1.39853	-0.868722	2.74518	-4.34644	1.57259e-05	0.000993136
Voom	Positive_vs_Negative	all_samples	no_correction	Voom:Positive_vs_Negative:all_samples:no_correction	All	ATP11B	6.72577	-0.445717	2.74416	-4.41925	1.13508e-05	0.000772894
Voom	Positive_vs_Negative	all_samples	no_correction	Voom:Positive_vs_Negative:all_samples:no_correction	All	AC007240.3	-0.699833	-0.964212	2.73103	-4.33674	1.64188e-05	0.001023
Voom	Positive_vs_Negative	all_samples	no_correction	Voom:Positive_vs_Negative:all_samples:no_correction	All	HS6ST2	0.271684	-0.928558	2.72992	-4.33823	1.63102e-05	0.00101903
Voom	Positive_vs_Negative	all_samples	no_correction	Voom:Positive_vs_Negative:all_samples:no_correction	All	AC023157.2	-0.645311	-1.13352	2.7231	-4.33477	1.65623e-05	0.00103006
Voom	Positive_vs_Negative	all_samples	no_correction	Voom:Positive_vs_Negative:all_samples:no_correction	All	AC132872.1	0.941263	-0.892986	2.72142	-4.33826	1.63079e-05	0.00101903
Voom	Positive_vs_Negative	all_samples	no_correction	Voom:Positive_vs_Negative:all_samples:no_correction	All	AL627171.3	-0.517166	-0.93743	2.70731	-4.3311	1.68341e-05	0.00104221
Voom	Positive_vs_Negative	all_samples	no_correction	Voom:Positive_vs_Negative:all_samples:no_correction	All	AC015871.6	2.566	-1.04851	2.69375	-4.3409	1.61184e-05	0.00101323
Voom	Positive_vs_Negative	all_samples	no_correction	Voom:Positive_vs_Negative:all_samples:no_correction	All	HSD17B12	4.59878	-0.492518	2.68185	-4.3651	1.44722e-05	0.000926832
Voom	Positive_vs_Negative	all_samples	no_correction	Voom:Positive_vs_Negative:all_samples:no_correction	All	APMAP	4.73721	-0.555813	2.68027	-4.36582	1.44259e-05	0.000925318
Voom	Positive_vs_Negative	all_samples	no_correction	Voom:Positive_vs_Negative:all_samples:no_correction	All	RNF141	6.07286	-0.387716	2.67922	-4.39046	1.29201e-05	0.000850048
Voom	Positive_vs_Negative	all_samples	no_correction	Voom:Positive_vs_Negative:all_samples:no_correction	All	CDIPT	3.6908	-0.562131	2.6742	-4.35005	1.54754e-05	0.000978826
Voom	Positive_vs_Negative	all_samples	no_correction	Voom:Positive_vs_Negative:all_samples:no_correction	All	AC008267.5	-0.575251	-0.873128	2.66941	-4.32167	1.75518e-05	0.00108011
Voom	Positive_vs_Negative	all_samples	no_correction	Voom:Positive_vs_Negative:all_samples:no_correction	All	HSPB8	4.91917	-1.03908	2.66468	-4.36159	1.47005e-05	0.000939538
Voom	Positive_vs_Negative	all_samples	no_correction	Voom:Positive_vs_Negative:all_samples:no_correction	All	ZFAND6	6.04766	-0.482767	2.65788	-4.384	1.32994e-05	0.00086664
Voom	Positive_vs_Negative	all_samples	no_correction	Voom:Positive_vs_Negative:all_samples:no_correction	All	RPL29	6.61161	-0.358677	2.65115	-4.39551	1.26304e-05	0.000835013
Voom	Positive_vs_Negative	all_samples	no_correction	Voom:Positive_vs_Negative:all_samples:no_correction	All	SERPINB13	3.36131	-0.832454	2.65	-4.33879	1.627e-05	0.00101903
Voom	Positive_vs_Negative	all_samples	no_correction	Voom:Positive_vs_Negative:all_samples:no_correction	All	CD58	3.44429	-0.736736	2.63375	-4.33667	1.64237e-05	0.001023
Voom	Positive_vs_Negative	all_samples	no_correction	Voom:Positive_vs_Negative:all_samples:no_correction	All	GLA	4.69321	-0.737833	2.63115	-4.35194	1.53462e-05	0.000973665
Voom	Positive_vs_Negative	all_samples	no_correction	Voom:Positive_vs_Negative:all_samples:no_correction	All	EXOC3L4	-0.461957	0.942208	2.62431	4.31223	1.83001e-05	0.00111051
Voom	Positive_vs_Negative	all_samples	no_correction	Voom:Positive_vs_Negative:all_samples:no_correction	All	TMEM256	0.713204	-0.777601	2.62145	-4.31304	1.82342e-05	0.00110956
Voom	Positive_vs_Negative	all_samples	no_correction	Voom:Positive_vs_Negative:all_samples:no_correction	All	UGP2	6.10002	-0.336776	2.61867	-4.3772	1.37109e-05	0.000886397
Voom	Positive_vs_Negative	all_samples	no_correction	Voom:Positive_vs_Negative:all_samples:no_correction	All	AL590867.2	-0.837029	-0.531636	2.61626	-4.30829	1.86205e-05	0.00112723
Voom	Positive_vs_Negative	all_samples	no_correction	Voom:Positive_vs_Negative:all_samples:no_correction	All	EDIL3	1.32378	-0.903446	2.61042	-4.31288	1.82473e-05	0.00110956
Voom	Positive_vs_Negative	all_samples	no_correction	Voom:Positive_vs_Negative:all_samples:no_correction	All	SDHD	4.32215	-0.47913	2.60511	-4.34242	1.60094e-05	0.00100793
Voom	Positive_vs_Negative	all_samples	no_correction	Voom:Positive_vs_Negative:all_samples:no_correction	All	NAMPTP1	1.81395	-0.930734	2.59744	-4.31201	1.83172e-05	0.00111051
Voom	Positive_vs_Negative	all_samples	no_correction	Voom:Positive_vs_Negative:all_samples:no_correction	All	CNFN	3.2398	-1.24935	2.58687	-4.31993	1.76876e-05	0.00108368
Voom	Positive_vs_Negative	all_samples	no_correction	Voom:Positive_vs_Negative:all_samples:no_correction	All	FCGR3A	4.24311	0.882787	2.57914	4.34314	1.59589e-05	0.0010063
Voom	Positive_vs_Negative	all_samples	no_correction	Voom:Positive_vs_Negative:all_samples:no_correction	All	AC104623.2	-1.21504	-1.12073	2.57697	-4.29799	1.94859e-05	0.00117441
Voom	Positive_vs_Negative	all_samples	no_correction	Voom:Positive_vs_Negative:all_samples:no_correction	All	AL118508.3	-1.38064	-1.22807	2.56303	-4.29442	1.97943e-05	0.001186
Voom	Positive_vs_Negative	all_samples	no_correction	Voom:Positive_vs_Negative:all_samples:no_correction	All	EIF4B	7.80291	-0.290612	2.56133	-4.4034	1.21906e-05	0.000819174
Voom	Positive_vs_Negative	all_samples	no_correction	Voom:Positive_vs_Negative:all_samples:no_correction	All	ERN1	5.6095	-0.553915	2.55316	-4.35055	1.54416e-05	0.000978196
Voom	Positive_vs_Negative	all_samples	no_correction	Voom:Positive_vs_Negative:all_samples:no_correction	All	CTSV	2.50555	-0.852157	2.5043	-4.29485	1.97566e-05	0.001186
Voom	Positive_vs_Negative	all_samples	no_correction	Voom:Positive_vs_Negative:all_samples:no_correction	All	SLC25A40	3.6625	-0.503443	2.49242	-4.3059	1.88182e-05	0.00113751
Voom	Positive_vs_Negative	all_samples	no_correction	Voom:Positive_vs_Negative:all_samples:no_correction	All	ABTB1	5.04177	-0.737816	2.49216	-4.32368	1.73969e-05	0.0010738
Voom	Positive_vs_Negative	all_samples	no_correction	Voom:Positive_vs_Negative:all_samples:no_correction	All	CXCL13	-1.8694	1.05828	2.48493	4.27517	2.15399e-05	0.00126649
Voom	Positive_vs_Negative	all_samples	no_correction	Voom:Positive_vs_Negative:all_samples:no_correction	All	Z99127.4	0.987539	-0.806449	2.47975	-4.27897	2.11842e-05	0.0012564
Voom	Positive_vs_Negative	all_samples	no_correction	Voom:Positive_vs_Negative:all_samples:no_correction	All	OSBPL8	6.91839	-0.418352	2.46067	-4.35668	1.50254e-05	0.000956277
Voom	Positive_vs_Negative	all_samples	no_correction	Voom:Positive_vs_Negative:all_samples:no_correction	All	CTSB	8.69454	-0.300947	2.45131	-4.4	1.23786e-05	0.000825159
Voom	Positive_vs_Negative	all_samples	no_correction	Voom:Positive_vs_Negative:all_samples:no_correction	All	MSRA	3.03859	-0.567636	2.44447	-4.28647	2.04983e-05	0.0012246
Voom	Positive_vs_Negative	all_samples	no_correction	Voom:Positive_vs_Negative:all_samples:no_correction	All	FER1L4	4.56563	0.540037	2.44068	4.3138	1.81734e-05	0.00110956
Voom	Positive_vs_Negative	all_samples	no_correction	Voom:Positive_vs_Negative:all_samples:no_correction	All	LPCAT1	5.29363	-0.914519	2.43719	-4.31349	1.81983e-05	0.00110956
Voom	Positive_vs_Negative	all_samples	no_correction	Voom:Positive_vs_Negative:all_samples:no_correction	All	GPSM2	4.00069	-0.593573	2.42855	-4.29445	1.97919e-05	0.001186
Voom	Positive_vs_Negative	all_samples	no_correction	Voom:Positive_vs_Negative:all_samples:no_correction	All	FBXO33	4.04735	-0.549713	2.42586	-4.29448	1.97887e-05	0.001186
Voom	Positive_vs_Negative	all_samples	no_correction	Voom:Positive_vs_Negative:all_samples:no_correction	All	APOL4	3.06305	0.720223	2.42556	4.28875	2.02938e-05	0.00121415
Voom	Positive_vs_Negative	all_samples	no_correction	Voom:Positive_vs_Negative:all_samples:no_correction	All	RNF222	0.238484	-1.29818	2.41748	-4.25998	2.30201e-05	0.00134005
Voom	Positive_vs_Negative	all_samples	no_correction	Voom:Positive_vs_Negative:all_samples:no_correction	All	HIPK3	7.80709	-0.295528	2.41036	-4.36669	1.43696e-05	0.000923149
Voom	Positive_vs_Negative	all_samples	no_correction	Voom:Positive_vs_Negative:all_samples:no_correction	All	CA4	-0.269284	-1.29752	2.38923	-4.2519	2.38469e-05	0.00137256
Voom	Positive_vs_Negative	all_samples	no_correction	Voom:Positive_vs_Negative:all_samples:no_correction	All	RALBP1	6.01442	-0.349942	2.38835	-4.31991	1.76893e-05	0.00108368
Voom	Positive_vs_Negative	all_samples	no_correction	Voom:Positive_vs_Negative:all_samples:no_correction	All	HOPX	3.57102	-0.995494	2.38645	-4.2756	2.14991e-05	0.00126591
Voom	Positive_vs_Negative	all_samples	no_correction	Voom:Positive_vs_Negative:all_samples:no_correction	All	AC116407.2	-1.63889	0.922657	2.38145	4.24929	2.41198e-05	0.00138631
Voom	Positive_vs_Negative	all_samples	no_correction	Voom:Positive_vs_Negative:all_samples:no_correction	All	MGAT3	2.99383	0.715333	2.38089	4.27658	2.14074e-05	0.00126526
Voom	Positive_vs_Negative	all_samples	no_correction	Voom:Positive_vs_Negative:all_samples:no_correction	All	TCFL5	2.51301	-0.635267	2.37898	-4.26498	2.2523e-05	0.00131673
Voom	Positive_vs_Negative	all_samples	no_correction	Voom:Positive_vs_Negative:all_samples:no_correction	All	NCCRP1	4.60076	-1.0836	2.36571	-4.2837	2.07493e-05	0.00123599
Voom	Positive_vs_Negative	all_samples	no_correction	Voom:Positive_vs_Negative:all_samples:no_correction	All	SLA2	0.970015	0.890945	2.36322	4.25363	2.36675e-05	0.00136607
Voom	Positive_vs_Negative	all_samples	no_correction	Voom:Positive_vs_Negative:all_samples:no_correction	All	DOCK5	7.38427	-0.568181	2.35604	-4.34016	1.61709e-05	0.00101497
Voom	Positive_vs_Negative	all_samples	no_correction	Voom:Positive_vs_Negative:all_samples:no_correction	All	MANSC1	3.50436	-0.647142	2.35593	-4.27006	2.20273e-05	0.00129144
Voom	Positive_vs_Negative	all_samples	no_correction	Voom:Positive_vs_Negative:all_samples:no_correction	All	DCLK1	-0.00212333	-0.865479	2.35533	-4.24434	2.46454e-05	0.00141309
Voom	Positive_vs_Negative	all_samples	no_correction	Voom:Positive_vs_Negative:all_samples:no_correction	All	CXCL12	-1.44422	0.91223	2.34424	4.24015	2.50988e-05	0.00143053
Voom	Positive_vs_Negative	all_samples	no_correction	Voom:Positive_vs_Negative:all_samples:no_correction	All	PJA2	6.98095	-0.297764	2.34361	-4.33134	1.68161e-05	0.00104221
Voom	Positive_vs_Negative	all_samples	no_correction	Voom:Positive_vs_Negative:all_samples:no_correction	All	PLEK2	1.52851	0.737214	2.34291	4.25249	2.37859e-05	0.00137097
Voom	Positive_vs_Negative	all_samples	no_correction	Voom:Positive_vs_Negative:all_samples:no_correction	All	PLCXD1	2.88255	-0.770537	2.34291	-4.25848	2.31719e-05	0.00134632
Voom	Positive_vs_Negative	all_samples	no_correction	Voom:Positive_vs_Negative:all_samples:no_correction	All	HPSE	4.02985	-0.725767	2.32465	-4.26793	2.22336e-05	0.00130167
Voom	Positive_vs_Negative	all_samples	no_correction	Voom:Positive_vs_Negative:all_samples:no_correction	All	CCDC115	3.78399	-0.46472	2.31102	-4.26372	2.26469e-05	0.00132208
Voom	Positive_vs_Negative	all_samples	no_correction	Voom:Positive_vs_Negative:all_samples:no_correction	All	ALMS1P1	2.59715	0.736961	2.30652	4.25431	2.35971e-05	0.00136586
Voom	Positive_vs_Negative	all_samples	no_correction	Voom:Positive_vs_Negative:all_samples:no_correction	All	TTC21A	5.67627	0.520756	2.30488	4.30201	1.91435e-05	0.00115547
Voom	Positive_vs_Negative	all_samples	no_correction	Voom:Positive_vs_Negative:all_samples:no_correction	All	RPL11	6.96796	-0.343195	2.30128	-4.32053	1.76407e-05	0.00108368
Voom	Positive_vs_Negative	all_samples	no_correction	Voom:Positive_vs_Negative:all_samples:no_correction	All	RPS23	6.6784	-0.399667	2.30124	-4.31406	1.81526e-05	0.00110956
Voom	Positive_vs_Negative	all_samples	no_correction	Voom:Positive_vs_Negative:all_samples:no_correction	All	LINC02207	-0.229283	-1.27476	2.29486	-4.22816	2.64417e-05	0.00149664
Voom	Positive_vs_Negative	all_samples	no_correction	Voom:Positive_vs_Negative:all_samples:no_correction	All	DLGAP1-AS5	-1.33466	0.923753	2.28878	4.2263	2.66558e-05	0.0015046
Voom	Positive_vs_Negative	all_samples	no_correction	Voom:Positive_vs_Negative:all_samples:no_correction	All	LONRF1	4.02601	-0.591439	2.27907	-4.25826	2.31937e-05	0.00134632
Voom	Positive_vs_Negative	all_samples	no_correction	Voom:Positive_vs_Negative:all_samples:no_correction	All	N4BP2	5.07251	-0.316743	2.27894	-4.27696	2.13716e-05	0.00126526
Voom	Positive_vs_Negative	all_samples	no_correction	Voom:Positive_vs_Negative:all_samples:no_correction	All	KIAA1324	5.27733	-0.59512	2.26985	-4.27638	2.14262e-05	0.00126526
Voom	Positive_vs_Negative	all_samples	no_correction	Voom:Positive_vs_Negative:all_samples:no_correction	All	MIR3140	-1.21657	-0.863259	2.26405	-4.21921	2.7488e-05	0.00154306
Voom	Positive_vs_Negative	all_samples	no_correction	Voom:Positive_vs_Negative:all_samples:no_correction	All	DAZAP2	7.87458	-0.314397	2.26134	-4.33361	1.66481e-05	0.00103382
Voom	Positive_vs_Negative	all_samples	no_correction	Voom:Positive_vs_Negative:all_samples:no_correction	All	UGGT1	5.83871	-0.403212	2.25241	-4.28422	2.07014e-05	0.00123493
Voom	Positive_vs_Negative	all_samples	no_correction	Voom:Positive_vs_Negative:all_samples:no_correction	All	SNHG29	5.70363	-0.393621	2.24971	-4.28096	2.10004e-05	0.00124731
Voom	Positive_vs_Negative	all_samples	no_correction	Voom:Positive_vs_Negative:all_samples:no_correction	All	STXBP5	5.80334	-0.386038	2.24591	-4.28161	2.09405e-05	0.00124557
Voom	Positive_vs_Negative	all_samples	no_correction	Voom:Positive_vs_Negative:all_samples:no_correction	All	LTF	2.40762	-0.91181	2.24166	-4.22871	2.63792e-05	0.00149517
Voom	Positive_vs_Negative	all_samples	no_correction	Voom:Positive_vs_Negative:all_samples:no_correction	All	SLC25A16	3.7511	-0.55088	2.23571	-4.24425	2.46548e-05	0.00141309
Voom	Positive_vs_Negative	all_samples	no_correction	Voom:Positive_vs_Negative:all_samples:no_correction	All	CAP1	7.88161	-0.45313	2.23396	-4.32416	1.73598e-05	0.00107314
Voom	Positive_vs_Negative	all_samples	no_correction	Voom:Positive_vs_Negative:all_samples:no_correction	All	U62317.1	0.124762	0.944476	2.22391	4.21424	2.8086e-05	0.00156803
Voom	Positive_vs_Negative	all_samples	no_correction	Voom:Positive_vs_Negative:all_samples:no_correction	All	VPS8	5.98525	-0.431737	2.20897	-4.27564	2.14952e-05	0.00126591
Voom	Positive_vs_Negative	all_samples	no_correction	Voom:Positive_vs_Negative:all_samples:no_correction	All	TMEM251	1.24261	-0.744205	2.20771	-4.21226	2.83274e-05	0.00157506
Voom	Positive_vs_Negative	all_samples	no_correction	Voom:Positive_vs_Negative:all_samples:no_correction	All	SLC38A4	-0.935334	0.90394	2.18529	4.20079	2.97675e-05	0.00163935
Voom	Positive_vs_Negative	all_samples	no_correction	Voom:Positive_vs_Negative:all_samples:no_correction	All	AGTPBP1	5.52601	-0.513391	2.16039	-4.25372	2.36576e-05	0.00136607
Voom	Positive_vs_Negative	all_samples	no_correction	Voom:Positive_vs_Negative:all_samples:no_correction	All	KLK6	1.32919	-1.36803	2.15804	-4.19849	3.00649e-05	0.00164485
Voom	Positive_vs_Negative	all_samples	no_correction	Voom:Positive_vs_Negative:all_samples:no_correction	All	GRIN3A	-2.37812	0.96418	2.15232	4.19048	3.11208e-05	0.00168543
Voom	Positive_vs_Negative	all_samples	no_correction	Voom:Positive_vs_Negative:all_samples:no_correction	All	CERS3	0.535445	-0.925643	2.14562	-4.1928	3.08113e-05	0.00167672
Voom	Positive_vs_Negative	all_samples	no_correction	Voom:Positive_vs_Negative:all_samples:no_correction	All	RPL13A	8.47112	-0.339255	2.14546	-4.32173	1.75473e-05	0.00108011
Voom	Positive_vs_Negative	all_samples	no_correction	Voom:Positive_vs_Negative:all_samples:no_correction	All	VNN2	5.51279	-0.882329	2.12932	-4.24267	2.48249e-05	0.00141887
Voom	Positive_vs_Negative	all_samples	no_correction	Voom:Positive_vs_Negative:all_samples:no_correction	All	DHRS12	1.64393	-0.747764	2.1234	-4.19352	3.0716e-05	0.00167375
Voom	Positive_vs_Negative	all_samples	no_correction	Voom:Positive_vs_Negative:all_samples:no_correction	All	AL356488.3	1.24035	-0.760226	2.12132	-4.19036	3.11363e-05	0.00168543
Voom	Positive_vs_Negative	all_samples	no_correction	Voom:Positive_vs_Negative:all_samples:no_correction	All	MMGT1	4.03522	-0.522497	2.11868	-4.21938	2.74676e-05	0.00154306
Voom	Positive_vs_Negative	all_samples	no_correction	Voom:Positive_vs_Negative:all_samples:no_correction	All	PDGFA	1.37333	-0.797308	2.10858	-4.18786	3.14738e-05	0.00169474
Voom	Positive_vs_Negative	all_samples	no_correction	Voom:Positive_vs_Negative:all_samples:no_correction	All	TLCD2	4.4431	-0.431186	2.09755	-4.22068	2.73137e-05	0.0015375
Voom	Positive_vs_Negative	all_samples	no_correction	Voom:Positive_vs_Negative:all_samples:no_correction	All	NIPA2	4.89807	-0.406256	2.08393	-4.22512	2.67928e-05	0.00151025
Voom	Positive_vs_Negative	all_samples	no_correction	Voom:Positive_vs_Negative:all_samples:no_correction	All	ZNF426	4.56297	-0.585306	2.07854	-4.21606	2.78652e-05	0.00155782
Voom	Positive_vs_Negative	all_samples	no_correction	Voom:Positive_vs_Negative:all_samples:no_correction	All	GIMAP4	3.18996	0.975977	2.07642	4.20494	2.92388e-05	0.00161476
Voom	Positive_vs_Negative	all_samples	no_correction	Voom:Positive_vs_Negative:all_samples:no_correction	All	COX8A	4.31966	-0.471107	2.05909	-4.20876	2.87601e-05	0.00159478
Voom	Positive_vs_Negative	all_samples	no_correction	Voom:Positive_vs_Negative:all_samples:no_correction	All	PRSS27	3.13809	-1.24432	2.05524	-4.18705	3.15837e-05	0.00169842
Voom	Positive_vs_Negative	all_samples	no_correction	Voom:Positive_vs_Negative:all_samples:no_correction	All	PTBP2	3.6633	-0.49412	2.05254	-4.19788	3.01438e-05	0.00164696
Voom	Positive_vs_Negative	all_samples	no_correction	Voom:Positive_vs_Negative:all_samples:no_correction	All	CPNE3	6.31098	-0.398617	2.04843	-4.24383	2.47006e-05	0.00141374
Voom	Positive_vs_Negative	all_samples	no_correction	Voom:Positive_vs_Negative:all_samples:no_correction	All	CYP26A1	-0.584008	-0.870374	2.04613	-4.16439	3.48103e-05	0.0018405
Voom	Positive_vs_Negative	all_samples	no_correction	Voom:Positive_vs_Negative:all_samples:no_correction	All	TMEM33	5.72295	-0.310225	2.03948	-4.23026	2.62021e-05	0.00148719
Voom	Positive_vs_Negative	all_samples	no_correction	Voom:Positive_vs_Negative:all_samples:no_correction	All	TGFA	5.02297	-0.533431	2.03216	-4.21251	2.82969e-05	0.00157506
Voom	Positive_vs_Negative	all_samples	no_correction	Voom:Positive_vs_Negative:all_samples:no_correction	All	SOS2	6.00019	-0.445026	2.03174	-4.23281	2.59132e-05	0.00147284
Voom	Positive_vs_Negative	all_samples	no_correction	Voom:Positive_vs_Negative:all_samples:no_correction	All	IL1RL2	1.8991	-0.899914	2.02965	-4.17114	3.38176e-05	0.00179496
Voom	Positive_vs_Negative	all_samples	no_correction	Voom:Positive_vs_Negative:all_samples:no_correction	All	SNHG9	0.357847	-0.792045	2.02791	-4.16235	3.51159e-05	0.00185346
Voom	Positive_vs_Negative	all_samples	no_correction	Voom:Positive_vs_Negative:all_samples:no_correction	All	PM20D2	3.15752	-0.627276	2.0276	-4.18427	3.19634e-05	0.00171434
Voom	Positive_vs_Negative	all_samples	no_correction	Voom:Positive_vs_Negative:all_samples:no_correction	All	EIF2S3	6.42499	-0.320424	2.022	-4.24096	2.50109e-05	0.00142751
Voom	Positive_vs_Negative	all_samples	no_correction	Voom:Positive_vs_Negative:all_samples:no_correction	All	PPBPP1	-3.08577	-0.917217	2.02097	-4.157	3.59292e-05	0.00188022
Voom	Positive_vs_Negative	all_samples	no_correction	Voom:Positive_vs_Negative:all_samples:no_correction	All	AL133445.2	1.0369	-0.944999	2.0085	-4.16004	3.54657e-05	0.0018655
Voom	Positive_vs_Negative	all_samples	no_correction	Voom:Positive_vs_Negative:all_samples:no_correction	All	IL22RA2	-1.74045	-1.03071	2.00505	-4.15256	3.66191e-05	0.00190415
Voom	Positive_vs_Negative	all_samples	no_correction	Voom:Positive_vs_Negative:all_samples:no_correction	All	AC092171.4	-0.128367	-0.908907	2.0039	-4.15446	3.6322e-05	0.00189593
Voom	Positive_vs_Negative	all_samples	no_correction	Voom:Positive_vs_Negative:all_samples:no_correction	All	TMEM255A	-1.05487	0.92837	2.00175	4.15365	3.64486e-05	0.00190011
Voom	Positive_vs_Negative	all_samples	no_correction	Voom:Positive_vs_Negative:all_samples:no_correction	All	TMEM229B	3.58272	0.616678	1.99669	4.18944	3.12604e-05	0.00168992
Voom	Positive_vs_Negative	all_samples	no_correction	Voom:Positive_vs_Negative:all_samples:no_correction	All	ADGRL2	3.23848	-0.641419	1.99065	-4.17618	3.3094e-05	0.00176655
Voom	Positive_vs_Negative	all_samples	no_correction	Voom:Positive_vs_Negative:all_samples:no_correction	All	NIBAN1	8.10315	-0.494322	1.98967	-4.27165	2.18744e-05	0.00128431
Voom	Positive_vs_Negative	all_samples	no_correction	Voom:Positive_vs_Negative:all_samples:no_correction	All	BX640514.2	1.14901	-1.04639	1.98928	-4.15545	3.61688e-05	0.00189034
Voom	Positive_vs_Negative	all_samples	no_correction	Voom:Positive_vs_Negative:all_samples:no_correction	All	TMPRSS11E	4.63355	-1.05357	1.98593	-4.19101	3.10498e-05	0.00168521
Voom	Positive_vs_Negative	all_samples	no_correction	Voom:Positive_vs_Negative:all_samples:no_correction	All	CLCA2	1.84852	-0.884895	1.98254	-4.15923	3.55886e-05	0.00186957
Voom	Positive_vs_Negative	all_samples	no_correction	Voom:Positive_vs_Negative:all_samples:no_correction	All	ECM1	5.41053	-1.44651	1.98089	-4.19939	2.9948e-05	0.00164462
Voom	Positive_vs_Negative	all_samples	no_correction	Voom:Positive_vs_Negative:all_samples:no_correction	All	AC021016.2	1.0716	-0.804926	1.97835	-4.15287	3.65694e-05	0.00190398
Voom	Positive_vs_Negative	all_samples	no_correction	Voom:Positive_vs_Negative:all_samples:no_correction	All	AL512353.2	-2.29353	0.934619	1.97783	4.14563	3.77179e-05	0.00195383
Voom	Positive_vs_Negative	all_samples	no_correction	Voom:Positive_vs_Negative:all_samples:no_correction	All	SIDT1	3.90823	0.604809	1.97521	4.18894	3.13278e-05	0.00169133
Voom	Positive_vs_Negative	all_samples	no_correction	Voom:Positive_vs_Negative:all_samples:no_correction	All	SEL1L	6.11615	-0.373554	1.95538	-4.21795	2.7639e-05	0.00154941
Voom	Positive_vs_Negative	all_samples	no_correction	Voom:Positive_vs_Negative:all_samples:no_correction	All	SPRR2A	6.38404	-1.14635	1.95469	-4.2138	2.81391e-05	0.00156885
Voom	Positive_vs_Negative	all_samples	no_correction	Voom:Positive_vs_Negative:all_samples:no_correction	All	PLAT	3.6911	-0.859549	1.9453	-4.1688	3.41589e-05	0.00181073
Voom	Positive_vs_Negative	all_samples	no_correction	Voom:Positive_vs_Negative:all_samples:no_correction	All	OR52N4	-1.92658	0.839047	1.94339	4.13698	3.91348e-05	0.00201702
Voom	Positive_vs_Negative	all_samples	no_correction	Voom:Positive_vs_Negative:all_samples:no_correction	All	RN7SKP296	-0.511234	-1.05409	1.94038	-4.13712	3.91115e-05	0.00201702
Voom	Positive_vs_Negative	all_samples	no_correction	Voom:Positive_vs_Negative:all_samples:no_correction	All	CPPED1	5.9392	-0.473785	1.93607	-4.2072	2.89546e-05	0.00160123
Voom	Positive_vs_Negative	all_samples	no_correction	Voom:Positive_vs_Negative:all_samples:no_correction	All	EXTL3	4.55311	-0.507429	1.93363	-4.18091	3.24283e-05	0.00173472
Voom	Positive_vs_Negative	all_samples	no_correction	Voom:Positive_vs_Negative:all_samples:no_correction	All	AXL	3.00938	0.665159	1.93238	4.16554	3.46397e-05	0.00183384
Voom	Positive_vs_Negative	all_samples	no_correction	Voom:Positive_vs_Negative:all_samples:no_correction	All	FAM13A-AS1	3.48661	-0.710829	1.91966	-4.1606	3.53803e-05	0.00186341
Voom	Positive_vs_Negative	all_samples	no_correction	Voom:Positive_vs_Negative:all_samples:no_correction	All	TMEM154	6.61755	-0.546185	1.91576	-4.21624	2.7844e-05	0.00155782
Voom	Positive_vs_Negative	all_samples	no_correction	Voom:Positive_vs_Negative:all_samples:no_correction	All	IL36RN	0.403671	-1.40382	1.91212	-4.13167	4.00306e-05	0.00205285
Voom	Positive_vs_Negative	all_samples	no_correction	Voom:Positive_vs_Negative:all_samples:no_correction	All	RNF130	5.83436	-0.405121	1.90636	-4.1988	3.00235e-05	0.00164478
Voom	Positive_vs_Negative	all_samples	no_correction	Voom:Positive_vs_Negative:all_samples:no_correction	All	BCL2L13	5.39104	0.365868	1.90593	4.197	3.02582e-05	0.00165101
Voom	Positive_vs_Negative	all_samples	no_correction	Voom:Positive_vs_Negative:all_samples:no_correction	All	MYH7	-1.66969	0.918311	1.90321	4.12695	4.08417e-05	0.00207881
Voom	Positive_vs_Negative	all_samples	no_correction	Voom:Positive_vs_Negative:all_samples:no_correction	All	SH2D2A	0.284473	0.942722	1.89359	4.1309	4.0161e-05	0.00205439
Voom	Positive_vs_Negative	all_samples	no_correction	Voom:Positive_vs_Negative:all_samples:no_correction	All	SSR2	5.20746	-0.43511	1.89165	-4.18335	3.20901e-05	0.00171888
Voom	Positive_vs_Negative	all_samples	no_correction	Voom:Positive_vs_Negative:all_samples:no_correction	All	THBS3	2.71302	-0.702111	1.88482	-4.14238	3.8245e-05	0.00197863
Voom	Positive_vs_Negative	all_samples	no_correction	Voom:Positive_vs_Negative:all_samples:no_correction	All	ACSM5	-2.57316	0.869493	1.88058	4.12025	4.20215e-05	0.00212537
Voom	Positive_vs_Negative	all_samples	no_correction	Voom:Positive_vs_Negative:all_samples:no_correction	All	RPS18	7.39951	-0.368926	1.87624	-4.2277	2.64943e-05	0.00149755
Voom	Positive_vs_Negative	all_samples	no_correction	Voom:Positive_vs_Negative:all_samples:no_correction	All	MTND6P11	-1.79925	-1.07304	1.86625	-4.11657	4.26815e-05	0.00214866
Voom	Positive_vs_Negative	all_samples	no_correction	Voom:Positive_vs_Negative:all_samples:no_correction	All	NDEL1	6.53575	-0.536887	1.85362	-4.19914	2.99804e-05	0.00164462
Voom	Positive_vs_Negative	all_samples	no_correction	Voom:Positive_vs_Negative:all_samples:no_correction	All	DNAJC3	6.51034	-0.349627	1.85264	-4.2005	2.98042e-05	0.00163935
Voom	Positive_vs_Negative	all_samples	no_correction	Voom:Positive_vs_Negative:all_samples:no_correction	All	MARCHF7	6.59762	-0.347225	1.85249	-4.20226	2.95796e-05	0.00163138
Voom	Positive_vs_Negative	all_samples	no_correction	Voom:Positive_vs_Negative:all_samples:no_correction	All	STAG2	6.88285	-0.299503	1.85077	-4.20969	2.86448e-05	0.00159054
Voom	Positive_vs_Negative	all_samples	no_correction	Voom:Positive_vs_Negative:all_samples:no_correction	All	AC006511.4	0.196238	-0.923211	1.84498	-4.11444	4.30688e-05	0.00216258
Voom	Positive_vs_Negative	all_samples	no_correction	Voom:Positive_vs_Negative:all_samples:no_correction	All	C18orf65	-1.6437	-0.853129	1.84406	-4.11083	4.37341e-05	0.00219061
Voom	Positive_vs_Negative	all_samples	no_correction	Voom:Positive_vs_Negative:all_samples:no_correction	All	EPHX3	1.61252	-0.865216	1.84366	-4.12131	4.18323e-05	0.00211869
Voom	Positive_vs_Negative	all_samples	no_correction	Voom:Positive_vs_Negative:all_samples:no_correction	All	PLS3	5.52987	-0.548969	1.82765	-4.17157	3.37557e-05	0.00179401
Voom	Positive_vs_Negative	all_samples	no_correction	Voom:Positive_vs_Negative:all_samples:no_correction	All	RBPJ	6.26646	-0.372999	1.82281	-4.18788	3.14705e-05	0.00169474
Voom	Positive_vs_Negative	all_samples	no_correction	Voom:Positive_vs_Negative:all_samples:no_correction	All	RASEF	5.88306	0.452217	1.81594	4.18608	3.17154e-05	0.00170327
Voom	Positive_vs_Negative	all_samples	no_correction	Voom:Positive_vs_Negative:all_samples:no_correction	All	QARS1	5.96881	-0.349242	1.80113	-4.17607	3.31095e-05	0.00176655
Voom	Positive_vs_Negative	all_samples	no_correction	Voom:Positive_vs_Negative:all_samples:no_correction	All	AC005062.1	2.24744	0.754301	1.80032	4.12246	4.1629e-05	0.00211101
Voom	Positive_vs_Negative	all_samples	no_correction	Voom:Positive_vs_Negative:all_samples:no_correction	All	AC004816.1	1.41033	-0.798867	1.79314	-4.10723	4.44047e-05	0.00221877
Voom	Positive_vs_Negative	all_samples	no_correction	Voom:Positive_vs_Negative:all_samples:no_correction	All	FAM86B3P	3.18418	-0.782928	1.79284	-4.12402	4.13543e-05	0.00210229
Voom	Positive_vs_Negative	all_samples	no_correction	Voom:Positive_vs_Negative:all_samples:no_correction	All	AC060766.7	-1.32543	0.798534	1.77823	4.09491	4.67785e-05	0.00232038
Voom	Positive_vs_Negative	all_samples	no_correction	Voom:Positive_vs_Negative:all_samples:no_correction	All	LMO2	4.64435	0.469593	1.77599	4.15017	3.69941e-05	0.00191877
Voom	Positive_vs_Negative	all_samples	no_correction	Voom:Positive_vs_Negative:all_samples:no_correction	All	NIN	7.59716	-0.360861	1.77483	-4.20818	2.88316e-05	0.00159658
Voom	Positive_vs_Negative	all_samples	no_correction	Voom:Positive_vs_Negative:all_samples:no_correction	All	FAM3B	3.26988	-0.630588	1.76712	-4.11998	4.20681e-05	0.00212537
Voom	Positive_vs_Negative	all_samples	no_correction	Voom:Positive_vs_Negative:all_samples:no_correction	All	ARFGAP3	5.76555	-0.426434	1.7658	-4.16215	3.51461e-05	0.00185346
Voom	Positive_vs_Negative	all_samples	no_correction	Voom:Positive_vs_Negative:all_samples:no_correction	All	LINC02728	2.16626	-0.936347	1.75256	-4.10257	4.52901e-05	0.00225475
Voom	Positive_vs_Negative	all_samples	no_correction	Voom:Positive_vs_Negative:all_samples:no_correction	All	ARHGEF40	4.6615	-0.614162	1.75182	-4.13621	3.92636e-05	0.00202111
Voom	Positive_vs_Negative	all_samples	no_correction	Voom:Positive_vs_Negative:all_samples:no_correction	All	ZDHHC11B	2.67668	0.746027	1.74247	4.11344	4.32531e-05	0.00216918
Voom	Positive_vs_Negative	all_samples	no_correction	Voom:Positive_vs_Negative:all_samples:no_correction	All	SNX18	5.86843	-0.477018	1.73955	-4.15725	3.58909e-05	0.00188022
Voom	Positive_vs_Negative	all_samples	no_correction	Voom:Positive_vs_Negative:all_samples:no_correction	All	EMD	4.31802	-0.503813	1.72184	-4.12368	4.1414e-05	0.00210271
Voom	Positive_vs_Negative	all_samples	no_correction	Voom:Positive_vs_Negative:all_samples:no_correction	All	RPL14	6.88751	-0.36906	1.71098	-4.17459	3.33216e-05	0.00177324
Voom	Positive_vs_Negative	all_samples	no_correction	Voom:Positive_vs_Negative:all_samples:no_correction	All	CHMP5	5.98196	0.360358	1.70253	4.15849	3.57009e-05	0.00187306
Voom	Positive_vs_Negative	all_samples	no_correction	Voom:Positive_vs_Negative:all_samples:no_correction	All	SMIM25	4.46134	-1.08141	1.69766	-4.1155	4.2877e-05	0.00215559
Voom	Positive_vs_Negative	all_samples	no_correction	Voom:Positive_vs_Negative:all_samples:no_correction	All	AL391988.1	0.849544	-0.74235	1.69549	-4.07891	5.00438e-05	0.00245556
Voom	Positive_vs_Negative	all_samples	no_correction	Voom:Positive_vs_Negative:all_samples:no_correction	All	H19	-1.16475	-1.44013	1.68882	-4.07054	5.18347e-05	0.00253433
Voom	Positive_vs_Negative	all_samples	no_correction	Voom:Positive_vs_Negative:all_samples:no_correction	All	AL672207.1	0.205641	-0.618361	1.6578	-4.06612	5.28062e-05	0.00257567
Voom	Positive_vs_Negative	all_samples	no_correction	Voom:Positive_vs_Negative:all_samples:no_correction	All	TMEM253	-0.551122	-0.952846	1.65301	-4.0622	5.36813e-05	0.00260903
Voom	Positive_vs_Negative	all_samples	no_correction	Voom:Positive_vs_Negative:all_samples:no_correction	All	THOC5	4.40528	-0.503423	1.65103	-4.10745	4.43631e-05	0.00221877
Voom	Positive_vs_Negative	all_samples	no_correction	Voom:Positive_vs_Negative:all_samples:no_correction	All	ABHD2	8.11527	-0.305485	1.64908	-4.19207	3.09076e-05	0.00167972
Voom	Positive_vs_Negative	all_samples	no_correction	Voom:Positive_vs_Negative:all_samples:no_correction	All	NOS2	5.31372	0.760446	1.64294	4.13269	3.98562e-05	0.00204904
Voom	Positive_vs_Negative	all_samples	no_correction	Voom:Positive_vs_Negative:all_samples:no_correction	All	RPL34	6.17454	-0.40505	1.63111	-4.13813	3.89436e-05	0.00201223
Voom	Positive_vs_Negative	all_samples	no_correction	Voom:Positive_vs_Negative:all_samples:no_correction	All	DDX6	7.67807	-0.285625	1.62884	-4.17477	3.32959e-05	0.00177324
Voom	Positive_vs_Negative	all_samples	no_correction	Voom:Positive_vs_Negative:all_samples:no_correction	All	S100A7	1.15774	-1.34606	1.62448	-4.06031	5.4108e-05	0.00262665
Voom	Positive_vs_Negative	all_samples	no_correction	Voom:Positive_vs_Negative:all_samples:no_correction	All	ADAP2	2.3815	0.683492	1.6204	4.07786	5.02635e-05	0.00246339
Voom	Positive_vs_Negative	all_samples	no_correction	Voom:Positive_vs_Negative:all_samples:no_correction	All	TRAFD1	5.68223	0.386666	1.61461	4.13047	4.02354e-05	0.00205562
Voom	Positive_vs_Negative	all_samples	no_correction	Voom:Positive_vs_Negative:all_samples:no_correction	All	RRAD	5.75074	0.607671	1.60738	4.1321	3.99575e-05	0.00205167
Voom	Positive_vs_Negative	all_samples	no_correction	Voom:Positive_vs_Negative:all_samples:no_correction	All	CRNN	3.75998	-1.81037	1.5978	-4.07459	5.09604e-05	0.00249456
Voom	Positive_vs_Negative	all_samples	no_correction	Voom:Positive_vs_Negative:all_samples:no_correction	All	TBC1D15	5.75017	-0.391485	1.59449	-4.11893	4.22561e-05	0.00213224
Voom	Positive_vs_Negative	all_samples	no_correction	Voom:Positive_vs_Negative:all_samples:no_correction	All	ZNF442	0.971588	0.736153	1.58798	4.05592	5.51129e-05	0.00266909
Voom	Positive_vs_Negative	all_samples	no_correction	Voom:Positive_vs_Negative:all_samples:no_correction	All	ATF6	6.16114	-0.328139	1.58684	-4.12712	4.08124e-05	0.00207881
Voom	Positive_vs_Negative	all_samples	no_correction	Voom:Positive_vs_Negative:all_samples:no_correction	All	SUN2	5.79145	-0.443982	1.58221	-4.11655	4.26865e-05	0.00214866
Voom	Positive_vs_Negative	all_samples	no_correction	Voom:Positive_vs_Negative:all_samples:no_correction	All	CAPZA2	6.3978	-0.352878	1.57752	-4.1296	4.03845e-05	0.00206067
Voom	Positive_vs_Negative	all_samples	no_correction	Voom:Positive_vs_Negative:all_samples:no_correction	All	RTN4	7.32236	-0.358857	1.5771	-4.15212	3.6688e-05	0.00190531
Voom	Positive_vs_Negative	all_samples	no_correction	Voom:Positive_vs_Negative:all_samples:no_correction	All	AC092118.1	-1.03216	-0.983308	1.57708	-4.04126	5.85969e-05	0.00280792
Voom	Positive_vs_Negative	all_samples	no_correction	Voom:Positive_vs_Negative:all_samples:no_correction	All	AC012513.3	1.42681	-0.672295	1.57493	-4.05129	5.61908e-05	0.00271808
Voom	Positive_vs_Negative	all_samples	no_correction	Voom:Positive_vs_Negative:all_samples:no_correction	All	GLUL	10.8165	-0.366749	1.57469	-4.25711	2.33102e-05	0.00135116
Voom	Positive_vs_Negative	all_samples	no_correction	Voom:Positive_vs_Negative:all_samples:no_correction	All	GCNT2	4.14946	0.543152	1.57316	4.09156	4.74449e-05	0.00234491
Voom	Positive_vs_Negative	all_samples	no_correction	Voom:Positive_vs_Negative:all_samples:no_correction	All	PAM	4.98023	-0.431817	1.56683	-4.09703	4.63633e-05	0.00230258
Voom	Positive_vs_Negative	all_samples	no_correction	Voom:Positive_vs_Negative:all_samples:no_correction	All	PRMT5-AS1	1.2483	-0.962265	1.56433	-4.04634	5.73656e-05	0.0027586
Voom	Positive_vs_Negative	all_samples	no_correction	Voom:Positive_vs_Negative:all_samples:no_correction	All	FAM214A	6.83455	-0.33611	1.54225	-4.13123	4.01048e-05	0.00205408
Voom	Positive_vs_Negative	all_samples	no_correction	Voom:Positive_vs_Negative:all_samples:no_correction	All	RPL13AP25	-0.188492	-0.538515	1.53735	-4.03314	6.06142e-05	0.00289104
Voom	Positive_vs_Negative	all_samples	no_correction	Voom:Positive_vs_Negative:all_samples:no_correction	All	VRK1	3.04535	-0.505896	1.52709	-4.05604	5.50857e-05	0.00266909
Voom	Positive_vs_Negative	all_samples	no_correction	Voom:Positive_vs_Negative:all_samples:no_correction	All	RPS21	4.91061	-0.537495	1.52417	-4.08459	4.88605e-05	0.00240616
Voom	Positive_vs_Negative	all_samples	no_correction	Voom:Positive_vs_Negative:all_samples:no_correction	All	MOSPD2	4.01908	-0.587691	1.50887	-4.06445	5.31783e-05	0.00259073
Voom	Positive_vs_Negative	all_samples	no_correction	Voom:Positive_vs_Negative:all_samples:no_correction	All	HLA-B	10.3422	0.395462	1.49755	4.23383	2.57985e-05	0.00146836
Voom	Positive_vs_Negative	all_samples	no_correction	Voom:Positive_vs_Negative:all_samples:no_correction	All	DAB2IP	5.10694	0.508934	1.47187	4.08326	4.91342e-05	0.00241673
Voom	Positive_vs_Negative	all_samples	no_correction	Voom:Positive_vs_Negative:all_samples:no_correction	All	ZNF618	2.98824	0.639795	1.46756	4.04645	5.73399e-05	0.0027586
Voom	Positive_vs_Negative	all_samples	no_correction	Voom:Positive_vs_Negative:all_samples:no_correction	All	MANBA	4.64476	-0.480279	1.46386	-4.06399	5.32812e-05	0.00259266
Voom	Positive_vs_Negative	all_samples	no_correction	Voom:Positive_vs_Negative:all_samples:no_correction	All	AP3S1	3.97218	-0.482843	1.45268	-4.04973	5.65605e-05	0.00273273
Voom	Positive_vs_Negative	all_samples	no_correction	Voom:Positive_vs_Negative:all_samples:no_correction	All	FURIN	6.22156	-0.458879	1.44104	-4.08966	4.78274e-05	0.00236097
Voom	Positive_vs_Negative	all_samples	no_correction	Voom:Positive_vs_Negative:all_samples:no_correction	All	SLC25A25	5.98117	0.438765	1.43649	4.09203	4.73515e-05	0.00234312
Voom	Positive_vs_Negative	all_samples	no_correction	Voom:Positive_vs_Negative:all_samples:no_correction	All	CXorf21	1.24949	1.01701	1.43397	4.01882	6.43359e-05	0.00305077
Voom	Positive_vs_Negative	all_samples	no_correction	Voom:Positive_vs_Negative:all_samples:no_correction	All	VPS26A	5.32349	-0.318696	1.43072	-4.06963	5.20329e-05	0.00254098
Voom	Positive_vs_Negative	all_samples	no_correction	Voom:Positive_vs_Negative:all_samples:no_correction	All	ITGB2-AS1	0.93683	-1.00946	1.42723	-4.00805	6.72767e-05	0.00317917
Voom	Positive_vs_Negative	all_samples	no_correction	Voom:Positive_vs_Negative:all_samples:no_correction	All	RAB8A	5.92607	0.358247	1.42573	4.08731	4.83038e-05	0.00238161
Voom	Positive_vs_Negative	all_samples	no_correction	Voom:Positive_vs_Negative:all_samples:no_correction	All	CCDC80	6.68068	0.638225	1.41082	4.10648	4.45459e-05	0.0022229
Voom	Positive_vs_Negative	all_samples	no_correction	Voom:Positive_vs_Negative:all_samples:no_correction	All	GALM	3.7688	0.60028	1.40296	4.04188	5.84441e-05	0.00280388
Voom	Positive_vs_Negative	all_samples	no_correction	Voom:Positive_vs_Negative:all_samples:no_correction	All	TPT1P9	-2.21043	-0.598858	1.39136	-3.99095	7.22098e-05	0.00337333
Voom	Positive_vs_Negative	all_samples	no_correction	Voom:Positive_vs_Negative:all_samples:no_correction	All	UBLCP1	4.43863	-0.428111	1.38695	-4.04093	5.86778e-05	0.00280851
Voom	Positive_vs_Negative	all_samples	no_correction	Voom:Positive_vs_Negative:all_samples:no_correction	All	MUC16	11.6981	0.397553	1.38295	4.26171	2.28468e-05	0.00133185
Voom	Positive_vs_Negative	all_samples	no_correction	Voom:Positive_vs_Negative:all_samples:no_correction	All	KLK12	-0.46944	-1.22231	1.38226	-3.99027	7.24111e-05	0.00337888
Voom	Positive_vs_Negative	all_samples	no_correction	Voom:Positive_vs_Negative:all_samples:no_correction	All	TMEM63A	6.106	0.384486	1.38148	4.08148	4.95035e-05	0.00243197
Voom	Positive_vs_Negative	all_samples	no_correction	Voom:Positive_vs_Negative:all_samples:no_correction	All	AP001922.3	-0.0563866	-1.24528	1.37332	-3.98899	7.27962e-05	0.00338912
Voom	Positive_vs_Negative	all_samples	no_correction	Voom:Positive_vs_Negative:all_samples:no_correction	All	ETF1	7.07003	-0.342278	1.36613	-4.09218	4.73206e-05	0.00234312
Voom	Positive_vs_Negative	all_samples	no_correction	Voom:Positive_vs_Negative:all_samples:no_correction	All	CCL24	-1.76097	-0.894544	1.36548	-3.98416	7.42596e-05	0.00343382
Voom	Positive_vs_Negative	all_samples	no_correction	Voom:Positive_vs_Negative:all_samples:no_correction	All	AC022034.1	2.64891	0.680479	1.35765	4.01338	6.58055e-05	0.00311325
Voom	Positive_vs_Negative	all_samples	no_correction	Voom:Positive_vs_Negative:all_samples:no_correction	All	SLURP1	-0.355298	-1.02837	1.35531	-3.98354	7.44505e-05	0.00343875
Voom	Positive_vs_Negative	all_samples	no_correction	Voom:Positive_vs_Negative:all_samples:no_correction	All	EVL	4.91802	0.45487	1.35207	4.04874	5.67943e-05	0.00273757
Voom	Positive_vs_Negative	all_samples	no_correction	Voom:Positive_vs_Negative:all_samples:no_correction	All	RPL13AP5	0.868947	-0.397949	1.35114	-3.98926	7.2714e-05	0.00338912
Voom	Positive_vs_Negative	all_samples	no_correction	Voom:Positive_vs_Negative:all_samples:no_correction	All	MAPK8IP2	0.514946	0.738678	1.34166	3.98744	7.32637e-05	0.00340315
Voom	Positive_vs_Negative	all_samples	no_correction	Voom:Positive_vs_Negative:all_samples:no_correction	All	TPK1	1.94604	-0.728927	1.33489	-3.99202	7.18904e-05	0.00336995
Voom	Positive_vs_Negative	all_samples	no_correction	Voom:Positive_vs_Negative:all_samples:no_correction	All	AC005280.2	-0.219166	-1.20082	1.33281	-3.97769	7.62667e-05	0.00351102
Voom	Positive_vs_Negative	all_samples	no_correction	Voom:Positive_vs_Negative:all_samples:no_correction	All	S100A8	8.10846	-0.996086	1.32803	-4.10147	4.55e-05	0.00226245
Voom	Positive_vs_Negative	all_samples	no_correction	Voom:Positive_vs_Negative:all_samples:no_correction	All	C4BPA	-1.67105	-1.02116	1.32573	-3.97354	7.75822e-05	0.00355134
Voom	Positive_vs_Negative	all_samples	no_correction	Voom:Positive_vs_Negative:all_samples:no_correction	All	AC006130.3	-1.24035	-0.88238	1.32511	-3.97378	7.75034e-05	0.00355134
Voom	Positive_vs_Negative	all_samples	no_correction	Voom:Positive_vs_Negative:all_samples:no_correction	All	ALDH1A2	1.89075	-0.874224	1.32289	-3.98795	7.31091e-05	0.00339982
Voom	Positive_vs_Negative	all_samples	no_correction	Voom:Positive_vs_Negative:all_samples:no_correction	All	C1GALT1	5.53014	0.311209	1.29614	4.0455	5.7569e-05	0.00276514
Voom	Positive_vs_Negative	all_samples	no_correction	Voom:Positive_vs_Negative:all_samples:no_correction	All	KLF7	4.8454	-0.549635	1.296	-4.02399	6.29686e-05	0.00299287
Voom	Positive_vs_Negative	all_samples	no_correction	Voom:Positive_vs_Negative:all_samples:no_correction	All	FAM216A	-0.425788	-0.756774	1.2935	-3.9671	7.96616e-05	0.00362171
Voom	Positive_vs_Negative	all_samples	no_correction	Voom:Positive_vs_Negative:all_samples:no_correction	All	GJD3	0.00723943	0.805756	1.28957	3.97055	7.85404e-05	0.00358718
Voom	Positive_vs_Negative	all_samples	no_correction	Voom:Positive_vs_Negative:all_samples:no_correction	All	LINC02736	-1.52777	-0.862855	1.28884	-3.96369	8.0785e-05	0.00365324
Voom	Positive_vs_Negative	all_samples	no_correction	Voom:Positive_vs_Negative:all_samples:no_correction	All	RBM18	3.86076	-0.474207	1.27477	-4.00219	6.89288e-05	0.00324227
Voom	Positive_vs_Negative	all_samples	no_correction	Voom:Positive_vs_Negative:all_samples:no_correction	All	PPP3CA	5.69062	-0.383253	1.2694	-4.03542	6.00418e-05	0.00286708
Voom	Positive_vs_Negative	all_samples	no_correction	Voom:Positive_vs_Negative:all_samples:no_correction	All	IL6	0.326076	1.08619	1.2651	3.96687	7.97389e-05	0.00362171
Voom	Positive_vs_Negative	all_samples	no_correction	Voom:Positive_vs_Negative:all_samples:no_correction	All	SLC37A1	6.05995	0.418542	1.25927	4.04929	5.66644e-05	0.00273453
Voom	Positive_vs_Negative	all_samples	no_correction	Voom:Positive_vs_Negative:all_samples:no_correction	All	LILRB4	1.79704	0.928876	1.25819	3.97742	7.6353e-05	0.00351102
Voom	Positive_vs_Negative	all_samples	no_correction	Voom:Positive_vs_Negative:all_samples:no_correction	All	CALML3-AS1	0.157268	-0.850011	1.25262	-3.95812	8.26541e-05	0.00372107
Voom	Positive_vs_Negative	all_samples	no_correction	Voom:Positive_vs_Negative:all_samples:no_correction	All	CHMP3	5.22547	-0.335763	1.2524	-4.0225	6.33601e-05	0.00300799
Voom	Positive_vs_Negative	all_samples	no_correction	Voom:Positive_vs_Negative:all_samples:no_correction	All	MXRA5	2.04184	-0.873797	1.24928	-3.97019	7.86565e-05	0.00358847
Voom	Positive_vs_Negative	all_samples	no_correction	Voom:Positive_vs_Negative:all_samples:no_correction	All	AC092164.1	1.41987	-0.743047	1.24451	-3.96368	8.07902e-05	0.00365324
Voom	Positive_vs_Negative	all_samples	no_correction	Voom:Positive_vs_Negative:all_samples:no_correction	All	AL772284.1	-3.41447	0.790032	1.24228	3.95103	8.50913e-05	0.00380183
Voom	Positive_vs_Negative	all_samples	no_correction	Voom:Positive_vs_Negative:all_samples:no_correction	All	GAPDH	8.72792	-0.309354	1.23461	-4.10622	4.45961e-05	0.0022229
Voom	Positive_vs_Negative	all_samples	no_correction	Voom:Positive_vs_Negative:all_samples:no_correction	All	CD1C	-1.35691	-0.940258	1.23178	-3.94843	8.60003e-05	0.00383376
Voom	Positive_vs_Negative	all_samples	no_correction	Voom:Positive_vs_Negative:all_samples:no_correction	All	RPTN	3.40213	-1.11548	1.22614	-3.97876	7.59333e-05	0.00350329
Voom	Positive_vs_Negative	all_samples	no_correction	Voom:Positive_vs_Negative:all_samples:no_correction	All	PARP3	3.17392	0.618549	1.22356	3.98547	7.38622e-05	0.0034193
Voom	Positive_vs_Negative	all_samples	no_correction	Voom:Positive_vs_Negative:all_samples:no_correction	All	MRPL33	3.30215	-0.516544	1.20969	-3.97643	7.66643e-05	0.00351719
Voom	Positive_vs_Negative	all_samples	no_correction	Voom:Positive_vs_Negative:all_samples:no_correction	All	EIF3K	5.10032	-0.396044	1.20415	-4.00644	6.77282e-05	0.00319314
Voom	Positive_vs_Negative	all_samples	no_correction	Voom:Positive_vs_Negative:all_samples:no_correction	All	LINC01209	-2.19838	0.842294	1.20135	3.94007	8.89897e-05	0.00393347
Voom	Positive_vs_Negative	all_samples	no_correction	Voom:Positive_vs_Negative:all_samples:no_correction	All	OR51I1	-2.87428	0.779696	1.19978	3.93928	8.92779e-05	0.00394123
Voom	Positive_vs_Negative	all_samples	no_correction	Voom:Positive_vs_Negative:all_samples:no_correction	All	RPS27A	6.65362	-0.358002	1.19377	-4.03886	5.91859e-05	0.00282952
Voom	Positive_vs_Negative	all_samples	no_correction	Voom:Positive_vs_Negative:all_samples:no_correction	All	TNFRSF10D	3.32607	-0.668855	1.18654	-3.96959	7.88533e-05	0.00359345
Voom	Positive_vs_Negative	all_samples	no_correction	Voom:Positive_vs_Negative:all_samples:no_correction	All	ACHE	-0.805034	0.909766	1.17061	3.93507	9.08248e-05	0.00399658
Voom	Positive_vs_Negative	all_samples	no_correction	Voom:Positive_vs_Negative:all_samples:no_correction	All	ZBED2	-1.47584	-1.01689	1.16847	-3.93113	9.2298e-05	0.0040527
Voom	Positive_vs_Negative	all_samples	no_correction	Voom:Positive_vs_Negative:all_samples:no_correction	All	LINC02088	-3.25838	0.80368	1.16603	3.93023	9.26356e-05	0.00406316
Voom	Positive_vs_Negative	all_samples	no_correction	Voom:Positive_vs_Negative:all_samples:no_correction	All	GNG4	1.58943	-0.713579	1.16094	-3.94289	8.79715e-05	0.00390462
Voom	Positive_vs_Negative	all_samples	no_correction	Voom:Positive_vs_Negative:all_samples:no_correction	All	DENND10	4.69967	-0.483265	1.16018	-3.9861	7.36689e-05	0.00341422
Voom	Positive_vs_Negative	all_samples	no_correction	Voom:Positive_vs_Negative:all_samples:no_correction	All	C5AR2	2.79241	-0.933451	1.15038	-3.95101	8.50982e-05	0.00380183
Voom	Positive_vs_Negative	all_samples	no_correction	Voom:Positive_vs_Negative:all_samples:no_correction	All	SAA2	3.29325	0.7788	1.14777	3.96757	7.95091e-05	0.0036193
Voom	Positive_vs_Negative	all_samples	no_correction	Voom:Positive_vs_Negative:all_samples:no_correction	All	AC007271.1	2.00217	-1.31472	1.13824	-3.93746	8.99439e-05	0.00396208
Voom	Positive_vs_Negative	all_samples	no_correction	Voom:Positive_vs_Negative:all_samples:no_correction	All	XYLT1	2.84781	-0.748236	1.12667	-3.94662	8.66382e-05	0.00385799
Voom	Positive_vs_Negative	all_samples	no_correction	Voom:Positive_vs_Negative:all_samples:no_correction	All	HSPBAP1	3.73712	-0.540311	1.10414	-3.9548	8.37875e-05	0.00375969
Voom	Positive_vs_Negative	all_samples	no_correction	Voom:Positive_vs_Negative:all_samples:no_correction	All	PLD2	4.49617	-0.460362	1.09676	-3.96658	7.98345e-05	0.00362203
Voom	Positive_vs_Negative	all_samples	no_correction	Voom:Positive_vs_Negative:all_samples:no_correction	All	SLC36A4	4.2381	-0.500899	1.09471	-3.96094	8.17033e-05	0.00369045
Voom	Positive_vs_Negative	all_samples	no_correction	Voom:Positive_vs_Negative:all_samples:no_correction	All	PCDHB15	-1.48257	-0.780974	1.09429	-3.91093	0.0001002	0.00433916
Voom	Positive_vs_Negative	all_samples	no_correction	Voom:Positive_vs_Negative:all_samples:no_correction	All	MYZAP	0.429722	-0.985408	1.09295	-3.9157	9.82763e-05	0.00428215
Voom	Positive_vs_Negative	all_samples	no_correction	Voom:Positive_vs_Negative:all_samples:no_correction	All	RNF40	6.13718	0.290969	1.08435	4.00494	6.81504e-05	0.00320935
Voom	Positive_vs_Negative	all_samples	no_correction	Voom:Positive_vs_Negative:all_samples:no_correction	All	RPS16P5	0.684775	-0.836674	1.08404	-3.91507	9.85288e-05	0.00428215
Voom	Positive_vs_Negative	all_samples	no_correction	Voom:Positive_vs_Negative:all_samples:no_correction	All	HEPHL1	-0.12461	-1.33377	1.07921	-3.90922	0.000100898	0.00436476
Voom	Positive_vs_Negative	all_samples	no_correction	Voom:Positive_vs_Negative:all_samples:no_correction	All	SPRR2E	3.85299	-1.26825	1.07683	-3.94329	8.78278e-05	0.00390247
Voom	Positive_vs_Negative	all_samples	no_correction	Voom:Positive_vs_Negative:all_samples:no_correction	All	CA5BP1	1.93168	-0.677601	1.07171	-3.92209	9.57582e-05	0.00418666
Voom	Positive_vs_Negative	all_samples	no_correction	Voom:Positive_vs_Negative:all_samples:no_correction	All	IL13RA1	6.04392	-0.402599	1.06984	-3.99159	7.20194e-05	0.00337095
Voom	Positive_vs_Negative	all_samples	no_correction	Voom:Positive_vs_Negative:all_samples:no_correction	All	HOTAIRM1	-1.36766	-1.01962	1.06621	-3.90333	0.000103337	0.00442348
Voom	Positive_vs_Negative	all_samples	no_correction	Voom:Positive_vs_Negative:all_samples:no_correction	All	GPAT3	4.10525	-0.658289	1.06481	-3.94887	8.58466e-05	0.00383108
Voom	Positive_vs_Negative	all_samples	no_correction	Voom:Positive_vs_Negative:all_samples:no_correction	All	PRPF8	7.53939	-0.308474	1.06361	-4.02943	6.15582e-05	0.00293265
Voom	Positive_vs_Negative	all_samples	no_correction	Voom:Positive_vs_Negative:all_samples:no_correction	All	CSF1R	3.22989	0.7358	1.057	3.9423	8.81844e-05	0.00390983
Voom	Positive_vs_Negative	all_samples	no_correction	Voom:Positive_vs_Negative:all_samples:no_correction	All	PDCD4-AS1	0.141529	-0.828207	1.05523	-3.90455	0.000102827	0.00441332
Voom	Positive_vs_Negative	all_samples	no_correction	Voom:Positive_vs_Negative:all_samples:no_correction	All	SCYL2	6.20878	-0.333115	1.05273	-3.9914	7.20764e-05	0.00337095
Voom	Positive_vs_Negative	all_samples	no_correction	Voom:Positive_vs_Negative:all_samples:no_correction	All	RPL37	6.42428	-0.352952	1.05214	-3.99737	7.03189e-05	0.00330386
Voom	Positive_vs_Negative	all_samples	no_correction	Voom:Positive_vs_Negative:all_samples:no_correction	All	PNRC1	7.71846	-0.504471	1.05172	-4.02747	6.20647e-05	0.00295334
Voom	Positive_vs_Negative	all_samples	no_correction	Voom:Positive_vs_Negative:all_samples:no_correction	All	RN7SL605P	-2.72098	0.798877	1.04789	3.89785	0.000105654	0.00450764
Voom	Positive_vs_Negative	all_samples	no_correction	Voom:Positive_vs_Negative:all_samples:no_correction	All	AC024075.1	0.545508	-0.736569	1.04692	-3.90466	0.000102779	0.00441332
Voom	Positive_vs_Negative	all_samples	no_correction	Voom:Positive_vs_Negative:all_samples:no_correction	All	DCP2	6.11025	-0.353726	1.04343	-3.98659	7.35211e-05	0.00341123
Voom	Positive_vs_Negative	all_samples	no_correction	Voom:Positive_vs_Negative:all_samples:no_correction	All	AL035071.1	2.17495	-0.670971	1.03588	-3.91498	9.85666e-05	0.00428215
Voom	Positive_vs_Negative	all_samples	no_correction	Voom:Positive_vs_Negative:all_samples:no_correction	All	ELMOD2	3.89523	-0.538571	1.03077	-3.93834	8.96217e-05	0.00395214
Voom	Positive_vs_Negative	all_samples	no_correction	Voom:Positive_vs_Negative:all_samples:no_correction	All	CRISP3	0.873472	-1.48635	1.02316	-3.89764	0.000105743	0.00450764
Voom	Positive_vs_Negative	all_samples	no_correction	Voom:Positive_vs_Negative:all_samples:no_correction	All	CCN2	6.86093	0.603457	1.01217	4.00726	6.7499e-05	0.003186
Voom	Positive_vs_Negative	all_samples	no_correction	Voom:Positive_vs_Negative:all_samples:no_correction	All	LILRB1	1.52762	0.985029	1.00645	3.90743	0.000101634	0.00438731
Voom	Positive_vs_Negative	all_samples	no_correction	Voom:Positive_vs_Negative:all_samples:no_correction	All	MRC1	1.02162	-0.944214	1.00551	-3.89561	0.000106616	0.00453537
Voom	Positive_vs_Negative	all_samples	no_correction	Voom:Positive_vs_Negative:all_samples:no_correction	All	TMCO6	2.82554	-0.575883	1.00322	-3.91465	9.86992e-05	0.00428321
Voom	Positive_vs_Negative	all_samples	no_correction	Voom:Positive_vs_Negative:all_samples:no_correction	All	H2BC6	3.13071	0.563422	1.00192	3.92559	9.44027e-05	0.00413181
Voom	Positive_vs_Negative	all_samples	no_correction	Voom:Positive_vs_Negative:all_samples:no_correction	All	AC018755.5	-1.48267	-1.08543	1.00008	-3.88507	0.000111254	0.0046648
Voom	Positive_vs_Negative	all_samples	no_correction	Voom:Positive_vs_Negative:all_samples:no_correction	All	KCTD20	5.61913	-0.345715	0.999804	-3.96436	8.05631e-05	0.00365103
Voom	Positive_vs_Negative	all_samples	no_correction	Voom:Positive_vs_Negative:all_samples:no_correction	All	MUC21	5.5347	-0.878222	0.993935	-3.95499	8.37209e-05	0.00375969
Voom	Positive_vs_Negative	all_samples	no_correction	Voom:Positive_vs_Negative:all_samples:no_correction	All	PICALM	7.84042	-0.400723	0.987645	-4.01611	6.50652e-05	0.00308179
Voom	Positive_vs_Negative	all_samples	no_correction	Voom:Positive_vs_Negative:all_samples:no_correction	All	AC007406.5	2.29057	-0.630968	0.985601	-3.90335	0.000103328	0.00442348
Voom	Positive_vs_Negative	all_samples	no_correction	Voom:Positive_vs_Negative:all_samples:no_correction	All	TMEM62	4.30154	0.460323	0.983415	3.94055	8.88168e-05	0.00393347
Voom	Positive_vs_Negative	all_samples	no_correction	Voom:Positive_vs_Negative:all_samples:no_correction	All	LINC00664	1.5213	-1.18762	0.97676	-3.89078	0.000108718	0.00461105
Voom	Positive_vs_Negative	all_samples	no_correction	Voom:Positive_vs_Negative:all_samples:no_correction	All	AC083973.1	0.671312	-0.879492	0.966216	-3.88285	0.000112257	0.00469306
Voom	Positive_vs_Negative	all_samples	no_correction	Voom:Positive_vs_Negative:all_samples:no_correction	All	AC011997.1	-2.18406	0.789745	0.94534	3.86996	0.000118235	0.00490225
Voom	Positive_vs_Negative	all_samples	no_correction	Voom:Positive_vs_Negative:all_samples:no_correction	All	SNRPD3	3.31007	-0.575714	0.9325	-3.90287	0.00010353	0.00442714
Voom	Positive_vs_Negative	all_samples	no_correction	Voom:Positive_vs_Negative:all_samples:no_correction	All	FITM2	2.10178	-0.685473	0.927737	-3.88546	0.000111077	0.00466217
Voom	Positive_vs_Negative	all_samples	no_correction	Voom:Positive_vs_Negative:all_samples:no_correction	All	PPP4R1	7.50435	-0.26436	0.926046	-3.99327	7.15209e-05	0.00335648
Voom	Positive_vs_Negative	all_samples	no_correction	Voom:Positive_vs_Negative:all_samples:no_correction	All	AL365181.1	-2.4695	-0.892062	0.920622	-3.86294	0.000121621	0.00499159
Voom	Positive_vs_Negative	all_samples	no_correction	Voom:Positive_vs_Negative:all_samples:no_correction	All	KLLN	2.0977	-0.742481	0.920456	-3.88281	0.000112272	0.00469306
Voom	Positive_vs_Negative	all_samples	no_correction	Voom:Positive_vs_Negative:all_samples:no_correction	All	OST4	3.85061	-0.521552	0.911099	-3.90607	0.000102195	0.00439759
Voom	Positive_vs_Negative	all_samples	no_correction	Voom:Positive_vs_Negative:all_samples:no_correction	All	C9orf72	6.57041	-0.497443	0.904974	-3.96046	8.18634e-05	0.0036936
Voom	Positive_vs_Negative	all_samples	no_correction	Voom:Positive_vs_Negative:all_samples:no_correction	All	SLCO2B1	2.13681	0.734654	0.902841	3.88573	0.000110959	0.00466217
Voom	Positive_vs_Negative	all_samples	no_correction	Voom:Positive_vs_Negative:all_samples:no_correction	All	RPS27	7.03121	-0.360899	0.902714	-3.97323	7.76817e-05	0.00355192
Voom	Positive_vs_Negative	all_samples	no_correction	Voom:Positive_vs_Negative:all_samples:no_correction	All	TCF3P1	0.683923	0.764199	0.901853	3.87034	0.000118054	0.00489973
Voom	Positive_vs_Negative	all_samples	no_correction	Voom:Positive_vs_Negative:all_samples:no_correction	All	OS9	7.13824	-0.254125	0.901011	-3.97706	7.64659e-05	0.00351202
Voom	Positive_vs_Negative	all_samples	no_correction	Voom:Positive_vs_Negative:all_samples:no_correction	All	SRGAP2B	2.70291	0.457813	0.8971	3.89075	0.000108733	0.00461105
Voom	Positive_vs_Negative	all_samples	no_correction	Voom:Positive_vs_Negative:all_samples:no_correction	All	SOCS1	2.62694	0.832694	0.896765	3.89078	0.00010872	0.00461105
Voom	Positive_vs_Negative	all_samples	no_correction	Voom:Positive_vs_Negative:all_samples:no_correction	All	SLC12A6	7.37454	-0.47069	0.88962	-3.9774	7.63582e-05	0.00351102
Voom	Positive_vs_Negative	all_samples	no_correction	Voom:Positive_vs_Negative:all_samples:no_correction	All	IGFBP4	3.99636	0.603002	0.873558	3.90675	0.000101914	0.00439476
Voom	Positive_vs_Negative	all_samples	no_correction	Voom:Positive_vs_Negative:all_samples:no_correction	All	MDN1	6.22144	0.375054	0.871228	3.95319	8.43419e-05	0.00378042
Voom	Positive_vs_Negative	all_samples	no_correction	Voom:Positive_vs_Negative:all_samples:no_correction	All	AC000078.1	-2.42308	-0.940531	0.86771	-3.84827	0.000128984	0.00522099
Voom	Positive_vs_Negative	all_samples	no_correction	Voom:Positive_vs_Negative:all_samples:no_correction	All	CRISPLD2	3.67413	-0.799475	0.861411	-3.8869	0.000110437	0.00465438
Voom	Positive_vs_Negative	all_samples	no_correction	Voom:Positive_vs_Negative:all_samples:no_correction	All	BX679664.3	-1.43339	-0.509673	0.854408	-3.84499	0.000130689	0.00527435
Voom	Positive_vs_Negative	all_samples	no_correction	Voom:Positive_vs_Negative:all_samples:no_correction	All	AC074099.1	-0.626181	-0.885586	0.838556	-3.84211	0.000132206	0.00531985
Voom	Positive_vs_Negative	all_samples	no_correction	Voom:Positive_vs_Negative:all_samples:no_correction	All	ARHGDIB	6.93182	-0.507705	0.81831	-3.94578	8.69387e-05	0.00386717
Voom	Positive_vs_Negative	all_samples	no_correction	Voom:Positive_vs_Negative:all_samples:no_correction	All	DNM1P33	-2.51129	0.87196	0.81672	3.83408	0.000136513	0.00546092
Voom	Positive_vs_Negative	all_samples	no_correction	Voom:Positive_vs_Negative:all_samples:no_correction	All	PNPLA8	5.934	-0.45821	0.814598	-3.92137	9.60368e-05	0.00419436
Voom	Positive_vs_Negative	all_samples	no_correction	Voom:Positive_vs_Negative:all_samples:no_correction	All	KCNJ18	-2.27377	0.877801	0.813209	3.8333	0.000136938	0.00546724
Voom	Positive_vs_Negative	all_samples	no_correction	Voom:Positive_vs_Negative:all_samples:no_correction	All	KRT13	7.0893	-1.11821	0.811337	-3.94003	8.9006e-05	0.00393347
Voom	Positive_vs_Negative	all_samples	no_correction	Voom:Positive_vs_Negative:all_samples:no_correction	All	PINK1	5.04945	-0.332678	0.809372	-3.90207	0.000103863	0.00443674
Voom	Positive_vs_Negative	all_samples	no_correction	Voom:Positive_vs_Negative:all_samples:no_correction	All	C16orf72	7.30527	-0.415628	0.808409	-3.95499	8.37228e-05	0.00375969
Voom	Positive_vs_Negative	all_samples	no_correction	Voom:Positive_vs_Negative:all_samples:no_correction	All	SLC12A9	4.92632	-0.506201	0.805813	-3.89652	0.000106226	0.00452352
Voom	Positive_vs_Negative	all_samples	no_correction	Voom:Positive_vs_Negative:all_samples:no_correction	All	SLC25A13	4.5461	-0.43178	0.802933	-3.8896	0.000109238	0.00462769
Voom	Positive_vs_Negative	all_samples	no_correction	Voom:Positive_vs_Negative:all_samples:no_correction	All	IRF8	2.77597	0.791168	0.797364	3.86588	0.000120191	0.00495324
Voom	Positive_vs_Negative	all_samples	no_correction	Voom:Positive_vs_Negative:all_samples:no_correction	All	LPAR6	3.20269	0.585763	0.786185	3.86955	0.000118433	0.00490551
Voom	Positive_vs_Negative	all_samples	no_correction	Voom:Positive_vs_Negative:all_samples:no_correction	All	AC067945.1	0.470643	0.836896	0.776751	3.83428	0.000136404	0.00546092
Voom	Positive_vs_Negative	all_samples	no_correction	Voom:Positive_vs_Negative:all_samples:no_correction	All	MCTP1	4.88565	-0.708365	0.775364	-3.8866	0.000110571	0.00465524
Voom	Positive_vs_Negative	all_samples	no_correction	Voom:Positive_vs_Negative:all_samples:no_correction	All	NCOA4	7.76086	-0.316095	0.772984	-3.95951	8.21849e-05	0.00370402
Voom	Positive_vs_Negative	all_samples	no_correction	Voom:Positive_vs_Negative:all_samples:no_correction	All	LAMP1	6.74172	-0.309361	0.772025	-3.93236	9.18333e-05	0.00403662
Voom	Positive_vs_Negative	all_samples	no_correction	Voom:Positive_vs_Negative:all_samples:no_correction	All	GABARAPL1	6.1228	-0.390799	0.769603	-3.91497	9.857e-05	0.00428215
Voom	Positive_vs_Negative	all_samples	no_correction	Voom:Positive_vs_Negative:all_samples:no_correction	All	RNU6-5P	-2.13675	-0.856944	0.760301	-3.81821	0.000145419	0.00574357
Voom	Positive_vs_Negative	all_samples	no_correction	Voom:Positive_vs_Negative:all_samples:no_correction	All	TMEM167B	5.09541	-0.423766	0.759833	-3.8893	0.00010937	0.00462848
Voom	Positive_vs_Negative	all_samples	no_correction	Voom:Positive_vs_Negative:all_samples:no_correction	All	AC006511.7	-1.99501	-0.99589	0.759234	-3.81799	0.000145544	0.00574357
Voom	Positive_vs_Negative	all_samples	no_correction	Voom:Positive_vs_Negative:all_samples:no_correction	All	HDX	0.538801	0.758602	0.757662	3.82969	0.000138921	0.0055302
Voom	Positive_vs_Negative	all_samples	no_correction	Voom:Positive_vs_Negative:all_samples:no_correction	All	RNU6-522P	-0.573171	-0.813948	0.756365	-3.81943	0.000144717	0.00573307
Voom	Positive_vs_Negative	all_samples	no_correction	Voom:Positive_vs_Negative:all_samples:no_correction	All	MREG	3.09992	-0.571704	0.754317	-3.85146	0.000127348	0.00515987
Voom	Positive_vs_Negative	all_samples	no_correction	Voom:Positive_vs_Negative:all_samples:no_correction	All	UBE2E3	4.06472	-0.41148	0.75294	-3.86775	0.000119292	0.00493607
Voom	Positive_vs_Negative	all_samples	no_correction	Voom:Positive_vs_Negative:all_samples:no_correction	All	HES4	3.40793	0.897534	0.74901	3.86364	0.000121277	0.00498293
Voom	Positive_vs_Negative	all_samples	no_correction	Voom:Positive_vs_Negative:all_samples:no_correction	All	TXNL1	5.14686	-0.328241	0.74811	-3.88787	0.000110004	0.00464941
Voom	Positive_vs_Negative	all_samples	no_correction	Voom:Positive_vs_Negative:all_samples:no_correction	All	LAMTOR1	4.56796	-0.413497	0.743095	-3.87405	0.000116305	0.00484564
Voom	Positive_vs_Negative	all_samples	no_correction	Voom:Positive_vs_Negative:all_samples:no_correction	All	TSPAN8	2.69001	-0.723072	0.741267	-3.84185	0.000132339	0.00531996
Voom	Positive_vs_Negative	all_samples	no_correction	Voom:Positive_vs_Negative:all_samples:no_correction	All	CUL3	6.51738	-0.308449	0.739841	-3.9178	9.74421e-05	0.0042512
Voom	Positive_vs_Negative	all_samples	no_correction	Voom:Positive_vs_Negative:all_samples:no_correction	All	JUN	7.63074	0.50018	0.727135	3.95272	8.45049e-05	0.00378358
Voom	Positive_vs_Negative	all_samples	no_correction	Voom:Positive_vs_Negative:all_samples:no_correction	All	H2BC21	6.15892	0.382198	0.72537	3.91144	9.99939e-05	0.0043348
Voom	Positive_vs_Negative	all_samples	no_correction	Voom:Positive_vs_Negative:all_samples:no_correction	All	PPT1	5.35779	-0.403707	0.725283	-3.88566	0.000110989	0.00466217
Voom	Positive_vs_Negative	all_samples	no_correction	Voom:Positive_vs_Negative:all_samples:no_correction	All	U47924.2	-0.220282	-0.740536	0.722398	-3.81136	0.00014943	0.00585181
Voom	Positive_vs_Negative	all_samples	no_correction	Voom:Positive_vs_Negative:all_samples:no_correction	All	GAS5-AS1	-1.50726	-0.733239	0.722366	-3.80796	0.00015146	0.00590054
Voom	Positive_vs_Negative	all_samples	no_correction	Voom:Positive_vs_Negative:all_samples:no_correction	All	SPRR1B	4.43901	-1.11663	0.720504	-3.85877	0.000123673	0.00506107
Voom	Positive_vs_Negative	all_samples	no_correction	Voom:Positive_vs_Negative:all_samples:no_correction	All	SELENOT	5.35879	-0.347642	0.718762	-3.8847	0.000111418	0.0046669
Voom	Positive_vs_Negative	all_samples	no_correction	Voom:Positive_vs_Negative:all_samples:no_correction	All	LINC01431	-0.799072	-0.81281	0.717153	-3.80783	0.00015154	0.00590054
Voom	Positive_vs_Negative	all_samples	no_correction	Voom:Positive_vs_Negative:all_samples:no_correction	All	TLR5	3.17372	-0.661373	0.716128	-3.84138	0.000132592	0.00532487
Voom	Positive_vs_Negative	all_samples	no_correction	Voom:Positive_vs_Negative:all_samples:no_correction	All	TMED3	4.59878	-0.400571	0.711493	-3.86641	0.000119937	0.00494775
Voom	Positive_vs_Negative	all_samples	no_correction	Voom:Positive_vs_Negative:all_samples:no_correction	All	SYT8	3.42068	0.682762	0.706396	3.85159	0.000127283	0.00515987
Voom	Positive_vs_Negative	all_samples	no_correction	Voom:Positive_vs_Negative:all_samples:no_correction	All	MAP3K2	7.29755	-0.329642	0.706138	-3.9293	9.29874e-05	0.00407422
Voom	Positive_vs_Negative	all_samples	no_correction	Voom:Positive_vs_Negative:all_samples:no_correction	All	KLHL26	1.7462	0.625559	0.702581	3.82583	0.000141074	0.00560504
Voom	Positive_vs_Negative	all_samples	no_correction	Voom:Positive_vs_Negative:all_samples:no_correction	All	LIG4	4.22148	-0.455339	0.697175	-3.85567	0.000125221	0.00509386
Voom	Positive_vs_Negative	all_samples	no_correction	Voom:Positive_vs_Negative:all_samples:no_correction	All	AC022762.2	-0.42863	-0.841042	0.696931	-3.80326	0.000154306	0.00600253
Voom	Positive_vs_Negative	all_samples	no_correction	Voom:Positive_vs_Negative:all_samples:no_correction	All	RGS1	3.89142	0.727336	0.694848	3.85694	0.000124585	0.00507808
Voom	Positive_vs_Negative	all_samples	no_correction	Voom:Positive_vs_Negative:all_samples:no_correction	All	H2BC17	0.241133	0.812958	0.691848	3.80901	0.000150828	0.00588877
Voom	Positive_vs_Negative	all_samples	no_correction	Voom:Positive_vs_Negative:all_samples:no_correction	All	SYK	5.31534	-0.520746	0.689498	-3.87386	0.000116396	0.00484564
Voom	Positive_vs_Negative	all_samples	no_correction	Voom:Positive_vs_Negative:all_samples:no_correction	All	SNAPC4	4.56395	0.434972	0.688339	3.8671	0.000119606	0.00493974
Voom	Positive_vs_Negative	all_samples	no_correction	Voom:Positive_vs_Negative:all_samples:no_correction	All	HECA	6.84566	-0.374095	0.675288	-3.90821	0.000101312	0.00437803
Voom	Positive_vs_Negative	all_samples	no_correction	Voom:Positive_vs_Negative:all_samples:no_correction	All	DACH1	-0.331212	-0.932253	0.668702	-3.79561	0.000159051	0.0061462
Voom	Positive_vs_Negative	all_samples	no_correction	Voom:Positive_vs_Negative:all_samples:no_correction	All	FAM89B	0.594303	-0.737463	0.660752	-3.79837	0.000157328	0.0060854
Voom	Positive_vs_Negative	all_samples	no_correction	Voom:Positive_vs_Negative:all_samples:no_correction	All	SERPINE1	1.64069	0.763108	0.657509	3.81273	0.00014862	0.00582566
Voom	Positive_vs_Negative	all_samples	no_correction	Voom:Positive_vs_Negative:all_samples:no_correction	All	BTN2A3P	0.595005	0.709529	0.6531	3.80077	0.000155839	0.00603919
Voom	Positive_vs_Negative	all_samples	no_correction	Voom:Positive_vs_Negative:all_samples:no_correction	All	BTBD7	5.27009	-0.313696	0.651364	-3.86476	0.000120736	0.00497016
Voom	Positive_vs_Negative	all_samples	no_correction	Voom:Positive_vs_Negative:all_samples:no_correction	All	GNS	7.0217	-0.330231	0.646656	-3.9062	0.00010214	0.00439759
Voom	Positive_vs_Negative	all_samples	no_correction	Voom:Positive_vs_Negative:all_samples:no_correction	All	MYC	3.00052	0.716028	0.645145	3.82826	0.000139719	0.0055566
Voom	Positive_vs_Negative	all_samples	no_correction	Voom:Positive_vs_Negative:all_samples:no_correction	All	AC100858.3	-1.31147	-0.812527	0.640924	-3.78533	0.000165646	0.00635306
Voom	Positive_vs_Negative	all_samples	no_correction	Voom:Positive_vs_Negative:all_samples:no_correction	All	AC012081.2	-2.84619	-0.728075	0.634696	-3.78323	0.000167023	0.00638791
Voom	Positive_vs_Negative	all_samples	no_correction	Voom:Positive_vs_Negative:all_samples:no_correction	All	HSPD1P6	-1.78061	0.815966	0.63464	3.78401	0.00016651	0.00637425
Voom	Positive_vs_Negative	all_samples	no_correction	Voom:Positive_vs_Negative:all_samples:no_correction	All	CKS2	1.75858	-0.691054	0.634099	-3.80084	0.000155793	0.00603919
Voom	Positive_vs_Negative	all_samples	no_correction	Voom:Positive_vs_Negative:all_samples:no_correction	All	AP001042.2	-1.94158	-0.920286	0.629719	-3.78156	0.000168127	0.00640493
Voom	Positive_vs_Negative	all_samples	no_correction	Voom:Positive_vs_Negative:all_samples:no_correction	All	AC019349.1	-2.62125	-0.92928	0.628357	-3.78138	0.00016825	0.00640493
Voom	Positive_vs_Negative	all_samples	no_correction	Voom:Positive_vs_Negative:all_samples:no_correction	All	CSTF1	3.94197	-0.471174	0.628128	-3.83135	0.000138004	0.00550442
Voom	Positive_vs_Negative	all_samples	no_correction	Voom:Positive_vs_Negative:all_samples:no_correction	All	RPL7P8	-2.2231	-0.870625	0.621096	-3.7791	0.000169769	0.00644743
Voom	Positive_vs_Negative	all_samples	no_correction	Voom:Positive_vs_Negative:all_samples:no_correction	All	MRLN	0.200305	-0.784171	0.620426	-3.78485	0.000165961	0.00635921
Voom	Positive_vs_Negative	all_samples	no_correction	Voom:Positive_vs_Negative:all_samples:no_correction	All	IL6R	5.90641	-0.550317	0.615717	-3.86706	0.000119622	0.00493974
Voom	Positive_vs_Negative	all_samples	no_correction	Voom:Positive_vs_Negative:all_samples:no_correction	All	AL109809.1	-0.536653	-1.04005	0.612732	-3.77899	0.000169839	0.00644743
Voom	Positive_vs_Negative	all_samples	no_correction	Voom:Positive_vs_Negative:all_samples:no_correction	All	AC099811.5	1.58207	-0.875713	0.607137	-3.79058	0.000162244	0.0062578
Voom	Positive_vs_Negative	all_samples	no_correction	Voom:Positive_vs_Negative:all_samples:no_correction	All	BOD1L1	7.34737	-0.326111	0.606832	-3.90441	0.000102884	0.00441332
Voom	Positive_vs_Negative	all_samples	no_correction	Voom:Positive_vs_Negative:all_samples:no_correction	All	SSR1	6.09302	-0.294283	0.605779	-3.87237	0.000117094	0.00486976
Voom	Positive_vs_Negative	all_samples	no_correction	Voom:Positive_vs_Negative:all_samples:no_correction	All	UBL3	6.76008	-0.275322	0.601754	-3.88765	0.000110103	0.00464941
Voom	Positive_vs_Negative	all_samples	no_correction	Voom:Positive_vs_Negative:all_samples:no_correction	All	IL10	-1.13307	0.941248	0.599428	3.77617	0.000171735	0.00649531
Voom	Positive_vs_Negative	all_samples	no_correction	Voom:Positive_vs_Negative:all_samples:no_correction	All	PLB1	3.92196	-0.650037	0.596259	-3.81977	0.000144517	0.00573069
Voom	Positive_vs_Negative	all_samples	no_correction	Voom:Positive_vs_Negative:all_samples:no_correction	All	SLC12A7	5.55991	0.44098	0.590299	3.86271	0.000121731	0.00499159
Voom	Positive_vs_Negative	all_samples	no_correction	Voom:Positive_vs_Negative:all_samples:no_correction	All	AL391832.2	2.19457	-0.927447	0.590235	-3.79221	0.000161203	0.00622349
Voom	Positive_vs_Negative	all_samples	no_correction	Voom:Positive_vs_Negative:all_samples:no_correction	All	AC022868.2	1.25487	-1.00245	0.588612	-3.78221	0.0001677	0.00640493
Voom	Positive_vs_Negative	all_samples	no_correction	Voom:Positive_vs_Negative:all_samples:no_correction	All	RPL27A	6.54762	-0.333889	0.5868	-3.87796	0.00011449	0.00478089
Voom	Positive_vs_Negative	all_samples	no_correction	Voom:Positive_vs_Negative:all_samples:no_correction	All	CDCA2	-0.000241359	-0.76869	0.578507	-3.77199	0.000174584	0.00659087
Voom	Positive_vs_Negative	all_samples	no_correction	Voom:Positive_vs_Negative:all_samples:no_correction	All	ZC3HAV1	6.68621	0.404009	0.576466	3.88742	0.000110205	0.00464941
Voom	Positive_vs_Negative	all_samples	no_correction	Voom:Positive_vs_Negative:all_samples:no_correction	All	ERMN	1.06506	-0.893068	0.573972	-3.77712	0.000171098	0.00647721
Voom	Positive_vs_Negative	all_samples	no_correction	Voom:Positive_vs_Negative:all_samples:no_correction	All	RPS27AP16	-0.0376459	-0.423594	0.569842	-3.77002	0.000175942	0.006636
Voom	Positive_vs_Negative	all_samples	no_correction	Voom:Positive_vs_Negative:all_samples:no_correction	All	ECHDC1	4.93314	-0.417818	0.563988	-3.83339	0.00013689	0.00546724
Voom	Positive_vs_Negative	all_samples	no_correction	Voom:Positive_vs_Negative:all_samples:no_correction	All	EIF4BP3	-0.055714	-0.651444	0.563422	-3.76767	0.000177577	0.00669153
Voom	Positive_vs_Negative	all_samples	no_correction	Voom:Positive_vs_Negative:all_samples:no_correction	All	RBM3	6.68684	-0.334431	0.56112	-3.87453	0.000116082	0.00484244
Voom	Positive_vs_Negative	all_samples	no_correction	Voom:Positive_vs_Negative:all_samples:no_correction	All	IKBKE	3.66675	0.535186	0.544645	3.81111	0.000149576	0.00585192
Voom	Positive_vs_Negative	all_samples	no_correction	Voom:Positive_vs_Negative:all_samples:no_correction	All	CAPNS2	-1.08969	-0.861743	0.539295	-3.75694	0.000185215	0.00694098
Voom	Positive_vs_Negative	all_samples	no_correction	Voom:Positive_vs_Negative:all_samples:no_correction	All	IFNAR1	6.36669	-0.378413	0.53507	-3.85922	0.000123451	0.00505703
Voom	Positive_vs_Negative	all_samples	no_correction	Voom:Positive_vs_Negative:all_samples:no_correction	All	AREL1	5.7915	-0.345659	0.529725	-3.84365	0.000131395	0.0052976
Voom	Positive_vs_Negative	all_samples	no_correction	Voom:Positive_vs_Negative:all_samples:no_correction	All	ARMCX3	4.49101	-0.409084	0.526014	-3.81397	0.000147889	0.00580812
Voom	Positive_vs_Negative	all_samples	no_correction	Voom:Positive_vs_Negative:all_samples:no_correction	All	AC011472.3	-2.84945	-0.865596	0.5257	-3.75249	0.000188473	0.0070245
Voom	Positive_vs_Negative	all_samples	no_correction	Voom:Positive_vs_Negative:all_samples:no_correction	All	LNPK	4.21684	-0.405632	0.524609	-3.80881	0.00015095	0.00588877
Voom	Positive_vs_Negative	all_samples	no_correction	Voom:Positive_vs_Negative:all_samples:no_correction	All	APOE	2.53076	0.813272	0.518895	3.78649	0.000164889	0.00633591
Voom	Positive_vs_Negative	all_samples	no_correction	Voom:Positive_vs_Negative:all_samples:no_correction	All	LRRC70	-0.411592	-0.810909	0.510905	-3.75094	0.00018962	0.00706079
Voom	Positive_vs_Negative	all_samples	no_correction	Voom:Positive_vs_Negative:all_samples:no_correction	All	GNAI3	6.43276	-0.382794	0.510245	-3.85373	0.000126199	0.00512853
Voom	Positive_vs_Negative	all_samples	no_correction	Voom:Positive_vs_Negative:all_samples:no_correction	All	TMEM167A	5.4433	-0.374216	0.509393	-3.83018	0.000138653	0.00552493
Voom	Positive_vs_Negative	all_samples	no_correction	Voom:Positive_vs_Negative:all_samples:no_correction	All	CD19	0.264556	-0.834933	0.508793	-3.75347	0.000187755	0.00700586
Voom	Positive_vs_Negative	all_samples	no_correction	Voom:Positive_vs_Negative:all_samples:no_correction	All	TMEM127	6.89408	-0.379172	0.507959	-3.86453	0.000120844	0.00497016
Voom	Positive_vs_Negative	all_samples	no_correction	Voom:Positive_vs_Negative:all_samples:no_correction	All	AC016769.6	-2.1468	-0.981048	0.502159	-3.74539	0.000193783	0.00718963
Voom	Positive_vs_Negative	all_samples	no_correction	Voom:Positive_vs_Negative:all_samples:no_correction	All	AC024075.2	0.972972	-0.667313	0.501316	-3.75696	0.000185202	0.00694098
Voom	Positive_vs_Negative	all_samples	no_correction	Voom:Positive_vs_Negative:all_samples:no_correction	All	RPL18A	6.67714	-0.314017	0.499731	-3.85823	0.000123938	0.00506181
Voom	Positive_vs_Negative	all_samples	no_correction	Voom:Positive_vs_Negative:all_samples:no_correction	All	GNAQ	6.83303	-0.274743	0.483747	-3.85841	0.00012385	0.00506181
Voom	Positive_vs_Negative	all_samples	no_correction	Voom:Positive_vs_Negative:all_samples:no_correction	All	AC124319.2	-1.93147	-0.7539	0.476241	-3.73793	0.000199517	0.00736234
Voom	Positive_vs_Negative	all_samples	no_correction	Voom:Positive_vs_Negative:all_samples:no_correction	All	LINC02303	-1.57688	-1.02513	0.472272	-3.73709	0.000200172	0.00737986
Voom	Positive_vs_Negative	all_samples	no_correction	Voom:Positive_vs_Negative:all_samples:no_correction	All	POLR2B	6.30501	-0.261585	0.471383	-3.84236	0.000132073	0.00531972
Voom	Positive_vs_Negative	all_samples	no_correction	Voom:Positive_vs_Negative:all_samples:no_correction	All	LINC00294	0.947925	-0.679683	0.468618	-3.74726	0.000192373	0.0071503
Voom	Positive_vs_Negative	all_samples	no_correction	Voom:Positive_vs_Negative:all_samples:no_correction	All	CXCR4	5.6942	-0.855638	0.465274	-3.81873	0.000145119	0.00574342
Voom	Positive_vs_Negative	all_samples	no_correction	Voom:Positive_vs_Negative:all_samples:no_correction	All	AC073861.1	-0.803464	-0.448672	0.464153	-3.73675	0.00020044	0.007383
Voom	Positive_vs_Negative	all_samples	no_correction	Voom:Positive_vs_Negative:all_samples:no_correction	All	TRAC	1.44814	0.816505	0.451459	3.7534	0.000187802	0.00700586
Voom	Positive_vs_Negative	all_samples	no_correction	Voom:Positive_vs_Negative:all_samples:no_correction	All	IFNAR2	3.96467	-0.502614	0.447605	-3.78169	0.000168042	0.00640493
Voom	Positive_vs_Negative	all_samples	no_correction	Voom:Positive_vs_Negative:all_samples:no_correction	All	RPL30	6.53138	-0.328794	0.444525	-3.84038	0.00013312	0.00533563
Voom	Positive_vs_Negative	all_samples	no_correction	Voom:Positive_vs_Negative:all_samples:no_correction	All	RN7SKP253	-1.81636	-0.796545	0.440921	-3.72791	0.000207469	0.00760096
Voom	Positive_vs_Negative	all_samples	no_correction	Voom:Positive_vs_Negative:all_samples:no_correction	All	RPS20	7.1273	-0.303628	0.429773	-3.85266	0.000126738	0.00514532
Voom	Positive_vs_Negative	all_samples	no_correction	Voom:Positive_vs_Negative:all_samples:no_correction	All	H2BP1	0.886766	0.69795	0.421214	3.73847	0.000199097	0.00735347
Voom	Positive_vs_Negative	all_samples	no_correction	Voom:Positive_vs_Negative:all_samples:no_correction	All	TNFSF13B	3.99879	0.852817	0.420699	3.78549	0.000165542	0.00635306
Voom	Positive_vs_Negative	all_samples	no_correction	Voom:Positive_vs_Negative:all_samples:no_correction	All	CD59	7.92659	-0.356723	0.419049	-3.87179	0.000117368	0.0048762
Voom	Positive_vs_Negative	all_samples	no_correction	Voom:Positive_vs_Negative:all_samples:no_correction	All	B3GNT5	7.48758	-0.372447	0.417639	-3.85757	0.000124271	0.00507032
Voom	Positive_vs_Negative	all_samples	no_correction	Voom:Positive_vs_Negative:all_samples:no_correction	All	ASPH	7.07502	-0.345117	0.415852	-3.84513	0.000130619	0.00527435
Voom	Positive_vs_Negative	all_samples	no_correction	Voom:Positive_vs_Negative:all_samples:no_correction	All	RETSAT	4.18717	-0.467055	0.41373	-3.77712	0.000171095	0.00647721
Voom	Positive_vs_Negative	all_samples	no_correction	Voom:Positive_vs_Negative:all_samples:no_correction	All	AL136162.1	-2.16515	-0.765903	0.400843	-3.71629	0.000217055	0.00785371
Voom	Positive_vs_Negative	all_samples	no_correction	Voom:Positive_vs_Negative:all_samples:no_correction	All	RNF11	6.14184	-0.314847	0.389425	-3.81447	0.000147594	0.00580211
Voom	Positive_vs_Negative	all_samples	no_correction	Voom:Positive_vs_Negative:all_samples:no_correction	All	ZADH2	4.04437	-0.461662	0.375619	-3.76363	0.000180418	0.00679232
Voom	Positive_vs_Negative	all_samples	no_correction	Voom:Positive_vs_Negative:all_samples:no_correction	All	EMC3	5.2726	-0.346456	0.375411	-3.78968	0.000162827	0.00627436
Voom	Positive_vs_Negative	all_samples	no_correction	Voom:Positive_vs_Negative:all_samples:no_correction	All	VAV3	4.7636	-0.47979	0.372923	-3.77728	0.000170988	0.00647721
Voom	Positive_vs_Negative	all_samples	no_correction	Voom:Positive_vs_Negative:all_samples:no_correction	All	NLGN2	0.952582	0.697303	0.367194	3.72374	0.000210858	0.00767018
Voom	Positive_vs_Negative	all_samples	no_correction	Voom:Positive_vs_Negative:all_samples:no_correction	All	TP53INP2	7.43173	-0.404943	0.366199	-3.841	0.000132789	0.00532758
Voom	Positive_vs_Negative	all_samples	no_correction	Voom:Positive_vs_Negative:all_samples:no_correction	All	SBK1	1.17194	0.67927	0.362804	3.72486	0.000209948	0.00766723
Voom	Positive_vs_Negative	all_samples	no_correction	Voom:Positive_vs_Negative:all_samples:no_correction	All	EBI3	-1.68296	0.837733	0.360328	3.70613	0.000225786	0.00812651
Voom	Positive_vs_Negative	all_samples	no_correction	Voom:Positive_vs_Negative:all_samples:no_correction	All	LINC02785	-2.38384	0.893177	0.350139	3.70203	0.0002294	0.00823485
Voom	Positive_vs_Negative	all_samples	no_correction	Voom:Positive_vs_Negative:all_samples:no_correction	All	RAPGEF6	3.14239	-0.526973	0.344791	-3.73936	0.000198406	0.00733456
Voom	Positive_vs_Negative	all_samples	no_correction	Voom:Positive_vs_Negative:all_samples:no_correction	All	RNF213-AS1	2.56515	-0.746098	0.344477	-3.72999	0.000205794	0.00754632
Voom	Positive_vs_Negative	all_samples	no_correction	Voom:Positive_vs_Negative:all_samples:no_correction	All	RANBP9	6.2012	-0.350219	0.337955	-3.80126	0.000155537	0.00603892
Voom	Positive_vs_Negative	all_samples	no_correction	Voom:Positive_vs_Negative:all_samples:no_correction	All	EIF1	8.15174	-0.300115	0.335019	-3.85658	0.000124762	0.00508025
Voom	Positive_vs_Negative	all_samples	no_correction	Voom:Positive_vs_Negative:all_samples:no_correction	All	AL121985.1	-0.195286	1.05848	0.334791	3.70647	0.000225486	0.00812284
Voom	Positive_vs_Negative	all_samples	no_correction	Voom:Positive_vs_Negative:all_samples:no_correction	All	RPL24	6.72867	-0.315431	0.333871	-3.81487	0.000147364	0.00579864
Voom	Positive_vs_Negative	all_samples	no_correction	Voom:Positive_vs_Negative:all_samples:no_correction	All	ASCL3	0.322242	0.822588	0.333316	3.7089	0.000223377	0.00806108
Voom	Positive_vs_Negative	all_samples	no_correction	Voom:Positive_vs_Negative:all_samples:no_correction	All	DLGAP1-AS2	2.92197	-0.659745	0.333059	-3.73168	0.000204444	0.00751028
Voom	Positive_vs_Negative	all_samples	no_correction	Voom:Positive_vs_Negative:all_samples:no_correction	All	CLUH	5.36349	0.435394	0.331241	3.78813	0.000163824	0.00630684
Voom	Positive_vs_Negative	all_samples	no_correction	Voom:Positive_vs_Negative:all_samples:no_correction	All	GBE1	4.46855	-0.390333	0.322616	-3.75828	0.000184249	0.00691745
Voom	Positive_vs_Negative	all_samples	no_correction	Voom:Positive_vs_Negative:all_samples:no_correction	All	CLDN4	7.65274	0.369586	0.321001	3.84549	0.000130429	0.00527426
Voom	Positive_vs_Negative	all_samples	no_correction	Voom:Positive_vs_Negative:all_samples:no_correction	All	AC040977.1	-0.810621	-0.781805	0.318595	-3.69459	0.000236103	0.0083799
Voom	Positive_vs_Negative	all_samples	no_correction	Voom:Positive_vs_Negative:all_samples:no_correction	All	RHCG	3.36213	-1.31667	0.311683	-3.72666	0.000208482	0.00762788
Voom	Positive_vs_Negative	all_samples	no_correction	Voom:Positive_vs_Negative:all_samples:no_correction	All	TFPI	0.967967	-0.728245	0.307455	-3.70137	0.000229984	0.00824857
Voom	Positive_vs_Negative	all_samples	no_correction	Voom:Positive_vs_Negative:all_samples:no_correction	All	RAD21	6.46866	-0.318792	0.302016	-3.79945	0.000156656	0.00606511
Voom	Positive_vs_Negative	all_samples	no_correction	Voom:Positive_vs_Negative:all_samples:no_correction	All	HNRNPH1P1	-0.375643	-0.780282	0.297224	-3.68999	0.000240331	0.00852258
Voom	Positive_vs_Negative	all_samples	no_correction	Voom:Positive_vs_Negative:all_samples:no_correction	All	TALDO1	7.00503	-0.313404	0.292288	-3.81044	0.00014998	0.0058621
Voom	Positive_vs_Negative	all_samples	no_correction	Voom:Positive_vs_Negative:all_samples:no_correction	All	HMCN2	2.62877	0.691018	0.292016	3.72436	0.000210356	0.00767018
Voom	Positive_vs_Negative	all_samples	no_correction	Voom:Positive_vs_Negative:all_samples:no_correction	All	CPM	3.28523	-0.547094	0.285506	-3.72476	0.000210028	0.00766723
Voom	Positive_vs_Negative	all_samples	no_correction	Voom:Positive_vs_Negative:all_samples:no_correction	All	DIS3L2	4.61831	0.479678	0.284968	3.75907	0.000183673	0.00690215
Voom	Positive_vs_Negative	all_samples	no_correction	Voom:Positive_vs_Negative:all_samples:no_correction	All	CSF3	0.434246	0.932798	0.281283	3.6949	0.000235812	0.00837686
Voom	Positive_vs_Negative	all_samples	no_correction	Voom:Positive_vs_Negative:all_samples:no_correction	All	AC103996.2	-2.25177	-0.974941	0.277791	-3.68094	0.000248872	0.00872715
Voom	Positive_vs_Negative	all_samples	no_correction	Voom:Positive_vs_Negative:all_samples:no_correction	All	ARHGAP23	5.46356	0.418349	0.275957	3.77463	0.000172781	0.00652884
Voom	Positive_vs_Negative	all_samples	no_correction	Voom:Positive_vs_Negative:all_samples:no_correction	All	FNIP1	6.14252	-0.459172	0.275888	-3.7818	0.000167968	0.00640493
Voom	Positive_vs_Negative	all_samples	no_correction	Voom:Positive_vs_Negative:all_samples:no_correction	All	GRPEL2	3.84787	-0.487455	0.273427	-3.7308	0.000205142	0.00752917
Voom	Positive_vs_Negative	all_samples	no_correction	Voom:Positive_vs_Negative:all_samples:no_correction	All	AC083799.1	2.29485	-0.682508	0.269737	-3.70489	0.000226877	0.00815861
Voom	Positive_vs_Negative	all_samples	no_correction	Voom:Positive_vs_Negative:all_samples:no_correction	All	PGD	7.47861	-0.282726	0.265996	-3.81757	0.000145788	0.00574768
Voom	Positive_vs_Negative	all_samples	no_correction	Voom:Positive_vs_Negative:all_samples:no_correction	All	AC243919.1	2.91416	-0.581346	0.253984	-3.71037	0.000222102	0.00802921
Voom	Positive_vs_Negative	all_samples	no_correction	Voom:Positive_vs_Negative:all_samples:no_correction	All	HLA-DPA1	6.18683	0.475603	0.252506	3.78753	0.000164213	0.00631586
Voom	Positive_vs_Negative	all_samples	no_correction	Voom:Positive_vs_Negative:all_samples:no_correction	All	AC064805.1	-2.67101	-0.869159	0.251815	-3.67361	0.000255988	0.00892316
Voom	Positive_vs_Negative	all_samples	no_correction	Voom:Positive_vs_Negative:all_samples:no_correction	All	CD46	7.84959	-0.319076	0.250121	-3.82476	0.000141678	0.00562355
Voom	Positive_vs_Negative	all_samples	no_correction	Voom:Positive_vs_Negative:all_samples:no_correction	All	SLC15A1	0.860163	-0.759988	0.249041	-3.68377	0.000246165	0.00867686
Voom	Positive_vs_Negative	all_samples	no_correction	Voom:Positive_vs_Negative:all_samples:no_correction	All	BRI3BP	3.67368	-0.476339	0.247841	-3.7218	0.000212462	0.00770114
Voom	Positive_vs_Negative	all_samples	no_correction	Voom:Positive_vs_Negative:all_samples:no_correction	All	HS2ST1	3.54701	-0.483999	0.241403	-3.71745	0.000216084	0.00782548
Voom	Positive_vs_Negative	all_samples	no_correction	Voom:Positive_vs_Negative:all_samples:no_correction	All	CD300LD	-2.85079	-0.884338	0.238571	-3.66998	0.000259593	0.00903345
Voom	Positive_vs_Negative	all_samples	no_correction	Voom:Positive_vs_Negative:all_samples:no_correction	All	MALL	2.53162	-0.683816	0.238203	-3.69843	0.000232621	0.00831294
Voom	Positive_vs_Negative	all_samples	no_correction	Voom:Positive_vs_Negative:all_samples:no_correction	All	RN7SL336P	0.278322	-0.945517	0.237692	-3.6757	0.000253947	0.00887469
Voom	Positive_vs_Negative	all_samples	no_correction	Voom:Positive_vs_Negative:all_samples:no_correction	All	CCNDBP1	5.42615	-0.374398	0.235261	-3.75483	0.000186758	0.00698601
Voom	Positive_vs_Negative	all_samples	no_correction	Voom:Positive_vs_Negative:all_samples:no_correction	All	AC022075.1	0.538635	0.69686	0.23444	3.68201	0.000247844	0.00870698
Voom	Positive_vs_Negative	all_samples	no_correction	Voom:Positive_vs_Negative:all_samples:no_correction	All	CLCA4	4.99806	-0.669093	0.232387	-3.74025	0.000197718	0.00731574
Voom	Positive_vs_Negative	all_samples	no_correction	Voom:Positive_vs_Negative:all_samples:no_correction	All	MTMR10	5.51538	-0.355625	0.227466	-3.75505	0.000186596	0.00698601
Voom	Positive_vs_Negative	all_samples	no_correction	Voom:Positive_vs_Negative:all_samples:no_correction	All	PCBP3	-0.928203	-0.955234	0.226685	-3.66751	0.00026207	0.00908872
Voom	Positive_vs_Negative	all_samples	no_correction	Voom:Positive_vs_Negative:all_samples:no_correction	All	KLK7	1.74662	-1.09356	0.224746	-3.68332	0.000246594	0.0086845
Voom	Positive_vs_Negative	all_samples	no_correction	Voom:Positive_vs_Negative:all_samples:no_correction	All	PANK1	0.755259	-0.727606	0.224033	-3.676	0.000253647	0.0088718
Voom	Positive_vs_Negative	all_samples	no_correction	Voom:Positive_vs_Negative:all_samples:no_correction	All	WDR26	7.77091	-0.242319	0.214122	-3.81288	0.000148531	0.00582566
Voom	Positive_vs_Negative	all_samples	no_correction	Voom:Positive_vs_Negative:all_samples:no_correction	All	MPST	2.8881	-0.545953	0.213349	-3.698	0.000233009	0.00831294
Voom	Positive_vs_Negative	all_samples	no_correction	Voom:Positive_vs_Negative:all_samples:no_correction	All	ZBTB34	4.34533	-0.447836	0.21077	-3.72348	0.000211079	0.00767141
Voom	Positive_vs_Negative	all_samples	no_correction	Voom:Positive_vs_Negative:all_samples:no_correction	All	NXT1-AS1	-0.751754	-0.877871	0.209253	-3.66301	0.00026663	0.00923121
Voom	Positive_vs_Negative	all_samples	no_correction	Voom:Positive_vs_Negative:all_samples:no_correction	All	KAT8	4.37422	-0.4538	0.208003	-3.72379	0.00021082	0.00767018
Voom	Positive_vs_Negative	all_samples	no_correction	Voom:Positive_vs_Negative:all_samples:no_correction	All	AC104964.4	-0.0184012	-0.740384	0.197901	-3.66316	0.000266483	0.00923121
Voom	Positive_vs_Negative	all_samples	no_correction	Voom:Positive_vs_Negative:all_samples:no_correction	All	GJB2	3.20807	-0.683592	0.194644	-3.69652	0.000234346	0.00834217
Voom	Positive_vs_Negative	all_samples	no_correction	Voom:Positive_vs_Negative:all_samples:no_correction	All	AP002784.2	-2.40558	-0.580718	0.194162	-3.65644	0.000273438	0.009435
Voom	Positive_vs_Negative	all_samples	no_correction	Voom:Positive_vs_Negative:all_samples:no_correction	All	LIPN	1.46021	-1.22792	0.193855	-3.67085	0.00025872	0.00901072
Voom	Positive_vs_Negative	all_samples	no_correction	Voom:Positive_vs_Negative:all_samples:no_correction	All	WHRN	4.73452	0.515851	0.193379	3.73622	0.000200852	0.00738498
Voom	Positive_vs_Negative	all_samples	no_correction	Voom:Positive_vs_Negative:all_samples:no_correction	All	SSR3	5.26383	-0.336016	0.181373	-3.73652	0.000200618	0.007383
Voom	Positive_vs_Negative	all_samples	no_correction	Voom:Positive_vs_Negative:all_samples:no_correction	All	KCNK6	4.03017	-0.535687	0.180593	-3.70797	0.000224181	0.00808295
Voom	Positive_vs_Negative	all_samples	no_correction	Voom:Positive_vs_Negative:all_samples:no_correction	All	CSDE1	8.26186	-0.234262	0.172889	-3.81823	0.000145408	0.00574357
Voom	Positive_vs_Negative	all_samples	no_correction	Voom:Positive_vs_Negative:all_samples:no_correction	All	CHMP2A	5.84378	-0.310614	0.16836	-3.74663	0.000192851	0.00716158
Voom	Positive_vs_Negative	all_samples	no_correction	Voom:Positive_vs_Negative:all_samples:no_correction	All	CDK18	2.60216	0.603146	0.165163	3.68776	0.00024241	0.00857402
Voom	Positive_vs_Negative	all_samples	no_correction	Voom:Positive_vs_Negative:all_samples:no_correction	All	SNRK	5.76544	-0.433575	0.159151	-3.74097	0.000197164	0.00730231
Voom	Positive_vs_Negative	all_samples	no_correction	Voom:Positive_vs_Negative:all_samples:no_correction	All	DPYD	5.79228	-0.447397	0.155677	-3.74095	0.000197177	0.00730231
Voom	Positive_vs_Negative	all_samples	no_correction	Voom:Positive_vs_Negative:all_samples:no_correction	All	CHAD	-0.0908264	-0.759389	0.151553	-3.64929	0.000281016	0.00964766
Voom	Positive_vs_Negative	all_samples	no_correction	Voom:Positive_vs_Negative:all_samples:no_correction	All	AHCTF1	6.5422	-0.344158	0.151131	-3.76009	0.00018294	0.00688094
Voom	Positive_vs_Negative	all_samples	no_correction	Voom:Positive_vs_Negative:all_samples:no_correction	All	SPCS2	4.01724	-0.436948	0.14728	-3.69983	0.000231366	0.00828363
Voom	Positive_vs_Negative	all_samples	no_correction	Voom:Positive_vs_Negative:all_samples:no_correction	All	AL158163.2	-0.711277	-0.730774	0.143116	-3.64409	0.000286665	0.0098005
Voom	Positive_vs_Negative	all_samples	no_correction	Voom:Positive_vs_Negative:all_samples:no_correction	All	AMZ2P1	3.09416	-0.550052	0.138348	-3.68022	0.00024956	0.0087438
Voom	Positive_vs_Negative	all_samples	no_correction	Voom:Positive_vs_Negative:all_samples:no_correction	All	SEPTIN4	0.0975763	0.935225	0.136248	3.65073	0.000279477	0.0096029
Voom	Positive_vs_Negative	all_samples	no_correction	Voom:Positive_vs_Negative:all_samples:no_correction	All	IRF9	3.65622	0.569515	0.132168	3.69643	0.000234428	0.00834217
Voom	Positive_vs_Negative	all_samples	no_correction	Voom:Positive_vs_Negative:all_samples:no_correction	All	KLK8	-2.00127	-0.938617	0.125627	-3.63654	0.000295039	0.0100448
Voom	Positive_vs_Negative	all_samples	no_correction	Voom:Positive_vs_Negative:all_samples:no_correction	All	RNF103	5.43449	-0.38035	0.122537	-3.72378	0.000210832	0.00767018
Voom	Positive_vs_Negative	all_samples	no_correction	Voom:Positive_vs_Negative:all_samples:no_correction	All	CKAP2LP1	-1.62494	-0.958633	0.121462	-3.63554	0.000296169	0.0100665
Voom	Positive_vs_Negative	all_samples	no_correction	Voom:Positive_vs_Negative:all_samples:no_correction	All	SMIM27	0.993045	-0.691858	0.113619	-3.64589	0.000284694	0.00974125
Voom	Positive_vs_Negative	all_samples	no_correction	Voom:Positive_vs_Negative:all_samples:no_correction	All	RABEP2	4.1	0.441795	0.108835	3.69864	0.000232429	0.00831294
Voom	Positive_vs_Negative	all_samples	no_correction	Voom:Positive_vs_Negative:all_samples:no_correction	All	RN7SL271P	-3.26843	-0.808051	0.102666	-3.6309	0.000301449	0.0101868
Voom	Positive_vs_Negative	all_samples	no_correction	Voom:Positive_vs_Negative:all_samples:no_correction	All	CD84	2.4283	0.763565	0.101679	3.66756	0.00026201	0.00908872
Voom	Positive_vs_Negative	all_samples	no_correction	Voom:Positive_vs_Negative:all_samples:no_correction	All	AC132872.2	-0.256392	-0.840255	0.0975217	-3.6324	0.000299737	0.0101457
Voom	Positive_vs_Negative	all_samples	no_correction	Voom:Positive_vs_Negative:all_samples:no_correction	All	LIN54	4.82903	-0.371182	0.0917853	-3.70082	0.000230481	0.00825918
Voom	Positive_vs_Negative	all_samples	no_correction	Voom:Positive_vs_Negative:all_samples:no_correction	All	RNY1	0.0733898	-0.79061	0.0915834	-3.63254	0.000299579	0.0101457
Voom	Positive_vs_Negative	all_samples	no_correction	Voom:Positive_vs_Negative:all_samples:no_correction	All	VCPKMT	2.36323	-0.61304	0.0900576	-3.65483	0.000275121	0.00946912
Voom	Positive_vs_Negative	all_samples	no_correction	Voom:Positive_vs_Negative:all_samples:no_correction	All	UBL5	4.94392	-0.351022	0.0890329	-3.70358	0.000228032	0.00819292
Voom	Positive_vs_Negative	all_samples	no_correction	Voom:Positive_vs_Negative:all_samples:no_correction	All	AC090685.1	-2.11693	-0.937901	0.0844076	-3.62443	0.000308967	0.0103485
Voom	Positive_vs_Negative	all_samples	no_correction	Voom:Positive_vs_Negative:all_samples:no_correction	All	ITPRIP	6.0468	-0.708549	0.0835619	-3.72296	0.000211501	0.00767991
Voom	Positive_vs_Negative	all_samples	no_correction	Voom:Positive_vs_Negative:all_samples:no_correction	All	XPO1	6.74568	0.272478	0.0792938	3.75392	0.000187421	0.00700443
Voom	Positive_vs_Negative	all_samples	no_correction	Voom:Positive_vs_Negative:all_samples:no_correction	All	DICER1	6.86104	-0.251799	0.0790986	-3.74991	0.000190389	0.00708299
Voom	Positive_vs_Negative	all_samples	no_correction	Voom:Positive_vs_Negative:all_samples:no_correction	All	AL158168.1	-2.25175	-0.733025	0.0736364	-3.62114	0.00031285	0.0104512
Voom	Positive_vs_Negative	all_samples	no_correction	Voom:Positive_vs_Negative:all_samples:no_correction	All	VDR	4.52086	-0.530304	0.0712421	-3.68739	0.000242754	0.00857878
Voom	Positive_vs_Negative	all_samples	no_correction	Voom:Positive_vs_Negative:all_samples:no_correction	All	HTATSF1P2	0.37936	-0.862202	0.0694822	-3.6277	0.000305147	0.0102609
Voom	Positive_vs_Negative	all_samples	no_correction	Voom:Positive_vs_Negative:all_samples:no_correction	All	TMCC3	4.75668	-0.716766	0.0693816	-3.68945	0.000240833	0.00853298
Voom	Positive_vs_Negative	all_samples	no_correction	Voom:Positive_vs_Negative:all_samples:no_correction	All	PGM5	-0.184978	-0.789837	0.0645438	-3.62323	0.000310379	0.0103844
Voom	Positive_vs_Negative	all_samples	no_correction	Voom:Positive_vs_Negative:all_samples:no_correction	All	IVNS1ABP	8.81568	-0.536893	0.0606598	-3.80134	0.000155488	0.00603892
Voom	Positive_vs_Negative	all_samples	no_correction	Voom:Positive_vs_Negative:all_samples:no_correction	All	AC110619.1	1.52744	-0.68114	0.0560238	-3.6346	0.000297229	0.0100858
Voom	Positive_vs_Negative	all_samples	no_correction	Voom:Positive_vs_Negative:all_samples:no_correction	All	AL732372.2	2.13695	-0.785163	0.0552172	-3.64064	0.000290467	0.00990564
Voom	Positive_vs_Negative	all_samples	no_correction	Voom:Positive_vs_Negative:all_samples:no_correction	All	SLC35E3	4.15653	-0.40652	0.046097	-3.67454	0.000255077	0.00890402
Voom	Positive_vs_Negative	all_samples	no_correction	Voom:Positive_vs_Negative:all_samples:no_correction	All	NSMCE1	3.16238	-0.516633	0.0458227	-3.65491	0.000275037	0.00946912
Voom	Positive_vs_Negative	all_samples	no_correction	Voom:Positive_vs_Negative:all_samples:no_correction	All	MIR3975	-1.88545	-0.725836	0.0439342	-3.61248	0.000323305	0.0107047
Voom	Positive_vs_Negative	all_samples	no_correction	Voom:Positive_vs_Negative:all_samples:no_correction	All	SLC38A2	8.29612	-0.396443	0.0385506	-3.78071	0.000168689	0.00641566
Voom	Positive_vs_Negative	all_samples	no_correction	Voom:Positive_vs_Negative:all_samples:no_correction	All	AC090198.1	1.00347	-0.648827	0.038285	-3.62439	0.000309017	0.0103485
Voom	Positive_vs_Negative	all_samples	no_correction	Voom:Positive_vs_Negative:all_samples:no_correction	All	HOXA1	-1.64042	-0.881722	0.0380181	-3.61097	0.000325165	0.0107291
Voom	Positive_vs_Negative	all_samples	no_correction	Voom:Positive_vs_Negative:all_samples:no_correction	All	GBA	4.63591	-0.460125	0.0376685	-3.68107	0.00024874	0.00872715
Voom	Positive_vs_Negative	all_samples	no_correction	Voom:Positive_vs_Negative:all_samples:no_correction	All	GLS2	-0.593485	-0.7317	0.0354782	-3.61306	0.000322604	0.0106985
Voom	Positive_vs_Negative	all_samples	no_correction	Voom:Positive_vs_Negative:all_samples:no_correction	All	SEC14L6	-1.54265	-0.839713	0.0303656	-3.60884	0.000327796	0.0107746
Voom	Positive_vs_Negative	all_samples	no_correction	Voom:Positive_vs_Negative:all_samples:no_correction	All	RPS6KA3	6.3806	-0.288878	0.0280451	-3.72233	0.00021202	0.00769191
Voom	Positive_vs_Negative	all_samples	no_correction	Voom:Positive_vs_Negative:all_samples:no_correction	All	GCNT1P3	-0.368529	-0.903235	0.0259533	-3.61081	0.000325363	0.0107291
Voom	Positive_vs_Negative	all_samples	no_correction	Voom:Positive_vs_Negative:all_samples:no_correction	All	CYB5R4	5.43183	-0.459323	0.0236989	-3.69502	0.00023571	0.00837686
Voom	Positive_vs_Negative	all_samples	no_correction	Voom:Positive_vs_Negative:all_samples:no_correction	All	ERP27	-0.177898	-0.774966	0.0197865	-3.61015	0.000326171	0.0107437
Voom	Positive_vs_Negative	all_samples	no_correction	Voom:Positive_vs_Negative:all_samples:no_correction	All	PLD4	0.866839	0.735212	0.019483	3.62305	0.000310596	0.0103844
Voom	Positive_vs_Negative	all_samples	no_correction	Voom:Positive_vs_Negative:all_samples:no_correction	All	FMO5	2.41069	-0.674845	0.0151327	-3.63403	0.000297884	0.0100997
Voom	Positive_vs_Negative	all_samples	no_correction	Voom:Positive_vs_Negative:all_samples:no_correction	All	CYP21A2	-1.80714	0.80685	0.010377	3.60376	0.00033416	0.0109399
Voom	Positive_vs_Negative	all_samples	no_correction	Voom:Positive_vs_Negative:all_samples:no_correction	All	MGAM	6.35522	-0.651957	0.00310629	-3.70965	0.000222723	0.00804455
Voom	Positive_vs_Negative	all_samples	no_correction	Voom:Positive_vs_Negative:all_samples:no_correction	All	PRSS8	5.40651	-0.520242	0.00111025	-3.68701	0.000243114	0.0085841
Voom	Positive_vs_Negative	all_samples	no_correction	Voom:Positive_vs_Negative:all_samples:no_correction	All	ZEB1-AS1	0.936923	-0.701496	0.000237509	-3.61244	0.000323352	0.0107047
Voom	Positive_vs_Negative	all_samples	no_correction	Voom:Positive_vs_Negative:all_samples:no_correction	All	NIPAL1	1.7184	-0.60895	-7.33257e-05	-3.62063	0.000313463	0.0104632
Voom	Positive_vs_Negative	all_samples	no_correction	Voom:Positive_vs_Negative:all_samples:no_correction	All	VIL1	-0.505158	-0.932686	-0.000749934	-3.60233	0.000335973	0.0109641
Voom	Positive_vs_Negative	all_samples	no_correction	Voom:Positive_vs_Negative:all_samples:no_correction	All	TMBIM1	6.9165	-0.409228	-0.00201142	-3.72654	0.000208577	0.00762788
Voom	Positive_vs_Negative	all_samples	no_correction	Voom:Positive_vs_Negative:all_samples:no_correction	All	HEXD	3.18481	0.558946	-0.00521354	3.64891	0.000281431	0.0096489
Voom	Positive_vs_Negative	all_samples	no_correction	Voom:Positive_vs_Negative:all_samples:no_correction	All	SEC22B4P	0.234519	-0.62228	-0.00551663	-3.6054	0.000332095	0.0108897
Voom	Positive_vs_Negative	all_samples	no_correction	Voom:Positive_vs_Negative:all_samples:no_correction	All	MAP3K5	5.942	-0.352568	-0.0132106	-3.69779	0.0002332	0.00831294
Voom	Positive_vs_Negative	all_samples	no_correction	Voom:Positive_vs_Negative:all_samples:no_correction	All	SLC38A5	-0.807621	0.81223	-0.0202394	3.59863	0.000340712	0.0110746
Voom	Positive_vs_Negative	all_samples	no_correction	Voom:Positive_vs_Negative:all_samples:no_correction	All	GSTA4	1.98221	-0.653942	-0.0272811	-3.61626	0.000318709	0.0106013
Voom	Positive_vs_Negative	all_samples	no_correction	Voom:Positive_vs_Negative:all_samples:no_correction	All	PPP1R3C	1.55979	-0.917575	-0.0330767	-3.60741	0.000329583	0.010816
Voom	Positive_vs_Negative	all_samples	no_correction	Voom:Positive_vs_Negative:all_samples:no_correction	All	DNAJB12	4.98423	-0.343867	-0.0343201	-3.6692	0.000260374	0.00904992
Voom	Positive_vs_Negative	all_samples	no_correction	Voom:Positive_vs_Negative:all_samples:no_correction	All	PCDHB16	-0.839352	-0.736357	-0.0386475	-3.59023	0.000351692	0.0113511
Voom	Positive_vs_Negative	all_samples	no_correction	Voom:Positive_vs_Negative:all_samples:no_correction	All	AL136115.2	0.216118	-0.749438	-0.038681	-3.59528	0.000345055	0.011198
Voom	Positive_vs_Negative	all_samples	no_correction	Voom:Positive_vs_Negative:all_samples:no_correction	All	TMEM38A	1.34061	-0.642005	-0.0424058	-3.60408	0.00033376	0.0109355
Voom	Positive_vs_Negative	all_samples	no_correction	Voom:Positive_vs_Negative:all_samples:no_correction	All	TMPRSS11F	-1.168	-1.01906	-0.044584	-3.58724	0.000355676	0.0114699
Voom	Positive_vs_Negative	all_samples	no_correction	Voom:Positive_vs_Negative:all_samples:no_correction	All	LINC02099	-2.57148	-0.912326	-0.0449388	-3.5864	0.000356812	0.0114794
Voom	Positive_vs_Negative	all_samples	no_correction	Voom:Positive_vs_Negative:all_samples:no_correction	All	PIGX	3.19803	-0.496839	-0.0471941	-3.62923	0.00030338	0.0102183
Voom	Positive_vs_Negative	all_samples	no_correction	Voom:Positive_vs_Negative:all_samples:no_correction	All	AL136982.5	-2.58489	-0.9356	-0.0520388	-3.58431	0.000359629	0.0115428
Voom	Positive_vs_Negative	all_samples	no_correction	Voom:Positive_vs_Negative:all_samples:no_correction	All	PARP11	3.48176	0.498731	-0.0521997	3.64124	0.000289795	0.00989099
Voom	Positive_vs_Negative	all_samples	no_correction	Voom:Positive_vs_Negative:all_samples:no_correction	All	ACADM	4.8539	-0.451697	-0.052557	-3.66035	0.000269367	0.00931022
Voom	Positive_vs_Negative	all_samples	no_correction	Voom:Positive_vs_Negative:all_samples:no_correction	All	NR2F2-AS1	2.87758	0.643229	-0.0528491	3.63055	0.000301858	0.0101896
Voom	Positive_vs_Negative	all_samples	no_correction	Voom:Positive_vs_Negative:all_samples:no_correction	All	RNASE7	1.80895	-1.20603	-0.052901	-3.60272	0.000335483	0.0109641
Voom	Positive_vs_Negative	all_samples	no_correction	Voom:Positive_vs_Negative:all_samples:no_correction	All	IFNL1	-3.18111	0.838937	-0.0576887	3.5824	0.000362221	0.0116051
Voom	Positive_vs_Negative	all_samples	no_correction	Voom:Positive_vs_Negative:all_samples:no_correction	All	SH3BGRL3	5.87871	-0.427263	-0.0597364	-3.68198	0.000247871	0.00870698
Voom	Positive_vs_Negative	all_samples	no_correction	Voom:Positive_vs_Negative:all_samples:no_correction	All	GRAP2	1.17108	0.764683	-0.0637576	3.60249	0.000335771	0.0109641
Voom	Positive_vs_Negative	all_samples	no_correction	Voom:Positive_vs_Negative:all_samples:no_correction	All	LINC00862	-0.180706	-0.889593	-0.0655524	-3.58469	0.000359107	0.0115351
Voom	Positive_vs_Negative	all_samples	no_correction	Voom:Positive_vs_Negative:all_samples:no_correction	All	STAP1	1.83304	0.709061	-0.0658263	3.61081	0.000325363	0.0107291
Voom	Positive_vs_Negative	all_samples	no_correction	Voom:Positive_vs_Negative:all_samples:no_correction	All	AC010680.3	-1.03807	-0.735517	-0.0665192	-3.58126	0.000363783	0.0116305
Voom	Positive_vs_Negative	all_samples	no_correction	Voom:Positive_vs_Negative:all_samples:no_correction	All	OXSR1	6.56289	-0.410184	-0.0669398	-3.69782	0.000233168	0.00831294
Voom	Positive_vs_Negative	all_samples	no_correction	Voom:Positive_vs_Negative:all_samples:no_correction	All	DIO2	1.81998	-0.846649	-0.0671313	-3.60103	0.00033763	0.0110007
Voom	Positive_vs_Negative	all_samples	no_correction	Voom:Positive_vs_Negative:all_samples:no_correction	All	PITPNA-AS1	-0.550336	-0.708333	-0.0677272	-3.58271	0.000361801	0.0116034
Voom	Positive_vs_Negative	all_samples	no_correction	Voom:Positive_vs_Negative:all_samples:no_correction	All	ARAP3	4.06378	-0.564268	-0.0688612	-3.63774	0.000293692	0.0100073
Voom	Positive_vs_Negative	all_samples	no_correction	Voom:Positive_vs_Negative:all_samples:no_correction	All	USP28	4.45611	0.402281	-0.0713089	3.65514	0.000274799	0.00946912
Voom	Positive_vs_Negative	all_samples	no_correction	Voom:Positive_vs_Negative:all_samples:no_correction	All	LRRK2	6.34797	-0.746126	-0.0780604	-3.68662	0.00024348	0.00858961
Voom	Positive_vs_Negative	all_samples	no_correction	Voom:Positive_vs_Negative:all_samples:no_correction	All	ATP11A	5.67117	-0.464666	-0.0887346	-3.66906	0.000260509	0.00904992
Voom	Positive_vs_Negative	all_samples	no_correction	Voom:Positive_vs_Negative:all_samples:no_correction	All	GVINP1	3.72495	0.603563	-0.0910846	3.63506	0.000296709	0.0100765
Voom	Positive_vs_Negative	all_samples	no_correction	Voom:Positive_vs_Negative:all_samples:no_correction	All	NSG1	-0.829627	-0.791342	-0.0954258	-3.57329	0.000374848	0.0119284
Voom	Positive_vs_Negative	all_samples	no_correction	Voom:Positive_vs_Negative:all_samples:no_correction	All	FCRL1	-1.96977	-0.968936	-0.0964662	-3.57087	0.000378267	0.0119906
Voom	Positive_vs_Negative	all_samples	no_correction	Voom:Positive_vs_Negative:all_samples:no_correction	All	MIR200CHG	1.11311	-0.623327	-0.0990587	-3.58531	0.000358273	0.0115174
Voom	Positive_vs_Negative	all_samples	no_correction	Voom:Positive_vs_Negative:all_samples:no_correction	All	SUMF1	3.95747	-0.456627	-0.0999155	-3.62858	0.000304123	0.0102349
Voom	Positive_vs_Negative	all_samples	no_correction	Voom:Positive_vs_Negative:all_samples:no_correction	All	ACOXL-AS1	-0.81704	-0.750095	-0.108355	-3.56953	0.000380171	0.0120323
Voom	Positive_vs_Negative	all_samples	no_correction	Voom:Positive_vs_Negative:all_samples:no_correction	All	RPS7P1	-1.09093	-0.429247	-0.110181	-3.56845	0.000381723	0.0120721
Voom	Positive_vs_Negative	all_samples	no_correction	Voom:Positive_vs_Negative:all_samples:no_correction	All	TBC1D14	6.44068	-0.313785	-0.116257	-3.68298	0.000246924	0.00868862
Voom	Positive_vs_Negative	all_samples	no_correction	Voom:Positive_vs_Negative:all_samples:no_correction	All	AC007991.2	-1.56021	0.886132	-0.121327	3.56549	0.000385978	0.0121512
Voom	Positive_vs_Negative	all_samples	no_correction	Voom:Positive_vs_Negative:all_samples:no_correction	All	YWHAEP1	-0.169036	0.839269	-0.123307	3.57243	0.000376063	0.0119485
Voom	Positive_vs_Negative	all_samples	no_correction	Voom:Positive_vs_Negative:all_samples:no_correction	All	AL645608.1	-2.9768	0.771299	-0.127399	3.56149	0.000391813	0.0122647
Voom	Positive_vs_Negative	all_samples	no_correction	Voom:Positive_vs_Negative:all_samples:no_correction	All	RN7SL834P	0.67779	0.758462	-0.133587	3.57637	0.000370539	0.0118281
Voom	Positive_vs_Negative	all_samples	no_correction	Voom:Positive_vs_Negative:all_samples:no_correction	All	AL135926.2	-1.13451	0.736848	-0.134059	3.56309	0.000389479	0.0122229
Voom	Positive_vs_Negative	all_samples	no_correction	Voom:Positive_vs_Negative:all_samples:no_correction	All	C17orf107	4.18321	-0.820919	-0.136646	-3.6183	0.000316251	0.0105305
Voom	Positive_vs_Negative	all_samples	no_correction	Voom:Positive_vs_Negative:all_samples:no_correction	All	SPRR2D	4.41151	-1.18953	-0.137829	-3.61837	0.000316162	0.0105305
Voom	Positive_vs_Negative	all_samples	no_correction	Voom:Positive_vs_Negative:all_samples:no_correction	All	GIMAP1	-0.205826	0.795256	-0.144714	3.56549	0.00038599	0.0121512
Voom	Positive_vs_Negative	all_samples	no_correction	Voom:Positive_vs_Negative:all_samples:no_correction	All	LINC01607	-1.17137	-0.712142	-0.148595	-3.55647	0.000399254	0.0124533
Voom	Positive_vs_Negative	all_samples	no_correction	Voom:Positive_vs_Negative:all_samples:no_correction	All	RPS25	6.47246	-0.310832	-0.15555	-3.67439	0.000255221	0.00890402
Voom	Positive_vs_Negative	all_samples	no_correction	Voom:Positive_vs_Negative:all_samples:no_correction	All	ZNF365	0.505764	-0.831857	-0.156299	-3.5621	0.000390923	0.0122494
Voom	Positive_vs_Negative	all_samples	no_correction	Voom:Positive_vs_Negative:all_samples:no_correction	All	SUMO1P1	0.101826	-1.07397	-0.158004	-3.5583	0.000396515	0.0123773
Voom	Positive_vs_Negative	all_samples	no_correction	Voom:Positive_vs_Negative:all_samples:no_correction	All	CMYA5	4.9274	0.473398	-0.159264	3.64175	0.000289236	0.00988013
Voom	Positive_vs_Negative	all_samples	no_correction	Voom:Positive_vs_Negative:all_samples:no_correction	All	PPBP	-2.80135	-0.864825	-0.178896	-3.54661	0.000414238	0.0128326
Voom	Positive_vs_Negative	all_samples	no_correction	Voom:Positive_vs_Negative:all_samples:no_correction	All	SEC62	6.05099	-0.320321	-0.182954	-3.65426	0.000275727	0.009482
Voom	Positive_vs_Negative	all_samples	no_correction	Voom:Positive_vs_Negative:all_samples:no_correction	All	PPA2	4.47253	-0.403928	-0.183127	-3.6161	0.000318896	0.0106013
Voom	Positive_vs_Negative	all_samples	no_correction	Voom:Positive_vs_Negative:all_samples:no_correction	All	PNLIPRP3	-2.04753	-0.969491	-0.183217	-3.54488	0.00041691	0.0128861
Voom	Positive_vs_Negative	all_samples	no_correction	Voom:Positive_vs_Negative:all_samples:no_correction	All	ST14	7.1156	0.32252	-0.194721	3.68839	0.000241822	0.00856063
Voom	Positive_vs_Negative	all_samples	no_correction	Voom:Positive_vs_Negative:all_samples:no_correction	All	OR51B5	-2.07126	0.736166	-0.200811	3.54013	0.000424363	0.0130182
Voom	Positive_vs_Negative	all_samples	no_correction	Voom:Positive_vs_Negative:all_samples:no_correction	All	BNIP5	-1.55326	0.836808	-0.201184	3.54156	0.000422105	0.0129781
Voom	Positive_vs_Negative	all_samples	no_correction	Voom:Positive_vs_Negative:all_samples:no_correction	All	PPP3R1	5.21454	-0.364906	-0.201745	-3.6272	0.000305727	0.010272
Voom	Positive_vs_Negative	all_samples	no_correction	Voom:Positive_vs_Negative:all_samples:no_correction	All	CTH	1.66899	-0.60987	-0.204281	-3.5606	0.000393128	0.0122812
Voom	Positive_vs_Negative	all_samples	no_correction	Voom:Positive_vs_Negative:all_samples:no_correction	All	RPL23AP82	1.81881	-0.630634	-0.206784	-3.56136	0.00039201	0.0122647
Voom	Positive_vs_Negative	all_samples	no_correction	Voom:Positive_vs_Negative:all_samples:no_correction	All	AL034397.3	3.902	-0.985703	-0.210361	-3.59021	0.000351713	0.0113511
Voom	Positive_vs_Negative	all_samples	no_correction	Voom:Positive_vs_Negative:all_samples:no_correction	All	AC058791.1	-2.05666	-0.81773	-0.213389	-3.53572	0.00043139	0.0131843
Voom	Positive_vs_Negative	all_samples	no_correction	Voom:Positive_vs_Negative:all_samples:no_correction	All	MIR646HG	2.08047	-0.689804	-0.218929	-3.56059	0.000393137	0.0122812
Voom	Positive_vs_Negative	all_samples	no_correction	Voom:Positive_vs_Negative:all_samples:no_correction	All	LINC01580	-2.69068	-0.855907	-0.21909	-3.53438	0.000433556	0.0132144
Voom	Positive_vs_Negative	all_samples	no_correction	Voom:Positive_vs_Negative:all_samples:no_correction	All	CHRNA9	0.0283515	-0.727755	-0.219648	-3.54049	0.000423804	0.0130182
Voom	Positive_vs_Negative	all_samples	no_correction	Voom:Positive_vs_Negative:all_samples:no_correction	All	HACD2	3.56973	-0.475447	-0.219648	-3.58644	0.000356757	0.0114794
Voom	Positive_vs_Negative	all_samples	no_correction	Voom:Positive_vs_Negative:all_samples:no_correction	All	FOLR1	0.308325	-0.738866	-0.221166	-3.54178	0.000421764	0.0129773
Voom	Positive_vs_Negative	all_samples	no_correction	Voom:Positive_vs_Negative:all_samples:no_correction	All	RPSAP58	0.971232	-0.470217	-0.221812	-3.54833	0.000411584	0.01276
Voom	Positive_vs_Negative	all_samples	no_correction	Voom:Positive_vs_Negative:all_samples:no_correction	All	ADD2	-1.70657	0.831871	-0.222024	3.53486	0.000432781	0.0132071
Voom	Positive_vs_Negative	all_samples	no_correction	Voom:Positive_vs_Negative:all_samples:no_correction	All	SEC24B	5.78887	-0.315998	-0.224802	-3.63561	0.000296094	0.0100665
Voom	Positive_vs_Negative	all_samples	no_correction	Voom:Positive_vs_Negative:all_samples:no_correction	All	SLC4A11	5.98081	0.449877	-0.226753	3.64882	0.000281524	0.0096489
Voom	Positive_vs_Negative	all_samples	no_correction	Voom:Positive_vs_Negative:all_samples:no_correction	All	NAA50	6.23014	-0.291748	-0.226985	-3.64653	0.000284005	0.0097258
Voom	Positive_vs_Negative	all_samples	no_correction	Voom:Positive_vs_Negative:all_samples:no_correction	All	CAMK2N1	0.88413	-1.00912	-0.229973	-3.54247	0.000420674	0.0129731
Voom	Positive_vs_Negative	all_samples	no_correction	Voom:Positive_vs_Negative:all_samples:no_correction	All	VASH1	2.71858	0.673535	-0.23311	3.5756	0.000371606	0.0118529
Voom	Positive_vs_Negative	all_samples	no_correction	Voom:Positive_vs_Negative:all_samples:no_correction	All	RPL21P16	-0.899668	-0.420888	-0.235957	-3.53145	0.000438298	0.013306
Voom	Positive_vs_Negative	all_samples	no_correction	Voom:Positive_vs_Negative:all_samples:no_correction	All	AL627171.4	0.444195	-0.797253	-0.244738	-3.53542	0.000431879	0.0131894
Voom	Positive_vs_Negative	all_samples	no_correction	Voom:Positive_vs_Negative:all_samples:no_correction	All	NR2C2	5.84401	-0.296141	-0.24968	-3.6304	0.000302029	0.0101896
Voom	Positive_vs_Negative	all_samples	no_correction	Voom:Positive_vs_Negative:all_samples:no_correction	All	RPL8	7.53574	-0.273101	-0.256256	-3.67654	0.000253121	0.00886096
Voom	Positive_vs_Negative	all_samples	no_correction	Voom:Positive_vs_Negative:all_samples:no_correction	All	FAM66C	0.20873	-0.717824	-0.25675	-3.53053	0.00043981	0.013342
Voom	Positive_vs_Negative	all_samples	no_correction	Voom:Positive_vs_Negative:all_samples:no_correction	All	RGL1	4.80243	0.399825	-0.25905	3.60981	0.000326593	0.0107437
Voom	Positive_vs_Negative	all_samples	no_correction	Voom:Positive_vs_Negative:all_samples:no_correction	All	AC099811.4	-2.89555	-0.814527	-0.260453	-3.52213	0.000453746	0.0136689
Voom	Positive_vs_Negative	all_samples	no_correction	Voom:Positive_vs_Negative:all_samples:no_correction	All	HNRNPH2	5.81597	-0.33988	-0.262203	-3.62535	0.000307886	0.0103276
Voom	Positive_vs_Negative	all_samples	no_correction	Voom:Positive_vs_Negative:all_samples:no_correction	All	IL10RB	1.35376	-0.723024	-0.269394	-3.53656	0.000430047	0.0131531
Voom	Positive_vs_Negative	all_samples	no_correction	Voom:Positive_vs_Negative:all_samples:no_correction	All	PROS1	3.71398	-0.739742	-0.269458	-3.57395	0.000373913	0.0119079
Voom	Positive_vs_Negative	all_samples	no_correction	Voom:Positive_vs_Negative:all_samples:no_correction	All	AP002813.1	-2.3993	-0.685325	-0.273488	-3.51753	0.000461556	0.0138782
Voom	Positive_vs_Negative	all_samples	no_correction	Voom:Positive_vs_Negative:all_samples:no_correction	All	HEXA-AS1	0.740994	-0.6415	-0.276299	-3.52903	0.000442269	0.0133868
Voom	Positive_vs_Negative	all_samples	no_correction	Voom:Positive_vs_Negative:all_samples:no_correction	All	RPS3	7.07851	-0.289296	-0.279828	-3.65658	0.000273283	0.009435
Voom	Positive_vs_Negative	all_samples	no_correction	Voom:Positive_vs_Negative:all_samples:no_correction	All	SBSN	0.79027	-1.14852	-0.283275	-3.52503	0.000448887	0.0135371
Voom	Positive_vs_Negative	all_samples	no_correction	Voom:Positive_vs_Negative:all_samples:no_correction	All	MAN1A1	5.19179	-0.45409	-0.288159	-3.60131	0.000337282	0.0109981
Voom	Positive_vs_Negative	all_samples	no_correction	Voom:Positive_vs_Negative:all_samples:no_correction	All	IL1A	2.76967	-1.12138	-0.292887	-3.54463	0.00041731	0.0128887
Voom	Positive_vs_Negative	all_samples	no_correction	Voom:Positive_vs_Negative:all_samples:no_correction	All	ADPRHL2	4.41069	0.442247	-0.294886	3.59053	0.000351298	0.0113511
Voom	Positive_vs_Negative	all_samples	no_correction	Voom:Positive_vs_Negative:all_samples:no_correction	All	ZDHHC2	4.00877	-0.475444	-0.295556	-3.573	0.000375256	0.0119321
Voom	Positive_vs_Negative	all_samples	no_correction	Voom:Positive_vs_Negative:all_samples:no_correction	All	MAN2A1	5.16088	-0.348126	-0.30249	-3.59722	0.000342528	0.0111248
Voom	Positive_vs_Negative	all_samples	no_correction	Voom:Positive_vs_Negative:all_samples:no_correction	All	AC007950.2	-0.358261	-0.800577	-0.305546	-3.51215	0.000470845	0.014116
Voom	Positive_vs_Negative	all_samples	no_correction	Voom:Positive_vs_Negative:all_samples:no_correction	All	INSIG1	5.42778	-0.428255	-0.308211	-3.60042	0.000338413	0.0110174
Voom	Positive_vs_Negative	all_samples	no_correction	Voom:Positive_vs_Negative:all_samples:no_correction	All	ZDHHC6	4.06748	-0.405951	-0.310666	-3.57013	0.000379327	0.0120149
Voom	Positive_vs_Negative	all_samples	no_correction	Voom:Positive_vs_Negative:all_samples:no_correction	All	TMEM159	4.07478	-0.479316	-0.316796	-3.56719	0.000383525	0.0121103
Voom	Positive_vs_Negative	all_samples	no_correction	Voom:Positive_vs_Negative:all_samples:no_correction	All	TRMT44	4.07731	0.446209	-0.324028	3.57425	0.000373496	0.0119039
Voom	Positive_vs_Negative	all_samples	no_correction	Voom:Positive_vs_Negative:all_samples:no_correction	All	ENTPD4	5.80765	-0.321481	-0.32499	-3.60772	0.000329191	0.0108118
Voom	Positive_vs_Negative	all_samples	no_correction	Voom:Positive_vs_Negative:all_samples:no_correction	All	RAB31	6.68572	-0.34507	-0.327382	-3.63017	0.000302296	0.0101902
Voom	Positive_vs_Negative	all_samples	no_correction	Voom:Positive_vs_Negative:all_samples:no_correction	All	KALRN	3.84254	0.484514	-0.327479	3.56801	0.00038236	0.0120829
Voom	Positive_vs_Negative	all_samples	no_correction	Voom:Positive_vs_Negative:all_samples:no_correction	All	SIRPB3P	-2.86541	-0.803655	-0.328492	-3.50145	0.000489846	0.0145683
Voom	Positive_vs_Negative	all_samples	no_correction	Voom:Positive_vs_Negative:all_samples:no_correction	All	CAMLG	3.37244	-0.441159	-0.331967	-3.54978	0.000409356	0.0127199
Voom	Positive_vs_Negative	all_samples	no_correction	Voom:Positive_vs_Negative:all_samples:no_correction	All	HRH4	-2.18681	-0.819446	-0.332478	-3.49965	0.000493105	0.0146439
Voom	Positive_vs_Negative	all_samples	no_correction	Voom:Positive_vs_Negative:all_samples:no_correction	All	C11orf54	2.93468	-0.463002	-0.333099	-3.54206	0.000421333	0.0129738
Voom	Positive_vs_Negative	all_samples	no_correction	Voom:Positive_vs_Negative:all_samples:no_correction	All	TRIM52-AS1	0.627888	-0.64596	-0.334248	-3.51067	0.000473426	0.0141623
Voom	Positive_vs_Negative	all_samples	no_correction	Voom:Positive_vs_Negative:all_samples:no_correction	All	TAF13	4.07025	-0.407217	-0.338017	-3.56224	0.000390716	0.0122494
Voom	Positive_vs_Negative	all_samples	no_correction	Voom:Positive_vs_Negative:all_samples:no_correction	All	GP5	-0.0408542	-0.778594	-0.339519	-3.50362	0.000485946	0.0144628
Voom	Positive_vs_Negative	all_samples	no_correction	Voom:Positive_vs_Negative:all_samples:no_correction	All	MYL6	7.83677	-0.305037	-0.342402	-3.66119	0.0002685	0.0092881
Voom	Positive_vs_Negative	all_samples	no_correction	Voom:Positive_vs_Negative:all_samples:no_correction	All	IL1R1	6.28475	-0.419328	-0.353524	-3.61002	0.000326341	0.0107437
Voom	Positive_vs_Negative	all_samples	no_correction	Voom:Positive_vs_Negative:all_samples:no_correction	All	ATP6V1B2	6.8903	-0.500248	-0.356316	-3.62588	0.000307262	0.0103151
Voom	Positive_vs_Negative	all_samples	no_correction	Voom:Positive_vs_Negative:all_samples:no_correction	All	REC8	5.30188	0.439718	-0.362214	3.59222	0.000349059	0.0112969
Voom	Positive_vs_Negative	all_samples	no_correction	Voom:Positive_vs_Negative:all_samples:no_correction	All	YIPF4	5.2465	-0.315661	-0.365142	-3.58204	0.000362712	0.0116054
Voom	Positive_vs_Negative	all_samples	no_correction	Voom:Positive_vs_Negative:all_samples:no_correction	All	SLC9B2	0.231354	-0.684294	-0.368471	-3.49703	0.000497903	0.0147543
Voom	Positive_vs_Negative	all_samples	no_correction	Voom:Positive_vs_Negative:all_samples:no_correction	All	AL161668.4	-2.92628	-0.741217	-0.370955	-3.48853	0.000513741	0.0151469
Voom	Positive_vs_Negative	all_samples	no_correction	Voom:Positive_vs_Negative:all_samples:no_correction	All	AC018529.3	2.31971	-0.679379	-0.378803	-3.51671	0.000462968	0.0139105
Voom	Positive_vs_Negative	all_samples	no_correction	Voom:Positive_vs_Negative:all_samples:no_correction	All	AL078581.1	-2.32885	-0.656483	-0.384208	-3.4838	0.000522758	0.0153549
Voom	Positive_vs_Negative	all_samples	no_correction	Voom:Positive_vs_Negative:all_samples:no_correction	All	KLRC1	-0.45261	0.810097	-0.385471	3.49151	0.000508143	0.0150034
Voom	Positive_vs_Negative	all_samples	no_correction	Voom:Positive_vs_Negative:all_samples:no_correction	All	HBP1	6.7277	-0.334783	-0.387725	-3.61488	0.000320378	0.0106419
Voom	Positive_vs_Negative	all_samples	no_correction	Voom:Positive_vs_Negative:all_samples:no_correction	All	AL604028.1	0.207859	-0.671708	-0.390008	-3.49049	0.000510051	0.0150489
Voom	Positive_vs_Negative	all_samples	no_correction	Voom:Positive_vs_Negative:all_samples:no_correction	All	PON3	-0.959672	-0.726686	-0.394002	-3.48291	0.000524467	0.0153635
Voom	Positive_vs_Negative	all_samples	no_correction	Voom:Positive_vs_Negative:all_samples:no_correction	All	SDR16C5	3.77352	-0.545514	-0.395172	-3.53842	0.000427083	0.013082
Voom	Positive_vs_Negative	all_samples	no_correction	Voom:Positive_vs_Negative:all_samples:no_correction	All	AC104695.1	-2.6596	-0.826299	-0.395391	-3.4808	0.000528555	0.015439
Voom	Positive_vs_Negative	all_samples	no_correction	Voom:Positive_vs_Negative:all_samples:no_correction	All	HIGD1AP16	-1.65967	-0.720975	-0.400028	-3.47935	0.000531382	0.0154664
Voom	Positive_vs_Negative	all_samples	no_correction	Voom:Positive_vs_Negative:all_samples:no_correction	All	AC005697.2	-1.42406	0.764501	-0.402093	3.4811	0.000527976	0.0154331
Voom	Positive_vs_Negative	all_samples	no_correction	Voom:Positive_vs_Negative:all_samples:no_correction	All	CEBPZOS	4.02741	-0.433713	-0.403588	-3.54219	0.000421119	0.0129738
Voom	Positive_vs_Negative	all_samples	no_correction	Voom:Positive_vs_Negative:all_samples:no_correction	All	RAB21	6.15742	-0.366794	-0.408841	-3.59211	0.000349205	0.0112969
Voom	Positive_vs_Negative	all_samples	no_correction	Voom:Positive_vs_Negative:all_samples:no_correction	All	PTPN12	6.22342	-0.427252	-0.409967	-3.59239	0.000348841	0.0112969
Voom	Positive_vs_Negative	all_samples	no_correction	Voom:Positive_vs_Negative:all_samples:no_correction	All	LINC01050	-2.76382	0.772489	-0.410592	3.47577	0.000538414	0.0156155
Voom	Positive_vs_Negative	all_samples	no_correction	Voom:Positive_vs_Negative:all_samples:no_correction	All	LINC02635	0.150206	-0.69785	-0.415034	-3.4823	0.000525658	0.0153763
Voom	Positive_vs_Negative	all_samples	no_correction	Voom:Positive_vs_Negative:all_samples:no_correction	All	AC018653.1	-1.71447	-0.771205	-0.419076	-3.47344	0.000543034	0.015705
Voom	Positive_vs_Negative	all_samples	no_correction	Voom:Positive_vs_Negative:all_samples:no_correction	All	SAA1	3.67764	0.733357	-0.420172	3.53964	0.000425142	0.0130323
Voom	Positive_vs_Negative	all_samples	no_correction	Voom:Positive_vs_Negative:all_samples:no_correction	All	METTL21A	2.40416	-0.532581	-0.420251	-3.50672	0.00048041	0.0143085
Voom	Positive_vs_Negative	all_samples	no_correction	Voom:Positive_vs_Negative:all_samples:no_correction	All	TBC1D7	4.38608	-0.554044	-0.420647	-3.54326	0.000419442	0.0129448
Voom	Positive_vs_Negative	all_samples	no_correction	Voom:Positive_vs_Negative:all_samples:no_correction	All	WDR90	5.71606	0.530685	-0.423037	3.58683	0.000356231	0.0114788
Voom	Positive_vs_Negative	all_samples	no_correction	Voom:Positive_vs_Negative:all_samples:no_correction	All	JAML	4.9081	-0.721714	-0.423696	-3.55175	0.000406365	0.0126461
Voom	Positive_vs_Negative	all_samples	no_correction	Voom:Positive_vs_Negative:all_samples:no_correction	All	VKORC1L1	3.5614	-0.428187	-0.429666	-3.52518	0.000448643	0.0135371
Voom	Positive_vs_Negative	all_samples	no_correction	Voom:Positive_vs_Negative:all_samples:no_correction	All	CAMKK1	2.5451	-0.662761	-0.448775	-3.49971	0.000493003	0.0146439
Voom	Positive_vs_Negative	all_samples	no_correction	Voom:Positive_vs_Negative:all_samples:no_correction	All	ALG1L13P	1.23578	-1.06054	-0.44989	-3.47947	0.000531143	0.0154664
Voom	Positive_vs_Negative	all_samples	no_correction	Voom:Positive_vs_Negative:all_samples:no_correction	All	B4GALT1	7.31872	-0.311598	-0.45738	-3.61205	0.000323839	0.0107047
Voom	Positive_vs_Negative	all_samples	no_correction	Voom:Positive_vs_Negative:all_samples:no_correction	All	KRT78	4.93365	-1.08606	-0.457759	-3.53765	0.000428314	0.0131099
Voom	Positive_vs_Negative	all_samples	no_correction	Voom:Positive_vs_Negative:all_samples:no_correction	All	TBX21	-0.416638	0.793469	-0.458284	3.46942	0.000551097	0.0158597
Voom	Positive_vs_Negative	all_samples	no_correction	Voom:Positive_vs_Negative:all_samples:no_correction	All	SLC25A22	2.69055	0.541956	-0.459883	3.50746	0.000479092	0.0142796
Voom	Positive_vs_Negative	all_samples	no_correction	Voom:Positive_vs_Negative:all_samples:no_correction	All	PRKCE	5.3449	0.337999	-0.4617	3.56433	0.000387666	0.0121847
Voom	Positive_vs_Negative	all_samples	no_correction	Voom:Positive_vs_Negative:all_samples:no_correction	All	FRMD4B	6.43723	-0.407787	-0.464992	-3.58225	0.000362421	0.0116051
Voom	Positive_vs_Negative	all_samples	no_correction	Voom:Positive_vs_Negative:all_samples:no_correction	All	PLEKHG5	3.76505	0.525379	-0.465402	3.5269	0.000445781	0.0134632
Voom	Positive_vs_Negative	all_samples	no_correction	Voom:Positive_vs_Negative:all_samples:no_correction	All	MTHFS	0.937346	-0.832957	-0.46716	-3.47234	0.000545222	0.0157322
Voom	Positive_vs_Negative	all_samples	no_correction	Voom:Positive_vs_Negative:all_samples:no_correction	All	ZFYVE28	2.84918	0.525953	-0.467916	3.50763	0.00047879	0.0142796
Voom	Positive_vs_Negative	all_samples	no_correction	Voom:Positive_vs_Negative:all_samples:no_correction	All	MIR7850	-3.19531	-0.767013	-0.470552	-3.4586	0.000573353	0.0162625
Voom	Positive_vs_Negative	all_samples	no_correction	Voom:Positive_vs_Negative:all_samples:no_correction	All	AC080112.5	0.678517	-0.854129	-0.477312	-3.46689	0.000556233	0.0159517
Voom	Positive_vs_Negative	all_samples	no_correction	Voom:Positive_vs_Negative:all_samples:no_correction	All	UBE2R2	6.19669	-0.367241	-0.48164	-3.57187	0.00037685	0.0119642
Voom	Positive_vs_Negative	all_samples	no_correction	Voom:Positive_vs_Negative:all_samples:no_correction	All	AL590385.2	-2.13012	-0.91435	-0.482203	-3.45388	0.00058332	0.0164668
Voom	Positive_vs_Negative	all_samples	no_correction	Voom:Positive_vs_Negative:all_samples:no_correction	All	ERGIC1	6.92893	-0.279448	-0.486318	-3.59317	0.000347814	0.0112786
Voom	Positive_vs_Negative	all_samples	no_correction	Voom:Positive_vs_Negative:all_samples:no_correction	All	LINC00923	-0.11058	0.711637	-0.49243	3.46145	0.000567412	0.0161476
Voom	Positive_vs_Negative	all_samples	no_correction	Voom:Positive_vs_Negative:all_samples:no_correction	All	AC109347.1	0.0434261	-0.64299	-0.494777	-3.45739	0.000575886	0.0163127
Voom	Positive_vs_Negative	all_samples	no_correction	Voom:Positive_vs_Negative:all_samples:no_correction	All	GPATCH11	2.73821	-0.519812	-0.502926	-3.48802	0.000514719	0.0151538
Voom	Positive_vs_Negative	all_samples	no_correction	Voom:Positive_vs_Negative:all_samples:no_correction	All	REPS2	4.96833	-0.422132	-0.50293	-3.53431	0.000433665	0.0132144
Voom	Positive_vs_Negative	all_samples	no_correction	Voom:Positive_vs_Negative:all_samples:no_correction	All	TAOK2	5.32447	0.290831	-0.508935	3.54935	0.000410016	0.0127307
Voom	Positive_vs_Negative	all_samples	no_correction	Voom:Positive_vs_Negative:all_samples:no_correction	All	AC080013.5	-0.966349	-0.754942	-0.509391	-3.44743	0.000597205	0.0167969
Voom	Positive_vs_Negative	all_samples	no_correction	Voom:Positive_vs_Negative:all_samples:no_correction	All	MTURN	5.61228	-0.378818	-0.510434	-3.54889	0.000410717	0.0127428
Voom	Positive_vs_Negative	all_samples	no_correction	Voom:Positive_vs_Negative:all_samples:no_correction	All	LRG1	6.55696	-0.522693	-0.511056	-3.57115	0.000377876	0.0119874
Voom	Positive_vs_Negative	all_samples	no_correction	Voom:Positive_vs_Negative:all_samples:no_correction	All	RPS23P8	-1.7493	-0.458606	-0.511198	-3.44512	0.000602251	0.0169155
Voom	Positive_vs_Negative	all_samples	no_correction	Voom:Positive_vs_Negative:all_samples:no_correction	All	CTDSP1	5.82349	-0.419016	-0.511834	-3.55278	0.00040479	0.0126163
Voom	Positive_vs_Negative	all_samples	no_correction	Voom:Positive_vs_Negative:all_samples:no_correction	All	SIRPB2	1.4359	-0.992399	-0.515948	-3.46173	0.000566825	0.0161421
Voom	Positive_vs_Negative	all_samples	no_correction	Voom:Positive_vs_Negative:all_samples:no_correction	All	AC106795.2	0.589855	-0.670765	-0.518953	-3.45428	0.000582466	0.0164668
Voom	Positive_vs_Negative	all_samples	no_correction	Voom:Positive_vs_Negative:all_samples:no_correction	All	PDCD6IP	7.439	-0.224871	-0.523073	-3.59897	0.000340277	0.0110693
Voom	Positive_vs_Negative	all_samples	no_correction	Voom:Positive_vs_Negative:all_samples:no_correction	All	IKBIP	1.76611	-0.67321	-0.527922	-3.4644	0.000561326	0.0160252
Voom	Positive_vs_Negative	all_samples	no_correction	Voom:Positive_vs_Negative:all_samples:no_correction	All	MOB3B	2.56267	-0.564485	-0.529865	-3.47641	0.000537145	0.0155898
Voom	Positive_vs_Negative	all_samples	no_correction	Voom:Positive_vs_Negative:all_samples:no_correction	All	P2RY13	2.98296	-0.997533	-0.530683	-3.47936	0.000531367	0.0154664
Voom	Positive_vs_Negative	all_samples	no_correction	Voom:Positive_vs_Negative:all_samples:no_correction	All	SRSF5	8.01666	-0.219632	-0.535003	-3.61422	0.000321182	0.01066
Voom	Positive_vs_Negative	all_samples	no_correction	Voom:Positive_vs_Negative:all_samples:no_correction	All	PACSIN2	6.57732	-0.350953	-0.535418	-3.56671	0.000384226	0.0121231
Voom	Positive_vs_Negative	all_samples	no_correction	Voom:Positive_vs_Negative:all_samples:no_correction	All	ZC3H10	2.47576	-0.510987	-0.536985	-3.47278	0.000544344	0.0157207
Voom	Positive_vs_Negative	all_samples	no_correction	Voom:Positive_vs_Negative:all_samples:no_correction	All	AZIN1-AS1	4.77448	-0.515921	-0.542955	-3.51606	0.000464073	0.0139334
Voom	Positive_vs_Negative	all_samples	no_correction	Voom:Positive_vs_Negative:all_samples:no_correction	All	ALOX12	0.237121	-0.948125	-0.543134	-3.4427	0.000607572	0.016994
Voom	Positive_vs_Negative	all_samples	no_correction	Voom:Positive_vs_Negative:all_samples:no_correction	All	ODR4	4.4249	-0.380867	-0.543449	-3.51009	0.000474443	0.0141823
Voom	Positive_vs_Negative	all_samples	no_correction	Voom:Positive_vs_Negative:all_samples:no_correction	All	AL137003.1	1.33301	-0.685326	-0.545118	-3.45381	0.000583458	0.0164668
Voom	Positive_vs_Negative	all_samples	no_correction	Voom:Positive_vs_Negative:all_samples:no_correction	All	PDCD1LG2	-0.283247	0.819545	-0.545994	3.44369	0.000605384	0.0169522
Voom	Positive_vs_Negative	all_samples	no_correction	Voom:Positive_vs_Negative:all_samples:no_correction	All	LINC00243	-0.444288	-0.886713	-0.552692	-3.43597	0.000622624	0.0173685
Voom	Positive_vs_Negative	all_samples	no_correction	Voom:Positive_vs_Negative:all_samples:no_correction	All	TMSB10	7.86546	0.308458	-0.553376	3.6121	0.000323774	0.0107047
Voom	Positive_vs_Negative	all_samples	no_correction	Voom:Positive_vs_Negative:all_samples:no_correction	All	LEMD3	4.89286	-0.344918	-0.554353	-3.51793	0.000460865	0.0138676
Voom	Positive_vs_Negative	all_samples	no_correction	Voom:Positive_vs_Negative:all_samples:no_correction	All	AC123595.1	0.659847	-0.909803	-0.555234	-3.44253	0.000607953	0.016994
Voom	Positive_vs_Negative	all_samples	no_correction	Voom:Positive_vs_Negative:all_samples:no_correction	All	AC005487.1	-2.42878	-0.734006	-0.556559	-3.43085	0.000634327	0.017599
Voom	Positive_vs_Negative	all_samples	no_correction	Voom:Positive_vs_Negative:all_samples:no_correction	All	KRAS	5.97485	-0.302968	-0.557131	-3.54491	0.000416874	0.0128861
Voom	Positive_vs_Negative	all_samples	no_correction	Voom:Positive_vs_Negative:all_samples:no_correction	All	SYNJ1	4.75736	-0.449741	-0.561013	-3.51168	0.000471659	0.0141301
Voom	Positive_vs_Negative	all_samples	no_correction	Voom:Positive_vs_Negative:all_samples:no_correction	All	LINC00443	-2.21801	-0.772379	-0.572884	-3.42571	0.00064625	0.0178331
Voom	Positive_vs_Negative	all_samples	no_correction	Voom:Positive_vs_Negative:all_samples:no_correction	All	USF3	6.39602	-0.280357	-0.574083	-3.55239	0.00040539	0.0126254
Voom	Positive_vs_Negative	all_samples	no_correction	Voom:Positive_vs_Negative:all_samples:no_correction	All	SMPD3	4.5965	0.504854	-0.579172	3.5122	0.000470754	0.014116
Voom	Positive_vs_Negative	all_samples	no_correction	Voom:Positive_vs_Negative:all_samples:no_correction	All	TIMM10	2.80372	0.538993	-0.580372	3.47422	0.000541488	0.0156824
Voom	Positive_vs_Negative	all_samples	no_correction	Voom:Positive_vs_Negative:all_samples:no_correction	All	RHOU	5.04773	0.431219	-0.581925	3.52202	0.000453926	0.0136689
Voom	Positive_vs_Negative	all_samples	no_correction	Voom:Positive_vs_Negative:all_samples:no_correction	All	NDUFB6	2.85777	-0.505951	-0.582883	-3.46593	0.000558185	0.0159739
Voom	Positive_vs_Negative	all_samples	no_correction	Voom:Positive_vs_Negative:all_samples:no_correction	All	METTL9	5.76614	-0.360584	-0.585855	-3.53004	0.000440617	0.0133566
Voom	Positive_vs_Negative	all_samples	no_correction	Voom:Positive_vs_Negative:all_samples:no_correction	All	JOSD1	5.9631	-0.457312	-0.589169	-3.53316	0.000435523	0.013241
Voom	Positive_vs_Negative	all_samples	no_correction	Voom:Positive_vs_Negative:all_samples:no_correction	All	ARHGAP10	3.48532	-0.615905	-0.590277	-3.4736	0.000542706	0.015705
Voom	Positive_vs_Negative	all_samples	no_correction	Voom:Positive_vs_Negative:all_samples:no_correction	All	AC117395.1	0.470178	-0.682419	-0.590997	-3.43102	0.000633933	0.017599
Voom	Positive_vs_Negative	all_samples	no_correction	Voom:Positive_vs_Negative:all_samples:no_correction	All	PDE1A	-0.303051	-0.723131	-0.59179	-3.42521	0.000647431	0.0178416
Voom	Positive_vs_Negative	all_samples	no_correction	Voom:Positive_vs_Negative:all_samples:no_correction	All	DMWD	3.9493	0.404449	-0.591799	3.49274	0.000505834	0.014946
Voom	Positive_vs_Negative	all_samples	no_correction	Voom:Positive_vs_Negative:all_samples:no_correction	All	GMFB	4.45791	-0.349632	-0.593872	-3.49613	0.000499552	0.0147925
Voom	Positive_vs_Negative	all_samples	no_correction	Voom:Positive_vs_Negative:all_samples:no_correction	All	RPL27	5.92315	-0.36242	-0.594915	-3.53297	0.000435834	0.013241
Voom	Positive_vs_Negative	all_samples	no_correction	Voom:Positive_vs_Negative:all_samples:no_correction	All	VPS4B	6.44422	-0.306189	-0.597266	-3.54624	0.000414805	0.0128405
Voom	Positive_vs_Negative	all_samples	no_correction	Voom:Positive_vs_Negative:all_samples:no_correction	All	MT-CO3	13.3178	-0.346019	-0.598342	-3.81586	0.000146783	0.00578132
Voom	Positive_vs_Negative	all_samples	no_correction	Voom:Positive_vs_Negative:all_samples:no_correction	All	ATP7A	4.63596	-0.374618	-0.602912	-3.49756	0.00049694	0.0147364
Voom	Positive_vs_Negative	all_samples	no_correction	Voom:Positive_vs_Negative:all_samples:no_correction	All	TXNDC15	3.538	-0.459195	-0.605799	-3.4722	0.000545513	0.0157322
Voom	Positive_vs_Negative	all_samples	no_correction	Voom:Positive_vs_Negative:all_samples:no_correction	All	SEC14L1	7.73396	-0.323081	-0.612245	-3.58088	0.000364298	0.0116379
Voom	Positive_vs_Negative	all_samples	no_correction	Voom:Positive_vs_Negative:all_samples:no_correction	All	RNU7-40P	-2.11554	0.704548	-0.613778	3.41362	0.000675159	0.0185061
Voom	Positive_vs_Negative	all_samples	no_correction	Voom:Positive_vs_Negative:all_samples:no_correction	All	AC006333.1	2.14164	-0.535052	-0.614107	-3.44418	0.000604321	0.0169425
Voom	Positive_vs_Negative	all_samples	no_correction	Voom:Positive_vs_Negative:all_samples:no_correction	All	LGALS3	8.40416	-0.292216	-0.614878	-3.60334	0.000334699	0.0109487
Voom	Positive_vs_Negative	all_samples	no_correction	Voom:Positive_vs_Negative:all_samples:no_correction	All	ZNF496	4.34414	0.429978	-0.617211	3.49503	0.000501598	0.0148423
Voom	Positive_vs_Negative	all_samples	no_correction	Voom:Positive_vs_Negative:all_samples:no_correction	All	FMOD	-1.63866	-0.813624	-0.625613	-3.40968	0.000684832	0.0187085
Voom	Positive_vs_Negative	all_samples	no_correction	Voom:Positive_vs_Negative:all_samples:no_correction	All	RALB	6.19785	-0.382716	-0.627566	-3.52956	0.00044139	0.0133701
Voom	Positive_vs_Negative	all_samples	no_correction	Voom:Positive_vs_Negative:all_samples:no_correction	All	AL049651.1	-2.30854	-0.854685	-0.631512	-3.40756	0.000690095	0.0188146
Voom	Positive_vs_Negative	all_samples	no_correction	Voom:Positive_vs_Negative:all_samples:no_correction	All	Z94721.3	-0.555898	-0.707989	-0.635352	-3.41021	0.000683539	0.0186857
Voom	Positive_vs_Negative	all_samples	no_correction	Voom:Positive_vs_Negative:all_samples:no_correction	All	GSK3B	6.1789	-0.250934	-0.638774	-3.52723	0.000445232	0.0134566
Voom	Positive_vs_Negative	all_samples	no_correction	Voom:Positive_vs_Negative:all_samples:no_correction	All	TNS1	5.19332	0.465965	-0.642724	3.50813	0.000477905	0.014265
Voom	Positive_vs_Negative	all_samples	no_correction	Voom:Positive_vs_Negative:all_samples:no_correction	All	AL035587.2	-1.02871	-0.666104	-0.643761	-3.40566	0.000694835	0.0188935
Voom	Positive_vs_Negative	all_samples	no_correction	Voom:Positive_vs_Negative:all_samples:no_correction	All	RPS6KL1	1.43664	0.611832	-0.649781	3.43033	0.000635515	0.0176081
Voom	Positive_vs_Negative	all_samples	no_correction	Voom:Positive_vs_Negative:all_samples:no_correction	All	BABAM2	4.1207	-0.399166	-0.652058	-3.4704	0.000549123	0.015814
Voom	Positive_vs_Negative	all_samples	no_correction	Voom:Positive_vs_Negative:all_samples:no_correction	All	ADORA3	-1.90149	0.71778	-0.652445	3.40204	0.000703964	0.0190784
Voom	Positive_vs_Negative	all_samples	no_correction	Voom:Positive_vs_Negative:all_samples:no_correction	All	AC067751.1	-2.3137	-0.738886	-0.655139	-3.40007	0.000708976	0.0191761
Voom	Positive_vs_Negative	all_samples	no_correction	Voom:Positive_vs_Negative:all_samples:no_correction	All	RPL13P12	1.74866	-0.506986	-0.65601	-3.42615	0.000645224	0.0178288
Voom	Positive_vs_Negative	all_samples	no_correction	Voom:Positive_vs_Negative:all_samples:no_correction	All	VWDE	0.225104	-0.738347	-0.656516	-3.40857	0.000687593	0.0187714
Voom	Positive_vs_Negative	all_samples	no_correction	Voom:Positive_vs_Negative:all_samples:no_correction	All	PTGS2	7.89673	-0.817331	-0.657121	-3.56547	0.000386008	0.0121512
Voom	Positive_vs_Negative	all_samples	no_correction	Voom:Positive_vs_Negative:all_samples:no_correction	All	CRCT1	1.61772	-1.46734	-0.660637	-3.41622	0.000668854	0.0183702
Voom	Positive_vs_Negative	all_samples	no_correction	Voom:Positive_vs_Negative:all_samples:no_correction	All	SPAG9	7.6195	-0.319367	-0.66108	-3.56333	0.000389117	0.0122209
Voom	Positive_vs_Negative	all_samples	no_correction	Voom:Positive_vs_Negative:all_samples:no_correction	All	LOH12CR2	-1.15366	-0.776589	-0.662148	-3.39935	0.000710838	0.0192138
Voom	Positive_vs_Negative	all_samples	no_correction	Voom:Positive_vs_Negative:all_samples:no_correction	All	RCBTB2P1	-2.87939	-0.757172	-0.668787	-3.39646	0.000718273	0.0193891
Voom	Positive_vs_Negative	all_samples	no_correction	Voom:Positive_vs_Negative:all_samples:no_correction	All	TMEM205	3.06183	-0.482216	-0.670151	-3.44358	0.000605627	0.0169522
Voom	Positive_vs_Negative	all_samples	no_correction	Voom:Positive_vs_Negative:all_samples:no_correction	All	AC092053.5	2.12759	-0.700946	-0.671368	-3.42551	0.00064672	0.0178341
Voom	Positive_vs_Negative	all_samples	no_correction	Voom:Positive_vs_Negative:all_samples:no_correction	All	SAR1A	5.96145	-0.299186	-0.672239	-3.51085	0.000473111	0.0141623
Voom	Positive_vs_Negative	all_samples	no_correction	Voom:Positive_vs_Negative:all_samples:no_correction	All	ATP2B1-AS1	3.14015	-0.710189	-0.67425	-3.44124	0.00061081	0.0170622
Voom	Positive_vs_Negative	all_samples	no_correction	Voom:Positive_vs_Negative:all_samples:no_correction	All	GATA6	1.40772	0.630912	-0.675506	3.42193	0.000655163	0.0180183
Voom	Positive_vs_Negative	all_samples	no_correction	Voom:Positive_vs_Negative:all_samples:no_correction	All	C22orf46	3.27393	0.454378	-0.685024	3.45093	0.000589639	0.0166183
Voom	Positive_vs_Negative	all_samples	no_correction	Voom:Positive_vs_Negative:all_samples:no_correction	All	RPL18	6.70247	-0.305939	-0.685035	-3.52855	0.00044306	0.0134008
Voom	Positive_vs_Negative	all_samples	no_correction	Voom:Positive_vs_Negative:all_samples:no_correction	All	AC008592.4	-2.40535	-0.749286	-0.687703	-3.38993	0.000735336	0.019744
Voom	Positive_vs_Negative	all_samples	no_correction	Voom:Positive_vs_Negative:all_samples:no_correction	All	PAQR7	2.76452	-0.52651	-0.688528	-3.43189	0.000631938	0.0175804
Voom	Positive_vs_Negative	all_samples	no_correction	Voom:Positive_vs_Negative:all_samples:no_correction	All	AC092941.1	-2.78934	-0.688038	-0.69102	-3.38925	0.000737137	0.019755
Voom	Positive_vs_Negative	all_samples	no_correction	Voom:Positive_vs_Negative:all_samples:no_correction	All	MAPK10	6.84438	0.420262	-0.6965	3.54026	0.000424159	0.0130182
Voom	Positive_vs_Negative	all_samples	no_correction	Voom:Positive_vs_Negative:all_samples:no_correction	All	AL356215.1	-1.39952	-0.830654	-0.69974	-3.38691	0.000743358	0.0198697
Voom	Positive_vs_Negative	all_samples	no_correction	Voom:Positive_vs_Negative:all_samples:no_correction	All	STN1	4.5981	-0.377446	-0.703025	-3.46619	0.000557657	0.0159699
Voom	Positive_vs_Negative	all_samples	no_correction	Voom:Positive_vs_Negative:all_samples:no_correction	All	AC073288.2	-1.78028	-0.74103	-0.709953	-3.38308	0.00075363	0.0200917
Voom	Positive_vs_Negative	all_samples	no_correction	Voom:Positive_vs_Negative:all_samples:no_correction	All	ZAP70	1.07149	0.759679	-0.711259	3.40683	0.000691913	0.0188391
Voom	Positive_vs_Negative	all_samples	no_correction	Voom:Positive_vs_Negative:all_samples:no_correction	All	FBXL20	5.21498	-0.320108	-0.711295	-3.47974	0.000530629	0.0154664
Voom	Positive_vs_Negative	all_samples	no_correction	Voom:Positive_vs_Negative:all_samples:no_correction	All	AC104695.3	1.27208	-0.829316	-0.711689	-3.40087	0.000706947	0.0191465
Voom	Positive_vs_Negative	all_samples	no_correction	Voom:Positive_vs_Negative:all_samples:no_correction	All	PAIP2	5.54489	-0.279392	-0.712861	-3.48823	0.000514305	0.0151526
Voom	Positive_vs_Negative	all_samples	no_correction	Voom:Positive_vs_Negative:all_samples:no_correction	All	AL161785.1	0.127687	-0.693263	-0.71555	-3.38947	0.000736539	0.0197519
Voom	Positive_vs_Negative	all_samples	no_correction	Voom:Positive_vs_Negative:all_samples:no_correction	All	NOD1	2.59431	0.518136	-0.719668	3.42752	0.000642022	0.0177731
Voom	Positive_vs_Negative	all_samples	no_correction	Voom:Positive_vs_Negative:all_samples:no_correction	All	RAB18	5.868	-0.322586	-0.723128	-3.49351	0.000504402	0.0149145
Voom	Positive_vs_Negative	all_samples	no_correction	Voom:Positive_vs_Negative:all_samples:no_correction	All	SYT6	-2.73733	0.723428	-0.723162	3.37867	0.000765637	0.0202722
Voom	Positive_vs_Negative	all_samples	no_correction	Voom:Positive_vs_Negative:all_samples:no_correction	All	CMTM2	1.02505	-1.04581	-0.727624	-3.39179	0.00073044	0.0196398
Voom	Positive_vs_Negative	all_samples	no_correction	Voom:Positive_vs_Negative:all_samples:no_correction	All	BPGM	4.64655	-0.517839	-0.729643	-3.45733	0.000576006	0.0163127
Voom	Positive_vs_Negative	all_samples	no_correction	Voom:Positive_vs_Negative:all_samples:no_correction	All	HGSNAT	4.67417	-0.371498	-0.729836	-3.46048	0.000569429	0.0161825
Voom	Positive_vs_Negative	all_samples	no_correction	Voom:Positive_vs_Negative:all_samples:no_correction	All	AC005280.1	-1.30407	-0.857088	-0.729972	-3.37761	0.000768565	0.0202973
Voom	Positive_vs_Negative	all_samples	no_correction	Voom:Positive_vs_Negative:all_samples:no_correction	All	ARPC2	7.32775	-0.339321	-0.731827	-3.53317	0.00043551	0.013241
Voom	Positive_vs_Negative	all_samples	no_correction	Voom:Positive_vs_Negative:all_samples:no_correction	All	CYP20A1	4.50577	-0.426499	-0.736048	-3.45398	0.000583109	0.0164668
Voom	Positive_vs_Negative	all_samples	no_correction	Voom:Positive_vs_Negative:all_samples:no_correction	All	AC084036.1	-1.52779	-0.682194	-0.741454	-3.3736	0.000779677	0.0204793
Voom	Positive_vs_Negative	all_samples	no_correction	Voom:Positive_vs_Negative:all_samples:no_correction	All	FTH1P11	-1.49699	-0.543707	-0.742774	-3.37331	0.000780483	0.0204873
Voom	Positive_vs_Negative	all_samples	no_correction	Voom:Positive_vs_Negative:all_samples:no_correction	All	WDR1	7.98797	-0.251735	-0.749687	-3.55095	0.000407567	0.0126739
Voom	Positive_vs_Negative	all_samples	no_correction	Voom:Positive_vs_Negative:all_samples:no_correction	All	SULT6B1	-2.93271	-0.7061	-0.749832	-3.37101	0.000786915	0.0206033
Voom	Positive_vs_Negative	all_samples	no_correction	Voom:Positive_vs_Negative:all_samples:no_correction	All	LYVE1	-1.72219	-0.878215	-0.749969	-3.37056	0.000788185	0.0206233
Voom	Positive_vs_Negative	all_samples	no_correction	Voom:Positive_vs_Negative:all_samples:no_correction	All	AC092153.1	-2.42229	-0.7033	-0.751769	-3.36973	0.000790532	0.0206715
Voom	Positive_vs_Negative	all_samples	no_correction	Voom:Positive_vs_Negative:all_samples:no_correction	All	HLA-C	9.6499	0.35349	-0.755314	3.61908	0.000315307	0.0105161
Voom	Positive_vs_Negative	all_samples	no_correction	Voom:Positive_vs_Negative:all_samples:no_correction	All	FAM177A1	5.20849	-0.312799	-0.760161	-3.46494	0.000560207	0.0160205
Voom	Positive_vs_Negative	all_samples	no_correction	Voom:Positive_vs_Negative:all_samples:no_correction	All	TOMM20	5.71589	-0.332916	-0.767635	-3.47674	0.000536502	0.0155822
Voom	Positive_vs_Negative	all_samples	no_correction	Voom:Positive_vs_Negative:all_samples:no_correction	All	AL157893.2	-2.21926	0.667421	-0.769814	3.3644	0.000805739	0.0210021
Voom	Positive_vs_Negative	all_samples	no_correction	Voom:Positive_vs_Negative:all_samples:no_correction	All	ZFHX2	3.68992	0.521667	-0.771488	3.43413	0.000626807	0.0174614
Voom	Positive_vs_Negative	all_samples	no_correction	Voom:Positive_vs_Negative:all_samples:no_correction	All	AC131011.2	1.5821	0.637706	-0.772116	3.3951	0.000721787	0.0194583
Voom	Positive_vs_Negative	all_samples	no_correction	Voom:Positive_vs_Negative:all_samples:no_correction	All	AL008635.1	0.511958	-0.91255	-0.774872	-3.37312	0.000781015	0.0204881
Voom	Positive_vs_Negative	all_samples	no_correction	Voom:Positive_vs_Negative:all_samples:no_correction	All	NLRC3	1.76085	0.717465	-0.777065	3.39609	0.000719207	0.0194015
Voom	Positive_vs_Negative	all_samples	no_correction	Voom:Positive_vs_Negative:all_samples:no_correction	All	GNL1	5.17979	-0.330708	-0.777981	-3.45856	0.000573438	0.0162625
Voom	Positive_vs_Negative	all_samples	no_correction	Voom:Positive_vs_Negative:all_samples:no_correction	All	ZNF493	4.66744	-0.393221	-0.778402	-3.44541	0.000601619	0.0169094
Voom	Positive_vs_Negative	all_samples	no_correction	Voom:Positive_vs_Negative:all_samples:no_correction	All	HSD17B14	-0.616903	0.691595	-0.782645	3.36723	0.000797627	0.0208171
Voom	Positive_vs_Negative	all_samples	no_correction	Voom:Positive_vs_Negative:all_samples:no_correction	All	ZFYVE16	6.656	-0.382729	-0.783946	-3.4977	0.000496676	0.0147364
Voom	Positive_vs_Negative	all_samples	no_correction	Voom:Positive_vs_Negative:all_samples:no_correction	All	IFNB1	-3.40404	0.7697	-0.788137	3.35861	0.000822534	0.0213041
Voom	Positive_vs_Negative	all_samples	no_correction	Voom:Positive_vs_Negative:all_samples:no_correction	All	AL512770.1	-2.81605	-0.807076	-0.788347	-3.35876	0.000822093	0.0213041
Voom	Positive_vs_Negative	all_samples	no_correction	Voom:Positive_vs_Negative:all_samples:no_correction	All	MACC1	7.54253	0.326544	-0.789208	3.533	0.00043578	0.013241
Voom	Positive_vs_Negative	all_samples	no_correction	Voom:Positive_vs_Negative:all_samples:no_correction	All	PDZD8	6.28016	-0.290793	-0.791939	-3.48524	0.000519996	0.0152982
Voom	Positive_vs_Negative	all_samples	no_correction	Voom:Positive_vs_Negative:all_samples:no_correction	All	TWF1P1	-0.814041	-0.46806	-0.793768	-3.35977	0.000819155	0.0212435
Voom	Positive_vs_Negative	all_samples	no_correction	Voom:Positive_vs_Negative:all_samples:no_correction	All	INSYN1	-2.3527	-0.805858	-0.800979	-3.3542	0.000835571	0.0215464
Voom	Positive_vs_Negative	all_samples	no_correction	Voom:Positive_vs_Negative:all_samples:no_correction	All	MGP	-1.09483	-0.7107	-0.810873	-3.35284	0.000839623	0.0216372
Voom	Positive_vs_Negative	all_samples	no_correction	Voom:Positive_vs_Negative:all_samples:no_correction	All	AC104695.4	1.68447	-0.763621	-0.811302	-3.37551	0.00077436	0.0203789
Voom	Positive_vs_Negative	all_samples	no_correction	Voom:Positive_vs_Negative:all_samples:no_correction	All	HM13	5.91702	-0.336817	-0.813534	-3.46669	0.00055663	0.0159517
Voom	Positive_vs_Negative	all_samples	no_correction	Voom:Positive_vs_Negative:all_samples:no_correction	All	CARMIL3	-0.660624	0.671028	-0.814137	3.3571	0.000826986	0.0213924
Voom	Positive_vs_Negative	all_samples	no_correction	Voom:Positive_vs_Negative:all_samples:no_correction	All	TSPAN5	1.94504	-0.625194	-0.816137	-3.37804	0.000767372	0.0202863
Voom	Positive_vs_Negative	all_samples	no_correction	Voom:Positive_vs_Negative:all_samples:no_correction	All	RPL4P4	-0.487857	-0.402333	-0.823439	-3.35231	0.000841196	0.0216404
Voom	Positive_vs_Negative	all_samples	no_correction	Voom:Positive_vs_Negative:all_samples:no_correction	All	AC022217.4	0.983467	-0.83536	-0.826436	-3.36177	0.000813317	0.0211592
Voom	Positive_vs_Negative	all_samples	no_correction	Voom:Positive_vs_Negative:all_samples:no_correction	All	GK	7.48992	-0.510024	-0.826455	-3.50837	0.000477485	0.0142629
Voom	Positive_vs_Negative	all_samples	no_correction	Voom:Positive_vs_Negative:all_samples:no_correction	All	RHBDF2	4.89061	0.534549	-0.827894	3.44486	0.000602828	0.0169201
Voom	Positive_vs_Negative	all_samples	no_correction	Voom:Positive_vs_Negative:all_samples:no_correction	All	SRPK1	6.14994	-0.41011	-0.834127	-3.46677	0.000556467	0.0159517
Voom	Positive_vs_Negative	all_samples	no_correction	Voom:Positive_vs_Negative:all_samples:no_correction	All	LINC01485	-0.462872	-0.845612	-0.83537	-3.34757	0.000855499	0.0219011
Voom	Positive_vs_Negative	all_samples	no_correction	Voom:Positive_vs_Negative:all_samples:no_correction	All	GPR160	4.0425	-0.422055	-0.839461	-3.4121	0.000678871	0.0185953
Voom	Positive_vs_Negative	all_samples	no_correction	Voom:Positive_vs_Negative:all_samples:no_correction	All	FAM168B	5.8253	-0.275969	-0.839742	-3.45897	0.000572575	0.0162606
Voom	Positive_vs_Negative	all_samples	no_correction	Voom:Positive_vs_Negative:all_samples:no_correction	All	ZNF654	4.49813	-0.387001	-0.841089	-3.42201	0.000654971	0.0180183
Voom	Positive_vs_Negative	all_samples	no_correction	Voom:Positive_vs_Negative:all_samples:no_correction	All	TRMO	4.03223	-0.399167	-0.846098	-3.41056	0.000682662	0.0186742
Voom	Positive_vs_Negative	all_samples	no_correction	Voom:Positive_vs_Negative:all_samples:no_correction	All	AL121601.1	-2.4096	-0.656005	-0.85354	-3.33742	0.000886895	0.0224618
Voom	Positive_vs_Negative	all_samples	no_correction	Voom:Positive_vs_Negative:all_samples:no_correction	All	GATM	2.56234	-0.559862	-0.855547	-3.37712	0.000769912	0.020301
Voom	Positive_vs_Negative	all_samples	no_correction	Voom:Positive_vs_Negative:all_samples:no_correction	All	ITCH	6.67955	-0.245275	-0.85608	-3.47857	0.000532899	0.0154995
Voom	Positive_vs_Negative	all_samples	no_correction	Voom:Positive_vs_Negative:all_samples:no_correction	All	TOB1	6.52618	-0.282543	-0.85683	-3.47322	0.00054348	0.0157068
Voom	Positive_vs_Negative	all_samples	no_correction	Voom:Positive_vs_Negative:all_samples:no_correction	All	EPM2AIP1	4.84221	-0.339379	-0.857512	-3.42663	0.000644101	0.0178098
Voom	Positive_vs_Negative	all_samples	no_correction	Voom:Positive_vs_Negative:all_samples:no_correction	All	AC095057.3	-1.1887	-0.652739	-0.861252	-3.33657	0.000889575	0.0225134
Voom	Positive_vs_Negative	all_samples	no_correction	Voom:Positive_vs_Negative:all_samples:no_correction	All	AL008721.2	0.224698	-0.690331	-0.8615	-3.3445	0.000864901	0.0220525
Voom	Positive_vs_Negative	all_samples	no_correction	Voom:Positive_vs_Negative:all_samples:no_correction	All	EIF4G2	9.22481	-0.20827	-0.862758	-3.56449	0.000387432	0.0121847
Voom	Positive_vs_Negative	all_samples	no_correction	Voom:Positive_vs_Negative:all_samples:no_correction	All	ACAT2	3.95861	-0.437367	-0.863451	-3.40283	0.000701961	0.01905
Voom	Positive_vs_Negative	all_samples	no_correction	Voom:Positive_vs_Negative:all_samples:no_correction	All	SLC2A3	6.891	-1.03068	-0.86435	-3.46888	0.000552185	0.0158799
Voom	Positive_vs_Negative	all_samples	no_correction	Voom:Positive_vs_Negative:all_samples:no_correction	All	MKNK1	5.20275	-0.47396	-0.865392	-3.43088	0.00063425	0.017599
Voom	Positive_vs_Negative	all_samples	no_correction	Voom:Positive_vs_Negative:all_samples:no_correction	All	ATP5PO	3.05144	-0.471941	-0.865882	-3.38362	0.000752183	0.0200793
Voom	Positive_vs_Negative	all_samples	no_correction	Voom:Positive_vs_Negative:all_samples:no_correction	All	LINC02541	1.19309	0.632686	-0.866377	3.35978	0.000819128	0.0212435
Voom	Positive_vs_Negative	all_samples	no_correction	Voom:Positive_vs_Negative:all_samples:no_correction	All	DAPL1	0.196036	-0.733153	-0.866581	-3.34261	0.000870721	0.0221733
Voom	Positive_vs_Negative	all_samples	no_correction	Voom:Positive_vs_Negative:all_samples:no_correction	All	CAND2	1.35382	0.62393	-0.869851	3.36112	0.000815207	0.0211949
Voom	Positive_vs_Negative	all_samples	no_correction	Voom:Positive_vs_Negative:all_samples:no_correction	All	LST1	3.08863	-0.82532	-0.869878	-3.37893	0.000764925	0.0202722
Voom	Positive_vs_Negative	all_samples	no_correction	Voom:Positive_vs_Negative:all_samples:no_correction	All	CHMP1B	7.00882	-0.279124	-0.870132	-3.48365	0.000523053	0.0153549
Voom	Positive_vs_Negative	all_samples	no_correction	Voom:Positive_vs_Negative:all_samples:no_correction	All	C5orf63	1.17317	-0.634588	-0.871364	-3.35114	0.000844728	0.0216868
Voom	Positive_vs_Negative	all_samples	no_correction	Voom:Positive_vs_Negative:all_samples:no_correction	All	AL356273.4	-2.2986	-0.677895	-0.872585	-3.33132	0.000906275	0.022809
Voom	Positive_vs_Negative	all_samples	no_correction	Voom:Positive_vs_Negative:all_samples:no_correction	All	RPS5	5.86002	-0.344541	-0.872643	-3.44867	0.000594515	0.0167327
Voom	Positive_vs_Negative	all_samples	no_correction	Voom:Positive_vs_Negative:all_samples:no_correction	All	RGPD3	-1.25207	-0.559108	-0.873454	-3.33257	0.000902281	0.0227225
Voom	Positive_vs_Negative	all_samples	no_correction	Voom:Positive_vs_Negative:all_samples:no_correction	All	RPL41P1	0.971825	-0.590251	-0.876611	-3.34749	0.000855749	0.0219011
Voom	Positive_vs_Negative	all_samples	no_correction	Voom:Positive_vs_Negative:all_samples:no_correction	All	MUC7	0.550835	-1.13482	-0.876957	-3.34015	0.00087834	0.0223257
Voom	Positive_vs_Negative	all_samples	no_correction	Voom:Positive_vs_Negative:all_samples:no_correction	All	AC022149.1	-1.1033	-0.497566	-0.882465	-3.33029	0.000909585	0.0228783
Voom	Positive_vs_Negative	all_samples	no_correction	Voom:Positive_vs_Negative:all_samples:no_correction	All	SUSD6	7.17839	-0.387017	-0.883871	-3.48326	0.0005238	0.0153549
Voom	Positive_vs_Negative	all_samples	no_correction	Voom:Positive_vs_Negative:all_samples:no_correction	All	PRDM5	1.38074	-0.64931	-0.883939	-3.3499	0.000848444	0.0217638
Voom	Positive_vs_Negative	all_samples	no_correction	Voom:Positive_vs_Negative:all_samples:no_correction	All	VOPP1	5.12626	-0.308549	-0.884025	-3.42591	0.000645776	0.0178321
Voom	Positive_vs_Negative	all_samples	no_correction	Voom:Positive_vs_Negative:all_samples:no_correction	All	SNX16	3.12942	-0.492235	-0.885197	-3.37822	0.000766872	0.0202862
Voom	Positive_vs_Negative	all_samples	no_correction	Voom:Positive_vs_Negative:all_samples:no_correction	All	FCRL2	-2.20706	-0.819567	-0.890315	-3.32574	0.000924334	0.023178
Voom	Positive_vs_Negative	all_samples	no_correction	Voom:Positive_vs_Negative:all_samples:no_correction	All	BCKDK	3.50529	-0.454611	-0.890321	-3.38446	0.000749913	0.0200318
Voom	Positive_vs_Negative	all_samples	no_correction	Voom:Positive_vs_Negative:all_samples:no_correction	All	RPLP2	6.66331	-0.273038	-0.891411	-3.46719	0.000555607	0.0159517
Voom	Positive_vs_Negative	all_samples	no_correction	Voom:Positive_vs_Negative:all_samples:no_correction	All	ITK	1.47585	0.762561	-0.894271	3.35579	0.000830835	0.0214621
Voom	Positive_vs_Negative	all_samples	no_correction	Voom:Positive_vs_Negative:all_samples:no_correction	All	REEP5	5.43992	-0.331222	-0.897207	-3.43064	0.000634807	0.0176004
Voom	Positive_vs_Negative	all_samples	no_correction	Voom:Positive_vs_Negative:all_samples:no_correction	All	TOMM20P2	-1.71442	0.754275	-0.898236	3.32502	0.000926692	0.0232087
Voom	Positive_vs_Negative	all_samples	no_correction	Voom:Positive_vs_Negative:all_samples:no_correction	All	AC072022.2	2.84932	-0.779195	-0.898276	-3.36666	0.000799241	0.020846
Voom	Positive_vs_Negative	all_samples	no_correction	Voom:Positive_vs_Negative:all_samples:no_correction	All	YBX1	7.26373	-0.250996	-0.902743	-3.48343	0.000523473	0.0153549
Voom	Positive_vs_Negative	all_samples	no_correction	Voom:Positive_vs_Negative:all_samples:no_correction	All	ACE2	-0.815733	0.665066	-0.904332	3.32738	0.000918991	0.0230723
Voom	Positive_vs_Negative	all_samples	no_correction	Voom:Positive_vs_Negative:all_samples:no_correction	All	Z99129.4	1.07452	-0.593186	-0.905498	-3.33939	0.000880719	0.0223722
Voom	Positive_vs_Negative	all_samples	no_correction	Voom:Positive_vs_Negative:all_samples:no_correction	All	ZNHIT6	4.26275	0.431244	-0.90731	3.40604	0.000693895	0.0188805
Voom	Positive_vs_Negative	all_samples	no_correction	Voom:Positive_vs_Negative:all_samples:no_correction	All	PLAAT4	5.14061	0.442701	-0.907883	3.42739	0.000642338	0.0177731
Voom	Positive_vs_Negative	all_samples	no_correction	Voom:Positive_vs_Negative:all_samples:no_correction	All	H4C5	3.28364	-0.533802	-0.90817	-3.37381	0.00077907	0.0204765
Voom	Positive_vs_Negative	all_samples	no_correction	Voom:Positive_vs_Negative:all_samples:no_correction	All	COL1A1	3.20689	0.519676	-0.91258	3.38003	0.000761914	0.0202598
Voom	Positive_vs_Negative	all_samples	no_correction	Voom:Positive_vs_Negative:all_samples:no_correction	All	MIR3198-1	-1.35548	-0.830766	-0.91411	-3.31906	0.000946422	0.0235847
Voom	Positive_vs_Negative	all_samples	no_correction	Voom:Positive_vs_Negative:all_samples:no_correction	All	AL353662.1	1.2571	-0.720869	-0.914857	-3.33758	0.000886401	0.0224618
Voom	Positive_vs_Negative	all_samples	no_correction	Voom:Positive_vs_Negative:all_samples:no_correction	All	ATP6V1A	6.83063	-0.289904	-0.917093	-3.46429	0.000561546	0.0160252
Voom	Positive_vs_Negative	all_samples	no_correction	Voom:Positive_vs_Negative:all_samples:no_correction	All	SEMA6B	1.59633	-0.960283	-0.919302	-3.33917	0.00088142	0.0223762
Voom	Positive_vs_Negative	all_samples	no_correction	Voom:Positive_vs_Negative:all_samples:no_correction	All	RPS28P7	-1.02408	-0.409886	-0.919538	-3.31892	0.00094689	0.0235847
Voom	Positive_vs_Negative	all_samples	no_correction	Voom:Positive_vs_Negative:all_samples:no_correction	All	RPS11	7.44229	-0.30441	-0.920097	-3.48356	0.000523215	0.0153549
Voom	Positive_vs_Negative	all_samples	no_correction	Voom:Positive_vs_Negative:all_samples:no_correction	All	MLF2	5.87579	-0.283201	-0.922661	-3.43454	0.000625881	0.0174475
Voom	Positive_vs_Negative	all_samples	no_correction	Voom:Positive_vs_Negative:all_samples:no_correction	All	EIF4BP7	-1.65336	-0.43521	-0.924019	-3.31543	0.000958609	0.0238186
Voom	Positive_vs_Negative	all_samples	no_correction	Voom:Positive_vs_Negative:all_samples:no_correction	All	IVL	0.60126	-1.03058	-0.92448	-3.32607	0.00092327	0.0231655
Voom	Positive_vs_Negative	all_samples	no_correction	Voom:Positive_vs_Negative:all_samples:no_correction	All	LINC02526	-2.00604	-0.667387	-0.925857	-3.3143	0.00096243	0.0238845
Voom	Positive_vs_Negative	all_samples	no_correction	Voom:Positive_vs_Negative:all_samples:no_correction	All	BAIAP2L2	-0.764024	-0.783588	-0.927717	-3.31683	0.000953889	0.0237157
Voom	Positive_vs_Negative	all_samples	no_correction	Voom:Positive_vs_Negative:all_samples:no_correction	All	STMP1	4.19144	-0.411651	-0.933283	-3.38742	0.000741978	0.0198479
Voom	Positive_vs_Negative	all_samples	no_correction	Voom:Positive_vs_Negative:all_samples:no_correction	All	LYST	7.35138	-0.395561	-0.933353	-3.47473	0.000540472	0.0156641
Voom	Positive_vs_Negative	all_samples	no_correction	Voom:Positive_vs_Negative:all_samples:no_correction	All	AP001042.3	-1.3897	-0.780007	-0.934101	-3.3126	0.000968235	0.0239704
Voom	Positive_vs_Negative	all_samples	no_correction	Voom:Positive_vs_Negative:all_samples:no_correction	All	SPRR2C	-1.19369	-0.991364	-0.936151	-3.31233	0.000969158	0.0239757
Voom	Positive_vs_Negative	all_samples	no_correction	Voom:Positive_vs_Negative:all_samples:no_correction	All	DYNLT1	6.3849	0.294966	-0.937394	3.45361	0.000583902	0.016468
Voom	Positive_vs_Negative	all_samples	no_correction	Voom:Positive_vs_Negative:all_samples:no_correction	All	UBQLN2	5.05751	-0.346713	-0.9383	-3.40724	0.000690903	0.0188241
Voom	Positive_vs_Negative	all_samples	no_correction	Voom:Positive_vs_Negative:all_samples:no_correction	All	LMBR1	4.93299	-0.345915	-0.943804	-3.40225	0.000703433	0.0190766
Voom	Positive_vs_Negative	all_samples	no_correction	Voom:Positive_vs_Negative:all_samples:no_correction	All	LINC02000	-3.1909	0.658245	-0.943844	3.3087	0.000981629	0.0241559
Voom	Positive_vs_Negative	all_samples	no_correction	Voom:Positive_vs_Negative:all_samples:no_correction	All	AC023796.1	-2.35002	-0.718663	-0.946125	-3.3078	0.00098472	0.0242174
Voom	Positive_vs_Negative	all_samples	no_correction	Voom:Positive_vs_Negative:all_samples:no_correction	All	LDLR	6.40539	0.392585	-0.949289	3.44966	0.000592367	0.0166837
Voom	Positive_vs_Negative	all_samples	no_correction	Voom:Positive_vs_Negative:all_samples:no_correction	All	NAPA-AS1	-1.471	-0.659872	-0.953847	-3.30615	0.00099047	0.0243442
Voom	Positive_vs_Negative	all_samples	no_correction	Voom:Positive_vs_Negative:all_samples:no_correction	All	LINC01978	-3.15901	0.689414	-0.957948	3.30412	0.000997558	0.0244449
Voom	Positive_vs_Negative	all_samples	no_correction	Voom:Positive_vs_Negative:all_samples:no_correction	All	ARHGAP44	3.48289	0.541717	-0.960146	3.37236	0.000783118	0.0205301
Voom	Positive_vs_Negative	all_samples	no_correction	Voom:Positive_vs_Negative:all_samples:no_correction	All	SEC11A	4.63933	-0.364828	-0.960392	-3.39028	0.000734396	0.0197332
Voom	Positive_vs_Negative	all_samples	no_correction	Voom:Positive_vs_Negative:all_samples:no_correction	All	MIR3153	-1.78455	-0.726576	-0.961944	-3.30293	0.00100174	0.0245179
Voom	Positive_vs_Negative	all_samples	no_correction	Voom:Positive_vs_Negative:all_samples:no_correction	All	SFTA2	-2.21122	-0.799008	-0.964842	-3.3018	0.00100572	0.024586
Voom	Positive_vs_Negative	all_samples	no_correction	Voom:Positive_vs_Negative:all_samples:no_correction	All	ALG5	2.55693	-0.527495	-0.970756	-3.34151	0.000874113	0.022232
Voom	Positive_vs_Negative	all_samples	no_correction	Voom:Positive_vs_Negative:all_samples:no_correction	All	PCMT1	4.31535	-0.386085	-0.971982	-3.37903	0.000764653	0.0202722
Voom	Positive_vs_Negative	all_samples	no_correction	Voom:Positive_vs_Negative:all_samples:no_correction	All	TAX1BP1	7.80788	-0.232163	-0.975269	-3.4796	0.000530886	0.0154664
Voom	Positive_vs_Negative	all_samples	no_correction	Voom:Positive_vs_Negative:all_samples:no_correction	All	TSC22D3	6.34618	-0.384344	-0.97536	-3.43136	0.00063314	0.017599
Voom	Positive_vs_Negative	all_samples	no_correction	Voom:Positive_vs_Negative:all_samples:no_correction	All	MOK	5.3159	0.547888	-0.97539	3.41419	0.000673761	0.0184801
Voom	Positive_vs_Negative	all_samples	no_correction	Voom:Positive_vs_Negative:all_samples:no_correction	All	PCLO	5.69901	0.395384	-0.978417	3.42234	0.00065419	0.0180158
Voom	Positive_vs_Negative	all_samples	no_correction	Voom:Positive_vs_Negative:all_samples:no_correction	All	AC105046.1	3.88604	-0.899419	-0.979814	-3.36036	0.000817432	0.0212257
Voom	Positive_vs_Negative	all_samples	no_correction	Voom:Positive_vs_Negative:all_samples:no_correction	All	AL499604.2	1.15073	-0.835946	-0.980797	-3.31513	0.000959631	0.0238295
Voom	Positive_vs_Negative	all_samples	no_correction	Voom:Positive_vs_Negative:all_samples:no_correction	All	ALG1L	1.31326	0.617225	-0.9808	3.32552	0.000925049	0.0231817
Voom	Positive_vs_Negative	all_samples	no_correction	Voom:Positive_vs_Negative:all_samples:no_correction	All	FBXO6	3.28648	0.474249	-0.98109	3.36064	0.000816618	0.0212181
Voom	Positive_vs_Negative	all_samples	no_correction	Voom:Positive_vs_Negative:all_samples:no_correction	All	RPL13	7.42914	-0.295439	-0.982446	-3.46401	0.000562123	0.0160305
Voom	Positive_vs_Negative	all_samples	no_correction	Voom:Positive_vs_Negative:all_samples:no_correction	All	THAP5	3.84864	-0.401454	-0.983349	-3.36415	0.000806445	0.0210071
Voom	Positive_vs_Negative	all_samples	no_correction	Voom:Positive_vs_Negative:all_samples:no_correction	All	COX7B	4.47906	-0.374787	-0.987932	-3.37741	0.000769096	0.0202973
Voom	Positive_vs_Negative	all_samples	no_correction	Voom:Positive_vs_Negative:all_samples:no_correction	All	RPS9	7.47159	-0.265407	-0.988062	-3.4646	0.000560916	0.0160252
Voom	Positive_vs_Negative	all_samples	no_correction	Voom:Positive_vs_Negative:all_samples:no_correction	All	AGAP7P	-1.3633	-0.73721	-0.989167	-3.295	0.00103001	0.0250154
Voom	Positive_vs_Negative	all_samples	no_correction	Voom:Positive_vs_Negative:all_samples:no_correction	All	LAMTOR3	4.38869	-0.400906	-0.99043	-3.3744	0.000777439	0.0204468
Voom	Positive_vs_Negative	all_samples	no_correction	Voom:Positive_vs_Negative:all_samples:no_correction	All	ESAM	-0.678462	-0.951568	-0.991663	-3.29633	0.00102523	0.0249437
Voom	Positive_vs_Negative	all_samples	no_correction	Voom:Positive_vs_Negative:all_samples:no_correction	All	TMEM44-AS1	2.01325	-0.575105	-0.997913	-3.32352	0.000931639	0.0232756
Voom	Positive_vs_Negative	all_samples	no_correction	Voom:Positive_vs_Negative:all_samples:no_correction	All	NABP1	8.15979	-0.650603	-0.998529	-3.4777	0.000534601	0.015538
Voom	Positive_vs_Negative	all_samples	no_correction	Voom:Positive_vs_Negative:all_samples:no_correction	All	MMP13	0.510496	0.804463	-0.998775	3.31041	0.000975731	0.0240759
Voom	Positive_vs_Negative	all_samples	no_correction	Voom:Positive_vs_Negative:all_samples:no_correction	All	TRIB2	5.44222	0.418308	-1.00218	3.40764	0.000689902	0.0188146
Voom	Positive_vs_Negative	all_samples	no_correction	Voom:Positive_vs_Negative:all_samples:no_correction	All	ACSL4	5.35992	-0.46926	-1.00358	-3.39421	0.000724095	0.019482
Voom	Positive_vs_Negative	all_samples	no_correction	Voom:Positive_vs_Negative:all_samples:no_correction	All	CARD6	4.06246	0.34531	-1.0083	3.36841	0.000794258	0.0207557
Voom	Positive_vs_Negative	all_samples	no_correction	Voom:Positive_vs_Negative:all_samples:no_correction	All	POLM	3.45497	-0.45691	-1.01118	-3.34577	0.000860989	0.0219802
Voom	Positive_vs_Negative	all_samples	no_correction	Voom:Positive_vs_Negative:all_samples:no_correction	All	CACUL1	6.30943	-0.270595	-1.01563	-3.41953	0.000660895	0.0181637
Voom	Positive_vs_Negative	all_samples	no_correction	Voom:Positive_vs_Negative:all_samples:no_correction	All	MIR5188	-1.11271	-0.785749	-1.01876	-3.28616	0.00106244	0.0256205
Voom	Positive_vs_Negative	all_samples	no_correction	Voom:Positive_vs_Negative:all_samples:no_correction	All	TRIM56	7.28792	0.258298	-1.02511	3.4549	0.000581158	0.0164472
Voom	Positive_vs_Negative	all_samples	no_correction	Voom:Positive_vs_Negative:all_samples:no_correction	All	TACC2	7.45143	0.292957	-1.02689	3.46064	0.000569085	0.0161825
Voom	Positive_vs_Negative	all_samples	no_correction	Voom:Positive_vs_Negative:all_samples:no_correction	All	SLC39A8	3.74927	-0.524812	-1.02874	-3.3473	0.00085634	0.0219025
Voom	Positive_vs_Negative	all_samples	no_correction	Voom:Positive_vs_Negative:all_samples:no_correction	All	ZNF271P	4.05403	-0.379973	-1.02964	-3.35478	0.00083384	0.0215153
Voom	Positive_vs_Negative	all_samples	no_correction	Voom:Positive_vs_Negative:all_samples:no_correction	All	TMEM92-AS1	-1.56064	-0.806991	-1.03255	-3.28048	0.00108373	0.0260114
Voom	Positive_vs_Negative	all_samples	no_correction	Voom:Positive_vs_Negative:all_samples:no_correction	All	DSC3	2.48158	-0.626365	-1.03375	-3.31935	0.000945461	0.0235778
Voom	Positive_vs_Negative	all_samples	no_correction	Voom:Positive_vs_Negative:all_samples:no_correction	All	CASP10	5.14896	0.343198	-1.03466	3.38858	0.00073891	0.0197895
Voom	Positive_vs_Negative	all_samples	no_correction	Voom:Positive_vs_Negative:all_samples:no_correction	All	AL109809.2	-3.02198	-0.744481	-1.03601	-3.2798	0.00108633	0.026028
Voom	Positive_vs_Negative	all_samples	no_correction	Voom:Positive_vs_Negative:all_samples:no_correction	All	ARHGAP26-IT1	-0.0960904	-0.837203	-1.03803	-3.28505	0.00106657	0.0256597
Voom	Positive_vs_Negative	all_samples	no_correction	Voom:Positive_vs_Negative:all_samples:no_correction	All	ACAA1	5.21542	-0.412238	-1.0383	-3.37916	0.000764296	0.0202722
Voom	Positive_vs_Negative	all_samples	no_correction	Voom:Positive_vs_Negative:all_samples:no_correction	All	ARID4A	5.4682	-0.321372	-1.04048	-3.38739	0.000742059	0.0198479
Voom	Positive_vs_Negative	all_samples	no_correction	Voom:Positive_vs_Negative:all_samples:no_correction	All	CDH2	-1.42915	-0.80585	-1.04145	-3.2779	0.00109357	0.0261116
Voom	Positive_vs_Negative	all_samples	no_correction	Voom:Positive_vs_Negative:all_samples:no_correction	All	LANCL3	0.676662	-0.591977	-1.04313	-3.29135	0.00104329	0.025278
Voom	Positive_vs_Negative	all_samples	no_correction	Voom:Positive_vs_Negative:all_samples:no_correction	All	LINC02448	-1.20881	-0.863783	-1.04318	-3.27788	0.00109365	0.0261116
Voom	Positive_vs_Negative	all_samples	no_correction	Voom:Positive_vs_Negative:all_samples:no_correction	All	OIT3	-0.0428161	0.66819	-1.04338	3.28898	0.00105199	0.0254437
Voom	Positive_vs_Negative	all_samples	no_correction	Voom:Positive_vs_Negative:all_samples:no_correction	All	RTP2	-0.92982	-0.79744	-1.04543	-3.2782	0.00109242	0.0261116
Voom	Positive_vs_Negative	all_samples	no_correction	Voom:Positive_vs_Negative:all_samples:no_correction	All	TPM4	8.24829	-0.376484	-1.04561	-3.4707	0.000548506	0.0158074
Voom	Positive_vs_Negative	all_samples	no_correction	Voom:Positive_vs_Negative:all_samples:no_correction	All	CEP170	5.40592	-0.366098	-1.04684	-3.38337	0.000752838	0.0200837
Voom	Positive_vs_Negative	all_samples	no_correction	Voom:Positive_vs_Negative:all_samples:no_correction	All	NAV2	6.15079	0.418063	-1.04854	3.41489	0.000672066	0.018446
Voom	Positive_vs_Negative	all_samples	no_correction	Voom:Positive_vs_Negative:all_samples:no_correction	All	ABHD11	4.8899	0.352762	-1.04984	3.37675	0.00077092	0.0203144
Voom	Positive_vs_Negative	all_samples	no_correction	Voom:Positive_vs_Negative:all_samples:no_correction	All	ZNF407	5.17448	-0.303936	-1.0507	-3.3763	0.000772175	0.0203344
Voom	Positive_vs_Negative	all_samples	no_correction	Voom:Positive_vs_Negative:all_samples:no_correction	All	AC092652.2	-0.445794	-0.932293	-1.05087	-3.27844	0.00109151	0.0261116
Voom	Positive_vs_Negative	all_samples	no_correction	Voom:Positive_vs_Negative:all_samples:no_correction	All	MED4	3.95084	-0.400521	-1.05444	-3.34403	0.000866344	0.0220756
Voom	Positive_vs_Negative	all_samples	no_correction	Voom:Positive_vs_Negative:all_samples:no_correction	All	LPP	7.25358	-0.218871	-1.05584	-3.43819	0.000617621	0.0172407
Voom	Positive_vs_Negative	all_samples	no_correction	Voom:Positive_vs_Negative:all_samples:no_correction	All	RAB39A	-1.62364	0.762893	-1.05792	3.27402	0.00110846	0.026373
Voom	Positive_vs_Negative	all_samples	no_correction	Voom:Positive_vs_Negative:all_samples:no_correction	All	GABPA	4.22535	-0.382038	-1.0585	-3.34961	0.000849322	0.0217638
Voom	Positive_vs_Negative	all_samples	no_correction	Voom:Positive_vs_Negative:all_samples:no_correction	All	AP003486.1	2.39249	-0.513732	-1.06351	-3.30955	0.000978673	0.0241108
Voom	Positive_vs_Negative	all_samples	no_correction	Voom:Positive_vs_Negative:all_samples:no_correction	All	AC009630.4	-2.28492	-0.844702	-1.06727	-3.26875	0.00112904	0.0267072
Voom	Positive_vs_Negative	all_samples	no_correction	Voom:Positive_vs_Negative:all_samples:no_correction	All	MB	2.48126	-0.584166	-1.06812	-3.30958	0.000978566	0.0241108
Voom	Positive_vs_Negative	all_samples	no_correction	Voom:Positive_vs_Negative:all_samples:no_correction	All	ANKRD33	-2.75838	-0.815381	-1.06822	-3.26894	0.00112829	0.0267072
Voom	Positive_vs_Negative	all_samples	no_correction	Voom:Positive_vs_Negative:all_samples:no_correction	All	OGFRL1	6.26732	-0.302722	-1.06826	-3.40282	0.000701987	0.01905
Voom	Positive_vs_Negative	all_samples	no_correction	Voom:Positive_vs_Negative:all_samples:no_correction	All	AIG1	3.65018	-0.448624	-1.06858	-3.33294	0.000901099	0.0227067
Voom	Positive_vs_Negative	all_samples	no_correction	Voom:Positive_vs_Negative:all_samples:no_correction	All	TCP11L1	1.92733	-0.503533	-1.06933	-3.29992	0.0010124	0.0247199
Voom	Positive_vs_Negative	all_samples	no_correction	Voom:Positive_vs_Negative:all_samples:no_correction	All	APOOP4	-1.88161	-0.711311	-1.07031	-3.26776	0.0011329	0.026761
Voom	Positive_vs_Negative	all_samples	no_correction	Voom:Positive_vs_Negative:all_samples:no_correction	All	RNASET2	4.58564	-0.531521	-1.07262	-3.3518	0.00084275	0.0216496
Voom	Positive_vs_Negative	all_samples	no_correction	Voom:Positive_vs_Negative:all_samples:no_correction	All	AC015982.2	-0.380458	-0.639639	-1.07721	-3.27112	0.00111973	0.0265948
Voom	Positive_vs_Negative	all_samples	no_correction	Voom:Positive_vs_Negative:all_samples:no_correction	All	RNF167	5.16622	-0.305727	-1.0774	-3.3676	0.000796584	0.0208032
Voom	Positive_vs_Negative	all_samples	no_correction	Voom:Positive_vs_Negative:all_samples:no_correction	All	GAS1RR	-0.687532	-0.721301	-1.0828	-3.26751	0.00113392	0.026761
Voom	Positive_vs_Negative	all_samples	no_correction	Voom:Positive_vs_Negative:all_samples:no_correction	All	RNU2-62P	-2.60769	0.693013	-1.08432	3.26309	0.00115149	0.0270818
Voom	Positive_vs_Negative	all_samples	no_correction	Voom:Positive_vs_Negative:all_samples:no_correction	All	STAT5B	5.83513	-0.510069	-1.09258	-3.37859	0.000765847	0.0202722
Voom	Positive_vs_Negative	all_samples	no_correction	Voom:Positive_vs_Negative:all_samples:no_correction	All	AC122718.2	3.06919	-0.584865	-1.09321	-3.31183	0.000970848	0.0239916
Voom	Positive_vs_Negative	all_samples	no_correction	Voom:Positive_vs_Negative:all_samples:no_correction	All	DPM1	4.26204	-0.374879	-1.09615	-3.33875	0.000882726	0.0223954
Voom	Positive_vs_Negative	all_samples	no_correction	Voom:Positive_vs_Negative:all_samples:no_correction	All	COMMD6	3.15279	-0.482369	-1.09875	-3.31302	0.000966781	0.0239489
Voom	Positive_vs_Negative	all_samples	no_correction	Voom:Positive_vs_Negative:all_samples:no_correction	All	VIM-AS1	3.35463	-0.500907	-1.09974	-3.31689	0.000953693	0.0237157
Voom	Positive_vs_Negative	all_samples	no_correction	Voom:Positive_vs_Negative:all_samples:no_correction	All	GYG1	4.89941	-0.406704	-1.0998	-3.35259	0.000840375	0.0216404
Voom	Positive_vs_Negative	all_samples	no_correction	Voom:Positive_vs_Negative:all_samples:no_correction	All	PCDHB9	-1.86084	-0.661208	-1.10101	-3.25779	0.00117292	0.0273813
Voom	Positive_vs_Negative	all_samples	no_correction	Voom:Positive_vs_Negative:all_samples:no_correction	All	MED25	6.31463	0.266326	-1.10163	3.40017	0.000708743	0.0191761
Voom	Positive_vs_Negative	all_samples	no_correction	Voom:Positive_vs_Negative:all_samples:no_correction	All	AL390719.1	0.333245	0.748665	-1.10261	3.2743	0.0011074	0.026373
Voom	Positive_vs_Negative	all_samples	no_correction	Voom:Positive_vs_Negative:all_samples:no_correction	All	FHL3	1.82002	-0.672049	-1.10312	-3.28598	0.00106311	0.0256218
Voom	Positive_vs_Negative	all_samples	no_correction	Voom:Positive_vs_Negative:all_samples:no_correction	All	PPP1R3E	2.82661	-0.511306	-1.10748	-3.30336	0.00100022	0.0244954
Voom	Positive_vs_Negative	all_samples	no_correction	Voom:Positive_vs_Negative:all_samples:no_correction	All	ST20-AS1	1.95727	-0.638641	-1.10908	-3.28618	0.00106236	0.0256205
Voom	Positive_vs_Negative	all_samples	no_correction	Voom:Positive_vs_Negative:all_samples:no_correction	All	LINC00920	-0.619863	-0.65181	-1.11237	-3.25827	0.00117095	0.0273664
Voom	Positive_vs_Negative	all_samples	no_correction	Voom:Positive_vs_Negative:all_samples:no_correction	All	DNMT1	5.42827	0.315656	-1.11357	3.37193	0.000784346	0.0205492
Voom	Positive_vs_Negative	all_samples	no_correction	Voom:Positive_vs_Negative:all_samples:no_correction	All	PPP6C	5.20453	-0.25341	-1.11414	-3.35839	0.000823189	0.0213076
Voom	Positive_vs_Negative	all_samples	no_correction	Voom:Positive_vs_Negative:all_samples:no_correction	All	ANP32A	5.92353	-0.344283	-1.11435	-3.37735	0.000769277	0.0202973
Voom	Positive_vs_Negative	all_samples	no_correction	Voom:Positive_vs_Negative:all_samples:no_correction	All	TLE3	6.79057	-0.549597	-1.11938	-3.39899	0.000711751	0.0192257
Voom	Positive_vs_Negative	all_samples	no_correction	Voom:Positive_vs_Negative:all_samples:no_correction	All	RB1CC1	7.07163	-0.242624	-1.12238	-3.41156	0.000680211	0.0186196
Voom	Positive_vs_Negative	all_samples	no_correction	Voom:Positive_vs_Negative:all_samples:no_correction	All	TOMM7	4.42286	-0.364654	-1.12282	-3.33517	0.000894001	0.0225834
Voom	Positive_vs_Negative	all_samples	no_correction	Voom:Positive_vs_Negative:all_samples:no_correction	All	SDC1	6.50465	-0.385491	-1.12538	-3.38977	0.000735761	0.019744
Voom	Positive_vs_Negative	all_samples	no_correction	Voom:Positive_vs_Negative:all_samples:no_correction	All	AC018644.1	-0.997773	0.737923	-1.1271	3.25471	0.00118551	0.0276121
Voom	Positive_vs_Negative	all_samples	no_correction	Voom:Positive_vs_Negative:all_samples:no_correction	All	MT-ATP6	12.4998	-0.345269	-1.12776	-3.63111	0.00030121	0.0101868
Voom	Positive_vs_Negative	all_samples	no_correction	Voom:Positive_vs_Negative:all_samples:no_correction	All	RARA-AS1	1.71615	-0.757741	-1.12831	-3.27566	0.00110215	0.0262992
Voom	Positive_vs_Negative	all_samples	no_correction	Voom:Positive_vs_Negative:all_samples:no_correction	All	PHF11	4.86471	0.425234	-1.13174	3.35214	0.000841708	0.0216404
Voom	Positive_vs_Negative	all_samples	no_correction	Voom:Positive_vs_Negative:all_samples:no_correction	All	ABI3	1.79028	0.66797	-1.13206	3.28526	0.00106578	0.0256597
Voom	Positive_vs_Negative	all_samples	no_correction	Voom:Positive_vs_Negative:all_samples:no_correction	All	RABGAP1L-IT1	0.863435	0.617817	-1.13444	3.27026	0.00112311	0.0266594
Voom	Positive_vs_Negative	all_samples	no_correction	Voom:Positive_vs_Negative:all_samples:no_correction	All	SPTSSA	4.03065	-0.442742	-1.13775	-3.32003	0.00094317	0.023535
Voom	Positive_vs_Negative	all_samples	no_correction	Voom:Positive_vs_Negative:all_samples:no_correction	All	ATP1A1	8.67397	-0.287896	-1.13937	-3.46251	0.000565215	0.0161075
Voom	Positive_vs_Negative	all_samples	no_correction	Voom:Positive_vs_Negative:all_samples:no_correction	All	PPIAP22	2.58349	-0.370619	-1.14111	-3.28921	0.00105113	0.0254437
Voom	Positive_vs_Negative	all_samples	no_correction	Voom:Positive_vs_Negative:all_samples:no_correction	All	EIF2AK3-DT	1.6502	-0.556011	-1.14194	-3.27206	0.00111606	0.026523
Voom	Positive_vs_Negative	all_samples	no_correction	Voom:Positive_vs_Negative:all_samples:no_correction	All	LINC00239	-0.83811	-0.784989	-1.14864	-3.24503	0.00122599	0.0283263
Voom	Positive_vs_Negative	all_samples	no_correction	Voom:Positive_vs_Negative:all_samples:no_correction	All	LAPTM4A	6.29179	-0.290359	-1.14876	-3.3788	0.000765293	0.0202722
Voom	Positive_vs_Negative	all_samples	no_correction	Voom:Positive_vs_Negative:all_samples:no_correction	All	LINC00511	6.05289	0.395468	-1.14997	3.37902	0.000764674	0.0202722
Voom	Positive_vs_Negative	all_samples	no_correction	Voom:Positive_vs_Negative:all_samples:no_correction	All	TMEM201	2.31272	0.508669	-1.15495	3.28658	0.00106087	0.025613
Voom	Positive_vs_Negative	all_samples	no_correction	Voom:Positive_vs_Negative:all_samples:no_correction	All	AC008875.2	0.32509	-0.679392	-1.15808	-3.25042	0.00120331	0.027929
Voom	Positive_vs_Negative	all_samples	no_correction	Voom:Positive_vs_Negative:all_samples:no_correction	All	RTN2	0.893014	-0.689308	-1.15894	-3.25538	0.00118276	0.0275639
Voom	Positive_vs_Negative	all_samples	no_correction	Voom:Positive_vs_Negative:all_samples:no_correction	All	AP000866.2	-3.10728	-0.758092	-1.15903	-3.23994	0.00124777	0.0286706
Voom	Positive_vs_Negative	all_samples	no_correction	Voom:Positive_vs_Negative:all_samples:no_correction	All	LINC01890	-2.33732	-0.807846	-1.15937	-3.23868	0.00125321	0.0287794
Voom	Positive_vs_Negative	all_samples	no_correction	Voom:Positive_vs_Negative:all_samples:no_correction	All	SCARB2	6.24603	0.330022	-1.16103	3.38282	0.000754337	0.0200975
Voom	Positive_vs_Negative	all_samples	no_correction	Voom:Positive_vs_Negative:all_samples:no_correction	All	GUSB	4.61329	-0.32856	-1.16211	-3.3275	0.000918621	0.0230723
Voom	Positive_vs_Negative	all_samples	no_correction	Voom:Positive_vs_Negative:all_samples:no_correction	All	RABGEF1	3.18094	-0.583683	-1.16229	-3.29181	0.0010416	0.025252
Voom	Positive_vs_Negative	all_samples	no_correction	Voom:Positive_vs_Negative:all_samples:no_correction	All	LINC00656	-2.3647	-0.7752	-1.16252	-3.23762	0.00125782	0.0288693
Voom	Positive_vs_Negative	all_samples	no_correction	Voom:Positive_vs_Negative:all_samples:no_correction	All	AL592429.1	-0.793088	-0.786938	-1.16318	-3.24051	0.00124533	0.0286467
Voom	Positive_vs_Negative	all_samples	no_correction	Voom:Positive_vs_Negative:all_samples:no_correction	All	ALKBH2	0.588405	-0.585589	-1.16396	-3.25144	0.00119904	0.0278639
Voom	Positive_vs_Negative	all_samples	no_correction	Voom:Positive_vs_Negative:all_samples:no_correction	All	LINC02265	0.585224	-0.644809	-1.1668	-3.25028	0.00120389	0.027929
Voom	Positive_vs_Negative	all_samples	no_correction	Voom:Positive_vs_Negative:all_samples:no_correction	All	SIM2	-1.54661	-1.05499	-1.171	-3.23537	0.00126763	0.0290454
Voom	Positive_vs_Negative	all_samples	no_correction	Voom:Positive_vs_Negative:all_samples:no_correction	All	ATP1B3	5.4447	-0.330156	-1.17373	-3.34673	0.000858075	0.0219195
Voom	Positive_vs_Negative	all_samples	no_correction	Voom:Positive_vs_Negative:all_samples:no_correction	All	FAH	1.61646	-0.574501	-1.17413	-3.26094	0.00116015	0.0272074
Voom	Positive_vs_Negative	all_samples	no_correction	Voom:Positive_vs_Negative:all_samples:no_correction	All	AC073111.4	0.926318	0.576793	-1.17764	3.25684	0.00117678	0.0274557
Voom	Positive_vs_Negative	all_samples	no_correction	Voom:Positive_vs_Negative:all_samples:no_correction	All	PPIP5K2	5.49015	-0.284733	-1.1784	-3.34677	0.000857949	0.0219195
Voom	Positive_vs_Negative	all_samples	no_correction	Voom:Positive_vs_Negative:all_samples:no_correction	All	AL133330.1	0.58591	-0.889159	-1.17854	-3.2449	0.00122655	0.0283263
Voom	Positive_vs_Negative	all_samples	no_correction	Voom:Positive_vs_Negative:all_samples:no_correction	All	RNU6-920P	-2.29501	-0.757875	-1.17961	-3.23195	0.00128269	0.029297
Voom	Positive_vs_Negative	all_samples	no_correction	Voom:Positive_vs_Negative:all_samples:no_correction	All	SERPINB4	4.06518	-0.651686	-1.18262	-3.30461	0.000995837	0.0244174
Voom	Positive_vs_Negative	all_samples	no_correction	Voom:Positive_vs_Negative:all_samples:no_correction	All	B3GALT5-AS1	1.82324	-0.701738	-1.18676	-3.2594	0.00116636	0.0273217
Voom	Positive_vs_Negative	all_samples	no_correction	Voom:Positive_vs_Negative:all_samples:no_correction	All	AC108134.4	-0.563881	-0.674592	-1.1926	-3.2324	0.0012807	0.0292794
Voom	Positive_vs_Negative	all_samples	no_correction	Voom:Positive_vs_Negative:all_samples:no_correction	All	ZNF431	4.97001	-0.386347	-1.1943	-3.32473	0.00092765	0.0232185
Voom	Positive_vs_Negative	all_samples	no_correction	Voom:Positive_vs_Negative:all_samples:no_correction	All	COPB1	6.03246	-0.284993	-1.19793	-3.35647	0.000828838	0.0214267
Voom	Positive_vs_Negative	all_samples	no_correction	Voom:Positive_vs_Negative:all_samples:no_correction	All	RNU2-6P	0.0371453	-1.02649	-1.19829	-3.23344	0.00127613	0.0291925
Voom	Positive_vs_Negative	all_samples	no_correction	Voom:Positive_vs_Negative:all_samples:no_correction	All	AC016737.1	-1.50387	-0.64226	-1.19866	-3.22646	0.0013072	0.0297688
Voom	Positive_vs_Negative	all_samples	no_correction	Voom:Positive_vs_Negative:all_samples:no_correction	All	RFXAP	1.12094	-0.585614	-1.20047	-3.24591	0.00122226	0.028259
Voom	Positive_vs_Negative	all_samples	no_correction	Voom:Positive_vs_Negative:all_samples:no_correction	All	TMPO	4.7698	-0.36655	-1.20325	-3.31842	0.000948557	0.0236118
Voom	Positive_vs_Negative	all_samples	no_correction	Voom:Positive_vs_Negative:all_samples:no_correction	All	AL162151.2	-2.88028	-0.518433	-1.20782	-3.2231	0.00132245	0.0299992
Voom	Positive_vs_Negative	all_samples	no_correction	Voom:Positive_vs_Negative:all_samples:no_correction	All	NQO2	4.68158	-0.419145	-1.21353	-3.31148	0.000972044	0.0240066
Voom	Positive_vs_Negative	all_samples	no_correction	Voom:Positive_vs_Negative:all_samples:no_correction	All	AC087239.1	1.82827	-0.689684	-1.21489	-3.24992	0.0012054	0.0279483
Voom	Positive_vs_Negative	all_samples	no_correction	Voom:Positive_vs_Negative:all_samples:no_correction	All	CCDC88C	7.14228	0.306298	-1.21547	3.3943	0.000723875	0.019482
Voom	Positive_vs_Negative	all_samples	no_correction	Voom:Positive_vs_Negative:all_samples:no_correction	All	AC009185.1	-1.99407	-0.723247	-1.21576	-3.22005	0.00133641	0.0302595
Voom	Positive_vs_Negative	all_samples	no_correction	Voom:Positive_vs_Negative:all_samples:no_correction	All	TBXAS1	3.80134	-0.75332	-1.21835	-3.28506	0.00106654	0.0256597
Voom	Positive_vs_Negative	all_samples	no_correction	Voom:Positive_vs_Negative:all_samples:no_correction	All	ALDOA	3.50897	-0.409238	-1.21921	-3.28174	0.00107898	0.0259126
Voom	Positive_vs_Negative	all_samples	no_correction	Voom:Positive_vs_Negative:all_samples:no_correction	All	PTAFR	5.62909	-0.507013	-1.22035	-3.33408	0.000897455	0.0226288
Voom	Positive_vs_Negative	all_samples	no_correction	Voom:Positive_vs_Negative:all_samples:no_correction	All	PLAA	4.26116	-0.361693	-1.22136	-3.29937	0.00101435	0.0247527
Voom	Positive_vs_Negative	all_samples	no_correction	Voom:Positive_vs_Negative:all_samples:no_correction	All	AK4	0.819809	-0.666902	-1.22458	-3.23382	0.00127444	0.0291851
Voom	Positive_vs_Negative	all_samples	no_correction	Voom:Positive_vs_Negative:all_samples:no_correction	All	EIF3E	5.56076	-0.30331	-1.22528	-3.33428	0.000896814	0.0226271
Voom	Positive_vs_Negative	all_samples	no_correction	Voom:Positive_vs_Negative:all_samples:no_correction	All	MYO18A	6.11029	0.260911	-1.22882	3.35565	0.000831253	0.0214621
Voom	Positive_vs_Negative	all_samples	no_correction	Voom:Positive_vs_Negative:all_samples:no_correction	All	ANTXR2	5.39101	-0.528405	-1.23016	-3.32427	0.000929156	0.023242
Voom	Positive_vs_Negative	all_samples	no_correction	Voom:Positive_vs_Negative:all_samples:no_correction	All	KPTN	2.13833	0.614506	-1.23432	3.25877	0.00116892	0.0273503
Voom	Positive_vs_Negative	all_samples	no_correction	Voom:Positive_vs_Negative:all_samples:no_correction	All	EEF1B2P3	-1.99426	-0.443601	-1.23769	-3.21277	0.00137028	0.0309129
Voom	Positive_vs_Negative	all_samples	no_correction	Voom:Positive_vs_Negative:all_samples:no_correction	All	HAS1	-1.29038	-0.896183	-1.24492	-3.21161	0.00137574	0.0309677
Voom	Positive_vs_Negative	all_samples	no_correction	Voom:Positive_vs_Negative:all_samples:no_correction	All	CHD1	7.40715	-0.363741	-1.24926	-3.38238	0.00075552	0.0201028
Voom	Positive_vs_Negative	all_samples	no_correction	Voom:Positive_vs_Negative:all_samples:no_correction	All	GCA	5.82055	-0.626604	-1.2497	-3.3289	0.000914066	0.0229769
Voom	Positive_vs_Negative	all_samples	no_correction	Voom:Positive_vs_Negative:all_samples:no_correction	All	MED14	5.50327	-0.296724	-1.25092	-3.32377	0.000930791	0.0232686
Voom	Positive_vs_Negative	all_samples	no_correction	Voom:Positive_vs_Negative:all_samples:no_correction	All	AC122688.3	-0.402804	0.626858	-1.25981	3.21537	0.00135808	0.0306884
Voom	Positive_vs_Negative	all_samples	no_correction	Voom:Positive_vs_Negative:all_samples:no_correction	All	CLDN17	-2.61609	-0.832954	-1.26946	-3.20266	0.00141863	0.0316403
Voom	Positive_vs_Negative	all_samples	no_correction	Voom:Positive_vs_Negative:all_samples:no_correction	All	C12orf29	2.95134	-0.472734	-1.27116	-3.25376	0.00118942	0.0276717
Voom	Positive_vs_Negative	all_samples	no_correction	Voom:Positive_vs_Negative:all_samples:no_correction	All	PCDHGB4	-1.42115	-0.661089	-1.27149	-3.20263	0.00141876	0.0316403
Voom	Positive_vs_Negative	all_samples	no_correction	Voom:Positive_vs_Negative:all_samples:no_correction	All	NAMPT	10.0681	-0.640948	-1.27244	-3.46829	0.000553372	0.0159028
Voom	Positive_vs_Negative	all_samples	no_correction	Voom:Positive_vs_Negative:all_samples:no_correction	All	AC129926.1	-2.46379	-0.686913	-1.27804	-3.19947	0.0014342	0.0318976
Voom	Positive_vs_Negative	all_samples	no_correction	Voom:Positive_vs_Negative:all_samples:no_correction	All	AC138393.1	2.21189	-0.525573	-1.27903	-3.23716	0.00125982	0.0288923
Voom	Positive_vs_Negative	all_samples	no_correction	Voom:Positive_vs_Negative:all_samples:no_correction	All	AC009133.1	3.40937	0.518359	-1.28351	3.26882	0.00112876	0.0267072
Voom	Positive_vs_Negative	all_samples	no_correction	Voom:Positive_vs_Negative:all_samples:no_correction	All	AC008870.1	5.9402	0.448345	-1.284	3.33739	0.000886988	0.0224618
Voom	Positive_vs_Negative	all_samples	no_correction	Voom:Positive_vs_Negative:all_samples:no_correction	All	GNAS	8.24789	-0.152582	-1.28401	-3.40498	0.000696562	0.0189279
Voom	Positive_vs_Negative	all_samples	no_correction	Voom:Positive_vs_Negative:all_samples:no_correction	All	NPM1P52	-2.70208	-0.725305	-1.28538	-3.19738	0.00144448	0.0320576
Voom	Positive_vs_Negative	all_samples	no_correction	Voom:Positive_vs_Negative:all_samples:no_correction	All	CTBS	4.68141	-0.432061	-1.28889	-3.28843	0.00105401	0.0254774
Voom	Positive_vs_Negative	all_samples	no_correction	Voom:Positive_vs_Negative:all_samples:no_correction	All	LINC02320	-1.60193	-0.763505	-1.29335	-3.19487	0.00145693	0.0321932
Voom	Positive_vs_Negative	all_samples	no_correction	Voom:Positive_vs_Negative:all_samples:no_correction	All	SEH1L	3.46747	-0.441074	-1.29387	-3.25786	0.00117262	0.0273813
Voom	Positive_vs_Negative	all_samples	no_correction	Voom:Positive_vs_Negative:all_samples:no_correction	All	SOD2	9.59737	-0.552043	-1.29518	-3.44412	0.000604452	0.0169425
Voom	Positive_vs_Negative	all_samples	no_correction	Voom:Positive_vs_Negative:all_samples:no_correction	All	PRKACA	5.33703	-0.322826	-1.2955	-3.30521	0.000993747	0.0243954
Voom	Positive_vs_Negative	all_samples	no_correction	Voom:Positive_vs_Negative:all_samples:no_correction	All	PLEKHM3	4.57774	-0.3525	-1.29552	-3.2843	0.00106935	0.0257114
Voom	Positive_vs_Negative	all_samples	no_correction	Voom:Positive_vs_Negative:all_samples:no_correction	All	SARAF	7.18379	-0.254078	-1.2969	-3.36202	0.00081259	0.0211537
Voom	Positive_vs_Negative	all_samples	no_correction	Voom:Positive_vs_Negative:all_samples:no_correction	All	AL591845.1	0.305475	-0.684368	-1.29776	-3.20427	0.00141079	0.031514
Voom	Positive_vs_Negative	all_samples	no_correction	Voom:Positive_vs_Negative:all_samples:no_correction	All	RPL23AP87	-1.91728	-0.699058	-1.29879	-3.1926	0.00146828	0.0324091
Voom	Positive_vs_Negative	all_samples	no_correction	Voom:Positive_vs_Negative:all_samples:no_correction	All	PGM2	4.29654	-0.426227	-1.29982	-3.27503	0.00110455	0.0263412
Voom	Positive_vs_Negative	all_samples	no_correction	Voom:Positive_vs_Negative:all_samples:no_correction	All	AC012363.2	-0.535842	0.838254	-1.30373	3.20077	0.00142781	0.0317901
Voom	Positive_vs_Negative	all_samples	no_correction	Voom:Positive_vs_Negative:all_samples:no_correction	All	HSD17B4	5.54858	-0.286546	-1.30453	-3.3094	0.000979208	0.0241108
Voom	Positive_vs_Negative	all_samples	no_correction	Voom:Positive_vs_Negative:all_samples:no_correction	All	HBB	-0.230676	-1.29897	-1.30612	-3.19545	0.00145404	0.032158
Voom	Positive_vs_Negative	all_samples	no_correction	Voom:Positive_vs_Negative:all_samples:no_correction	All	LAPTM4BP1	-3.10437	-0.746208	-1.30626	-3.19133	0.00147467	0.0325151
Voom	Positive_vs_Negative	all_samples	no_correction	Voom:Positive_vs_Negative:all_samples:no_correction	All	RPL31	6.4019	-0.291476	-1.30723	-3.33428	0.000896835	0.0226271
Voom	Positive_vs_Negative	all_samples	no_correction	Voom:Positive_vs_Negative:all_samples:no_correction	All	MGST2	3.83383	-0.413359	-1.3077	-3.26184	0.00115652	0.0271534
Voom	Positive_vs_Negative	all_samples	no_correction	Voom:Positive_vs_Negative:all_samples:no_correction	All	RPL23A	6.68155	-0.31026	-1.30803	-3.34221	0.000871941	0.0221906
Voom	Positive_vs_Negative	all_samples	no_correction	Voom:Positive_vs_Negative:all_samples:no_correction	All	ATAD3B	3.8441	0.437679	-1.31214	3.26941	0.00112642	0.0267071
Voom	Positive_vs_Negative	all_samples	no_correction	Voom:Positive_vs_Negative:all_samples:no_correction	All	ZNF267	5.9432	-0.547021	-1.31266	-3.31383	0.00096404	0.0238955
Voom	Positive_vs_Negative	all_samples	no_correction	Voom:Positive_vs_Negative:all_samples:no_correction	All	LINC00330	-2.23457	-0.642022	-1.3167	-3.18647	0.00149932	0.0329521
Voom	Positive_vs_Negative	all_samples	no_correction	Voom:Positive_vs_Negative:all_samples:no_correction	All	SOWAHC	4.2838	-0.516493	-1.31929	-3.26632	0.00113863	0.0268067
Voom	Positive_vs_Negative	all_samples	no_correction	Voom:Positive_vs_Negative:all_samples:no_correction	All	MTCYBP3	0.328136	-0.659394	-1.32056	-3.19713	0.0014457	0.0320576
Voom	Positive_vs_Negative	all_samples	no_correction	Voom:Positive_vs_Negative:all_samples:no_correction	All	CBR1	4.86738	0.431117	-1.32128	3.29308	0.00103697	0.0251548
Voom	Positive_vs_Negative	all_samples	no_correction	Voom:Positive_vs_Negative:all_samples:no_correction	All	LINC01270	2.4627	-0.820796	-1.32418	-3.22377	0.00131938	0.029958
Voom	Positive_vs_Negative	all_samples	no_correction	Voom:Positive_vs_Negative:all_samples:no_correction	All	AL138787.2	-2.44424	0.679267	-1.32684	3.18331	0.00151557	0.0332235
Voom	Positive_vs_Negative	all_samples	no_correction	Voom:Positive_vs_Negative:all_samples:no_correction	All	CNOT7	5.31834	-0.270622	-1.32686	-3.29584	0.00102699	0.0249571
Voom	Positive_vs_Negative	all_samples	no_correction	Voom:Positive_vs_Negative:all_samples:no_correction	All	XPNPEP1	5.11531	0.333961	-1.32719	3.29775	0.00102014	0.0248495
Voom	Positive_vs_Negative	all_samples	no_correction	Voom:Positive_vs_Negative:all_samples:no_correction	All	AC090617.5	0.941071	-0.665349	-1.32792	-3.20136	0.00142493	0.0317459
Voom	Positive_vs_Negative	all_samples	no_correction	Voom:Positive_vs_Negative:all_samples:no_correction	All	GMCL1	4.27238	-0.348834	-1.32821	-3.26661	0.00113748	0.0267985
Voom	Positive_vs_Negative	all_samples	no_correction	Voom:Positive_vs_Negative:all_samples:no_correction	All	TIMP2	5.57269	-0.520388	-1.33139	-3.2971	0.00102246	0.0248913
Voom	Positive_vs_Negative	all_samples	no_correction	Voom:Positive_vs_Negative:all_samples:no_correction	All	SDHAF3	1.7699	-0.542633	-1.33209	-3.21223	0.00137281	0.0309194
Voom	Positive_vs_Negative	all_samples	no_correction	Voom:Positive_vs_Negative:all_samples:no_correction	All	SSR4	4.45009	-0.354455	-1.33249	-3.26945	0.00112627	0.0267071
Voom	Positive_vs_Negative	all_samples	no_correction	Voom:Positive_vs_Negative:all_samples:no_correction	All	TOR1B	4.58119	0.447418	-1.33967	3.28007	0.0010853	0.0260186
Voom	Positive_vs_Negative	all_samples	no_correction	Voom:Positive_vs_Negative:all_samples:no_correction	All	MIR26B	-2.34809	-0.713316	-1.34136	-3.17833	0.00154146	0.0336791
Voom	Positive_vs_Negative	all_samples	no_correction	Voom:Positive_vs_Negative:all_samples:no_correction	All	AC010642.2	0.238961	-0.60089	-1.34182	-3.1895	0.0014839	0.0326657
Voom	Positive_vs_Negative	all_samples	no_correction	Voom:Positive_vs_Negative:all_samples:no_correction	All	COPA	7.2274	-0.231315	-1.34506	-3.34979	0.000848792	0.0217638
Voom	Positive_vs_Negative	all_samples	no_correction	Voom:Positive_vs_Negative:all_samples:no_correction	All	SNX31	0.112887	-0.713944	-1.35073	-3.18503	0.0015067	0.0330965
Voom	Positive_vs_Negative	all_samples	no_correction	Voom:Positive_vs_Negative:all_samples:no_correction	All	RAG1	1.02619	0.597515	-1.35394	3.20134	0.00142505	0.0317459
Voom	Positive_vs_Negative	all_samples	no_correction	Voom:Positive_vs_Negative:all_samples:no_correction	All	RRM1	3.94336	-0.377909	-1.35474	-3.25036	0.00120356	0.027929
Voom	Positive_vs_Negative	all_samples	no_correction	Voom:Positive_vs_Negative:all_samples:no_correction	All	PCDHB6	-2.5383	-0.62738	-1.35604	-3.17349	0.00156708	0.034166
Voom	Positive_vs_Negative	all_samples	no_correction	Voom:Positive_vs_Negative:all_samples:no_correction	All	SRGAP3-AS2	3.42503	0.66894	-1.35638	3.24837	0.00121186	0.0280663
Voom	Positive_vs_Negative	all_samples	no_correction	Voom:Positive_vs_Negative:all_samples:no_correction	All	HAL	2.85745	-0.838542	-1.35727	-3.21994	0.00133688	0.0302595
Voom	Positive_vs_Negative	all_samples	no_correction	Voom:Positive_vs_Negative:all_samples:no_correction	All	HLA-K	0.979669	0.673533	-1.35817	3.19954	0.00143383	0.0318976
Voom	Positive_vs_Negative	all_samples	no_correction	Voom:Positive_vs_Negative:all_samples:no_correction	All	PBXIP1	5.8169	-0.32365	-1.35866	-3.29899	0.0010157	0.0247708
Voom	Positive_vs_Negative	all_samples	no_correction	Voom:Positive_vs_Negative:all_samples:no_correction	All	JAK1	7.47753	-0.282894	-1.35879	-3.35209	0.000841863	0.0216404
Voom	Positive_vs_Negative	all_samples	no_correction	Voom:Positive_vs_Negative:all_samples:no_correction	All	FAM49A	3.91749	-0.601848	-1.36679	-3.24258	0.00123642	0.0284826
Voom	Positive_vs_Negative	all_samples	no_correction	Voom:Positive_vs_Negative:all_samples:no_correction	All	NYAP2	-2.95371	-0.739496	-1.36683	-3.17073	0.00158184	0.0343779
Voom	Positive_vs_Negative	all_samples	no_correction	Voom:Positive_vs_Negative:all_samples:no_correction	All	AC066616.2	1.95786	-1.15578	-1.36817	-3.19864	0.00143825	0.0319704
Voom	Positive_vs_Negative	all_samples	no_correction	Voom:Positive_vs_Negative:all_samples:no_correction	All	ARL6IP5	5.03203	-0.333641	-1.36892	-3.27404	0.00110838	0.026373
Voom	Positive_vs_Negative	all_samples	no_correction	Voom:Positive_vs_Negative:all_samples:no_correction	All	ANKRD12	7.06179	-0.28564	-1.36915	-3.33525	0.000893741	0.0225834
Voom	Positive_vs_Negative	all_samples	no_correction	Voom:Positive_vs_Negative:all_samples:no_correction	All	RBMS1	6.19283	-0.357656	-1.37206	-3.30493	0.000994705	0.0244043
Voom	Positive_vs_Negative	all_samples	no_correction	Voom:Positive_vs_Negative:all_samples:no_correction	All	AL391903.1	2.01637	-1.08868	-1.37348	-3.19808	0.00144104	0.0320151
Voom	Positive_vs_Negative	all_samples	no_correction	Voom:Positive_vs_Negative:all_samples:no_correction	All	EPHB4	3.15301	-0.511677	-1.37541	-3.22439	0.00131659	0.0299326
Voom	Positive_vs_Negative	all_samples	no_correction	Voom:Positive_vs_Negative:all_samples:no_correction	All	EEF1A2	-0.165129	-0.846487	-1.37804	-3.17305	0.00156941	0.0341987
Voom	Positive_vs_Negative	all_samples	no_correction	Voom:Positive_vs_Negative:all_samples:no_correction	All	ZNF117	4.96972	-0.505103	-1.379	-3.26672	0.00113705	0.0267985
Voom	Positive_vs_Negative	all_samples	no_correction	Voom:Positive_vs_Negative:all_samples:no_correction	All	RN7SKP80	1.26488	-0.369594	-1.38124	-3.18981	0.0014823	0.0326482
Voom	Positive_vs_Negative	all_samples	no_correction	Voom:Positive_vs_Negative:all_samples:no_correction	All	PRKY	0.159541	1.12466	-1.38195	3.18338	0.00151519	0.0332235
Voom	Positive_vs_Negative	all_samples	no_correction	Voom:Positive_vs_Negative:all_samples:no_correction	All	AC119396.1	-1.40738	-0.843504	-1.38202	-3.16568	0.0016092	0.0346962
Voom	Positive_vs_Negative	all_samples	no_correction	Voom:Positive_vs_Negative:all_samples:no_correction	All	AC007611.1	-1.68143	-0.676752	-1.38343	-3.16466	0.00161474	0.0347776
Voom	Positive_vs_Negative	all_samples	no_correction	Voom:Positive_vs_Negative:all_samples:no_correction	All	USP3	6.12249	-0.298837	-1.38469	-3.30033	0.00101093	0.0246987
Voom	Positive_vs_Negative	all_samples	no_correction	Voom:Positive_vs_Negative:all_samples:no_correction	All	RPS28	5.9175	-0.271083	-1.3876	-3.29389	0.00103404	0.0250986
Voom	Positive_vs_Negative	all_samples	no_correction	Voom:Positive_vs_Negative:all_samples:no_correction	All	MGST1	4.159	-0.448123	-1.38958	-3.24368	0.00123174	0.028398
Voom	Positive_vs_Negative	all_samples	no_correction	Voom:Positive_vs_Negative:all_samples:no_correction	All	TNK2-AS1	-0.715883	0.704974	-1.39091	3.16978	0.00158695	0.0344412
Voom	Positive_vs_Negative	all_samples	no_correction	Voom:Positive_vs_Negative:all_samples:no_correction	All	PPIF	6.71486	-0.548511	-1.39267	-3.31219	0.00096962	0.0239757
Voom	Positive_vs_Negative	all_samples	no_correction	Voom:Positive_vs_Negative:all_samples:no_correction	All	NFE4	-0.270495	-0.960927	-1.39482	-3.16637	0.00160539	0.0346599
Voom	Positive_vs_Negative	all_samples	no_correction	Voom:Positive_vs_Negative:all_samples:no_correction	All	TECR	4.96421	-0.400829	-1.39558	-3.26208	0.00115553	0.0271456
Voom	Positive_vs_Negative	all_samples	no_correction	Voom:Positive_vs_Negative:all_samples:no_correction	All	GDPD2	-1.99667	-0.638553	-1.39628	-3.15992	0.0016409	0.0350939
Voom	Positive_vs_Negative	all_samples	no_correction	Voom:Positive_vs_Negative:all_samples:no_correction	All	AL021807.1	-0.676266	0.646276	-1.39652	3.16785	0.0015974	0.0345809
Voom	Positive_vs_Negative	all_samples	no_correction	Voom:Positive_vs_Negative:all_samples:no_correction	All	TPPP2	-3.01548	-0.638832	-1.39887	-3.15999	0.00164051	0.0350939
Voom	Positive_vs_Negative	all_samples	no_correction	Voom:Positive_vs_Negative:all_samples:no_correction	All	GAS1	0.00345103	-0.737629	-1.39973	-3.16786	0.00159732	0.0345809
Voom	Positive_vs_Negative	all_samples	no_correction	Voom:Positive_vs_Negative:all_samples:no_correction	All	ACOX3	4.96131	0.34841	-1.40176	3.26921	0.00112721	0.0267072
Voom	Positive_vs_Negative	all_samples	no_correction	Voom:Positive_vs_Negative:all_samples:no_correction	All	SH3GL3	-0.25768	-0.681513	-1.40349	-3.16445	0.0016159	0.0347776
Voom	Positive_vs_Negative	all_samples	no_correction	Voom:Positive_vs_Negative:all_samples:no_correction	All	LINC02470	-1.76382	-0.858479	-1.40624	-3.15688	0.00165791	0.0354105
Voom	Positive_vs_Negative	all_samples	no_correction	Voom:Positive_vs_Negative:all_samples:no_correction	All	USP12	4.31511	-0.381559	-1.40639	-3.24249	0.0012368	0.0284826
Voom	Positive_vs_Negative	all_samples	no_correction	Voom:Positive_vs_Negative:all_samples:no_correction	All	EGR4	-2.29731	0.76691	-1.4088	3.15624	0.0016615	0.0354688
Voom	Positive_vs_Negative	all_samples	no_correction	Voom:Positive_vs_Negative:all_samples:no_correction	All	ADIPOR2	5.54833	-0.343579	-1.41028	-3.27442	0.00110692	0.026373
Voom	Positive_vs_Negative	all_samples	no_correction	Voom:Positive_vs_Negative:all_samples:no_correction	All	CCND1	5.99007	0.380552	-1.41048	3.29796	0.00101936	0.0248454
Voom	Positive_vs_Negative	all_samples	no_correction	Voom:Positive_vs_Negative:all_samples:no_correction	All	KPNA4	6.68531	-0.213624	-1.4133	-3.31032	0.000976028	0.0240759
Voom	Positive_vs_Negative	all_samples	no_correction	Voom:Positive_vs_Negative:all_samples:no_correction	All	TAB2	6.84349	-0.284714	-1.41553	-3.31387	0.000963882	0.0238955
Voom	Positive_vs_Negative	all_samples	no_correction	Voom:Positive_vs_Negative:all_samples:no_correction	All	LEPROT	5.27617	-0.315198	-1.41571	-3.26619	0.00113913	0.0268067
Voom	Positive_vs_Negative	all_samples	no_correction	Voom:Positive_vs_Negative:all_samples:no_correction	All	NRIP3	2.89987	-0.566068	-1.41692	-3.2049	0.00140777	0.0314709
Voom	Positive_vs_Negative	all_samples	no_correction	Voom:Positive_vs_Negative:all_samples:no_correction	All	SDC2	2.19822	-0.575591	-1.417	-3.19158	0.00147338	0.0325041
Voom	Positive_vs_Negative	all_samples	no_correction	Voom:Positive_vs_Negative:all_samples:no_correction	All	DHCR7	2.81292	-0.480718	-1.42035	-3.20276	0.00141814	0.0316403
Voom	Positive_vs_Negative	all_samples	no_correction	Voom:Positive_vs_Negative:all_samples:no_correction	All	LCE3E	-2.79172	-0.839658	-1.42054	-3.1525	0.00168262	0.0357889
Voom	Positive_vs_Negative	all_samples	no_correction	Voom:Positive_vs_Negative:all_samples:no_correction	All	IFNLR1	2.63432	0.528458	-1.42509	3.20646	0.00140024	0.0313738
Voom	Positive_vs_Negative	all_samples	no_correction	Voom:Positive_vs_Negative:all_samples:no_correction	All	LINC02033	0.14403	0.696029	-1.42601	3.16623	0.00160619	0.0346599
Voom	Positive_vs_Negative	all_samples	no_correction	Voom:Positive_vs_Negative:all_samples:no_correction	All	LENG1	2.22065	0.504753	-1.42648	3.19732	0.00144478	0.0320576
Voom	Positive_vs_Negative	all_samples	no_correction	Voom:Positive_vs_Negative:all_samples:no_correction	All	KIAA0355	4.19337	-0.426343	-1.42727	-3.23146	0.00128486	0.0293254
Voom	Positive_vs_Negative	all_samples	no_correction	Voom:Positive_vs_Negative:all_samples:no_correction	All	AC116533.1	-0.803611	-0.391732	-1.42826	-3.15339	0.00167758	0.0357239
Voom	Positive_vs_Negative	all_samples	no_correction	Voom:Positive_vs_Negative:all_samples:no_correction	All	AC107067.2	-3.49398	0.654642	-1.4299	3.14935	0.00170064	0.0360411
Voom	Positive_vs_Negative	all_samples	no_correction	Voom:Positive_vs_Negative:all_samples:no_correction	All	PIN4	1.88679	-0.499278	-1.43493	-3.18119	0.00152655	0.0333892
Voom	Positive_vs_Negative	all_samples	no_correction	Voom:Positive_vs_Negative:all_samples:no_correction	All	CLIC3	0.976727	-0.777703	-1.43831	-3.16421	0.00161723	0.0347776
Voom	Positive_vs_Negative	all_samples	no_correction	Voom:Positive_vs_Negative:all_samples:no_correction	All	GRIPAP1	5.49513	0.283764	-1.43862	3.27247	0.00111449	0.0265011
Voom	Positive_vs_Negative	all_samples	no_correction	Voom:Positive_vs_Negative:all_samples:no_correction	All	PADI2	4.18839	-0.745944	-1.43882	-3.2237	0.00131969	0.029958
Voom	Positive_vs_Negative	all_samples	no_correction	Voom:Positive_vs_Negative:all_samples:no_correction	All	ACTR3	8.02766	-0.333976	-1.44227	-3.34483	0.000863877	0.0220402
Voom	Positive_vs_Negative	all_samples	no_correction	Voom:Positive_vs_Negative:all_samples:no_correction	All	TRIM31	1.89917	0.693021	-1.44278	3.18765	0.00149332	0.0328377
Voom	Positive_vs_Negative	all_samples	no_correction	Voom:Positive_vs_Negative:all_samples:no_correction	All	ARL8B	5.66202	-0.31356	-1.44283	-3.26791	0.00113231	0.026761
Voom	Positive_vs_Negative	all_samples	no_correction	Voom:Positive_vs_Negative:all_samples:no_correction	All	ZNF674-AS1	0.840312	-0.600491	-1.44684	-3.16116	0.00163403	0.0350209
Voom	Positive_vs_Negative	all_samples	no_correction	Voom:Positive_vs_Negative:all_samples:no_correction	All	AL358473.1	-1.40466	-0.830176	-1.44743	-3.14369	0.0017334	0.036471
Voom	Positive_vs_Negative	all_samples	no_correction	Voom:Positive_vs_Negative:all_samples:no_correction	All	AC004453.1	-2.70137	-0.482088	-1.45006	-3.14195	0.00174361	0.0366427
Voom	Positive_vs_Negative	all_samples	no_correction	Voom:Positive_vs_Negative:all_samples:no_correction	All	RASSF2	5.91067	-0.680686	-1.45172	-3.26682	0.00113665	0.0267985
Voom	Positive_vs_Negative	all_samples	no_correction	Voom:Positive_vs_Negative:all_samples:no_correction	All	ACTG1	10.3212	-0.28158	-1.45366	-3.43316	0.00062902	0.0175111
Voom	Positive_vs_Negative	all_samples	no_correction	Voom:Positive_vs_Negative:all_samples:no_correction	All	BRIP1	2.29711	0.511476	-1.45504	3.18991	0.0014818	0.0326482
Voom	Positive_vs_Negative	all_samples	no_correction	Voom:Positive_vs_Negative:all_samples:no_correction	All	ACTBP13	-1.88411	0.655319	-1.45582	3.14126	0.00174768	0.0366582
Voom	Positive_vs_Negative	all_samples	no_correction	Voom:Positive_vs_Negative:all_samples:no_correction	All	FBXO38	5.6025	-0.2941	-1.46264	-3.26055	0.00116171	0.0272283
Voom	Positive_vs_Negative	all_samples	no_correction	Voom:Positive_vs_Negative:all_samples:no_correction	All	MTCO3P23	0.859503	-1.09593	-1.46414	-3.15257	0.00168221	0.0357889
Voom	Positive_vs_Negative	all_samples	no_correction	Voom:Positive_vs_Negative:all_samples:no_correction	All	S100A9	9.68766	-0.726571	-1.46454	-3.39433	0.000723798	0.019482
Voom	Positive_vs_Negative	all_samples	no_correction	Voom:Positive_vs_Negative:all_samples:no_correction	All	KIAA0319L	6.24	0.265605	-1.46502	3.28808	0.00105533	0.0254941
Voom	Positive_vs_Negative	all_samples	no_correction	Voom:Positive_vs_Negative:all_samples:no_correction	All	POLB	4.34997	-0.374945	-1.46588	-3.22445	0.0013163	0.0299326
Voom	Positive_vs_Negative	all_samples	no_correction	Voom:Positive_vs_Negative:all_samples:no_correction	All	AL121753.2	1.91653	-0.482234	-1.46629	-3.17147	0.00157789	0.0343284
Voom	Positive_vs_Negative	all_samples	no_correction	Voom:Positive_vs_Negative:all_samples:no_correction	All	AC015819.2	-0.615411	-0.882983	-1.46674	-3.14035	0.00175307	0.0367526
Voom	Positive_vs_Negative	all_samples	no_correction	Voom:Positive_vs_Negative:all_samples:no_correction	All	AC023137.2	-0.0876441	-0.741135	-1.4682	-3.14383	0.00173259	0.036471
Voom	Positive_vs_Negative	all_samples	no_correction	Voom:Positive_vs_Negative:all_samples:no_correction	All	AKAP8L	5.33112	0.26302	-1.47546	3.25593	0.0011805	0.0275267
Voom	Positive_vs_Negative	all_samples	no_correction	Voom:Positive_vs_Negative:all_samples:no_correction	All	PTS	3.80253	-0.391394	-1.47626	-3.20752	0.00139517	0.0312862
Voom	Positive_vs_Negative	all_samples	no_correction	Voom:Positive_vs_Negative:all_samples:no_correction	All	PLCH1	5.11786	0.590178	-1.47717	3.25412	0.00118794	0.0276531
Voom	Positive_vs_Negative	all_samples	no_correction	Voom:Positive_vs_Negative:all_samples:no_correction	All	AC026979.2	-0.691294	-0.62122	-1.47846	-3.13663	0.00177516	0.0370826
Voom	Positive_vs_Negative	all_samples	no_correction	Voom:Positive_vs_Negative:all_samples:no_correction	All	SMAD9	0.651072	-0.633576	-1.47905	-3.14821	0.00170718	0.0361049
Voom	Positive_vs_Negative	all_samples	no_correction	Voom:Positive_vs_Negative:all_samples:no_correction	All	AC093425.1	2.27917	-0.75912	-1.47991	-3.17082	0.00158135	0.0343779
Voom	Positive_vs_Negative	all_samples	no_correction	Voom:Positive_vs_Negative:all_samples:no_correction	All	SERINC1	6.72403	-0.292676	-1.48319	-3.28914	0.00105139	0.0254437
Voom	Positive_vs_Negative	all_samples	no_correction	Voom:Positive_vs_Negative:all_samples:no_correction	All	SLC39A6	4.58685	-0.428117	-1.48784	-3.22366	0.0013199	0.029958
Voom	Positive_vs_Negative	all_samples	no_correction	Voom:Positive_vs_Negative:all_samples:no_correction	All	AC063977.1	-3.52164	-0.65036	-1.49016	-3.13071	0.00181083	0.0375403
Voom	Positive_vs_Negative	all_samples	no_correction	Voom:Positive_vs_Negative:all_samples:no_correction	All	ARPC1A	3.39926	-0.374659	-1.49029	-3.19398	0.00146136	0.0322737
Voom	Positive_vs_Negative	all_samples	no_correction	Voom:Positive_vs_Negative:all_samples:no_correction	All	SLC1A1	1.78386	-0.600008	-1.49093	-3.15984	0.00164137	0.0350939
Voom	Positive_vs_Negative	all_samples	no_correction	Voom:Positive_vs_Negative:all_samples:no_correction	All	IYD	1.22244	-0.594095	-1.49188	-3.1514	0.0016889	0.0358853
Voom	Positive_vs_Negative	all_samples	no_correction	Voom:Positive_vs_Negative:all_samples:no_correction	All	AC009486.2	0.131575	0.616906	-1.49366	3.14301	0.0017374	0.0365364
Voom	Positive_vs_Negative	all_samples	no_correction	Voom:Positive_vs_Negative:all_samples:no_correction	All	S100A11	8.17506	-0.24807	-1.49456	-3.33609	0.000891077	0.0225374
Voom	Positive_vs_Negative	all_samples	no_correction	Voom:Positive_vs_Negative:all_samples:no_correction	All	AL451085.3	-0.629743	-0.611052	-1.495	-3.13145	0.00180639	0.0374672
Voom	Positive_vs_Negative	all_samples	no_correction	Voom:Positive_vs_Negative:all_samples:no_correction	All	AC092746.1	-1.15399	-0.912483	-1.49569	-3.12807	0.00182697	0.0378174
Voom	Positive_vs_Negative	all_samples	no_correction	Voom:Positive_vs_Negative:all_samples:no_correction	All	AC073343.2	-1.68985	-0.641881	-1.49598	-3.12669	0.00183547	0.0379358
Voom	Positive_vs_Negative	all_samples	no_correction	Voom:Positive_vs_Negative:all_samples:no_correction	All	PRSS3	0.0134867	-0.817239	-1.5013	-3.13318	0.00179585	0.0373433
Voom	Positive_vs_Negative	all_samples	no_correction	Voom:Positive_vs_Negative:all_samples:no_correction	All	HSPA5	7.88089	-0.255598	-1.5015	-3.32292	0.000933617	0.0233108
Voom	Positive_vs_Negative	all_samples	no_correction	Voom:Positive_vs_Negative:all_samples:no_correction	All	GINM1	4.09222	-0.404576	-1.50219	-3.20603	0.00140231	0.0313932
Voom	Positive_vs_Negative	all_samples	no_correction	Voom:Positive_vs_Negative:all_samples:no_correction	All	CCNE1	-0.44735	-0.652048	-1.50558	-3.12883	0.0018223	0.0377399
Voom	Positive_vs_Negative	all_samples	no_correction	Voom:Positive_vs_Negative:all_samples:no_correction	All	FAM78A	1.6408	0.667404	-1.50732	3.16063	0.00163698	0.0350549
Voom	Positive_vs_Negative	all_samples	no_correction	Voom:Positive_vs_Negative:all_samples:no_correction	All	L3MBTL2-AS1	0.251728	0.646039	-1.51095	3.13902	0.00176094	0.0368609
Voom	Positive_vs_Negative	all_samples	no_correction	Voom:Positive_vs_Negative:all_samples:no_correction	All	PLXNB1	6.85551	0.438817	-1.51184	3.29614	0.00102592	0.0249457
Voom	Positive_vs_Negative	all_samples	no_correction	Voom:Positive_vs_Negative:all_samples:no_correction	All	AL049634.2	-3.12715	-0.694334	-1.51521	-3.12109	0.0018703	0.0385196
Voom	Positive_vs_Negative	all_samples	no_correction	Voom:Positive_vs_Negative:all_samples:no_correction	All	BX284668.5	0.459749	-0.648216	-1.51525	-3.13379	0.00179218	0.0373048
Voom	Positive_vs_Negative	all_samples	no_correction	Voom:Positive_vs_Negative:all_samples:no_correction	All	TPP2	5.51909	-0.338781	-1.51788	-3.24002	0.00124742	0.0286706
Voom	Positive_vs_Negative	all_samples	no_correction	Voom:Positive_vs_Negative:all_samples:no_correction	All	ISOC1	2.48062	-0.493298	-1.51845	-3.16428	0.00161685	0.0347776
Voom	Positive_vs_Negative	all_samples	no_correction	Voom:Positive_vs_Negative:all_samples:no_correction	All	BCAP31	5.8045	-0.259816	-1.51918	-3.24913	0.0012087	0.0280088
Voom	Positive_vs_Negative	all_samples	no_correction	Voom:Positive_vs_Negative:all_samples:no_correction	All	CXCL8	9.89337	-0.777075	-1.52178	-3.38254	0.000755081	0.0201028
Voom	Positive_vs_Negative	all_samples	no_correction	Voom:Positive_vs_Negative:all_samples:no_correction	All	ARL6IP1	5.70114	-0.289121	-1.52505	-3.24405	0.00123015	0.0283774
Voom	Positive_vs_Negative	all_samples	no_correction	Voom:Positive_vs_Negative:all_samples:no_correction	All	AC073342.2	-1.43337	-0.813229	-1.52533	-3.11723	0.00189465	0.038884
Voom	Positive_vs_Negative	all_samples	no_correction	Voom:Positive_vs_Negative:all_samples:no_correction	All	AC005034.5	-2.30313	-0.595034	-1.52815	-3.1152	0.00190754	0.0391093
Voom	Positive_vs_Negative	all_samples	no_correction	Voom:Positive_vs_Negative:all_samples:no_correction	All	CKAP4	5.57451	-0.41198	-1.52926	-3.23706	0.00126024	0.0288923
Voom	Positive_vs_Negative	all_samples	no_correction	Voom:Positive_vs_Negative:all_samples:no_correction	All	FOXN3	6.54178	-0.251087	-1.5355	-3.2676	0.00113355	0.026761
Voom	Positive_vs_Negative	all_samples	no_correction	Voom:Positive_vs_Negative:all_samples:no_correction	All	RPL26P19	-2.6311	-0.485022	-1.53873	-3.11176	0.00192962	0.039404
Voom	Positive_vs_Negative	all_samples	no_correction	Voom:Positive_vs_Negative:all_samples:no_correction	All	TMPRSS11BNL	-2.28857	-0.723783	-1.54052	-3.11108	0.00193404	0.0394336
Voom	Positive_vs_Negative	all_samples	no_correction	Voom:Positive_vs_Negative:all_samples:no_correction	All	AL157786.1	-1.51379	-0.619753	-1.54293	-3.11116	0.00193351	0.0394336
Voom	Positive_vs_Negative	all_samples	no_correction	Voom:Positive_vs_Negative:all_samples:no_correction	All	CCDC126	3.08005	-0.430503	-1.54321	-3.16892	0.00159159	0.0344983
Voom	Positive_vs_Negative	all_samples	no_correction	Voom:Positive_vs_Negative:all_samples:no_correction	All	CDC42SE1	7.10953	-0.323732	-1.54392	-3.28204	0.00107786	0.0259008
Voom	Positive_vs_Negative	all_samples	no_correction	Voom:Positive_vs_Negative:all_samples:no_correction	All	KCNH4	-0.990491	-0.7791	-1.54459	-3.11228	0.00192629	0.0393754
Voom	Positive_vs_Negative	all_samples	no_correction	Voom:Positive_vs_Negative:all_samples:no_correction	All	FOXO3	6.99606	-0.272097	-1.54473	-3.27838	0.00109171	0.0261116
Voom	Positive_vs_Negative	all_samples	no_correction	Voom:Positive_vs_Negative:all_samples:no_correction	All	VIRMA	5.37063	-0.294812	-1.54533	-3.22769	0.0013017	0.0296765
Voom	Positive_vs_Negative	all_samples	no_correction	Voom:Positive_vs_Negative:all_samples:no_correction	All	ATG16L2	5.33475	-0.604444	-1.54749	-3.22068	0.00133349	0.0302162
Voom	Positive_vs_Negative	all_samples	no_correction	Voom:Positive_vs_Negative:all_samples:no_correction	All	TGFBR3	3.42514	0.45031	-1.5511	3.18328	0.00151573	0.0332235
Voom	Positive_vs_Negative	all_samples	no_correction	Voom:Positive_vs_Negative:all_samples:no_correction	All	TMEM164	5.01876	-0.398799	-1.55363	-3.21309	0.00136877	0.0309128
Voom	Positive_vs_Negative	all_samples	no_correction	Voom:Positive_vs_Negative:all_samples:no_correction	All	RAB27A	5.30396	-0.388451	-1.55617	-3.22077	0.0013331	0.0302162
Voom	Positive_vs_Negative	all_samples	no_correction	Voom:Positive_vs_Negative:all_samples:no_correction	All	TET2	7.8704	-0.306051	-1.55617	-3.30546	0.000992883	0.0243888
Voom	Positive_vs_Negative	all_samples	no_correction	Voom:Positive_vs_Negative:all_samples:no_correction	All	HCG22	-1.29263	-1.0245	-1.55681	-3.10679	0.00196191	0.0398094
Voom	Positive_vs_Negative	all_samples	no_correction	Voom:Positive_vs_Negative:all_samples:no_correction	All	DGAT1	3.66791	-0.427047	-1.55834	-3.17625	0.00155244	0.0338829
Voom	Positive_vs_Negative	all_samples	no_correction	Voom:Positive_vs_Negative:all_samples:no_correction	All	ALG14	1.4506	-0.549879	-1.56034	-3.13217	0.00180201	0.0374142
Voom	Positive_vs_Negative	all_samples	no_correction	Voom:Positive_vs_Negative:all_samples:no_correction	All	MUC15	4.77982	0.486251	-1.56043	3.21688	0.00135103	0.0305627
Voom	Positive_vs_Negative	all_samples	no_correction	Voom:Positive_vs_Negative:all_samples:no_correction	All	NRTN	-2.19273	-0.674919	-1.56396	-3.10302	0.00198678	0.0402103
Voom	Positive_vs_Negative	all_samples	no_correction	Voom:Positive_vs_Negative:all_samples:no_correction	All	RAD9A	4.85745	0.38053	-1.57122	3.21291	0.00136959	0.0309129
Voom	Positive_vs_Negative	all_samples	no_correction	Voom:Positive_vs_Negative:all_samples:no_correction	All	MORF4L1	7.17415	-0.221605	-1.57125	-3.27818	0.00109247	0.0261116
Voom	Positive_vs_Negative	all_samples	no_correction	Voom:Positive_vs_Negative:all_samples:no_correction	All	PCDHB11	0.34134	-0.647004	-1.57194	-3.11343	0.00191886	0.0392824
Voom	Positive_vs_Negative	all_samples	no_correction	Voom:Positive_vs_Negative:all_samples:no_correction	All	GSK3A	4.11646	-0.369385	-1.57227	-3.18383	0.00151286	0.0332138
Voom	Positive_vs_Negative	all_samples	no_correction	Voom:Positive_vs_Negative:all_samples:no_correction	All	AC144831.1	2.49726	-0.609603	-1.57242	-3.14498	0.00172592	0.0363697
Voom	Positive_vs_Negative	all_samples	no_correction	Voom:Positive_vs_Negative:all_samples:no_correction	All	S1PR2	2.19288	0.502723	-1.57246	3.14873	0.00170422	0.0360982
Voom	Positive_vs_Negative	all_samples	no_correction	Voom:Positive_vs_Negative:all_samples:no_correction	All	CSNK1G3	4.61791	-0.349504	-1.57527	-3.19653	0.00144867	0.0320799
Voom	Positive_vs_Negative	all_samples	no_correction	Voom:Positive_vs_Negative:all_samples:no_correction	All	NXPE3	2.91366	-0.465013	-1.57679	-3.15423	0.00167284	0.0356549
Voom	Positive_vs_Negative	all_samples	no_correction	Voom:Positive_vs_Negative:all_samples:no_correction	All	ELL2	7.33971	-0.259045	-1.57809	-3.28026	0.00108459	0.0260168
Voom	Positive_vs_Negative	all_samples	no_correction	Voom:Positive_vs_Negative:all_samples:no_correction	All	AC142472.1	0.444727	-0.57456	-1.5803	-3.11188	0.00192887	0.039404
Voom	Positive_vs_Negative	all_samples	no_correction	Voom:Positive_vs_Negative:all_samples:no_correction	All	FIG4	3.64569	-0.438071	-1.58235	-3.16916	0.00159027	0.0344878
Voom	Positive_vs_Negative	all_samples	no_correction	Voom:Positive_vs_Negative:all_samples:no_correction	All	SCARA5	-2.47523	-0.653999	-1.58653	-3.0954	0.00203787	0.0409405
Voom	Positive_vs_Negative	all_samples	no_correction	Voom:Positive_vs_Negative:all_samples:no_correction	All	AC096921.2	0.283401	-0.690606	-1.58718	-3.10708	0.00196003	0.0398067
Voom	Positive_vs_Negative	all_samples	no_correction	Voom:Positive_vs_Negative:all_samples:no_correction	All	MORF4L1P1	1.65644	-0.338585	-1.588	-3.12739	0.00183115	0.0378847
Voom	Positive_vs_Negative	all_samples	no_correction	Voom:Positive_vs_Negative:all_samples:no_correction	All	TYRO3	1.18983	-0.580051	-1.58813	-3.11833	0.00188768	0.0387604
Voom	Positive_vs_Negative	all_samples	no_correction	Voom:Positive_vs_Negative:all_samples:no_correction	All	ZNF91	6.39815	-0.300975	-1.58834	-3.24684	0.00121834	0.0282003
Voom	Positive_vs_Negative	all_samples	no_correction	Voom:Positive_vs_Negative:all_samples:no_correction	All	C2CD4B	0.184804	0.660897	-1.59156	3.11094	0.00193492	0.0394336
Voom	Positive_vs_Negative	all_samples	no_correction	Voom:Positive_vs_Negative:all_samples:no_correction	All	CSNK2B	2.83967	-0.404487	-1.5959	-3.14653	0.00171691	0.0362544
Voom	Positive_vs_Negative	all_samples	no_correction	Voom:Positive_vs_Negative:all_samples:no_correction	All	RPSA	6.96991	-0.290364	-1.60073	-3.26162	0.0011574	0.0271583
Voom	Positive_vs_Negative	all_samples	no_correction	Voom:Positive_vs_Negative:all_samples:no_correction	All	BOLA3-AS1	-0.832896	-0.621554	-1.60359	-3.09328	0.00205234	0.0411302
Voom	Positive_vs_Negative	all_samples	no_correction	Voom:Positive_vs_Negative:all_samples:no_correction	All	EIF3F	5.4829	-0.311802	-1.60392	-3.21241	0.00137197	0.0309194
Voom	Positive_vs_Negative	all_samples	no_correction	Voom:Positive_vs_Negative:all_samples:no_correction	All	KRT10	3.27917	-0.400903	-1.60557	-3.15335	0.00167782	0.0357239
Voom	Positive_vs_Negative	all_samples	no_correction	Voom:Positive_vs_Negative:all_samples:no_correction	All	LTN1	5.37517	-0.295318	-1.6065	-3.20843	0.00139081	0.0312383
Voom	Positive_vs_Negative	all_samples	no_correction	Voom:Positive_vs_Negative:all_samples:no_correction	All	SLC39A7	5.00926	-0.311786	-1.60768	-3.19677	0.00144749	0.0320712
Voom	Positive_vs_Negative	all_samples	no_correction	Voom:Positive_vs_Negative:all_samples:no_correction	All	DGLUCY	5.79335	0.312389	-1.6077	3.22907	0.00129552	0.0295521
Voom	Positive_vs_Negative	all_samples	no_correction	Voom:Positive_vs_Negative:all_samples:no_correction	All	CD99	5.40885	-0.298485	-1.60852	-3.20823	0.00139177	0.0312427
Voom	Positive_vs_Negative	all_samples	no_correction	Voom:Positive_vs_Negative:all_samples:no_correction	All	AC011446.3	-0.151065	-0.788079	-1.60868	-3.09548	0.00203731	0.0409405
Voom	Positive_vs_Negative	all_samples	no_correction	Voom:Positive_vs_Negative:all_samples:no_correction	All	CYP2A7	-2.22329	-0.629825	-1.60914	-3.08751	0.00209209	0.0416819
Voom	Positive_vs_Negative	all_samples	no_correction	Voom:Positive_vs_Negative:all_samples:no_correction	All	MTND3P12	-0.276036	-1.0006	-1.61002	-3.09345	0.00205114	0.0411264
Voom	Positive_vs_Negative	all_samples	no_correction	Voom:Positive_vs_Negative:all_samples:no_correction	All	LINC01926	-3.02156	0.638878	-1.61039	3.08717	0.00209441	0.0416875
Voom	Positive_vs_Negative	all_samples	no_correction	Voom:Positive_vs_Negative:all_samples:no_correction	All	AC004825.2	-1.4448	-0.642217	-1.61108	-3.08801	0.00208858	0.0416322
Voom	Positive_vs_Negative	all_samples	no_correction	Voom:Positive_vs_Negative:all_samples:no_correction	All	SKIL	7.14546	-0.329877	-1.61185	-3.26212	0.00115536	0.0271456
Voom	Positive_vs_Negative	all_samples	no_correction	Voom:Positive_vs_Negative:all_samples:no_correction	All	PRPH2	-2.24661	-0.62437	-1.61481	-3.08555	0.00210572	0.0417502
Voom	Positive_vs_Negative	all_samples	no_correction	Voom:Positive_vs_Negative:all_samples:no_correction	All	AC021818.2	-3.02597	-0.693077	-1.6171	-3.08599	0.00210263	0.0417382
Voom	Positive_vs_Negative	all_samples	no_correction	Voom:Positive_vs_Negative:all_samples:no_correction	All	AL356124.1	3.4814	0.481232	-1.61992	3.1623	0.00162771	0.0349297
Voom	Positive_vs_Negative	all_samples	no_correction	Voom:Positive_vs_Negative:all_samples:no_correction	All	SLC44A2	6.71438	-0.303176	-1.62067	-3.24623	0.00122091	0.0282439
Voom	Positive_vs_Negative	all_samples	no_correction	Voom:Positive_vs_Negative:all_samples:no_correction	All	STS	5.16017	0.334693	-1.62397	3.20483	0.00140809	0.0314709
Voom	Positive_vs_Negative	all_samples	no_correction	Voom:Positive_vs_Negative:all_samples:no_correction	All	MON1B	5.5301	-0.302846	-1.62617	-3.20637	0.00140068	0.0313738
Voom	Positive_vs_Negative	all_samples	no_correction	Voom:Positive_vs_Negative:all_samples:no_correction	All	SPSB3	4.11197	-0.431805	-1.62639	-3.16495	0.00161316	0.0347632
Voom	Positive_vs_Negative	all_samples	no_correction	Voom:Positive_vs_Negative:all_samples:no_correction	All	TMEM65	4.27288	-0.385645	-1.62652	-3.17021	0.00158463	0.0344202
Voom	Positive_vs_Negative	all_samples	no_correction	Voom:Positive_vs_Negative:all_samples:no_correction	All	SIAH1	4.02423	-0.364397	-1.63045	-3.16254	0.00162643	0.0349205
Voom	Positive_vs_Negative	all_samples	no_correction	Voom:Positive_vs_Negative:all_samples:no_correction	All	RPL18AP3	0.0119132	-0.36865	-1.63126	-3.09088	0.00206876	0.0413177
Voom	Positive_vs_Negative	all_samples	no_correction	Voom:Positive_vs_Negative:all_samples:no_correction	All	RGPD1	-2.21334	-0.628142	-1.63175	-3.07974	0.00214674	0.0423582
Voom	Positive_vs_Negative	all_samples	no_correction	Voom:Positive_vs_Negative:all_samples:no_correction	All	AL035410.1	-2.72904	-0.747209	-1.63245	-3.08015	0.00214382	0.0423377
Voom	Positive_vs_Negative	all_samples	no_correction	Voom:Positive_vs_Negative:all_samples:no_correction	All	AATK	3.11081	-0.925604	-1.63608	-3.13324	0.0017955	0.0373433
Voom	Positive_vs_Negative	all_samples	no_correction	Voom:Positive_vs_Negative:all_samples:no_correction	All	AL157911.1	-1.16741	-0.629947	-1.6373	-3.08003	0.00214466	0.0423377
Voom	Positive_vs_Negative	all_samples	no_correction	Voom:Positive_vs_Negative:all_samples:no_correction	All	ADAM9	7.08814	-0.268603	-1.64021	-3.25147	0.00119892	0.0278639
Voom	Positive_vs_Negative	all_samples	no_correction	Voom:Positive_vs_Negative:all_samples:no_correction	All	NPL	4.24026	-0.523472	-1.64066	-3.16304	0.00162365	0.0348974
Voom	Positive_vs_Negative	all_samples	no_correction	Voom:Positive_vs_Negative:all_samples:no_correction	All	LIPC-AS1	-1.45411	-0.807745	-1.64376	-3.07662	0.00216901	0.0427153
Voom	Positive_vs_Negative	all_samples	no_correction	Voom:Positive_vs_Negative:all_samples:no_correction	All	BLM	0.974231	-0.583904	-1.64544	-3.09614	0.0020329	0.0409008
Voom	Positive_vs_Negative	all_samples	no_correction	Voom:Positive_vs_Negative:all_samples:no_correction	All	ABT1	3.54838	-0.410829	-1.64568	-3.14606	0.00171961	0.0362927
Voom	Positive_vs_Negative	all_samples	no_correction	Voom:Positive_vs_Negative:all_samples:no_correction	All	TACC1	6.40435	-0.331701	-1.64893	-3.22535	0.00131221	0.0298664
Voom	Positive_vs_Negative	all_samples	no_correction	Voom:Positive_vs_Negative:all_samples:no_correction	All	DUOXA2	4.24673	0.680721	-1.65044	3.17168	0.00157674	0.0343218
Voom	Positive_vs_Negative	all_samples	no_correction	Voom:Positive_vs_Negative:all_samples:no_correction	All	RIOK3	6.91196	-0.310608	-1.6505	-3.24219	0.0012381	0.0284964
Voom	Positive_vs_Negative	all_samples	no_correction	Voom:Positive_vs_Negative:all_samples:no_correction	All	METTL22	3.34569	-0.43716	-1.65149	-3.13856	0.00176363	0.0368984
Voom	Positive_vs_Negative	all_samples	no_correction	Voom:Positive_vs_Negative:all_samples:no_correction	All	KLK10	3.86869	-0.563081	-1.6515	-3.14831	0.00170661	0.0361049
Voom	Positive_vs_Negative	all_samples	no_correction	Voom:Positive_vs_Negative:all_samples:no_correction	All	CASP6	1.37799	-0.53024	-1.6529	-3.10008	0.00200635	0.0405262
Voom	Positive_vs_Negative	all_samples	no_correction	Voom:Positive_vs_Negative:all_samples:no_correction	All	SLC31A2	3.82891	-0.511335	-1.65369	-3.14779	0.00170959	0.0361372
Voom	Positive_vs_Negative	all_samples	no_correction	Voom:Positive_vs_Negative:all_samples:no_correction	All	RNU7-181P	-0.943873	-0.771579	-1.65511	-3.07464	0.00218329	0.0428727
Voom	Positive_vs_Negative	all_samples	no_correction	Voom:Positive_vs_Negative:all_samples:no_correction	All	DPY19L3	4.04849	-0.377857	-1.65608	-3.15489	0.00166906	0.035593
Voom	Positive_vs_Negative	all_samples	no_correction	Voom:Positive_vs_Negative:all_samples:no_correction	All	SIX3-AS1	0.937105	-0.610805	-1.65739	-3.09174	0.00206284	0.0413003
Voom	Positive_vs_Negative	all_samples	no_correction	Voom:Positive_vs_Negative:all_samples:no_correction	All	ANKRD18B	3.0411	0.577849	-1.65876	3.13972	0.00175678	0.0367926
Voom	Positive_vs_Negative	all_samples	no_correction	Voom:Positive_vs_Negative:all_samples:no_correction	All	UPF1	7.25247	0.227365	-1.65947	3.25916	0.00116733	0.0273287
Voom	Positive_vs_Negative	all_samples	no_correction	Voom:Positive_vs_Negative:all_samples:no_correction	All	RNF208	0.438353	-0.607721	-1.66141	-3.08381	0.00211793	0.0419719
Voom	Positive_vs_Negative	all_samples	no_correction	Voom:Positive_vs_Negative:all_samples:no_correction	All	ECE1-AS1	-0.16039	0.738852	-1.66369	3.08277	0.00212521	0.0420755
Voom	Positive_vs_Negative	all_samples	no_correction	Voom:Positive_vs_Negative:all_samples:no_correction	All	BCORL1	3.33248	-0.478663	-1.6643	-3.13263	0.00179919	0.0373938
Voom	Positive_vs_Negative	all_samples	no_correction	Voom:Positive_vs_Negative:all_samples:no_correction	All	RAB7A	7.49023	-0.242634	-1.66443	-3.25851	0.00116999	0.0273597
Voom	Positive_vs_Negative	all_samples	no_correction	Voom:Positive_vs_Negative:all_samples:no_correction	All	GNRHR2	-1.18022	-0.583803	-1.66717	-3.06973	0.00221902	0.0434285
Voom	Positive_vs_Negative	all_samples	no_correction	Voom:Positive_vs_Negative:all_samples:no_correction	All	RPS26P42	-1.321	-0.64661	-1.66789	-3.06884	0.00222556	0.0435149
Voom	Positive_vs_Negative	all_samples	no_correction	Voom:Positive_vs_Negative:all_samples:no_correction	All	IL4R	6.27149	-0.514195	-1.66899	-3.21113	0.00137798	0.0309951
Voom	Positive_vs_Negative	all_samples	no_correction	Voom:Positive_vs_Negative:all_samples:no_correction	All	PXYLP1	2.44847	-0.474891	-1.66906	-3.11367	0.00191736	0.0392712
Voom	Positive_vs_Negative	all_samples	no_correction	Voom:Positive_vs_Negative:all_samples:no_correction	All	NTNG2	2.38759	0.875428	-1.67069	3.12326	0.00185674	0.0383366
Voom	Positive_vs_Negative	all_samples	no_correction	Voom:Positive_vs_Negative:all_samples:no_correction	All	CEP170B	6.41337	0.357996	-1.67346	3.22747	0.0013027	0.0296827
Voom	Positive_vs_Negative	all_samples	no_correction	Voom:Positive_vs_Negative:all_samples:no_correction	All	IL7	1.06097	0.588412	-1.67459	3.09475	0.00204228	0.0410088
Voom	Positive_vs_Negative	all_samples	no_correction	Voom:Positive_vs_Negative:all_samples:no_correction	All	BRWD3	6.16529	-0.309538	-1.67547	-3.20999	0.00138338	0.0310884
Voom	Positive_vs_Negative	all_samples	no_correction	Voom:Positive_vs_Negative:all_samples:no_correction	All	SH3GLB2	5.79931	0.300643	-1.67695	3.20544	0.00140517	0.0314401
Voom	Positive_vs_Negative	all_samples	no_correction	Voom:Positive_vs_Negative:all_samples:no_correction	All	HAAO	-0.431766	-0.592767	-1.67923	-3.06998	0.00221723	0.0434142
Voom	Positive_vs_Negative	all_samples	no_correction	Voom:Positive_vs_Negative:all_samples:no_correction	All	VPS35	6.83475	-0.213271	-1.68066	-3.2319	0.0012829	0.029297
Voom	Positive_vs_Negative	all_samples	no_correction	Voom:Positive_vs_Negative:all_samples:no_correction	All	AC017002.4	-0.658721	0.618031	-1.68203	3.07128	0.00220767	0.0432684
Voom	Positive_vs_Negative	all_samples	no_correction	Voom:Positive_vs_Negative:all_samples:no_correction	All	CEBPB-AS1	0.327031	-0.615957	-1.68279	-3.07545	0.00217746	0.0428199
Voom	Positive_vs_Negative	all_samples	no_correction	Voom:Positive_vs_Negative:all_samples:no_correction	All	AC234775.3	-0.639306	-0.664632	-1.68527	-3.06613	0.00224561	0.0438441
Voom	Positive_vs_Negative	all_samples	no_correction	Voom:Positive_vs_Negative:all_samples:no_correction	All	AC023813.1	-2.90573	-0.719431	-1.68537	-3.06221	0.00227482	0.0443087
Voom	Positive_vs_Negative	all_samples	no_correction	Voom:Positive_vs_Negative:all_samples:no_correction	All	AC067930.4	-1.11857	-0.717318	-1.69025	-3.0618	0.00227795	0.0443138
Voom	Positive_vs_Negative	all_samples	no_correction	Voom:Positive_vs_Negative:all_samples:no_correction	All	CASC3	6.48275	-0.268813	-1.69025	-3.21647	0.00135293	0.0305888
Voom	Positive_vs_Negative	all_samples	no_correction	Voom:Positive_vs_Negative:all_samples:no_correction	All	IFIT6P	-2.97437	0.704229	-1.69323	3.05855	0.00230247	0.044677
Voom	Positive_vs_Negative	all_samples	no_correction	Voom:Positive_vs_Negative:all_samples:no_correction	All	LUCAT1	6.58812	-0.717872	-1.69373	-3.21103	0.00137847	0.0309951
Voom	Positive_vs_Negative	all_samples	no_correction	Voom:Positive_vs_Negative:all_samples:no_correction	All	AC010136.1	-1.63471	0.630897	-1.69411	3.0607	0.00228625	0.0444045
Voom	Positive_vs_Negative	all_samples	no_correction	Voom:Positive_vs_Negative:all_samples:no_correction	All	GLB1	4.19357	-0.414925	-1.69435	-3.14529	0.0017241	0.03635
Voom	Positive_vs_Negative	all_samples	no_correction	Voom:Positive_vs_Negative:all_samples:no_correction	All	AC024267.5	-0.758938	-0.872478	-1.69459	-3.06175	0.00227833	0.0443138
Voom	Positive_vs_Negative	all_samples	no_correction	Voom:Positive_vs_Negative:all_samples:no_correction	All	DCUN1D3	5.26647	-0.472151	-1.69526	-3.17287	0.00157035	0.0342009
Voom	Positive_vs_Negative	all_samples	no_correction	Voom:Positive_vs_Negative:all_samples:no_correction	All	AL451123.2	0.156403	-0.661271	-1.69626	-3.06901	0.00222433	0.0435115
Voom	Positive_vs_Negative	all_samples	no_correction	Voom:Positive_vs_Negative:all_samples:no_correction	All	TKTL1	-1.78561	-0.773707	-1.69645	-3.05773	0.0023087	0.0447767
Voom	Positive_vs_Negative	all_samples	no_correction	Voom:Positive_vs_Negative:all_samples:no_correction	All	AL121820.1	-0.555513	-0.654561	-1.70352	-3.0605	0.00228772	0.044412
Voom	Positive_vs_Negative	all_samples	no_correction	Voom:Positive_vs_Negative:all_samples:no_correction	All	PLA2G4D	-2.27138	-0.681151	-1.70357	-3.05493	0.00233009	0.0450208
Voom	Positive_vs_Negative	all_samples	no_correction	Voom:Positive_vs_Negative:all_samples:no_correction	All	RAB9A	4.00481	-0.474597	-1.70407	-3.13615	0.00177805	0.0371241
Voom	Positive_vs_Negative	all_samples	no_correction	Voom:Positive_vs_Negative:all_samples:no_correction	All	MFF	4.39671	-0.334498	-1.70463	-3.14836	0.00170631	0.0361049
Voom	Positive_vs_Negative	all_samples	no_correction	Voom:Positive_vs_Negative:all_samples:no_correction	All	UMAD1	2.70209	-0.457434	-1.70471	-3.10725	0.0019589	0.0398034
Voom	Positive_vs_Negative	all_samples	no_correction	Voom:Positive_vs_Negative:all_samples:no_correction	All	EEF1A1P10	-2.2309	-0.649863	-1.70681	-3.05378	0.00233896	0.0451071
Voom	Positive_vs_Negative	all_samples	no_correction	Voom:Positive_vs_Negative:all_samples:no_correction	All	AP001922.1	-3.17857	-0.672026	-1.70924	-3.05457	0.00233287	0.0450321
Voom	Positive_vs_Negative	all_samples	no_correction	Voom:Positive_vs_Negative:all_samples:no_correction	All	ZDHHC21	4.3525	-0.401641	-1.71156	-3.14448	0.00172882	0.036412
Voom	Positive_vs_Negative	all_samples	no_correction	Voom:Positive_vs_Negative:all_samples:no_correction	All	IFNL3	-3.21522	0.733851	-1.7121	3.05225	0.00235078	0.0452835
Voom	Positive_vs_Negative	all_samples	no_correction	Voom:Positive_vs_Negative:all_samples:no_correction	All	LIG3	5.06872	0.364852	-1.71242	3.17402	0.00156423	0.0341221
Voom	Positive_vs_Negative	all_samples	no_correction	Voom:Positive_vs_Negative:all_samples:no_correction	All	FATE1	-2.30568	0.640012	-1.71258	3.05216	0.00235143	0.0452835
Voom	Positive_vs_Negative	all_samples	no_correction	Voom:Positive_vs_Negative:all_samples:no_correction	All	SLC6A15	-0.896455	-0.696564	-1.71334	-3.05506	0.00232911	0.0450208
Voom	Positive_vs_Negative	all_samples	no_correction	Voom:Positive_vs_Negative:all_samples:no_correction	All	AC068282.2	-1.38551	-0.632596	-1.71667	-3.05174	0.00235469	0.0453037
Voom	Positive_vs_Negative	all_samples	no_correction	Voom:Positive_vs_Negative:all_samples:no_correction	All	ANXA2P2	1.25352	-0.296166	-1.72159	-3.07615	0.00217243	0.0427416
Voom	Positive_vs_Negative	all_samples	no_correction	Voom:Positive_vs_Negative:all_samples:no_correction	All	CRYL1	3.31412	-0.475788	-1.72183	-3.11454	0.00191173	0.0391757
Voom	Positive_vs_Negative	all_samples	no_correction	Voom:Positive_vs_Negative:all_samples:no_correction	All	MT-CYB	12.9097	-0.325621	-1.72293	-3.48255	0.00052517	0.0153731
Voom	Positive_vs_Negative	all_samples	no_correction	Voom:Positive_vs_Negative:all_samples:no_correction	All	TMEM45A	-0.931675	-0.656797	-1.72521	-3.05075	0.00236235	0.0454296
Voom	Positive_vs_Negative	all_samples	no_correction	Voom:Positive_vs_Negative:all_samples:no_correction	All	MIR100HG	2.73998	0.559538	-1.73251	3.10783	0.00195512	0.0397462
Voom	Positive_vs_Negative	all_samples	no_correction	Voom:Positive_vs_Negative:all_samples:no_correction	All	PLPP3	3.35571	-0.474745	-1.7328	-3.11237	0.00192571	0.0393754
Voom	Positive_vs_Negative	all_samples	no_correction	Voom:Positive_vs_Negative:all_samples:no_correction	All	AC005083.1	2.49463	-0.602212	-1.73303	-3.09113	0.00206705	0.0413177
Voom	Positive_vs_Negative	all_samples	no_correction	Voom:Positive_vs_Negative:all_samples:no_correction	All	MCOLN1	3.78171	-0.548884	-1.73434	-3.12	0.00187712	0.0386017
[truncated: 86,976 more rows]

## Sheet: Supp Table 3c - DESeq2
Method	Comparison	SampleGroup	Correction	FullComparison	Gene	baseMean	log2FoldChange	lfcSE	stat	pvalue	padj
DESeq2	Positive_vs_Negative	all_samples	no_correction	DESeq2:Positive_vs_Negative:all_samples:no_correction	IFI27	2207.41	1.68346	0.130592	12.8911	5.05478e-38	1.467e-33
DESeq2	Positive_vs_Negative	all_samples	no_correction	DESeq2:Positive_vs_Negative:all_samples:no_correction	OAS2	3715.27	1.9236	0.152759	12.5924	2.32608e-36	3.37537e-32
DESeq2	Positive_vs_Negative	all_samples	no_correction	DESeq2:Positive_vs_Negative:all_samples:no_correction	LY6E	2639.92	1.65793	0.133589	12.4106	2.28892e-35	2.2143e-31
DESeq2	Positive_vs_Negative	all_samples	no_correction	DESeq2:Positive_vs_Negative:all_samples:no_correction	IFI44	1735.8	1.94728	0.158384	12.2947	9.67198e-35	7.01751e-31
DESeq2	Positive_vs_Negative	all_samples	no_correction	DESeq2:Positive_vs_Negative:all_samples:no_correction	IFI6	2592.36	2.05985	0.168389	12.2327	2.07922e-34	1.20686e-30
DESeq2	Positive_vs_Negative	all_samples	no_correction	DESeq2:Positive_vs_Negative:all_samples:no_correction	HERC6	1357.46	1.72737	0.14264	12.11	9.35403e-34	4.52454e-30
DESeq2	Positive_vs_Negative	all_samples	no_correction	DESeq2:Positive_vs_Negative:all_samples:no_correction	MX1	8436.73	1.75462	0.147068	11.9306	8.19353e-33	3.39704e-29
DESeq2	Positive_vs_Negative	all_samples	no_correction	DESeq2:Positive_vs_Negative:all_samples:no_correction	XAF1	3046.8	1.85965	0.16072	11.5708	5.79645e-31	2.10281e-27
DESeq2	Positive_vs_Negative	all_samples	no_correction	DESeq2:Positive_vs_Negative:all_samples:no_correction	OAS3	5515.06	1.89919	0.166209	11.4265	3.08269e-30	9.94066e-27
DESeq2	Positive_vs_Negative	all_samples	no_correction	DESeq2:Positive_vs_Negative:all_samples:no_correction	USP18	380.36	1.91741	0.169488	11.313	1.13204e-29	3.28542e-26
DESeq2	Positive_vs_Negative	all_samples	no_correction	DESeq2:Positive_vs_Negative:all_samples:no_correction	PARP12	993.245	1.52419	0.134864	11.3017	1.28694e-29	3.39542e-26
DESeq2	Positive_vs_Negative	all_samples	no_correction	DESeq2:Positive_vs_Negative:all_samples:no_correction	IFI44L	3593.57	2.12974	0.191582	11.1166	1.04171e-28	2.51936e-25
DESeq2	Positive_vs_Negative	all_samples	no_correction	DESeq2:Positive_vs_Negative:all_samples:no_correction	OAS1	2391.15	1.57438	0.14233	11.0615	1.92942e-28	4.30735e-25
DESeq2	Positive_vs_Negative	all_samples	no_correction	DESeq2:Positive_vs_Negative:all_samples:no_correction	BST2	616.872	1.60565	0.145572	11.0299	2.74121e-28	5.68253e-25
DESeq2	Positive_vs_Negative	all_samples	no_correction	DESeq2:Positive_vs_Negative:all_samples:no_correction	CMPK2	1223.79	1.88484	0.171027	11.0207	3.03801e-28	5.87795e-25
DESeq2	Positive_vs_Negative	all_samples	no_correction	DESeq2:Positive_vs_Negative:all_samples:no_correction	RSAD2	7009.7	2.13628	0.197594	10.8114	3.03855e-27	5.05483e-24
DESeq2	Positive_vs_Negative	all_samples	no_correction	DESeq2:Positive_vs_Negative:all_samples:no_correction	IFIT1	4083.2	2.14106	0.198081	10.809	3.11951e-27	5.05483e-24
DESeq2	Positive_vs_Negative	all_samples	no_correction	DESeq2:Positive_vs_Negative:all_samples:no_correction	SHFL	417.747	1.43685	0.132936	10.8086	3.1351e-27	5.05483e-24
DESeq2	Positive_vs_Negative	all_samples	no_correction	DESeq2:Positive_vs_Negative:all_samples:no_correction	SPATS2L	1459.11	1.172	0.108808	10.7713	4.70297e-27	7.18366e-24
DESeq2	Positive_vs_Negative	all_samples	no_correction	DESeq2:Positive_vs_Negative:all_samples:no_correction	RTP4	246.484	1.60867	0.153026	10.5124	7.57321e-26	1.09895e-22
DESeq2	Positive_vs_Negative	all_samples	no_correction	DESeq2:Positive_vs_Negative:all_samples:no_correction	PLAAT2	220.984	1.69075	0.160971	10.5034	8.32811e-26	1.15094e-22
DESeq2	Positive_vs_Negative	all_samples	no_correction	DESeq2:Positive_vs_Negative:all_samples:no_correction	EIF2AK2	2642.93	1.21566	0.118381	10.269	9.71864e-25	1.28207e-21
DESeq2	Positive_vs_Negative	all_samples	no_correction	DESeq2:Positive_vs_Negative:all_samples:no_correction	TIMM10	150.207	1.44577	0.141132	10.244	1.25858e-24	1.58811e-21
DESeq2	Positive_vs_Negative	all_samples	no_correction	DESeq2:Positive_vs_Negative:all_samples:no_correction	DDX60	2103.06	1.49945	0.149488	10.0306	1.11821e-23	1.3522e-20
DESeq2	Positive_vs_Negative	all_samples	no_correction	DESeq2:Positive_vs_Negative:all_samples:no_correction	TRIM14	616.453	1.11677	0.111666	10.001	1.50924e-23	1.75205e-20
DESeq2	Positive_vs_Negative	all_samples	no_correction	DESeq2:Positive_vs_Negative:all_samples:no_correction	OASL	1329.2	1.9292	0.193009	9.99537	1.59684e-23	1.78244e-20
DESeq2	Positive_vs_Negative	all_samples	no_correction	DESeq2:Positive_vs_Negative:all_samples:no_correction	DHX58	452.711	1.47572	0.149615	9.86347	5.9941e-23	6.44299e-20
DESeq2	Positive_vs_Negative	all_samples	no_correction	DESeq2:Positive_vs_Negative:all_samples:no_correction	ISG15	3220.18	1.96158	0.199723	9.82149	9.09897e-23	9.43108e-20
DESeq2	Positive_vs_Negative	all_samples	no_correction	DESeq2:Positive_vs_Negative:all_samples:no_correction	LGMN	427.862	1.22878	0.126545	9.71019	2.72817e-22	2.73024e-19
DESeq2	Positive_vs_Negative	all_samples	no_correction	DESeq2:Positive_vs_Negative:all_samples:no_correction	NRIR	147.833	2.1145	0.220089	9.60747	7.43523e-22	7.19284e-19
DESeq2	Positive_vs_Negative	all_samples	no_correction	DESeq2:Positive_vs_Negative:all_samples:no_correction	FBXO39	124.877	2.2745	0.238094	9.55296	1.26039e-21	1.17997e-18
DESeq2	Positive_vs_Negative	all_samples	no_correction	DESeq2:Positive_vs_Negative:all_samples:no_correction	C1QC	277.919	1.48457	0.155757	9.53135	1.55256e-21	1.40808e-18
DESeq2	Positive_vs_Negative	all_samples	no_correction	DESeq2:Positive_vs_Negative:all_samples:no_correction	IFIT5	1054.49	1.46234	0.153516	9.52565	1.64017e-21	1.44246e-18
DESeq2	Positive_vs_Negative	all_samples	no_correction	DESeq2:Positive_vs_Negative:all_samples:no_correction	TNFSF10	2185.93	1.21262	0.128571	9.43151	4.04246e-21	3.4506e-18
DESeq2	Positive_vs_Negative	all_samples	no_correction	DESeq2:Positive_vs_Negative:all_samples:no_correction	IFIT3	6746.14	1.81962	0.193414	9.40789	5.06199e-21	4.1974e-18
DESeq2	Positive_vs_Negative	all_samples	no_correction	DESeq2:Positive_vs_Negative:all_samples:no_correction	PML	1746.13	1.31002	0.139919	9.36268	7.77375e-21	6.26694e-18
DESeq2	Positive_vs_Negative	all_samples	no_correction	DESeq2:Positive_vs_Negative:all_samples:no_correction	PNPT1	541.591	1.22958	0.131677	9.33791	9.82524e-21	7.7067e-18
DESeq2	Positive_vs_Negative	all_samples	no_correction	DESeq2:Positive_vs_Negative:all_samples:no_correction	PARP11	236.642	1.30063	0.139406	9.32976	1.06107e-20	8.10381e-18
DESeq2	Positive_vs_Negative	all_samples	no_correction	DESeq2:Positive_vs_Negative:all_samples:no_correction	IFI35	470.674	1.36577	0.146583	9.31739	1.19238e-20	8.87314e-18
DESeq2	Positive_vs_Negative	all_samples	no_correction	DESeq2:Positive_vs_Negative:all_samples:no_correction	LY6E-DT	29.9291	1.72941	0.185803	9.30773	1.30597e-20	9.47545e-18
DESeq2	Positive_vs_Negative	all_samples	no_correction	DESeq2:Positive_vs_Negative:all_samples:no_correction	EPSTI1	1569.65	1.57342	0.169897	9.26098	2.02564e-20	1.43386e-17
DESeq2	Positive_vs_Negative	all_samples	no_correction	DESeq2:Positive_vs_Negative:all_samples:no_correction	DDX58	2325.65	1.48611	0.160716	9.24682	2.31277e-20	1.59812e-17
DESeq2	Positive_vs_Negative	all_samples	no_correction	DESeq2:Positive_vs_Negative:all_samples:no_correction	UBE2L6	1288.64	1.20326	0.131645	9.14017	6.23547e-20	4.20851e-17
DESeq2	Positive_vs_Negative	all_samples	no_correction	DESeq2:Positive_vs_Negative:all_samples:no_correction	CD93	1115.13	-1.80105	0.197522	-9.11821	7.63741e-20	5.03757e-17
DESeq2	Positive_vs_Negative	all_samples	no_correction	DESeq2:Positive_vs_Negative:all_samples:no_correction	UBQLNL	26.262	1.95194	0.214234	9.11125	8.14356e-20	5.25205e-17
DESeq2	Positive_vs_Negative	all_samples	no_correction	DESeq2:Positive_vs_Negative:all_samples:no_correction	IFIT2	9958.64	1.83272	0.201233	9.10742	8.43635e-20	5.3226e-17
DESeq2	Positive_vs_Negative	all_samples	no_correction	DESeq2:Positive_vs_Negative:all_samples:no_correction	PLVAP	34.2202	2.34586	0.257857	9.09752	9.24163e-20	5.70661e-17
DESeq2	Positive_vs_Negative	all_samples	no_correction	DESeq2:Positive_vs_Negative:all_samples:no_correction	LGALS3BP	1594.61	1.07966	0.118973	9.07482	1.13867e-19	6.88468e-17
DESeq2	Positive_vs_Negative	all_samples	no_correction	DESeq2:Positive_vs_Negative:all_samples:no_correction	LAP3	1771.15	1.15829	0.127786	9.06427	1.2544e-19	7.42965e-17
DESeq2	Positive_vs_Negative	all_samples	no_correction	DESeq2:Positive_vs_Negative:all_samples:no_correction	NT5C3A	800.017	1.16252	0.129597	8.97033	2.95632e-19	1.707e-16
DESeq2	Positive_vs_Negative	all_samples	no_correction	DESeq2:Positive_vs_Negative:all_samples:no_correction	IFIH1	2184.69	1.3883	0.154794	8.96872	2.99969e-19	1.707e-16
DESeq2	Positive_vs_Negative	all_samples	no_correction	DESeq2:Positive_vs_Negative:all_samples:no_correction	PARP14	8801.41	1.24462	0.140014	8.88923	6.15313e-19	3.43416e-16
DESeq2	Positive_vs_Negative	all_samples	no_correction	DESeq2:Positive_vs_Negative:all_samples:no_correction	PPM1K	596.389	1.06527	0.120147	8.86641	7.55403e-19	4.13647e-16
DESeq2	Positive_vs_Negative	all_samples	no_correction	DESeq2:Positive_vs_Negative:all_samples:no_correction	SLFN5	2257.95	1.0065	0.114149	8.81738	1.17165e-18	6.29699e-16
DESeq2	Positive_vs_Negative	all_samples	no_correction	DESeq2:Positive_vs_Negative:all_samples:no_correction	NCOA7	1540.44	1.10093	0.125327	8.78445	1.57127e-18	8.29117e-16
DESeq2	Positive_vs_Negative	all_samples	no_correction	DESeq2:Positive_vs_Negative:all_samples:no_correction	GRIP2	34.3525	1.91621	0.21887	8.75502	2.04073e-18	1.04281e-15
DESeq2	Positive_vs_Negative	all_samples	no_correction	DESeq2:Positive_vs_Negative:all_samples:no_correction	STAT2	2964.9	1.08613	0.124064	8.75461	2.0481e-18	1.04281e-15
DESeq2	Positive_vs_Negative	all_samples	no_correction	DESeq2:Positive_vs_Negative:all_samples:no_correction	TRIM5	334.755	1.32985	0.152012	8.74831	2.16576e-18	1.0837e-15
DESeq2	Positive_vs_Negative	all_samples	no_correction	DESeq2:Positive_vs_Negative:all_samples:no_correction	BISPR	128.735	1.37167	0.157036	8.73476	2.44172e-18	1.20108e-15
DESeq2	Positive_vs_Negative	all_samples	no_correction	DESeq2:Positive_vs_Negative:all_samples:no_correction	ZCCHC2	1056.54	1.13226	0.129863	8.71888	2.80968e-18	1.35904e-15
DESeq2	Positive_vs_Negative	all_samples	no_correction	DESeq2:Positive_vs_Negative:all_samples:no_correction	PARP10	900.881	1.19471	0.13747	8.69066	3.60328e-18	1.71433e-15
DESeq2	Positive_vs_Negative	all_samples	no_correction	DESeq2:Positive_vs_Negative:all_samples:no_correction	SDS	192.376	1.67891	0.194042	8.65228	5.0481e-18	2.363e-15
DESeq2	Positive_vs_Negative	all_samples	no_correction	DESeq2:Positive_vs_Negative:all_samples:no_correction	AGRN	2055.76	1.07122	0.124166	8.62733	6.28004e-18	2.893e-15
DESeq2	Positive_vs_Negative	all_samples	no_correction	DESeq2:Positive_vs_Negative:all_samples:no_correction	RUFY4	66.1382	1.81529	0.211834	8.56939	1.04032e-17	4.71753e-15
DESeq2	Positive_vs_Negative	all_samples	no_correction	DESeq2:Positive_vs_Negative:all_samples:no_correction	LAMP3	523.472	1.2548	0.146619	8.55825	1.14594e-17	5.11652e-15
DESeq2	Positive_vs_Negative	all_samples	no_correction	DESeq2:Positive_vs_Negative:all_samples:no_correction	C1QB	216.554	1.37754	0.161702	8.51904	1.60886e-17	7.07459e-15
DESeq2	Positive_vs_Negative	all_samples	no_correction	DESeq2:Positive_vs_Negative:all_samples:no_correction	FRMD3	156.079	1.49187	0.175318	8.50949	1.74704e-17	7.56757e-15
DESeq2	Positive_vs_Negative	all_samples	no_correction	DESeq2:Positive_vs_Negative:all_samples:no_correction	HBB	826.872	-3.48916	0.410404	-8.50178	1.86699e-17	7.96821e-15
DESeq2	Positive_vs_Negative	all_samples	no_correction	DESeq2:Positive_vs_Negative:all_samples:no_correction	ADAMDEC1	99.5992	1.3967	0.164481	8.49153	2.03939e-17	8.57785e-15
DESeq2	Positive_vs_Negative	all_samples	no_correction	DESeq2:Positive_vs_Negative:all_samples:no_correction	TRIM22	3800.78	1.20082	0.14253	8.42507	3.6053e-17	1.49476e-14
DESeq2	Positive_vs_Negative	all_samples	no_correction	DESeq2:Positive_vs_Negative:all_samples:no_correction	C1QA	179.19	1.38278	0.16452	8.40493	4.28101e-17	1.74991e-14
DESeq2	Positive_vs_Negative	all_samples	no_correction	DESeq2:Positive_vs_Negative:all_samples:no_correction	CNP	644.723	0.893966	0.106862	8.36559	5.98166e-17	2.41111e-14
DESeq2	Positive_vs_Negative	all_samples	no_correction	DESeq2:Positive_vs_Negative:all_samples:no_correction	NUPR1	483.712	1.12891	0.135034	8.36024	6.25889e-17	2.4883e-14
DESeq2	Positive_vs_Negative	all_samples	no_correction	DESeq2:Positive_vs_Negative:all_samples:no_correction	IFITM3	3432.47	1.33375	0.159977	8.33718	7.60841e-17	2.98394e-14
DESeq2	Positive_vs_Negative	all_samples	no_correction	DESeq2:Positive_vs_Negative:all_samples:no_correction	MOV10	1035.25	1.0495	0.126118	8.32155	8.68221e-17	3.35967e-14
DESeq2	Positive_vs_Negative	all_samples	no_correction	DESeq2:Positive_vs_Negative:all_samples:no_correction	MT2A	955.333	1.12023	0.13495	8.30112	1.03138e-16	3.9385e-14
DESeq2	Positive_vs_Negative	all_samples	no_correction	DESeq2:Positive_vs_Negative:all_samples:no_correction	HERC5	1263.84	1.64552	0.198462	8.29137	1.11951e-16	4.21955e-14
DESeq2	Positive_vs_Negative	all_samples	no_correction	DESeq2:Positive_vs_Negative:all_samples:no_correction	APOBEC3F	231.939	1.13211	0.13676	8.27805	1.25204e-16	4.65855e-14
DESeq2	Positive_vs_Negative	all_samples	no_correction	DESeq2:Positive_vs_Negative:all_samples:no_correction	UBA7	581.409	1.02664	0.124743	8.23004	1.87151e-16	6.87532e-14
DESeq2	Positive_vs_Negative	all_samples	no_correction	DESeq2:Positive_vs_Negative:all_samples:no_correction	SIGLEC1	578.803	2.1774	0.267522	8.13915	3.98065e-16	1.44408e-13
DESeq2	Positive_vs_Negative	all_samples	no_correction	DESeq2:Positive_vs_Negative:all_samples:no_correction	AC005062.1	120.009	1.30606	0.160861	8.11918	4.69345e-16	1.68165e-13
DESeq2	Positive_vs_Negative	all_samples	no_correction	DESeq2:Positive_vs_Negative:all_samples:no_correction	PARP9	2636.7	1.0843	0.133942	8.09528	5.71315e-16	2.01243e-13
DESeq2	Positive_vs_Negative	all_samples	no_correction	DESeq2:Positive_vs_Negative:all_samples:no_correction	CASS4	510.127	-1.65846	0.20489	-8.09439	5.75535e-16	2.01243e-13
DESeq2	Positive_vs_Negative	all_samples	no_correction	DESeq2:Positive_vs_Negative:all_samples:no_correction	PLEKHA4	201.388	1.15382	0.142928	8.07278	6.87148e-16	2.3741e-13
DESeq2	Positive_vs_Negative	all_samples	no_correction	DESeq2:Positive_vs_Negative:all_samples:no_correction	LGALS9	702.845	0.956041	0.119332	8.01158	1.13246e-15	3.86661e-13
DESeq2	Positive_vs_Negative	all_samples	no_correction	DESeq2:Positive_vs_Negative:all_samples:no_correction	TRIM38	1936.59	1.09795	0.137388	7.99158	1.33217e-15	4.4956e-13
DESeq2	Positive_vs_Negative	all_samples	no_correction	DESeq2:Positive_vs_Negative:all_samples:no_correction	CHROMR	140.53	1.20508	0.151192	7.97053	1.57995e-15	5.2705e-13
DESeq2	Positive_vs_Negative	all_samples	no_correction	DESeq2:Positive_vs_Negative:all_samples:no_correction	DTX3L	1842.7	0.997258	0.125245	7.96244	1.68676e-15	5.56287e-13
DESeq2	Positive_vs_Negative	all_samples	no_correction	DESeq2:Positive_vs_Negative:all_samples:no_correction	APOBEC3G	264.888	1.07125	0.134931	7.93927	2.03377e-15	6.63192e-13
DESeq2	Positive_vs_Negative	all_samples	no_correction	DESeq2:Positive_vs_Negative:all_samples:no_correction	RUBCN	954.289	0.967816	0.122109	7.92584	2.26612e-15	7.30748e-13
DESeq2	Positive_vs_Negative	all_samples	no_correction	DESeq2:Positive_vs_Negative:all_samples:no_correction	HDAC9	547.535	1.01025	0.127733	7.90905	2.59369e-15	8.27188e-13
DESeq2	Positive_vs_Negative	all_samples	no_correction	DESeq2:Positive_vs_Negative:all_samples:no_correction	LINC02605	219.089	1.20378	0.153184	7.85837	3.89164e-15	1.22764e-12
DESeq2	Positive_vs_Negative	all_samples	no_correction	DESeq2:Positive_vs_Negative:all_samples:no_correction	DHRS2	24.5923	1.87721	0.23909	7.85147	4.11191e-15	1.28318e-12
DESeq2	Positive_vs_Negative	all_samples	no_correction	DESeq2:Positive_vs_Negative:all_samples:no_correction	SHISA5	1831.57	1.01493	0.129604	7.83099	4.8403e-15	1.49442e-12
DESeq2	Positive_vs_Negative	all_samples	no_correction	DESeq2:Positive_vs_Negative:all_samples:no_correction	AC104389.5	31.4182	1.55069	0.199483	7.77352	7.63352e-15	2.332e-12
DESeq2	Positive_vs_Negative	all_samples	no_correction	DESeq2:Positive_vs_Negative:all_samples:no_correction	RNF213	25182.7	1.13072	0.145725	7.75922	8.54553e-15	2.58342e-12
DESeq2	Positive_vs_Negative	all_samples	no_correction	DESeq2:Positive_vs_Negative:all_samples:no_correction	ZBP1	670.715	1.71047	0.220763	7.74796	9.33799e-15	2.79389e-12
DESeq2	Positive_vs_Negative	all_samples	no_correction	DESeq2:Positive_vs_Negative:all_samples:no_correction	PHOSPHO1	189.111	-2.02769	0.262126	-7.73555	1.02955e-14	3.04894e-12
DESeq2	Positive_vs_Negative	all_samples	no_correction	DESeq2:Positive_vs_Negative:all_samples:no_correction	CMTR1	628.458	0.886719	0.115377	7.6854	1.5252e-14	4.47115e-12
DESeq2	Positive_vs_Negative	all_samples	no_correction	DESeq2:Positive_vs_Negative:all_samples:no_correction	ZNF684	55.3618	1.36201	0.177315	7.68131	1.57472e-14	4.57014e-12
DESeq2	Positive_vs_Negative	all_samples	no_correction	DESeq2:Positive_vs_Negative:all_samples:no_correction	NUB1	932.835	0.923911	0.120671	7.65646	1.91131e-14	5.49208e-12
DESeq2	Positive_vs_Negative	all_samples	no_correction	DESeq2:Positive_vs_Negative:all_samples:no_correction	BTN3A1	682.445	1.05604	0.138213	7.64068	2.16085e-14	6.14825e-12
DESeq2	Positive_vs_Negative	all_samples	no_correction	DESeq2:Positive_vs_Negative:all_samples:no_correction	DSC2	452.776	-1.29894	0.170079	-7.63725	2.21907e-14	6.25261e-12
DESeq2	Positive_vs_Negative	all_samples	no_correction	DESeq2:Positive_vs_Negative:all_samples:no_correction	CEACAM7	251.966	-1.6705	0.219375	-7.61483	2.64035e-14	7.36811e-12
DESeq2	Positive_vs_Negative	all_samples	no_correction	DESeq2:Positive_vs_Negative:all_samples:no_correction	SAMD9L	2973.7	1.18754	0.157023	7.56285	3.94337e-14	1.08995e-11
DESeq2	Positive_vs_Negative	all_samples	no_correction	DESeq2:Positive_vs_Negative:all_samples:no_correction	ZFYVE26	944.96	0.829751	0.110047	7.53997	4.70063e-14	1.287e-11
DESeq2	Positive_vs_Negative	all_samples	no_correction	DESeq2:Positive_vs_Negative:all_samples:no_correction	GBP3	1044.52	0.960011	0.127779	7.51304	5.77715e-14	1.56696e-11
DESeq2	Positive_vs_Negative	all_samples	no_correction	DESeq2:Positive_vs_Negative:all_samples:no_correction	SCO2	466.127	1.03538	0.138424	7.47975	7.44619e-14	2.00096e-11
DESeq2	Positive_vs_Negative	all_samples	no_correction	DESeq2:Positive_vs_Negative:all_samples:no_correction	TENT5A	875.884	0.79729	0.107235	7.43498	1.04586e-13	2.78468e-11
DESeq2	Positive_vs_Negative	all_samples	no_correction	DESeq2:Positive_vs_Negative:all_samples:no_correction	MUC22	474.216	-2.28905	0.308238	-7.42624	1.1173e-13	2.94784e-11
DESeq2	Positive_vs_Negative	all_samples	no_correction	DESeq2:Positive_vs_Negative:all_samples:no_correction	STAT1	5742.32	0.98207	0.132268	7.42484	1.1292e-13	2.95241e-11
DESeq2	Positive_vs_Negative	all_samples	no_correction	DESeq2:Positive_vs_Negative:all_samples:no_correction	IFITM1	1953.51	1.17565	0.158524	7.41622	1.20511e-13	3.12274e-11
DESeq2	Positive_vs_Negative	all_samples	no_correction	DESeq2:Positive_vs_Negative:all_samples:no_correction	H2BC6	160.656	0.9723	0.131345	7.40265	1.33496e-13	3.42859e-11
DESeq2	Positive_vs_Negative	all_samples	no_correction	DESeq2:Positive_vs_Negative:all_samples:no_correction	AMPD2	1082.62	-1.16694	0.157964	-7.38735	1.49779e-13	3.81306e-11
DESeq2	Positive_vs_Negative	all_samples	no_correction	DESeq2:Positive_vs_Negative:all_samples:no_correction	SOD2	25896.2	-1.22234	0.165924	-7.36684	1.74714e-13	4.40917e-11
DESeq2	Positive_vs_Negative	all_samples	no_correction	DESeq2:Positive_vs_Negative:all_samples:no_correction	IRF7	1660.18	1.27246	0.173279	7.34344	2.08167e-13	5.20812e-11
DESeq2	Positive_vs_Negative	all_samples	no_correction	DESeq2:Positive_vs_Negative:all_samples:no_correction	OR52H1	11.8774	2.03424	0.278082	7.31525	2.56906e-13	6.37258e-11
DESeq2	Positive_vs_Negative	all_samples	no_correction	DESeq2:Positive_vs_Negative:all_samples:no_correction	RNASE1	107.044	1.27717	0.175808	7.26459	3.74167e-13	9.17e-11
DESeq2	Positive_vs_Negative	all_samples	no_correction	DESeq2:Positive_vs_Negative:all_samples:no_correction	TIMP1	763.073	-1.2054	0.165943	-7.26393	3.76001e-13	9.17e-11
DESeq2	Positive_vs_Negative	all_samples	no_correction	DESeq2:Positive_vs_Negative:all_samples:no_correction	APOE	231.612	1.37544	0.18941	7.26166	3.82354e-13	9.24724e-11
DESeq2	Positive_vs_Negative	all_samples	no_correction	DESeq2:Positive_vs_Negative:all_samples:no_correction	RN7SL3	575.63	0.855921	0.118113	7.24663	4.27258e-13	1.02478e-10
DESeq2	Positive_vs_Negative	all_samples	no_correction	DESeq2:Positive_vs_Negative:all_samples:no_correction	SPRR2A	4574.11	-1.38692	0.191657	-7.23645	4.60577e-13	1.09564e-10
DESeq2	Positive_vs_Negative	all_samples	no_correction	DESeq2:Positive_vs_Negative:all_samples:no_correction	MDK	657.884	0.8575	0.118818	7.21693	5.31727e-13	1.25462e-10
DESeq2	Positive_vs_Negative	all_samples	no_correction	DESeq2:Positive_vs_Negative:all_samples:no_correction	BTN2A3P	40.3213	1.27346	0.176908	7.19844	6.09051e-13	1.42547e-10
DESeq2	Positive_vs_Negative	all_samples	no_correction	DESeq2:Positive_vs_Negative:all_samples:no_correction	BTN3A3	300.932	0.970234	0.135387	7.16635	7.70226e-13	1.78828e-10
DESeq2	Positive_vs_Negative	all_samples	no_correction	DESeq2:Positive_vs_Negative:all_samples:no_correction	AC092941.2	30.1182	-2.23384	0.311946	-7.16097	8.01059e-13	1.84511e-10
DESeq2	Positive_vs_Negative	all_samples	no_correction	DESeq2:Positive_vs_Negative:all_samples:no_correction	BCL2L14	140.563	1.11225	0.155669	7.14498	9.00087e-13	2.05688e-10
DESeq2	Positive_vs_Negative	all_samples	no_correction	DESeq2:Positive_vs_Negative:all_samples:no_correction	FTH1P8	20.4795	-1.12128	0.157322	-7.12729	1.02363e-12	2.32092e-10
DESeq2	Positive_vs_Negative	all_samples	no_correction	DESeq2:Positive_vs_Negative:all_samples:no_correction	BTN3A2	579.094	0.871815	0.122458	7.11929	1.08483e-12	2.44062e-10
DESeq2	Positive_vs_Negative	all_samples	no_correction	DESeq2:Positive_vs_Negative:all_samples:no_correction	HELZ2	3982.8	1.1288	0.158744	7.11079	1.1538e-12	2.57581e-10
DESeq2	Positive_vs_Negative	all_samples	no_correction	DESeq2:Positive_vs_Negative:all_samples:no_correction	BCL2L13	564.603	0.694607	0.0976985	7.1097	1.16292e-12	2.57636e-10
DESeq2	Positive_vs_Negative	all_samples	no_correction	DESeq2:Positive_vs_Negative:all_samples:no_correction	AL645608.7	215.684	1.49159	0.210083	7.09997	1.24784e-12	2.74354e-10
DESeq2	Positive_vs_Negative	all_samples	no_correction	DESeq2:Positive_vs_Negative:all_samples:no_correction	ODF3B	1525.58	1.013	0.142869	7.09045	1.33676e-12	2.91696e-10
DESeq2	Positive_vs_Negative	all_samples	no_correction	DESeq2:Positive_vs_Negative:all_samples:no_correction	OLFM5P	18.5355	1.65078	0.232859	7.08919	1.34899e-12	2.92168e-10
DESeq2	Positive_vs_Negative	all_samples	no_correction	DESeq2:Positive_vs_Negative:all_samples:no_correction	MX2	7199.02	1.18475	0.167651	7.06674	1.58615e-12	3.40987e-10
DESeq2	Positive_vs_Negative	all_samples	no_correction	DESeq2:Positive_vs_Negative:all_samples:no_correction	ZNF618	152.013	0.974881	0.137992	7.06478	1.60872e-12	3.43297e-10
DESeq2	Positive_vs_Negative	all_samples	no_correction	DESeq2:Positive_vs_Negative:all_samples:no_correction	ZNFX1	3865.79	0.854455	0.121177	7.05131	1.77243e-12	3.75471e-10
DESeq2	Positive_vs_Negative	all_samples	no_correction	DESeq2:Positive_vs_Negative:all_samples:no_correction	C4B	59.9258	1.54228	0.218825	7.04802	1.8148e-12	3.81661e-10
DESeq2	Positive_vs_Negative	all_samples	no_correction	DESeq2:Positive_vs_Negative:all_samples:no_correction	IL1R2	2142.57	-1.56532	0.223346	-7.0085	2.4088e-12	5.02937e-10
DESeq2	Positive_vs_Negative	all_samples	no_correction	DESeq2:Positive_vs_Negative:all_samples:no_correction	TDRD7	610.673	0.866219	0.12389	6.99184	2.713e-12	5.62405e-10
DESeq2	Positive_vs_Negative	all_samples	no_correction	DESeq2:Positive_vs_Negative:all_samples:no_correction	HBA1	61.0194	-3.25887	0.46678	-6.9816	2.91827e-12	6.00667e-10
DESeq2	Positive_vs_Negative	all_samples	no_correction	DESeq2:Positive_vs_Negative:all_samples:no_correction	TMEM268	275.414	0.822207	0.117889	6.97441	3.07165e-12	6.27784e-10
DESeq2	Positive_vs_Negative	all_samples	no_correction	DESeq2:Positive_vs_Negative:all_samples:no_correction	ANKFY1	1159.4	0.71295	0.102312	6.96839	3.20583e-12	6.50626e-10
DESeq2	Positive_vs_Negative	all_samples	no_correction	DESeq2:Positive_vs_Negative:all_samples:no_correction	CD44	6502.67	-1.072	0.154442	-6.94114	3.88944e-12	7.83884e-10
DESeq2	Positive_vs_Negative	all_samples	no_correction	DESeq2:Positive_vs_Negative:all_samples:no_correction	GSDMB	415.589	0.929971	0.134182	6.93067	4.18853e-12	8.38341e-10
DESeq2	Positive_vs_Negative	all_samples	no_correction	DESeq2:Positive_vs_Negative:all_samples:no_correction	SPRR2D	2101.79	-1.53473	0.221515	-6.92832	4.25856e-12	8.4652e-10
DESeq2	Positive_vs_Negative	all_samples	no_correction	DESeq2:Positive_vs_Negative:all_samples:no_correction	APOL6	3425.91	0.900662	0.130517	6.90072	5.17413e-12	1.02152e-09
DESeq2	Positive_vs_Negative	all_samples	no_correction	DESeq2:Positive_vs_Negative:all_samples:no_correction	TLR3	143.458	1.02788	0.149131	6.8925	5.48194e-12	1.07498e-09
DESeq2	Positive_vs_Negative	all_samples	no_correction	DESeq2:Positive_vs_Negative:all_samples:no_correction	IL1RAP	1619.25	-1.10023	0.159819	-6.88426	5.80874e-12	1.13142e-09
DESeq2	Positive_vs_Negative	all_samples	no_correction	DESeq2:Positive_vs_Negative:all_samples:no_correction	SAMD9	4376.39	0.958346	0.139423	6.87364	6.2583e-12	1.21086e-09
DESeq2	Positive_vs_Negative	all_samples	no_correction	DESeq2:Positive_vs_Negative:all_samples:no_correction	SLC25A28	285.038	0.881834	0.128394	6.8682	6.5019e-12	1.24966e-09
DESeq2	Positive_vs_Negative	all_samples	no_correction	DESeq2:Positive_vs_Negative:all_samples:no_correction	MGAM	3222.73	-1.21321	0.176723	-6.86504	6.64739e-12	1.26921e-09
DESeq2	Positive_vs_Negative	all_samples	no_correction	DESeq2:Positive_vs_Negative:all_samples:no_correction	AC104837.2	20.7922	1.94157	0.282921	6.86258	6.76286e-12	1.28282e-09
DESeq2	Positive_vs_Negative	all_samples	no_correction	DESeq2:Positive_vs_Negative:all_samples:no_correction	CRISP3	454.675	-2.01518	0.294209	-6.8495	7.41083e-12	1.39661e-09
DESeq2	Positive_vs_Negative	all_samples	no_correction	DESeq2:Positive_vs_Negative:all_samples:no_correction	C22orf46	145.924	0.774169	0.113079	6.84627	7.57988e-12	1.41925e-09
DESeq2	Positive_vs_Negative	all_samples	no_correction	DESeq2:Positive_vs_Negative:all_samples:no_correction	OR52V1P	6.773	2.03532	0.297651	6.83792	8.03485e-12	1.49479e-09
DESeq2	Positive_vs_Negative	all_samples	no_correction	DESeq2:Positive_vs_Negative:all_samples:no_correction	RFLNB	214.886	-1.24669	0.182489	-6.83156	8.39963e-12	1.5527e-09
DESeq2	Positive_vs_Negative	all_samples	no_correction	DESeq2:Positive_vs_Negative:all_samples:no_correction	CCDC194	39.1317	2.02115	0.295918	6.83009	8.48586e-12	1.557e-09
DESeq2	Positive_vs_Negative	all_samples	no_correction	DESeq2:Positive_vs_Negative:all_samples:no_correction	PSME2	579.725	0.765509	0.112091	6.82935	8.53017e-12	1.557e-09
DESeq2	Positive_vs_Negative	all_samples	no_correction	DESeq2:Positive_vs_Negative:all_samples:no_correction	DRAP1	397.673	0.78028	0.114654	6.8055	1.00698e-11	1.82654e-09
DESeq2	Positive_vs_Negative	all_samples	no_correction	DESeq2:Positive_vs_Negative:all_samples:no_correction	FPR3	135.275	1.40799	0.207096	6.79872	1.05554e-11	1.90272e-09
DESeq2	Positive_vs_Negative	all_samples	no_correction	DESeq2:Positive_vs_Negative:all_samples:no_correction	SIGLEC10	384.553	-1.38393	0.203701	-6.79391	1.09134e-11	1.95512e-09
DESeq2	Positive_vs_Negative	all_samples	no_correction	DESeq2:Positive_vs_Negative:all_samples:no_correction	GTPBP2	789.291	0.76618	0.113105	6.77407	1.25213e-11	2.22941e-09
DESeq2	Positive_vs_Negative	all_samples	no_correction	DESeq2:Positive_vs_Negative:all_samples:no_correction	A2ML1	1751.94	-1.40099	0.207403	-6.75489	1.42939e-11	2.5185e-09
DESeq2	Positive_vs_Negative	all_samples	no_correction	DESeq2:Positive_vs_Negative:all_samples:no_correction	AC068989.1	31.2737	1.49588	0.221459	6.75465	1.43185e-11	2.5185e-09
DESeq2	Positive_vs_Negative	all_samples	no_correction	DESeq2:Positive_vs_Negative:all_samples:no_correction	ETV7	222.41	1.15383	0.17124	6.73809	1.60486e-11	2.80581e-09
DESeq2	Positive_vs_Negative	all_samples	no_correction	DESeq2:Positive_vs_Negative:all_samples:no_correction	SP140L	450.512	0.849544	0.126291	6.72687	1.73352e-11	3.01259e-09
DESeq2	Positive_vs_Negative	all_samples	no_correction	DESeq2:Positive_vs_Negative:all_samples:no_correction	LAG3	94.4908	1.39196	0.208154	6.68713	2.27585e-11	3.93153e-09
DESeq2	Positive_vs_Negative	all_samples	no_correction	DESeq2:Positive_vs_Negative:all_samples:no_correction	C12orf43	140.505	0.941835	0.14089	6.68491	2.3107e-11	3.96812e-09
DESeq2	Positive_vs_Negative	all_samples	no_correction	DESeq2:Positive_vs_Negative:all_samples:no_correction	RGPD1	7.9859	-1.8395	0.275429	-6.67868	2.41105e-11	4.11609e-09
DESeq2	Positive_vs_Negative	all_samples	no_correction	DESeq2:Positive_vs_Negative:all_samples:no_correction	GALM	244.593	0.858509	0.129227	6.64343	3.06475e-11	5.20148e-09
DESeq2	Positive_vs_Negative	all_samples	no_correction	DESeq2:Positive_vs_Negative:all_samples:no_correction	KATNBL1	1018.69	-0.992264	0.149405	-6.64143	3.10647e-11	5.24162e-09
DESeq2	Positive_vs_Negative	all_samples	no_correction	DESeq2:Positive_vs_Negative:all_samples:no_correction	PTAFR	1249.78	-1.00926	0.152656	-6.61135	3.80827e-11	6.38864e-09
DESeq2	Positive_vs_Negative	all_samples	no_correction	DESeq2:Positive_vs_Negative:all_samples:no_correction	RMI2	44.3996	1.27072	0.192427	6.60365	4.01166e-11	6.62664e-09
DESeq2	Positive_vs_Negative	all_samples	no_correction	DESeq2:Positive_vs_Negative:all_samples:no_correction	IL1A	504.789	-1.4427	0.218489	-6.60309	4.02663e-11	6.62664e-09
DESeq2	Positive_vs_Negative	all_samples	no_correction	DESeq2:Positive_vs_Negative:all_samples:no_correction	OTOF	152.694	1.97574	0.299221	6.60292	4.03131e-11	6.62664e-09
DESeq2	Positive_vs_Negative	all_samples	no_correction	DESeq2:Positive_vs_Negative:all_samples:no_correction	SPINK5	2148.7	-1.27278	0.192771	-6.60255	4.04147e-11	6.62664e-09
DESeq2	Positive_vs_Negative	all_samples	no_correction	DESeq2:Positive_vs_Negative:all_samples:no_correction	S100A12	539.894	-1.5631	0.236859	-6.59929	4.13133e-11	6.73592e-09
DESeq2	Positive_vs_Negative	all_samples	no_correction	DESeq2:Positive_vs_Negative:all_samples:no_correction	JADE2	700.046	0.704919	0.107132	6.57993	4.70685e-11	7.6314e-09
DESeq2	Positive_vs_Negative	all_samples	no_correction	DESeq2:Positive_vs_Negative:all_samples:no_correction	MT-TP	563.724	0.483892	0.0737047	6.56527	5.19376e-11	8.37407e-09
DESeq2	Positive_vs_Negative	all_samples	no_correction	DESeq2:Positive_vs_Negative:all_samples:no_correction	MSR1	191.49	1.1128	0.169795	6.55377	5.61013e-11	8.99542e-09
DESeq2	Positive_vs_Negative	all_samples	no_correction	DESeq2:Positive_vs_Negative:all_samples:no_correction	TMEM123	2918.78	0.746148	0.114102	6.53932	6.18001e-11	9.80939e-09
DESeq2	Positive_vs_Negative	all_samples	no_correction	DESeq2:Positive_vs_Negative:all_samples:no_correction	TRIM26	806.937	0.646951	0.098937	6.53902	6.19212e-11	9.80939e-09
DESeq2	Positive_vs_Negative	all_samples	no_correction	DESeq2:Positive_vs_Negative:all_samples:no_correction	ADAR	6211.03	0.767948	0.117452	6.53837	6.21917e-11	9.80939e-09
DESeq2	Positive_vs_Negative	all_samples	no_correction	DESeq2:Positive_vs_Negative:all_samples:no_correction	PRKCE	591.606	0.702282	0.107428	6.53721	6.2679e-11	9.83282e-09
DESeq2	Positive_vs_Negative	all_samples	no_correction	DESeq2:Positive_vs_Negative:all_samples:no_correction	MAPK8IP2	34.7272	1.15295	0.176483	6.53296	6.4483e-11	1.00614e-08
DESeq2	Positive_vs_Negative	all_samples	no_correction	DESeq2:Positive_vs_Negative:all_samples:no_correction	RABGAP1L-IT1	52.7624	1.20682	0.185515	6.50524	7.75689e-11	1.20385e-08
DESeq2	Positive_vs_Negative	all_samples	no_correction	DESeq2:Positive_vs_Negative:all_samples:no_correction	NEXN	29.8415	1.669	0.256956	6.49526	8.28923e-11	1.27924e-08
DESeq2	Positive_vs_Negative	all_samples	no_correction	DESeq2:Positive_vs_Negative:all_samples:no_correction	UHRF1BP1	393.127	0.703021	0.108249	6.4945	8.3308e-11	1.27924e-08
DESeq2	Positive_vs_Negative	all_samples	no_correction	DESeq2:Positive_vs_Negative:all_samples:no_correction	KLHDC7B	326.624	1.15331	0.177887	6.48339	8.96837e-11	1.36989e-08
DESeq2	Positive_vs_Negative	all_samples	no_correction	DESeq2:Positive_vs_Negative:all_samples:no_correction	ZNF496	393.04	0.863062	0.133348	6.47226	9.65502e-11	1.46706e-08
DESeq2	Positive_vs_Negative	all_samples	no_correction	DESeq2:Positive_vs_Negative:all_samples:no_correction	NAMPTP1	189.184	-1.29669	0.200576	-6.4648	1.01434e-10	1.53324e-08
DESeq2	Positive_vs_Negative	all_samples	no_correction	DESeq2:Positive_vs_Negative:all_samples:no_correction	RASGRP3	177.862	1.02822	0.159252	6.45652	1.07134e-10	1.61101e-08
DESeq2	Positive_vs_Negative	all_samples	no_correction	DESeq2:Positive_vs_Negative:all_samples:no_correction	STOML1	121.749	0.919221	0.142626	6.44497	1.15624e-10	1.72971e-08
DESeq2	Positive_vs_Negative	all_samples	no_correction	DESeq2:Positive_vs_Negative:all_samples:no_correction	SERPINE1	97.6224	1.17734	0.182846	6.43896	1.20298e-10	1.79041e-08
DESeq2	Positive_vs_Negative	all_samples	no_correction	DESeq2:Positive_vs_Negative:all_samples:no_correction	AL356056.2	7.8291	1.57681	0.245094	6.43349	1.2471e-10	1.84659e-08
DESeq2	Positive_vs_Negative	all_samples	no_correction	DESeq2:Positive_vs_Negative:all_samples:no_correction	SCAMP1-AS1	77.6587	0.880448	0.13702	6.4257	1.31265e-10	1.93379e-08
DESeq2	Positive_vs_Negative	all_samples	no_correction	DESeq2:Positive_vs_Negative:all_samples:no_correction	DNPEP	288.692	0.754676	0.117481	6.42381	1.32903e-10	1.94804e-08
DESeq2	Positive_vs_Negative	all_samples	no_correction	DESeq2:Positive_vs_Negative:all_samples:no_correction	LINC00487	8.83421	2.18384	0.340318	6.41707	1.38922e-10	2.02602e-08
DESeq2	Positive_vs_Negative	all_samples	no_correction	DESeq2:Positive_vs_Negative:all_samples:no_correction	CHMP5	845.875	0.629908	0.0981746	6.41621	1.39712e-10	2.02736e-08
DESeq2	Positive_vs_Negative	all_samples	no_correction	DESeq2:Positive_vs_Negative:all_samples:no_correction	GRAMD2B	531.291	0.722755	0.113062	6.39258	1.63115e-10	2.35518e-08
DESeq2	Positive_vs_Negative	all_samples	no_correction	DESeq2:Positive_vs_Negative:all_samples:no_correction	KREMEN1	1019.05	-0.874396	0.136965	-6.38406	1.72454e-10	2.4777e-08
DESeq2	Positive_vs_Negative	all_samples	no_correction	DESeq2:Positive_vs_Negative:all_samples:no_correction	SCARF1	793.506	-1.18898	0.186343	-6.38057	1.76427e-10	2.5223e-08
DESeq2	Positive_vs_Negative	all_samples	no_correction	DESeq2:Positive_vs_Negative:all_samples:no_correction	H4C15	3.41144	0.895086	0.140325	6.37865	1.7865e-10	2.53745e-08
DESeq2	Positive_vs_Negative	all_samples	no_correction	DESeq2:Positive_vs_Negative:all_samples:no_correction	TMEM229B	215.997	0.840403	0.131763	6.37815	1.79235e-10	2.53745e-08
DESeq2	Positive_vs_Negative	all_samples	no_correction	DESeq2:Positive_vs_Negative:all_samples:no_correction	SPRR1B	1411.64	-1.29532	0.203154	-6.37603	1.81736e-10	2.56036e-08
DESeq2	Positive_vs_Negative	all_samples	no_correction	DESeq2:Positive_vs_Negative:all_samples:no_correction	CD38	818.804	0.925646	0.145234	6.37349	1.8477e-10	2.59053e-08
DESeq2	Positive_vs_Negative	all_samples	no_correction	DESeq2:Positive_vs_Negative:all_samples:no_correction	IGF1	89.1608	0.954521	0.149858	6.36949	1.89657e-10	2.64626e-08
DESeq2	Positive_vs_Negative	all_samples	no_correction	DESeq2:Positive_vs_Negative:all_samples:no_correction	PPM1J	29.1543	1.21423	0.190722	6.36648	1.93411e-10	2.68572e-08
DESeq2	Positive_vs_Negative	all_samples	no_correction	DESeq2:Positive_vs_Negative:all_samples:no_correction	LPAR6	155.297	0.803129	0.126206	6.36362	1.97055e-10	2.7233e-08
DESeq2	Positive_vs_Negative	all_samples	no_correction	DESeq2:Positive_vs_Negative:all_samples:no_correction	STAT5B	1567.42	-1.00148	0.158008	-6.33818	2.32491e-10	3.19779e-08
DESeq2	Positive_vs_Negative	all_samples	no_correction	DESeq2:Positive_vs_Negative:all_samples:no_correction	EXOC3L1	20.0217	1.83396	0.289455	6.3359	2.35956e-10	3.23015e-08
DESeq2	Positive_vs_Negative	all_samples	no_correction	DESeq2:Positive_vs_Negative:all_samples:no_correction	CXCL12	12.2861	1.57991	0.249743	6.32616	2.5134e-10	3.4246e-08
DESeq2	Positive_vs_Negative	all_samples	no_correction	DESeq2:Positive_vs_Negative:all_samples:no_correction	AC060766.7	10.9726	1.42305	0.225166	6.31999	2.61579e-10	3.53628e-08
DESeq2	Positive_vs_Negative	all_samples	no_correction	DESeq2:Positive_vs_Negative:all_samples:no_correction	ENDOV	211.15	0.839468	0.132832	6.31976	2.61974e-10	3.53628e-08
DESeq2	Positive_vs_Negative	all_samples	no_correction	DESeq2:Positive_vs_Negative:all_samples:no_correction	MYRFL	34.5214	1.24747	0.197452	6.31783	2.6527e-10	3.5642e-08
DESeq2	Positive_vs_Negative	all_samples	no_correction	DESeq2:Positive_vs_Negative:all_samples:no_correction	TRAFD1	840.417	0.750363	0.118851	6.31346	2.7287e-10	3.63763e-08
DESeq2	Positive_vs_Negative	all_samples	no_correction	DESeq2:Positive_vs_Negative:all_samples:no_correction	HBA2	74.892	-2.81011	0.445113	-6.31325	2.73242e-10	3.63763e-08
DESeq2	Positive_vs_Negative	all_samples	no_correction	DESeq2:Positive_vs_Negative:all_samples:no_correction	AC124319.1	64.7838	1.38201	0.219022	6.30991	2.79201e-10	3.68954e-08
DESeq2	Positive_vs_Negative	all_samples	no_correction	DESeq2:Positive_vs_Negative:all_samples:no_correction	TRMT44	282.799	0.775224	0.122863	6.30964	2.79684e-10	3.68954e-08
DESeq2	Positive_vs_Negative	all_samples	no_correction	DESeq2:Positive_vs_Negative:all_samples:no_correction	RANGAP1	480.79	0.690506	0.109828	6.28715	3.23338e-10	4.24611e-08
DESeq2	Positive_vs_Negative	all_samples	no_correction	DESeq2:Positive_vs_Negative:all_samples:no_correction	SLC25A25	970.377	0.709343	0.113015	6.27654	3.46189e-10	4.51665e-08
DESeq2	Positive_vs_Negative	all_samples	no_correction	DESeq2:Positive_vs_Negative:all_samples:no_correction	AC007271.1	449.782	-1.55532	0.247814	-6.27615	3.47051e-10	4.51665e-08
DESeq2	Positive_vs_Negative	all_samples	no_correction	DESeq2:Positive_vs_Negative:all_samples:no_correction	SP110	1841.41	0.949069	0.151303	6.27266	3.54942e-10	4.59872e-08
DESeq2	Positive_vs_Negative	all_samples	no_correction	DESeq2:Positive_vs_Negative:all_samples:no_correction	SLURP1	38.4305	-1.48131	0.236309	-6.26853	3.64467e-10	4.70114e-08
DESeq2	Positive_vs_Negative	all_samples	no_correction	DESeq2:Positive_vs_Negative:all_samples:no_correction	RBMS2	774.376	0.616783	0.098443	6.26538	3.71922e-10	4.76105e-08
DESeq2	Positive_vs_Negative	all_samples	no_correction	DESeq2:Positive_vs_Negative:all_samples:no_correction	MTCO1P12	1952.98	-0.8623	0.137634	-6.26518	3.72393e-10	4.76105e-08
DESeq2	Positive_vs_Negative	all_samples	no_correction	DESeq2:Positive_vs_Negative:all_samples:no_correction	NAMPT	40914.5	-1.08763	0.173654	-6.26319	3.77178e-10	4.80107e-08
DESeq2	Positive_vs_Negative	all_samples	no_correction	DESeq2:Positive_vs_Negative:all_samples:no_correction	BNIP5	17.1138	1.79672	0.28727	6.25448	3.98837e-10	5.03666e-08
DESeq2	Positive_vs_Negative	all_samples	no_correction	DESeq2:Positive_vs_Negative:all_samples:no_correction	PERM1	56.8872	1.58996	0.254217	6.25436	3.99157e-10	5.03666e-08
DESeq2	Positive_vs_Negative	all_samples	no_correction	DESeq2:Positive_vs_Negative:all_samples:no_correction	HTATSF1P2	57.9872	-1.3787	0.220601	-6.24972	4.11196e-10	5.15856e-08
DESeq2	Positive_vs_Negative	all_samples	no_correction	DESeq2:Positive_vs_Negative:all_samples:no_correction	CXCL8	48517.5	-1.1715	0.187462	-6.24927	4.12372e-10	5.15856e-08
DESeq2	Positive_vs_Negative	all_samples	no_correction	DESeq2:Positive_vs_Negative:all_samples:no_correction	CDK18	113.53	0.864696	0.138485	6.24399	4.2654e-10	5.3129e-08
DESeq2	Positive_vs_Negative	all_samples	no_correction	DESeq2:Positive_vs_Negative:all_samples:no_correction	C2CD4B	34.1549	1.26268	0.202951	6.22161	4.92088e-10	6.10315e-08
DESeq2	Positive_vs_Negative	all_samples	no_correction	DESeq2:Positive_vs_Negative:all_samples:no_correction	TOR1B	536.459	0.904441	0.145424	6.21935	4.99224e-10	6.16531e-08
DESeq2	Positive_vs_Negative	all_samples	no_correction	DESeq2:Positive_vs_Negative:all_samples:no_correction	ATP2B1	3104.36	-0.944548	0.151911	-6.21779	5.04209e-10	6.20049e-08
DESeq2	Positive_vs_Negative	all_samples	no_correction	DESeq2:Positive_vs_Negative:all_samples:no_correction	C4A	45.3574	1.25551	0.20212	6.2117	5.2415e-10	6.41852e-08
DESeq2	Positive_vs_Negative	all_samples	no_correction	DESeq2:Positive_vs_Negative:all_samples:no_correction	AC110995.1	6.46992	1.86963	0.301066	6.21004	5.29711e-10	6.45935e-08
DESeq2	Positive_vs_Negative	all_samples	no_correction	DESeq2:Positive_vs_Negative:all_samples:no_correction	H2BC5	376.931	0.652936	0.105483	6.18998	6.01727e-10	7.30682e-08
DESeq2	Positive_vs_Negative	all_samples	no_correction	DESeq2:Positive_vs_Negative:all_samples:no_correction	AC083837.1	171.045	0.900232	0.14547	6.18845	6.07576e-10	7.34711e-08
DESeq2	Positive_vs_Negative	all_samples	no_correction	DESeq2:Positive_vs_Negative:all_samples:no_correction	PLBD1	526.788	-0.81841	0.132275	-6.18719	6.12475e-10	7.37562e-08
DESeq2	Positive_vs_Negative	all_samples	no_correction	DESeq2:Positive_vs_Negative:all_samples:no_correction	TRANK1	2477.11	0.862576	0.139487	6.18394	6.2522e-10	7.49799e-08
DESeq2	Positive_vs_Negative	all_samples	no_correction	DESeq2:Positive_vs_Negative:all_samples:no_correction	USP30-AS1	22.9856	1.24192	0.201067	6.17661	6.54911e-10	7.82175e-08
DESeq2	Positive_vs_Negative	all_samples	no_correction	DESeq2:Positive_vs_Negative:all_samples:no_correction	SP100	3335.61	0.812583	0.132028	6.15462	7.52569e-10	8.91954e-08
DESeq2	Positive_vs_Negative	all_samples	no_correction	DESeq2:Positive_vs_Negative:all_samples:no_correction	HDX	35.5404	1.11653	0.181416	6.15454	7.52976e-10	8.91954e-08
DESeq2	Positive_vs_Negative	all_samples	no_correction	DESeq2:Positive_vs_Negative:all_samples:no_correction	AL033523.1	40.4946	1.13565	0.185017	6.13811	8.35098e-10	9.85212e-08
DESeq2	Positive_vs_Negative	all_samples	no_correction	DESeq2:Positive_vs_Negative:all_samples:no_correction	SPRR3	13767.3	-1.16887	0.190469	-6.13681	8.4194e-10	9.89263e-08
DESeq2	Positive_vs_Negative	all_samples	no_correction	DESeq2:Positive_vs_Negative:all_samples:no_correction	HLA-J	84.6256	0.96312	0.157116	6.13001	8.78761e-10	1.02836e-07
DESeq2	Positive_vs_Negative	all_samples	no_correction	DESeq2:Positive_vs_Negative:all_samples:no_correction	FANCA	208.954	0.888906	0.145038	6.12877	8.85631e-10	1.03224e-07
DESeq2	Positive_vs_Negative	all_samples	no_correction	DESeq2:Positive_vs_Negative:all_samples:no_correction	TTC7B	141.703	0.876828	0.143421	6.11366	9.73699e-10	1.13035e-07
DESeq2	Positive_vs_Negative	all_samples	no_correction	DESeq2:Positive_vs_Negative:all_samples:no_correction	PHF11	561.394	0.817233	0.133738	6.11072	9.91805e-10	1.14678e-07
DESeq2	Positive_vs_Negative	all_samples	no_correction	DESeq2:Positive_vs_Negative:all_samples:no_correction	ALMS1P1	132.576	0.940832	0.154034	6.10795	1.00919e-09	1.16225e-07
DESeq2	Positive_vs_Negative	all_samples	no_correction	DESeq2:Positive_vs_Negative:all_samples:no_correction	RASEF	872.993	0.665072	0.108929	6.10557	1.02435e-09	1.17504e-07
DESeq2	Positive_vs_Negative	all_samples	no_correction	DESeq2:Positive_vs_Negative:all_samples:no_correction	LINC01208	18.5285	1.54903	0.253812	6.10308	1.04045e-09	1.18882e-07
DESeq2	Positive_vs_Negative	all_samples	no_correction	DESeq2:Positive_vs_Negative:all_samples:no_correction	FTH1P10	19.0418	-0.973875	0.16047	-6.06888	1.28808e-09	1.46598e-07
DESeq2	Positive_vs_Negative	all_samples	no_correction	DESeq2:Positive_vs_Negative:all_samples:no_correction	TRIM58	16.2396	-2.28802	0.3772	-6.06579	1.31307e-09	1.48859e-07
DESeq2	Positive_vs_Negative	all_samples	no_correction	DESeq2:Positive_vs_Negative:all_samples:no_correction	LTA4H	586.884	-0.744103	0.122749	-6.06196	1.34469e-09	1.51851e-07
[truncated: 33,171 more rows]
