# Supplementary material for: Shotgun transcriptome, spatial omics, and isothermal profiling of SARS-CoV-2 infection reveals unique host responses, viral diversification, and drug interactions
Source: Nat Commun. 2021 Mar 12;12:1660. doi: 10.1038/s41467-021-21361-7 (PMC7954844; doi:10.1038/s41467-021-21361-7)
Supplement: Supplementary file 7 — Supplementary Data 4 [file 41467_2021_21361_MOESM7_ESM.xlsx]

## Sheet: Overview
Overview
Sheet 1	Overview
Sheet 2	Supp Table 4 - Significantly enriched pathways by fGSEA (q < 0.05 & |NES| > 1.5)
Comparisons for differential expression analysis
Sheets 3 and 4 include results from different comparisons in case it is useful to other researchers.
Data is in long format , so each gene may be repeated multiple times with a p-value and log2FoldChange relating to that comparison.
Please filter by the necessary criteria as needed or using "FullComparison" column to remove duplicate results.
NOTE: p-values for individual genes are adjusted within their comparison. Be careful if using different comparisons in combination as there's no multiple adjustment correction across comparisons.
Comparison and coefficients:
Please see the manuscript for details not included here.
Formula	Comparison name	Details
~ Diagnosis	Positive_vs_Negative	Compares all positive cases to all negative cases (as defined by RT-PCR).
~ Normalized_Ct	ViralLevel_Continuous	A proxy for viral levels. Cycle threshold (Ct) from RT-PCR is normalized between 0 and 1 and inverted (so a high viral level of Ct=15 becomes NormCt=1, whereas negative Ct>40 becomes NormCt=0) and is used as continuous response.
~ Class	High_vs_None	Samples are separated into High/Medium/Low/Negative viral level based on RT-PCR Ct value as well as NGS based SARS-CoV-2 based reads
	Med_vs_None	Samples with presence of other potential respiratory pathogens are removed from the negative group in the Limma Voom analysis (but not DESeq2).
	Low_vs_None	Effect of these subtypes on gene expression are calculated in a multivariate model.
In addition to above, Limma Voom has the same comparisons repeated with correcting for
* cell composition (as predicted by MUSIC cell deconvolution) by adding a term for Ciliated cell fraction ---> ciliated_fraction_correction
~ Diagnosis + Ciliated %
~ Normalized_Ct + Ciliated %
~ Class + Ciliated %
* surrogate variables as calculated by SVA (2 SVs total) ---> sva_correction_2sv
~ Diagnosis + SV1 + SV2
~ Normalized_Ct + SV1 + SV2
~ Class + SV1 + SV2
Finally, all the above comparisons are repeated:
* Using all clinical samples (Positive = 216 , Negative = 519, Total=735) ---> all_samples
* Using only the samples with more than 10 million human matching reads (after filtering SARS-CoV-2 reads and other bacterial/viral/fungal reads) (Positive = 173, Negative = 407, Total = 580 samples) ---> 10M_samples
GSEA Analysis
All of the comparisons above are used in fgsea along with 3 databases (MSigDB, MGI, ENCODE TFs) and the resulting pathways are reported in Sheet 5.
Note that this list is also in long format, therefore a pathway may repeat multiple times (once for each comparison) with different NES and p-values.
Please filter the list by the "DEG_Comparison_for_ranking" column as needed.
NOTE: p-values for individual signatures are adjusted within their set. Be careful if using different comparisons in combination as there's no multiple adjustment correction across comparisons or databases.

## Sheet: SuppTable 4 - GSEA Pathways
DB	DEG_Comparison_for_ranking	pathway	pval	padj	ES	NES	nMoreExtreme	size	leadingEdge
MSigDB	Voom:Positive_vs_Negative:all_samples:no_correction	GSE42724_NAIVE_BCELL_VS_PLASMABLAST_UP	4.4835e-05	0.00117433	0.878312	3.92306	0	163	SIGLEC1/IFI44L/CXCL10/IFIT1/OTOF/CXCL11/ISG15/OASL/RSAD2/IFIT3/CMPK2/USP18/XAF1/IFIT2/OAS2/OAS3/ZBP1/EPSTI1/IFI44/HERC6/IFITM1/BST2/MX1/SERPING1/DDX60/DDX58/OAS1/RTP4/LAG3/BATF2/IFI35/IRF7/NEXN/PARP12/IFIH1/SAMD9L/DHX58/TRIM22/PARP14/FRMD3/LY6E/PARP9/STAT1/UBE2L6/PARP10/HSH2D/PML/LAP3/EIF2AK2/SPATS2L/PNPT1/STAT2/GMPR/ISG20/SP110/LGALS3BP/TRIM5/HESX1/CD38/PPM1K/TNFSF10/TMEM140/DTX3L/TLR3/TYMP/ACSM…
MSigDB	Voom:Positive_vs_Negative:all_samples:no_correction	GSE13485_CTRL_VS_DAY7_YF17D_VACCINE_PBMC_DN	4.59411e-05	0.00117433	0.869503	3.91768	0	173	SIGLEC1/IFI44L/CXCL10/IFIT1/OTOF/CXCL11/ISG15/OASL/RSAD2/IFIT3/CMPK2/USP18/XAF1/IFIT2/OAS2/OAS3/ZBP1/EPSTI1/IFI44/HERC6/IFITM1/BST2/KLHDC7B/MX1/CCL8/SERPING1/IFITM3/DDX60/DDX58/OAS1/RTP4/BATF2/IFI35/IRF7/NEXN/IL4I1/PARP12/IFIH1/SAMD9L/MS4A4A/DHX58/TRIM22/PARP14/LY6E/MSR1/PARP9/STAT1/UBE2L6/PARP10/RNF213/LAP3/SCO2/EIF2AK2/SPATS2L/PNPT1/STAT2/GMPR/CCR5/SP110/LGALS3BP/TRIM5/HESX1/CD38/GRIN3A/TRIM14/…
MSigDB	Voom:Positive_vs_Negative:all_samples:no_correction	GSE21546_WT_VS_SAP1A_KO_DP_THYMOCYTES_UP	4.35711e-05	0.00117433	0.86819	3.84043	0	152	IFI44L/CXCL10/IFIT1/CXCL11/ISG15/OASL/RSAD2/IFIT3/CMPK2/USP18/XAF1/IFIT2/OAS2/OAS3/IFI44/HERC6/IFITM1/BST2/MX1/IFITM3/DDX60/DDX58/OAS1/BATF2/IFI35/IRF7/PARP12/IFIH1/SAMD9L/DHX58/TRIM22/PARP14/PARP9/STAT1/UBE2L6/RNF213/PML/LAP3/EIF2AK2/SPATS2L/CX3CL1/PNPT1/STAT2/GMPR/SP110/LGALS3BP/TRIM5/TRIM14/PPM1K/TMEM140/DTX3L/TAP1/NLRC5/PSMB9/TRANK1/BTN3A1/SLC25A28/SERPINE1/GBP3/NUB1/NMI/PLSCR1/ZNFX1/MOV10/TR…
MSigDB	Voom:Positive_vs_Negative:all_samples:no_correction	GSE18791_CTRL_VS_NEWCASTLE_VIRUS_DC_8H_DN	4.41696e-05	0.00117433	0.859807	3.81844	0	157	SIGLEC1/IFI44L/CXCL10/IFIT1/CXCL11/ISG15/OASL/RSAD2/IFIT3/CMPK2/USP18/XAF1/IFIT2/OAS2/OAS3/ZBP1/EPSTI1/IFI44/HERC6/MX1/CCL8/SERPING1/IFITM3/DDX60/DDX58/CXCL9/RTP4/GRIP2/BATF2/IRF7/NEXN/PARP12/IFIH1/SAMD9L/DHX58/CD80/TRIM22/PARP14/IDO1/PARP9/UBE2L6/RNF213/PML/PNPT1/STAT2/ISG20/SP110/LGALS3BP/TRIM5/PPM1K/TNFSF10/TMEM140/DTX3L/CFB/TAP1/NLRC5/NCOA7/SLFN5/APOL6/IFNB1/PLSCR1/ZNFX1/AIM2/TRIM31/SBK1/MOV1…
MSigDB	Voom:Positive_vs_Negative:all_samples:no_correction	GSE13485_DAY3_VS_DAY7_YF17D_VACCINE_PBMC_DN	4.42067e-05	0.00117433	0.858617	3.81792	0	158	SIGLEC1/IFI44L/CXCL10/IFIT1/OTOF/CXCL11/ISG15/OASL/RSAD2/IFIT3/CMPK2/USP18/XAF1/IFIT2/OAS2/OAS3/ZBP1/EPSTI1/IFI44/HERC6/IFITM1/KLHDC7B/MX1/CCL8/SERPING1/IFITM3/DDX60/DDX58/OAS1/RTP4/CCL2/IRF7/NEXN/IL4I1/PARP12/IFIH1/SAMD9L/DHX58/TRIM22/PARP14/FRMD3/LY6E/PARP9/STAT1/UBE2L6/BCL2L14/RNF213/LAP3/EIF2AK2/SPATS2L/PNPT1/GMPR/CCR5/SP110/LGALS3BP/HESX1/CD38/TNFSF10/ATP10A/DTX3L/TAP1/NCOA7/SLFN5/APOL6/NMI/…
MSigDB	Voom:Positive_vs_Negative:all_samples:no_correction	GSE18791_UNSTIM_VS_NEWCATSLE_VIRUS_DC_6H_DN	4.36205e-05	0.00117433	0.858626	3.80201	0	153	SIGLEC1/IFI44L/CXCL10/IFIT1/CXCL11/ISG15/OASL/RSAD2/IFIT3/CMPK2/USP18/XAF1/IFIT2/OAS2/OAS3/ZBP1/EPSTI1/IFI44/HERC6/MX1/CCL8/DDX60/DDX58/UBQLNL/CXCL9/OAS1/RTP4/BATF2/IRF7/NEXN/IFIH1/SAMD9L/DHX58/TRIM22/PARP14/PARP9/STAT1/RNF213/PML/LAP3/EIF2AK2/PNPT1/STAT2/ISG20/SP110/LGALS3BP/TRIM5/MYH7/TNFSF10/ATP10A/DTX3L/TAP1/NLRC5/TRANK1/UBA7/SOCS1/APOL6/SLC25A28/STOML1/PLSCR1/ZNFX1/AIM2/HMCN2/MOV10/CNP/ADAR/…
MSigDB	Voom:Positive_vs_Negative:all_samples:no_correction	GSE37533_PPARG1_FOXP3_VS_FOXP3_TRANSDUCED_CD4_TCELL_DN	4.45474e-05	0.00117433	0.848554	3.78521	0	161	IFI44L/CXCL10/IFIT1/CXCL11/ISG15/OASL/RSAD2/IFIT3/USP18/XAF1/IFIT2/OAS2/OAS3/IFI44/HERC6/IFITM1/BST2/MX1/DDX60/DDX58/OAS1/RTP4/IFI35/IRF7/PARP12/IFIH1/DHX58/TRIM22/LY6E/IDO1/STAT1/PLEKHA4/UBE2L6/PML/LAP3/EIF2AK2/SPATS2L/STAT2/GMPR/ISG20/SP110/TRIM14/APOL3/TNFSF10/LGMN/TMEM140/TLR3/TAP1/PSMB9/TRANK1/UBA7/SOCS1/BTN3A1/APOL6/SLC25A28/SLFN12/NMI/PLSCR1/ZCCHC2/TRIM38/CNP/ADAR/TRIM21/PSME2/TDRD7/RBCK1/…
MSigDB	Voom:Positive_vs_Negative:all_samples:no_correction	GSE13484_UNSTIM_VS_YF17D_VACCINE_STIM_PBMC_DN	4.53432e-05	0.00117433	0.838641	3.75997	0	167	IFI44L/IFIT1/ISG15/OASL/RSAD2/IFIT3/USP18/XAF1/IFIT2/OAS2/OAS3/ZBP1/IFI44/HERC6/IFITM1/BST2/MX1/IFITM3/DDX60/DDX58/OAS1/RTP4/LAG3/IFI35/IRF7/PARP12/IFIH1/DHX58/TRIM22/LY6E/STAT1/UBE2L6/BCL2L14/PML/LAP3/IKZF3/IL6/EIF2AK2/RASGRP3/SPATS2L/STAT2/ISG20/SP110/LGALS3BP/TRIM5/CD38/TRIM14/FANCA/TNFSF10/TMEM140/TLR3/TAP1/PSMB9/TRANK1/SOCS1/APOL6/AGRN/NMI/PLSCR1/IL2RA/ZCCHC2/STAP1/AIM2/TRIM38/CNP/KCNA3/ADAR…
MSigDB	Voom:Positive_vs_Negative:all_samples:no_correction	HALLMARK_INTERFERON_ALPHA_RESPONSE	3.59635e-05	0.00117433	0.934561	3.75135	0	84	IFI44L/CXCL10/CXCL11/ISG15/OASL/RSAD2/IFIT3/CMPK2/USP18/IFIT2/EPSTI1/IFI44/HERC6/IFITM1/BST2/MX1/IFITM3/DDX60/OAS1/RTP4/BATF2/IFI35/IRF7/PARP12/IFIH1/SAMD9L/DHX58/PARP14/LY6E/PARP9/UBE2L6/LAP3/EIF2AK2/PNPT1/STAT2/GMPR/ISG20/SP110/LGALS3BP/TRIM5/TRIM14/TMEM140/TAP1/PSMB9/UBA7/NCOA7/SLC25A28/NUB1/NMI/PLSCR1/MOV10/CNP/ADAR/TRIM21/PSME2/TDRD7/IL7/LPAR6/PSMB8/IRF9/CD74
MSigDB	Voom:Positive_vs_Negative:all_samples:no_correction	HALLMARK_INTERFERON_GAMMA_RESPONSE	4.66984e-05	0.00117433	0.826321	3.74664	0	181	IFI44L/CXCL10/IFIT1/CXCL11/ISG15/OASL/RSAD2/IFIT3/CMPK2/USP18/XAF1/IFIT2/OAS2/OAS3/ZBP1/EPSTI1/IFI44/HERC6/BST2/MX1/SERPING1/IFITM3/DDX60/DDX58/CXCL9/RTP4/BATF2/CCL2/IFI35/IRF7/PARP12/IFIH1/SAMD9L/DHX58/PARP14/LY6E/IDO1/CMKLR1/STAT1/UBE2L6/RNF213/PML/LAP3/IL6/EIF2AK2/PNPT1/STAT2/CCL5/ISG20/SP110/LGALS3BP/CD38/TRIM14/TNFSF10/CFB/TAP1/NLRC5/PSMB9/SOCS1/APOL6/IRF8/SLC25A28/NMI/PLSCR1/ZNFX1/ADAR/IRF5…
MSigDB	Voom:Positive_vs_Negative:all_samples:no_correction	GSE37533_PPARG2_FOXP3_VS_FOXP3_TRANSDUCED_CD4_TCELL_DN	4.43951e-05	0.00117433	0.837695	3.73359	0	160	IFI44L/CXCL10/IFIT1/CXCL11/ISG15/OASL/RSAD2/IFIT3/USP18/XAF1/IFIT2/OAS2/OAS3/IFI44/HERC6/MX1/CCL8/DDX60/DDX58/OAS1/RTP4/IFI35/IRF7/PARP12/IFIH1/DHX58/TRIM22/LY6E/IDO1/STAT1/PLEKHA4/UBE2L6/PML/LAP3/EIF2AK2/SPATS2L/CX3CL1/STAT2/GMPR/ISG20/SP110/TRIM14/APOL3/TLR3/TYMP/TAP1/PSMB9/TRANK1/UBA7/BTN3A1/APOL6/SLC25A28/SLFN12/NMI/PLSCR1/ZCCHC2/TRIM38/CNP/ADAR/TRIM21/PSME2/TDRD7/IL7/PSMB8/IRF9/ZFYVE26/RHBDF…
MSigDB	Voom:Positive_vs_Negative:all_samples:no_correction	GSE2770_TGFB_AND_IL4_ACT_VS_ACT_CD4_TCELL_2H_DN	4.51488e-05	0.00117433	0.83187	3.72048	0	165	IFI44L/CXCL10/CXCL11/ISG15/OASL/XAF1/IFIT2/OAS2/OAS3/ZBP1/EPSTI1/IFI44/IFITM1/BST2/IFITM3/DDX60/DDX58/OAS1/IFI35/IRF7/PARP12/GIMAP6/IFIH1/SAMD9L/DHX58/LY6E/PARP9/UBE2L6/PARP10/LAP3/EIF2AK2/SPATS2L/STAT2/GMPR/ISG20/SP110/GIMAP4/HESX1/CD38/HTR2B/PPM1K/TNFSF10/ODF3B/DTX3L/CFB/NCOA7/IRF8/SLC25A28/NUB1/SLFN12/NMI/PLSCR1/ZNFX1/ZCCHC2/STAP1/MOV10/TRIM21/SHISA5/MICB/TDRD7/UNC93B1/IRF9/IFI16/MNDA/NOD1/IL1…
MSigDB	Voom:Positive_vs_Negative:all_samples:no_correction	GSE42021_TREG_VS_TCONV_PLN_UP	4.4835e-05	0.00117433	0.829415	3.70466	0	163	IFI44L/CXCL10/IFIT1/CXCL11/ISG15/OASL/RSAD2/IFIT3/USP18/XAF1/IFIT2/OAS2/OAS3/IFI44/HERC6/IFITM1/BST2/MX1/SERPING1/IFITM3/DDX60/DDX58/OAS1/RTP4/CCL2/IFI35/IRF7/PARP12/IFIH1/TRIM22/IDO1/STAT1/UBE2L6/PML/LAP3/EIF2AK2/RASGRP3/SPATS2L/STAT2/ISG20/SP110/LGALS3BP/TRIM5/TRIM14/APOL3/TNFSF10/TMEM140/TLR3/TYMP/CFB/TAP1/PSMB9/TRANK1/SOCS1/APOL6/IRF8/SLC25A28/NMI/PLSCR1/TRIM38/ADAR/TRIM21/PSME2/TDRD7/RBCK1/P…
MSigDB	Voom:Positive_vs_Negative:all_samples:no_correction	GSE21927_SPLEEN_C57BL6_VS_4T1_TUMOR_BALBC_MONOCYTES_DN	4.50187e-05	0.00117433	0.828619	3.70437	0	164	IFI44L/IFIT1/ISG15/OASL/RSAD2/IFIT3/USP18/XAF1/IFIT2/OAS2/OAS3/ZBP1/IFI44/HERC6/IFITM1/BST2/MX1/IFITM3/DDX60/DDX58/OAS1/RTP4/IFI35/IRF7/PARP12/IFIH1/DHX58/TRIM22/LY6E/UBE2L6/PML/LAP3/EIF2AK2/SPATS2L/STAT2/ISG20/SP110/LGALS3BP/TRIM5/TRIM14/TMEM140/TRANK1/UBA7/APOL6/SLC25A28/NMI/PLSCR1/ZCCHC2/CNP/KCNA3/ADAR/TRIM21/PSME2/MICB/TDRD7/RBCK1/PSMB8/IRF9/IFI16/ANKFY1/PARP11/GTPBP2/DRAP1/TMEM62/TRIM26/PHF1…
MSigDB	Voom:Positive_vs_Negative:all_samples:no_correction	GSE18791_UNSTIM_VS_NEWCATSLE_VIRUS_DC_10H_DN	4.32302e-05	0.00117433	0.839426	3.70128	0	149	SIGLEC1/IFI44L/CXCL10/CXCL11/ISG15/OASL/RSAD2/IFIT3/CMPK2/USP18/XAF1/IFIT2/OAS2/OAS3/ZBP1/EPSTI1/IFI44/HERC6/MX1/SERPING1/DDX60/DDX58/CXCL9/RTP4/BATF2/IRF7/NEXN/IFIH1/SAMD9L/DHX58/TRIM22/PARP14/IDO1/PARP9/STAT1/BCL2L14/PML/IL6/PNPT1/STAT2/ISG20/SP110/LGALS3BP/TRIM5/CD38/TNFSF10/ATP10A/DTX3L/TLR3/TAP1/UBA7/SLFN5/CELSR3/APOL6/IFNB1/PLSCR1/ZNFX1/AIM2/CNP/ADAR/TRIM69/BRIP1/IL15RA/TOR1B/STARD5/TRIM26/…
MSigDB	Voom:Positive_vs_Negative:all_samples:no_correction	GSE42021_TREG_PLN_VS_TREG_PRECURSORS_THYMUS_DN	4.53823e-05	0.00117433	0.825973	3.69738	0	166	IFI44L/IFIT1/ISG15/OASL/RSAD2/IFIT3/USP18/XAF1/IFIT2/OAS2/OAS3/IFI44/HERC6/IFITM1/BST2/MX1/IFITM3/DDX60/DDX58/OAS1/IFI35/IRF7/PARP12/IFIH1/TRIM22/LY6E/STAT1/UBE2L6/PML/LAP3/EIF2AK2/RASGRP3/SPATS2L/STAT2/ISG20/SP110/LGALS3BP/TRIM5/TRIM14/TNFSF10/TMEM140/TLR3/TYMP/CFB/TAP1/PSMB9/TRANK1/SOCS1/BTN3A1/APOL6/SLC25A28/NMI/PLSCR1/ZCCHC2/TRIM38/ADAR/TRIM21/PSME2/TDRD7/RBCK1/PSMB8/IRF9/IFI16/ANKFY1/CD3E/IL…
MSigDB	Voom:Positive_vs_Negative:all_samples:no_correction	GSE13485_PRE_VS_POST_YF17D_VACCINATION_PBMC_DN	4.56246e-05	0.00117433	0.82091	3.69052	0	170	SIGLEC1/IFI44L/CXCL10/IFIT1/CXCL11/ISG15/OASL/RSAD2/IFIT3/CMPK2/USP18/XAF1/IFIT2/OAS2/OAS3/ZBP1/EPSTI1/IFI44/HERC6/IFITM1/BST2/KLHDC7B/MX1/SERPING1/IFITM3/DDX60/DDX58/C1QA/OAS1/RTP4/BATF2/IFI35/IRF7/PARP12/IFIH1/SAMD9L/MS4A4A/DHX58/TRIM22/PARP14/LY6E/MSR1/PARP9/STAT1/UBE2L6/PARP10/LAP3/SCO2/EIF2AK2/SPATS2L/PNPT1/STAT2/SP110/LGALS3BP/TRIM5/DTX3L/TAP1/TNFSF13B/AIM2/ADAP2/CNP/ADAR/PSME2/SAMD4A/TRIM6…
MSigDB	Voom:Positive_vs_Negative:all_samples:no_correction	GSE13485_CTRL_VS_DAY3_YF17D_VACCINE_PBMC_DN	4.53823e-05	0.00117433	0.822666	3.68258	0	166	SIGLEC1/IFI44L/CXCL10/IFIT1/CXCL11/ISG15/OASL/RSAD2/IFIT3/CMPK2/USP18/XAF1/IFIT2/OAS2/OAS3/EPSTI1/IFI44/HERC6/IFITM1/BST2/KLHDC7B/MX1/SERPING1/IFITM3/DDX60/DDX58/C1QA/OAS1/RTP4/BATF2/C1QB/IRF7/PARP12/IFIH1/SAMD9L/MS4A4A/DHX58/TRIM22/PARP14/LY6E/PARP9/STAT1/UBE2L6/PARP10/PML/FGD2/LAP3/SCO2/EIF2AK2/SPATS2L/STAT2/TRIM5/TRIM14/DTX3L/TAP1/TNFSF13B/IRF8/PLSCR1/AIM2/ADAP2/MOV10/CNP/ADAR/PSME2/SAMD4A/TRI…
MSigDB	Voom:Positive_vs_Negative:all_samples:no_correction	GSE13485_DAY1_VS_DAY7_YF17D_VACCINE_PBMC_DN	4.4835e-05	0.00117433	0.821913	3.67115	0	163	SIGLEC1/IFI44L/CXCL10/IFIT1/ISG15/OASL/RSAD2/IFIT3/CMPK2/USP18/XAF1/IFIT2/OAS2/OAS3/ZBP1/EPSTI1/IFI44/HERC6/IFITM1/KLHDC7B/MX1/SERPING1/IFITM3/DDX60/DDX58/OAS1/RTP4/IRF7/NEXN/PARP12/IFIH1/SAMD9L/MS4A4A/DHX58/TRIM22/PARP14/PARP9/STAT1/UBE2L6/LAP3/EIF2AK2/SPATS2L/TLR7/PNPT1/GMPR/CCR5/SP110/LGALS3BP/HAVCR2/TRIM5/CD38/TNFSF10/DTX3L/TAP1/PSMB9/NCOA7/APOL6/GBP3/SLFN12/NMI/PLSCR1/AIM2/ADAR/PSME2/SAMD4A/…
MSigDB	Voom:Positive_vs_Negative:all_samples:no_correction	GSE42021_CD24HI_VS_CD24INT_TREG_THYMUS_DN	4.43046e-05	0.00117433	0.82263	3.66173	0	159	IFI44L/IFIT1/ISG15/OASL/IFIT3/USP18/IFIT2/OAS2/OAS3/IFI44/HERC6/IFITM1/BST2/MX1/SERPING1/DDX60/DDX58/OAS1/RTP4/IFI35/IRF7/PARP12/IFIH1/TRIM22/LY6E/IDO1/STAT1/UBE2L6/PML/LAP3/RASGRP3/SPATS2L/ISG20/SP110/LGALS3BP/TRIM5/CD38/TRIM14/APOL3/TNFSF10/TMEM140/TLR3/TYMP/CFB/TAP1/PSMB9/TRANK1/UBA7/APOL6/IRF8/SLC25A28/C3/NMI/PLSCR1/TRIM31/TRIM38/TGM2/ADAR/TRIM21/PSME2/PARP3/TDRD7/RBCK1/CDK18/PSMB8/IRF9/IFI16…
MSigDB	Voom:Positive_vs_Negative:all_samples:no_correction	GSE19888_ADENOSINE_A3R_INH_PRETREAT_AND_ACT_BY_A3R_VS_TCELL_MEMBRANES_ACT_MAST_CELL_UP	4.60087e-05	0.00117433	0.804467	3.62918	0	174	IFI44L/CXCL10/IFIT1/CXCL11/ISG15/OASL/RSAD2/IFIT3/CMPK2/USP18/XAF1/IFIT2/OAS2/OAS3/ZBP1/EPSTI1/IFI44/HERC6/BST2/MX1/IFITM3/DDX58/CXCL9/OAS1/RTP4/BATF2/CCL2/IFI35/IRF7/PARP12/IFIH1/SAMD9L/TFEC/DHX58/PARP14/GZMB/LY6E/PARP9/STAT1/UBE2L6/RNF213/PML/EIF2AK2/GIMAP7/STAT2/CCL5/CCR5/ISG20/IFIT1B/SP110/GIMAP4/TRIM5/IL10/FANCA/TNFSF10/DTX3L/TLR3/FCGR3A/TAP1/PSMB9/UBA7/SLFN5/IRF8/NMI/ZNFX1/ADAR/TRIM21/PSME2…
MSigDB	Voom:Positive_vs_Negative:all_samples:no_correction	GSE33424_CD161_INT_VS_NEG_CD8_TCELL_UP	4.60087e-05	0.00117433	0.804372	3.62875	0	174	IFI44L/CXCL10/IFIT1/ISG15/OASL/RSAD2/IFIT3/CMPK2/USP18/XAF1/IFIT2/OAS2/OAS3/ZBP1/EPSTI1/IFI44/HERC6/MX1/IFITM3/DDX60/DDX58/OAS1/RTP4/IFI35/IRF7/PARP12/IFIH1/SAMD9L/DHX58/PARP14/PARP9/STAT1/HSH2D/RNF213/PML/LAP3/EIF2AK2/TLR7/PNPT1/STAT2/ISG20/IFIT1B/LGALS3BP/TRIM5/PPM1K/TNFSF10/TMEM140/DTX3L/TLR3/NLRC5/NCOA7/SLFN5/AGRN/NMI/HAP1/ZCCHC2/TRIM21/TDRD7/SIDT1/LPAR6/IRF9/CD274/PARP11/CD69/SAMHD1/CD86
MSigDB	Voom:Positive_vs_Negative:all_samples:no_correction	GSE6269_FLU_VS_STREP_PNEUMO_INF_PBMC_UP	4.31239e-05	0.00117433	0.820604	3.61477	0	148	SIGLEC1/IFI44L/IFIT1/OTOF/CXCL11/ISG15/OASL/RSAD2/IFIT3/USP18/XAF1/OAS2/OAS3/ZBP1/IFI44/HERC6/IFITM1/MX1/SERPING1/IFITM3/DDX60/OAS1/RTP4/IFI35/IRF7/PARP12/IFIH1/TRIM22/LY6E/STAT1/UBE2L6/PML/EIF2AK2/SPATS2L/SP110/LGALS3BP/TRIM14/TYMP/PSMB9/TRANK1/NMI/ADAR/PSME2/IRF9/IFI16/PARP11/REC8/PHF11/ADA/ST3GAL5/CHST12
MSigDB	Voom:Positive_vs_Negative:all_samples:no_correction	GSE18791_CTRL_VS_NEWCASTLE_VIRUS_DC_6H_DN	4.51488e-05	0.00117433	0.806423	3.60667	0	165	SIGLEC1/IFI44L/CXCL10/IFIT1/CXCL11/ISG15/OASL/RSAD2/IFIT3/CMPK2/USP18/XAF1/IFIT2/OAS2/OAS3/ZBP1/EPSTI1/IFI44/HERC6/MX1/CCL8/DDX60/DDX58/CXCL9/RTP4/BATF2/IRF7/NEXN/PARP12/IFIH1/SAMD9L/DHX58/TRIM22/PARP14/PARP9/STAT1/RNF213/PML/PNPT1/STAT2/ISG20/SP110/TRIM5/TRIM14/TNFSF10/TMEM140/DTX3L/TAP1/NLRC5/TRANK1/NCOA7/SLC25A28/STOML1/PLSCR1/ZNFX1/SBK1/CNP/ADAR/ZNF618/TRIM69/UNC93B1/CD274/BRIP1/ANKFY1/GTPBP2…
MSigDB	Voom:Positive_vs_Negative:all_samples:no_correction	GSE19888_ADENOSINE_A3R_INH_VS_ACT_WITH_INHIBITOR_PRETREATMENT_IN_MAST_CELL_UP	4.56246e-05	0.00117433	0.796031	3.57868	0	170	IFI44L/CXCL10/IFIT1/CXCL11/ISG15/OASL/RSAD2/IFIT3/CMPK2/USP18/XAF1/IFIT2/OAS2/OAS3/ZBP1/IFI44/HERC6/MX1/IFITM3/DDX58/CXCL9/OAS1/RTP4/BATF2/IFI35/IRF7/PARP12/IFIH1/SAMD9L/DHX58/PARP14/GZMB/LY6E/IDO1/PARP9/STAT1/UBE2L6/RNF213/PML/EIF2AK2/STAT2/ISG20/IFIT1B/SP110/TRIM5/IL10/FANCA/TNFSF10/DTX3L/TLR3/FCGR3A/TAP1/PSMB9/UBA7/SLFN5/NMI/ZNFX1/NKG7/ADAR/TRIM21/SHISA5/PSMB8/IRF9/RNASE6/CD274/NOD1/SLAMF8/PAR…
MSigDB	Voom:Positive_vs_Negative:all_samples:no_correction	GSE14000_UNSTIM_VS_4H_LPS_DC_DN	4.4835e-05	0.00117433	0.800876	3.57718	0	163	IFI44L/IFIT1/CXCL11/ISG15/OASL/IFIT3/CMPK2/USP18/XAF1/IFIT2/OAS2/OAS3/EPSTI1/IFI44/IFITM1/BST2/SERPING1/DDX58/OAS1/RTP4/BATF2/IFI35/IRF7/IFIH1/TFEC/CD80/PARP14/IDO1/PARP9/UBE2L6/HSH2D/BCL2L14/PML/EIF2AK2/PNPT1/GMPR/CCL5/ISG20/NUPR1/SP110/HESX1/PPM1K/TNFSF10/TMEM140/DTX3L/NLRC5/PSMB9/NCOA7/APOL6/NUB1/ZNFX1/STAP1/CNP/ADAR/TRIM21/MICB/SAMD4A/TDRD7/IL7/MCOLN2/IRF9/KMO/CD274/BRIP1/MSC/ARHGAP22/ADPRHL2…
MSigDB	Voom:Positive_vs_Negative:all_samples:no_correction	GSE21546_ELK1_KO_VS_SAP1A_KO_AND_ELK1_KO_DP_THYMOCYTES_UP	4.20327e-05	0.00117433	0.81838	3.57668	0	140	IFIT1/ISG15/OASL/RSAD2/IFIT3/CMPK2/USP18/IFIT2/OAS3/HERC6/IFITM1/BST2/MX1/IFITM3/DDX60/DDX58/OAS1/IFI35/IRF7/PARP12/SAMD9L/PARP14/LY6E/PARP9/STAT1/RNF213/LAP3/EIF2AK2/PNPT1/STAT2/GMPR/SP110/LGALS3BP/TRIM14/PPM1K/TMEM140/DTX3L/TLR3/NLRC5/BTN3A1/PLSCR1/PATL2/MOV10/ADAR/TRIM21/SHISA5/PSME2/TRIM69/TDRD7/RBCK1/MT1M/IRF9/IFI16/DIS3L2/XRN1/NR1I2/MPDZ/PHF11/OPTN/P2RY6/PCLO
MSigDB	Voom:Positive_vs_Negative:all_samples:no_correction	GSE37533_PPARG1_FOXP3_VS_FOXP3_TRANSDUCED_CD4_TCELL_PIOGLITAZONE_TREATED_UP	4.63328e-05	0.00117433	0.785041	3.54485	0	176	IFI44L/IFIT1/ISG15/OASL/RSAD2/IFIT3/USP18/XAF1/IFIT2/OAS2/OAS3/IFI44/HERC6/IFITM1/BST2/MX1/IFITM3/DDX60/DDX58/OAS1/RTP4/IFI35/IRF7/PARP12/IFIH1/DHX58/LY6E/PLEKHA4/UBE2L6/PML/EIF2AK2/RASGRP3/SPATS2L/ISG20/SP110/TRIM5/TRIM14/TNFSF10/LGMN/CFB/PSMB9/TRANK1/UBA7/SLC25A28/NMI/PLSCR1/ZCCHC2/TRIM38/CNP/ADAR/TDRD7/RBCK1/UNC93B1/PSMB8/DDO/ZFYVE26/IFI16/TNFSF18/GTPBP2/RIN2/LMO2/ZFPM2/SAMHD1/TMEM62/TOR1B/TRI…
MSigDB	Voom:Positive_vs_Negative:all_samples:no_correction	GSE21360_NAIVE_VS_QUATERNARY_MEMORY_CD8_TCELL_DN	4.53432e-05	0.00117433	0.787953	3.53271	0	167	IFI44L/IFIT1/ISG15/OASL/RSAD2/IFIT3/USP18/XAF1/IFIT2/OAS2/OAS3/IFI44/HERC6/IFITM1/BST2/MX1/IFITM3/DDX60/DDX58/OAS1/RTP4/IFI35/IRF7/PARP12/IFIH1/DHX58/TRIM22/UBE2L6/BCL2L14/PML/LAP3/EIF2AK2/RASGRP3/STAT2/GMPR/ISG20/SP110/CD38/TLR3/TAP1/APOL6/IRF8/NMI/PLSCR1/ZCCHC2/STAP1/C3orf52/TRIM38/ADAR/TRIM21/TDRD7/IRF9/ANKFY1/SP140/CD69/PHF11/YEATS2/CHST12/LAX1/TRAFD1
MSigDB	Voom:Positive_vs_Negative:all_samples:no_correction	GSE10325_CD4_TCELL_VS_LUPUS_CD4_TCELL_DN	4.43951e-05	0.00117433	0.791716	3.52867	0	160	IFI44L/IFIT1/ISG15/OASL/RSAD2/IFIT3/USP18/XAF1/OAS2/OAS3/IFI44/HERC6/IFITM1/MX1/DDX60/OAS1/RTP4/LAG3/IFI35/IRF7/PARP12/IFIH1/TFEC/DHX58/TRIM22/STAT1/UBE2L6/BCL2L14/LAP3/EIF2AK2/RASGRP3/CXCL13/SPATS2L/ISG20/SP110/LGALS3BP/FANCA/HDAC9/TLR3/TAP1/PSMB9/SOCS1/NMI/PLSCR1/RGS1/ZCCHC2/AIM2/TRIM21/PSME2/RBCK1/IL7/IRF4/IL12RB2/IFI16/CD200/IFNG/PLA2G7/REC8/PHF11/KIAA0513/CCR1/TOX/CLUAP1/TRAFD1
MSigDB	Voom:Positive_vs_Negative:all_samples:no_correction	GSE37533_PPARG1_FOXP3_VS_PPARG2_FOXP3_TRANSDUCED_CD4_TCELL_PIOGLITAZONE_TREATED_DN	4.56184e-05	0.00117433	0.783141	3.51739	0	169	IFI44L/CXCL10/IFIT1/CXCL11/ISG15/RSAD2/IFIT3/USP18/XAF1/IFIT2/OAS2/OAS3/IFI44/HERC6/IFITM1/MX1/DDX60/DDX58/CXCL9/OAS1/RTP4/IFI35/PARP12/IFIH1/TRIM22/IDO1/STAT1/UBE2L6/PML/LAP3/EIF2AK2/STAT2/SP110/TRIM14/APOL3/TLR3/TAP1/PSMB9/TRANK1/UBA7/SOCS1/BTN3A1/APOL6/IRF8/SLC25A28/SLFN12/NMI/PLSCR1/ADAR/TRIM21/PSME2/TDRD7/PSMB8/IRF9/IL15RA/SAMHD1/PHF11/CSF1/TRIB2/ZC3HAV1/TRAFD1
MSigDB	Voom:Positive_vs_Negative:all_samples:no_correction	GSE18791_CTRL_VS_NEWCASTLE_VIRUS_DC_4H_DN	4.34405e-05	0.00117433	0.790935	3.4954	0	151	IFI44L/CXCL10/IFIT1/CXCL11/ISG15/OASL/RSAD2/IFIT3/CMPK2/USP18/XAF1/IFIT2/OAS2/OAS3/ZBP1/EPSTI1/IFI44/HERC6/IFITM1/MX1/CCL8/DDX60/DDX58/RTP4/BATF2/IFI35/IRF7/IFIH1/SAMD9L/DHX58/CD80/PARP14/PARP9/RNF213/PML/UTY/PNPT1/STAT2/ISG20/HESX1/PPM1K/TNFSF10/DTX3L/TAP1/NLRC5/SLC25A28/PLSCR1/PATL2/ZNFX1/TRIM31/ADAR/TRIM21/UNC93B1/CD274/GTPBP2/REC8/PHF11
MSigDB	Voom:Positive_vs_Negative:all_samples:no_correction	GSE26890_CXCR1_NEG_VS_POS_EFFECTOR_CD8_TCELL_UP	4.59411e-05	0.00117433	0.775641	3.49477	0	173	IFI44L/CXCL10/IFIT1/ISG15/OASL/RSAD2/CMPK2/USP18/XAF1/IFIT2/OAS2/OAS3/ZBP1/EPSTI1/IFI44/HERC6/IFITM3/DDX60/DDX58/OAS1/RTP4/IRF7/PARP12/IFIH1/SAMD9L/PARP14/PARP9/STAT1/HSH2D/FAP/RNF213/PML/EIF2AK2/TLR7/PNPT1/ISG20/IFIT1B/LGALS3BP/TNFSF10/TMEM140/DTX3L/TLR3/NLRC5/NCOA7/SLFN5/AGRN/SLFN12/HAP1/AXL/TRIM21/SHISA5/TDRD7/LPAR6/IRF9/CD274/PARP11/SAMHD1/CD86
MSigDB	Voom:Positive_vs_Negative:all_samples:no_correction	GSE26030_TH1_VS_TH17_DAY5_POST_POLARIZATION_UP	4.59411e-05	0.00117433	0.77545	3.49391	0	173	IFI44L/CXCL10/IFIT1/ISG15/OASL/RSAD2/IFIT3/CMPK2/USP18/XAF1/IFIT2/OAS2/OAS3/ZBP1/EPSTI1/IFI44/HERC6/BST2/MX1/IFITM3/DDX60/OAS1/RTP4/IFI35/IRF7/PARP12/IFIH1/SAMD9L/DHX58/PARP14/PARP9/STAT1/HSH2D/RNF213/PML/LAP3/EIF2AK2/TLR7/STAT2/ISG20/IFIT1B/LGALS3BP/TRIM5/TNFSF10/TMEM140/DTX3L/TLR3/NLRC5/SLFN5/AGRN/NMI/HAP1/ZCCHC2/TRIM21/TDRD7/SIDT1/CACNA1A/IRF9/PARP11/CD69/SAMHD1/CD86
MSigDB	Voom:Positive_vs_Negative:all_samples:no_correction	GSE37534_UNTREATED_VS_PIOGLITAZONE_TREATED_CD4_TCELL_PPARG1_AND_FOXP3_TRASDUCED_DN	4.59411e-05	0.00117433	0.774871	3.4913	0	173	IFI44L/CXCL10/IFIT1/ISG15/OASL/RSAD2/IFIT3/USP18/XAF1/IFIT2/OAS2/OAS3/IFI44/HERC6/IFITM1/BST2/MX1/IFITM3/DDX58/OAS1/RTP4/CCL2/IFI35/IRF7/PARP12/LY6E/STAT1/UBE2L6/PML/SCO2/IL6/EIF2AK2/STAT2/GMPR/ISG20/SP110/TRIM5/TRIM14/ATP10A/TMEM140/TLR3/TAP1/PSMB9/SOCS1/PDCD1LG2/APOL6/SLC25A28/STOML1/NMI/PLSCR1/TRIM38/TRIM21/PSME2/TDRD7/RBCK1/MT1M/PSMB8/IRF9/APBA2/IL15RA/GTPBP2/MSC/TMEM62/STARD5/TRIM26/CBR1/KIF…
MSigDB	Voom:Positive_vs_Negative:all_samples:no_correction	GSE42021_CD24HI_VS_CD24LOW_TREG_THYMUS_DN	4.41696e-05	0.00117433	0.785678	3.48923	0	157	IFI44L/CXCL10/IFIT1/CXCL11/ISG15/OASL/RSAD2/IFIT3/USP18/XAF1/IFIT2/OAS2/OAS3/IFI44/HERC6/IFITM1/BST2/MX1/SERPING1/IFITM3/DDX60/DDX58/OAS1/IFI35/IRF7/PARP12/IFIH1/TRIM22/PML/LAP3/EIF2AK2/RASGRP3/SPATS2L/ISG20/SP110/TRIM5/TRIM14/TNFSF10/ATP10A/TMEM140/TLR3/CFB/TRANK1/SOCS1/SLC25A28/STOML1/PLSCR1/TRIM38/CNP/GATA6/TDRD7/RBCK1/IRF9/IFI16/LMO2/PHF11/MUC16/PCLO/TRAFD1/BCL2L13/AUTS2/CHMP5/NAPA/SIX1
MSigDB	Voom:Positive_vs_Negative:all_samples:no_correction	GSE42021_CD24INT_VS_CD24LOW_TREG_THYMUS_DN	4.41696e-05	0.00117433	0.783942	3.48152	0	157	IFI44L/CXCL10/IFIT1/CXCL11/ISG15/OASL/RSAD2/IFIT3/USP18/XAF1/IFIT2/OAS2/OAS3/IFI44/HERC6/IFITM1/BST2/MX1/SERPING1/IFITM3/DDX60/DDX58/OAS1/RTP4/IRF7/PARP12/IFIH1/TRIM22/LY6E/PML/LAP3/CD2/STAT2/CCL5/ISG20/SP110/TRIM5/TRIM14/TNFSF10/LGMN/CFB/TRANK1/UBA7/SLC25A28/PLSCR1/SLCO2B1/TRIM38/ADAR/TRIM21/TDRD7/CDK18/IFI16/ZFHX2
MSigDB	Voom:Positive_vs_Negative:all_samples:no_correction	HECKER_IFNB1_TARGETS	3.53832e-05	0.00117433	0.874032	3.46239	0	78	SIGLEC1/IFI44L/CXCL10/IFIT1/ISG15/OASL/RSAD2/IFIT3/CMPK2/XAF1/IFIT2/OAS2/OAS3/ZBP1/EPSTI1/IFI44/HERC6/MX1/CCL8/SERPING1/DDX60/DDX58/C1QA/OAS1/RTP4/C1QB/CCL2/IFI35/IRF7/C1QC/PARP12/SAMD9L/MS4A4A/DHX58/GZMB/LY6E/PARP9/STAT1/LAP3/SCO2/EIF2AK2/PNPT1/LGALS3BP/CD163/TMEM140/DTX3L/TYMP/PLSCR1/STAP1
MSigDB	Voom:Positive_vs_Negative:all_samples:no_correction	GSE42021_TREG_PLN_VS_CD24INT_TREG_THYMUS_DN	4.50187e-05	0.00117433	0.774344	3.46173	0	164	IFI44L/IFIT1/ISG15/OASL/IFIT3/OAS2/OAS3/IFI44/IFITM1/BST2/MX1/SERPING1/DDX60/DDX58/OAS1/RTP4/IFI35/PARP12/IFIH1/TRIM22/LY6E/IDO1/STAT1/UBE2L6/PML/LAP3/SPATS2L/ISG20/SP110/LGALS3BP/CD38/TRIM14/APOL3/TLR3/TYMP/CFB/TAP1/PSMB9/TRANK1/UBA7/BTN3A1/APOL6/IRF8/SLC25A28/C3/NMI/PLSCR1/TRIM31/TRIM38/TGM2/ADAR/TRIM21/PSME2/PARP3/RBCK1/CDK18/PSMB8/IRF9/CD74/IFI16/SLC25A22
MSigDB	Voom:Positive_vs_Negative:all_samples:no_correction	BROWNE_INTERFERON_RESPONSIVE_GENES	3.30207e-05	0.00117433	0.936819	3.45933	0	54	IFI44L/CXCL10/CXCL11/ISG15/OASL/RSAD2/IFIT3/XAF1/IFIT2/OAS2/IFI44/BST2/MX1/CCL8/OAS1/IFI35/IRF7/TRIM22/IDO1/STAT1/UBE2L6/PML/EIF2AK2/GMPR/ISG20/SP110/TRIM14/TNFSF10/TLR3/TYMP/TAP1/PSMB9/NMI/PLSCR1/TRIM21/TDRD7/RBCK1/PSMB8/IL15RA/LMO2/SAMHD1/KIF5C/RGL1/RABGAP1L
MSigDB	Voom:Positive_vs_Negative:all_samples:no_correction	GSE22886_CTRL_VS_LPS_24H_DC_DN	4.43951e-05	0.00117433	0.769503	3.42967	0	160	IFI44L/IFIT1/ISG15/OASL/RSAD2/IFIT3/USP18/XAF1/IFIT2/OAS2/OAS3/IFI44/HERC6/IFITM1/BST2/IFITM3/DDX60/DDX58/RTP4/IFI35/IRF7/IFIH1/DHX58/IDO1/STAT1/UBE2L6/LAP3/SCO2/EIF2AK2/GMPR/CCL5/ISG20/SP110/LGALS3BP/TNFSF10/TYMP/CFB/TAP1/PSMB9/EBI3/BTN3A1/NMI/IL2RA/CNP/ADAR/PSME2/IRF4/PSMB8/IRF9/RHBDF2/CCR7/IL15RA/MSC
MSigDB	Voom:Positive_vs_Negative:all_samples:no_correction	GSE6269_FLU_VS_E_COLI_INF_PBMC_UP	4.17676e-05	0.00117433	0.784143	3.42168	0	138	SIGLEC1/IFI44L/OTOF/ISG15/OASL/RSAD2/USP18/XAF1/OAS2/OAS3/ZBP1/IFI44/HERC6/IFITM1/MX1/IFITM3/DDX60/OAS1/IFI35/IRF7/PARP12/EIF2AK2/SPATS2L/CCR5/LGALS3BP/HESX1/TRIM14/UBA7/AGRN/TRIM38/ADAR/TRIM21/CD74/IFI16/ATP13A1/GTPBP2
MSigDB	Voom:Positive_vs_Negative:all_samples:no_correction	GSE21360_NAIVE_VS_QUATERNARY_MEMORY_CD8_TCELL_UP	4.62899e-05	0.00117433	0.755253	3.41404	0	177	IFI44L/IFIT1/ISG15/OASL/RSAD2/IFIT3/USP18/XAF1/IFIT2/OAS2/OAS3/IFI44/HERC6/IFITM1/BST2/MX1/DDX60/DDX58/OAS1/RTP4/IFI35/IRF7/PARP12/IFIH1/DHX58/TRIM22/BCL2L14/LAP3/EIF2AK2/STAT2/ISG20/SP110/CD38/IL10/APOL6/IRF8/NMI/PLSCR1/ZCCHC2/STAP1/TRIM38/ADAR/TRIM21/TDRD7/IRF9/SP140/CD69/ZNHIT6/PHF11
MSigDB	Voom:Positive_vs_Negative:all_samples:no_correction	BOSCO_INTERFERON_INDUCED_ANTIVIRAL_MODULE	3.42185e-05	0.00117433	0.893796	3.40858	0	64	IFI44L/IFIT1/OASL/RSAD2/IFIT3/XAF1/OAS2/OAS3/ZBP1/EPSTI1/IFI44/MX1/IFITM3/DDX60/CCL2/IFI35/IRF7/PARP12/IFIH1/SAMD9L/DHX58/CD80/TRIM22/PML/EIF2AK2/PNPT1/STAT2/TNFSF10/MS4A6A/NCOA7/APOL6/SLC25A28/NUB1/MOV10/KPTN/TDRD7/CD274/NOD1/RIN2/CYP24A1/TMEM176A/ST3GAL5/TRAFD1/TNIP3
MSigDB	Voom:Positive_vs_Negative:all_samples:no_correction	GSE14000_UNSTIM_VS_4H_LPS_DC_TRANSLATED_RNA_DN	4.47608e-05	0.00117433	0.763193	3.40612	0	162	IFI44L/IFIT1/CXCL11/ISG15/OASL/RSAD2/IFIT3/CMPK2/USP18/XAF1/IFIT2/OAS2/EPSTI1/IFI44/HERC6/IFITM1/MX1/CCL8/SERPING1/DDX58/OAS1/RTP4/BATF2/IRF7/IFIH1/CD80/IDO1/PARP9/STAT1/UBE2L6/BCL2L14/PNPT1/GMPR/CCL5/ISG20/NUPR1/SP110/CD38/PPM1K/TNFSF10/ATP10A/DTX3L/NLRC5/NCOA7/SLFN5/APOL6/SLC25A28/NUB1/AIM2/CNP/MICB/TRIM69/MCOLN2/CD274/MAPK11/BRIP1/IL15RA/TOR1B/ARHGAP22/TRIM26/GBP5/DACT3/DNAAF1/CDKL1
MSigDB	Voom:Positive_vs_Negative:all_samples:no_correction	GSE13485_DAY7_VS_DAY21_YF17D_VACCINE_PBMC_UP	4.55809e-05	0.00117433	0.757751	3.39986	0	168	SIGLEC1/IFI44L/IFIT1/ISG15/OASL/RSAD2/IFIT3/USP18/XAF1/OAS2/OAS3/ZBP1/EPSTI1/HERC6/MX1/SERPING1/DDX60/OAS1/IRF7/NEXN/PARP12/SAMD9L/DHX58/TRIM22/PARP14/LY6E/PARP9/STAT1/PML/LAP3/SCO2/EIF2AK2/SPATS2L/PNPT1/STAT2/GMPR/HESX1/ODF3B/DTX3L/NCOA7/APOL6/PLSCR1/ZNFX1/ZCCHC2/ADAR/SAMD4A/TRIM69/PARP11/SDSL/RIN2/FBXO6/REC8/PHF11/KIAA0513/PIK3AP1/RGL1/ST3GAL5/LDLR/RHOBTB1
MSigDB	Voom:Positive_vs_Negative:all_samples:no_correction	GSE19888_ADENOSINE_A3R_INH_VS_TCELL_MEMBRANES_ACT_MAST_CELL_UP	4.56246e-05	0.00117433	0.755138	3.39484	0	170	CXCL10/IFIT1/CXCL11/ISG15/RSAD2/IFIT3/CMPK2/USP18/XAF1/IFIT2/OAS2/ZBP1/IFI44/HERC6/MX1/DDX58/CXCL9/OAS1/RTP4/BATF2/IFI35/PARP12/IFIH1/SAMD9L/DHX58/PARP14/GZMB/PARP9/STAT1/UBE2L6/RNF213/PML/STAT2/IFIT1B/SP110/TRIM5/PPM1K/TNFSF10/DTX3L/TLR3/FCGR3A/TAP1/NLRC5/PSMB9/UBA7/SLFN5/AGRN/NMI/ZCCHC2/NKG7/KCNA3/ADAR/TRIM21/SHISA5/PSME2/PSMB8/IRF9/CD274/IFNG/PARP11/SAMHD1/CD72/ZC3HAV1/ZBTB42/DZANK1/SH2D1A/IQC…
MSigDB	Voom:Positive_vs_Negative:all_samples:no_correction	GSE7548_NAIVE_VS_DAY7_PCC_IMMUNIZATION_CD4_TCELL_DN	4.58022e-05	0.00117433	0.751886	3.38487	0	172	IFI44L/CXCL10/IFIT1/CXCL11/ISG15/OASL/RSAD2/IFIT3/XAF1/IFIT2/OAS2/IFI44/IFITM1/BST2/MX1/CCL8/IFITM3/CXCL9/OAS1/LAG3/IFI35/IRF7/TFEC/TRIM22/IDO1/CMKLR1/PML/GMPR/ISG20/SP110/TAP1/UBA7/SOCS1/NMI/PLSCR1/MDK/ADAR/TRIM21/MICB/SAMD4A/TDRD7/RBCK1/IGFBP4/IFI16/MNDA/SSTR2/IL15RA/RIN2/CD69/TOR1B/TRIM26/CBR1/ZC3HAV1/RGL1/ST3GAL5/TRAFD1/RABGAP1L/RAD9A
MSigDB	Voom:Positive_vs_Negative:all_samples:no_correction	GSE6269_HEALTHY_VS_STAPH_AUREUS_INF_PBMC_UP	4.32302e-05	0.00117433	0.767062	3.38221	0	149	SIGLEC1/IFI44L/OTOF/ISG15/OASL/RSAD2/XAF1/OAS2/OAS3/ZBP1/IFI44/HERC6/IFITM1/MX1/IFITM3/DDX60/OAS1/IFI35/IRF7/PARP12/TRIM22/LY6E/STAT1/PTPRO/PML/EIF2AK2/SPATS2L/ISG20/SP110/LGALS3BP/TRIM5/TRIM14/TRANK1/STOML1/TRIM38/ADAR/IFI16
MSigDB	Voom:Positive_vs_Negative:all_samples:no_correction	GSE21546_UNSTIM_VS_ANTI_CD3_STIM_ELK1_KO_DP_THYMOCYTES_UP	4.25641e-05	0.00117433	0.770405	3.38077	0	144	IFI44L/IFIT1/ISG15/OASL/RSAD2/IFIT3/CMPK2/USP18/XAF1/IFIT2/OAS3/IFI44/HERC6/IFITM1/BST2/IFITM3/DDX60/DDX58/OAS1/RTP4/IFI35/IRF7/PARP12/PARP14/PARP9/STAT1/PLA2G4C/RNF213/PML/EIF2AK2/CX3CL1/PNPT1/STAT2/SP110/LGALS3BP/TMEM140/DTX3L/TAP1/NLRC5/APOL6/PLSCR1/ZNFX1/ADAR/TRIM21/PSME2/IL27/TRIM69/TDRD7/SIDT1/IRF9/IFI16/NRG2/KIF19/NOD1/GTPBP2/SAMHD1/GBP5/PHF11/ZC3HAV1/DCDC2B/CNTN5/DCDC2
MSigDB	Voom:Positive_vs_Negative:all_samples:no_correction	TAKEDA_TARGETS_OF_NUP98_HOXA9_FUSION_3D_UP	4.34405e-05	0.00117433	0.761582	3.36568	0	151	IFI44L/CXCL10/IFIT1/ISG15/OASL/RSAD2/IFIT3/CMPK2/USP18/XAF1/IFIT2/OAS2/OAS3/EPSTI1/IFI44/HERC6/IFITM1/BST2/MX1/SERPING1/DDX60/DDX58/OAS1/IFI35/IRF7/PARP12/IFIH1/SAMD9L/TRIM22/PARP14/LY6E/IDO1/PARP9/STAT1/PARP10/RNF213/EIF2AK2/STAT2/GMPR/SP110/LGALS3BP/DTX3L/NCOA7/GBP3/IGFBP4/IRF9/IFI16/RNASE6/SDSL/CD69/ARHGAP22/ADRB1/KIAA0513/RHOBTB1/TOX/SCN2A/AUTS2/FGF18
MSigDB	Voom:Positive_vs_Negative:all_samples:no_correction	GSE18791_CTRL_VS_NEWCASTLE_VIRUS_DC_10H_DN	4.41696e-05	0.00117433	0.755232	3.35402	0	157	IFIT1/ISG15/OASL/IFIT3/CMPK2/USP18/XAF1/IFIT2/OAS2/OAS3/ZBP1/EPSTI1/IFI44/HERC6/SERPING1/DDX60/DDX58/CXCL9/RTP4/BATF2/NEXN/IFIH1/SAMD9L/DHX58/CD80/TRIM22/PARP14/IDO1/PLEKHA4/BCL2L14/RNF213/PML/IL6/PNPT1/STAT2/TRIM5/TNFSF10/ATP10A/TMEM140/DTX3L/TAP1/NLRC5/NCOA7/APOL6/IRF8/PLSCR1/ZNFX1/AIM2/SBK1/CNP/ADAR/CD274/BRIP1/IL15RA/SP140/STARD5/TRIM26/GBP5/PHF11/TNF
MSigDB	Voom:Positive_vs_Negative:all_samples:no_correction	GSE1432_CTRL_VS_IFNG_24H_MICROGLIA_DN	4.53823e-05	0.00117433	0.74762	3.34665	0	166	CXCL10/CXCL11/ISG15/RSAD2/IFIT3/OAS3/IFI44/IFITM1/MX1/SERPING1/IFITM3/DDX60/CXCL9/RTP4/LAG3/IFI35/IRF7/PARP12/GIMAP6/IFIH1/TRIM22/LY6E/IDO1/STAT1/UBE2L6/PML/LAP3/SCO2/ISG20/SP110/LGALS3BP/GIMAP4/CD38/APOL3/TNFSF10/CFB/TAP1/PSMB9/SOCS1/APOL6/NMI/STAP1/AIM2/TGM2/ADAR/HLA-DRB1/PSME2/TDRD7/RBCK1/CIITA/PSMB8/RHBDF2/IL15RA/SP140/PHF11/SLC37A1/ST3GAL5/TRAFD1/BTN2A2
MSigDB	Voom:Positive_vs_Negative:all_samples:no_correction	GSE18791_UNSTIM_VS_NEWCATSLE_VIRUS_DC_18H_DN	4.25279e-05	0.00117433	0.761035	3.34459	0	145	IFI44L/CXCL10/IFIT1/OASL/RSAD2/CMPK2/XAF1/IFIT2/OAS3/ZBP1/EPSTI1/IFI44/HERC6/MX1/CCL8/DDX60/DDX58/UBQLNL/OAS1/BATF2/IRF7/IFIH1/SAMD9L/TFEC/DHX58/TRIM22/PARP14/STAT1/PNPT1/GMPR/CCL5/CD38/PPM1K/TNFSF10/ATP10A/NCOA7/PLSCR1/PLD4/AIM2/CNP/CACNA1A/CD274/DNALI1/TRIM26/GBP5/SYNPO2/PHF11/TRAFD1/ERBB4/ACACB/CHMP5/TP73/PLA1A/SLAMF7/TAP2/NEDD1/BCL2/USP42/LYSMD2
MSigDB	Voom:Positive_vs_Negative:all_samples:no_correction	GSE34006_A2AR_KO_VS_A2AR_AGONIST_TREATED_TREG_UP	4.63392e-05	0.00117433	0.737745	3.33841	0	178	CXCL10/ISG15/OASL/RSAD2/IFIT3/CMPK2/USP18/IFIT2/OAS2/OAS3/ZBP1/IFI44/BST2/MX1/DDX60/OAS1/RTP4/IFI35/IRF7/PARP12/IFIH1/DHX58/PARP14/PARP9/STAT1/PML/EIF2AK2/TLR7/PNPT1/STAT2/ISG20/IFIT1B/LGALS3BP/TNFSF10/TMEM140/TAP1/PSMB9/SLC25A28/AGRN/ITK/NUB1/NMI/ZNFX1/MOV10/CNP/ADAR/TRIM21/PSME2/TDRD7/PSMB8/IRF9/CD274/ANKFY1/SAMHD1/RAD51AP1/TRIM26
MSigDB	Voom:Positive_vs_Negative:all_samples:no_correction	GSE10325_MYELOID_VS_LUPUS_MYELOID_DN	4.56246e-05	0.00117433	0.739667	3.32528	0	170	SIGLEC1/CXCL10/IFIT1/CXCL11/ISG15/OASL/RSAD2/IFIT3/USP18/XAF1/IFIT2/IFI44/HERC6/IFITM1/MX1/CCL8/SERPING1/DDX60/RTP4/C1QB/CCL2/IFI35/IRF7/PARP12/IFIH1/TFEC/DHX58/LY6E/STAT1/UBE2L6/LAP3/SCO2/EIF2AK2/SPATS2L/GMPR/LGALS3BP/GIMAP4/HESX1/ATP10A/TAP1/TRANK1/APOL6/NMI/PLSCR1/ZCCHC2/ADAR/PSME2/MICB/RBCK1/IFI16/KMO/IL15RA/GTPBP2/DRAP1/TNS1/EPB41L3/TOR1B/CBR1/RGL1/LDLR
MSigDB	Voom:Positive_vs_Negative:all_samples:no_correction	GSE42021_TREG_PLN_VS_CD24LO_TREG_THYMUS_DN	4.36205e-05	0.00117433	0.750747	3.32432	0	153	IFI44L/IFIT1/ISG15/OASL/IFIT3/USP18/OAS2/OAS3/IFI44/HERC6/IFITM1/BST2/MX1/IFITM3/DDX60/DDX58/OAS1/IFI35/IRF7/PARP12/IFIH1/TRIM22/LY6E/STAT1/UBE2L6/PML/LAP3/EIF2AK2/SPATS2L/ISG20/SP110/LGALS3BP/TRIM5/CD38/TRIM14/SLC38A4/TYMP/CFB/TAP1/PSMB9/TRANK1/C3/NMI/PLSCR1/TRIM38/ADAR/TRIM21/PSME2/TDRD7/CDK18/UNC93B1/PSMB8/IRF9/IFI16/LMO2/SAMHD1/TMEM62
MSigDB	Voom:Positive_vs_Negative:all_samples:no_correction	GSE19888_CTRL_VS_TCELL_MEMBRANES_ACT_MAST_CELL_PRETREAT_A3R_INH_DN	4.70943e-05	0.00117433	0.731925	3.3211	0	183	IFI44L/CXCL10/IFIT1/CXCL11/RSAD2/CMPK2/USP18/IFIT2/OAS2/BST2/IFITM3/DDX60/OAS1/RTP4/BATF2/CCL2/IRF7/IL4I1/IFIH1/SAMD9L/PARP14/GZMB/IDO1/PARP9/HSH2D/PTPRO/IL6/EIF2AK2/SPATS2L/STAT2/SP110/TRIM5/FANCA/DTX3L/TLR3/NLRC5/UBA7/SLFN5/MMP13/IFNB1/ITK/SLFN12/STOML1/NMI/RGS1/CNP/ADAR/GZMA/TRIM21/SHISA5/TDRD7/OLFML3/IRF9/CCR7/CD274/SLAMF8/ITGB7/ANKFY1/PARP11/SAMHD1/CD72/ADA/PIK3AP1
MSigDB	Voom:Positive_vs_Negative:all_samples:no_correction	GSE41978_ID2_KO_VS_BIM_KO_KLRG1_LOW_EFFECTOR_CD8_TCELL_UP	4.53432e-05	0.00117433	0.732615	3.28461	0	167	CXCL10/IFIT1/CXCL11/ISG15/OASL/IFIT3/OAS3/BST2/MX1/SERPING1/IFITM3/DDX60/DDX58/RTP4/CCL2/IFI35/IRF7/PARP12/IFIH1/TRIM22/IDO1/STAT1/UBE2L6/PML/LAP3/SCO2/ISG20/SP110/LGALS3BP/TRIM14/APOL3/TMEM140/TLR3/TAP1/PSMB9/SOCS1/APOL6/IRF8/SLC25A28/C3/ITK/NMI/PLSCR1/TRIM38/ADAR/TRIM21/PSME2/CAND2/RBCK1/PSMB8/IRF9/IFI16/IL15RA/SLC12A7/PHF11/CSF1/ZC3HAV1/LDLR/TRAFD1/RABGAP1L
MSigDB	Voom:Positive_vs_Negative:all_samples:no_correction	BOSCO_TH1_CYTOTOXIC_MODULE	3.74644e-05	0.00117433	0.793655	3.28275	0	99	CXCL10/CXCL11/ISG15/FBXO39/CMPK2/USP18/HERC6/CCL8/CXCL9/RTP4/BATF2/PRF1/IL4I1/SDS/GZMB/IDO1/CMKLR1/BCL2L14/GIMAP7/CCR5/GIMAP8/GIMAP4/HESX1/CD38/IL10/APOL3/SLA2/SOCS1/CD300E/IFNB1/IL2RA/ADORA3/NKG7/TMEM229B/IRF4/IL12RB2/TNFSF18/RHBDF2/GIMAP5/SSTR2/SAMD3/IFNG/IL15RA/PRKCQ/RGL1/GPR171/P2RX5/SH2D1A
MSigDB	Voom:Positive_vs_Negative:all_samples:no_correction	GSE34006_WT_VS_A2AR_KO_TREG_DN	4.60087e-05	0.00117433	0.726245	3.2763	0	174	CXCL10/ISG15/OASL/RSAD2/IFIT3/CMPK2/USP18/IFIT2/OAS2/OAS3/ZBP1/BST2/MX1/DDX60/OAS1/RTP4/IFI35/IRF7/PARP12/IFIH1/DHX58/PARP14/PARP9/STAT1/FAP/PML/TLR7/PNPT1/STAT2/ISG20/IFIT1B/TNFSF10/TMEM140/TAP1/PSMB9/SOCS1/SLC25A28/NMI/ZNFX1/MOV10/ADAR/TRIM21/PSME2/TDRD7/PSMB8/IRF9/ZFYVE26/SLC25A22/CD274/ANKFY1/C1orf159/SAMHD1/TRIM26
MSigDB	Voom:Positive_vs_Negative:all_samples:no_correction	GSE40685_TREG_VS_FOXP3_KO_TREG_PRECURSOR_UP	4.42067e-05	0.00117433	0.736351	3.27425	0	158	IFI44L/OASL/RSAD2/IFIT3/XAF1/IFIT2/OAS2/EPSTI1/IFITM1/MX1/SERPING1/DDX60/CXCL9/RTP4/BATF2/IFI35/PARP12/GIMAP6/SAMD9L/TRIM22/PARP14/LY6E/PARP9/STAT1/UBE2L6/SCO2/STAT2/GMPR/SP110/GIMAP4/HESX1/GRIN3A/TNFSF10/ODF3B/TAP1/NLRC5/TNFSF13B/PSMB9/TRANK1/SOCS1/APOL6/NOS2/NUB1/NMI/ZNFX1/AIM2/MOV10/ADAR/TRIM21/PSME2/PSMB8/IRF9/MNDA/IL31RA/XRN1
MSigDB	Voom:Positive_vs_Negative:all_samples:no_correction	GO_DEFENSE_RESPONSE_TO_VIRUS	4.08781e-05	0.00117433	0.759253	3.27132	0	128	IFI44L/CXCL10/IFIT1/ISG15/OASL/RSAD2/IFIT3/IFIT2/OAS2/OAS3/IFITM1/BST2/MX1/IFITM3/DDX60/DDX58/CXCL9/OAS1/PRF1/IRF7/IFIH1/DHX58/TRIM22/STAT1/PML/IL6/EIF2AK2/TLR7/STAT2/ISG20/IFIT1B/TRIM5/TLR3/NLRC5/IFNB1/GBP3/PLSCR1/CD8A/ADAR/IRF5/UNC93B1/APOBEC3H/IRF9/IFI16/IFNG/SAMHD1/CD86
MSigDB	Voom:Positive_vs_Negative:all_samples:no_correction	SANA_RESPONSE_TO_IFNG_UP	3.32945e-05	0.00117433	0.874442	3.2649	0	57	IFI44L/CXCL10/CXCL11/OAS2/BST2/MX1/SERPING1/DDX60/CXCL9/OAS1/BATF2/IFI35/IFIH1/SAMD9L/TRIM22/PARP14/IDO1/PARP9/UBE2L6/RNF213/LAP3/GIMAP7/CX3CL1/LGALS3BP/APOL3/TNFSF10/DTX3L/NLRC5/SLC25A28/GBP3/APOL4/HLA-DRB1/HLA-DMA/CD274/SAMHD1
MSigDB	Voom:Positive_vs_Negative:all_samples:no_correction	GSE17974_IL4_AND_ANTI_IL12_VS_UNTREATED_24H_ACT_CD4_TCELL_DN	4.20327e-05	0.00117433	0.746621	3.26307	0	140	IFI44L/CXCL10/IFIT1/ISG15/OASL/IFIT3/USP18/XAF1/IFIT2/OAS2/EPSTI1/IFI44/HERC6/BST2/KLHDC7B/MX1/OAS1/IFIH1/SAMD9L/DHX58/GZMB/HSH2D/BCL2L14/ISG20/GIMAP4/TNFSF10/TMEM140/TYMP/GAL3ST4/TNFSF13B/GIMAP1/TBX21/PLSCR1/ZNF831/STAP1/C3orf52/TRIM38/TDRD7/IGFBP4/LIF/IL12RB2/SLAMF6/SP140/CSMD2/RHOU/GBP5/INTU/DZANK1/OVOL1/CXCR3/SLAMF7/MORN3/ENC1/ATF3/ODF2L/CABP5
MSigDB	Voom:Positive_vs_Negative:all_samples:no_correction	REACTOME_INTERFERON_ALPHA_BETA_SIGNALING	3.24254e-05	0.00117433	0.910088	3.26037	0	47	IFIT1/ISG15/OASL/IFIT3/USP18/XAF1/IFIT2/OAS2/OAS3/IFITM1/MX1/IFITM3/OAS1/IFI35/IRF7/STAT1/STAT2/ISG20/SOCS1/IRF8/IFNB1/ADAR/IRF5/IRF4/PSMB8/IRF9
MSigDB	Voom:Positive_vs_Negative:all_samples:no_correction	GSE36527_CD69_NEG_VS_POS_TREG_CD62L_LOS_KLRG1_NEG_UP	4.62899e-05	0.00117433	0.720085	3.25507	0	177	CXCL10/ISG15/OASL/RSAD2/IFIT3/CMPK2/USP18/IFIT2/OAS2/ZBP1/EPSTI1/IFI44/MX1/DDX60/OAS1/RTP4/IFI35/IRF7/PARP12/IFIH1/DHX58/PARP14/GZMB/PARP9/STAT1/PML/EIF2AK2/TLR7/PNPT1/STAT2/ISG20/IFIT1B/NUPR1/LGALS3BP/TNFSF10/TMEM140/TAP1/PSMB9/SOCS1/ZNFX1/MOV10/CNP/ADAR/TRIM21/TDRD7/IRF4/PSMB8/IRF9/CD274/ANKFY1/SAMHD1/RAD51AP1/TRIM26/PRKCQ
MSigDB	Voom:Positive_vs_Negative:all_samples:no_correction	GSE34205_HEALTHY_VS_FLU_INF_INFANT_PBMC_DN	4.50187e-05	0.00117433	0.727469	3.25218	0	164	SIGLEC1/IFI44L/OTOF/ISG15/OASL/RSAD2/CMPK2/USP18/XAF1/OAS2/OAS3/ZBP1/EPSTI1/IFI44/HERC6/IFITM1/KLHDC7B/MX1/SERPING1/IFITM3/DDX60/IFI35/IRF7/C1QC/NEXN/PARP12/MS4A4A/DHX58/TRIM22/LY6E/SCO2/EIF2AK2/SPATS2L/GMPR/LGALS3BP/IL10/ODF3B/RNASE1/NCOA7/AGRN/PLSCR1/MOV10/SHISA5/MICB
MSigDB	Voom:Positive_vs_Negative:all_samples:no_correction	GO_RESPONSE_TO_TYPE_I_INTERFERON	3.26158e-05	0.00117433	0.899467	3.25061	0	49	IFIT1/ISG15/OASL/RSAD2/IFIT3/XAF1/IFIT2/OAS2/OAS3/IFITM1/BST2/MX1/IFITM3/OAS1/IFI35/IRF7/STAT1/STAT2/ISG20/IRF8/IFNB1/ADAR/IRF5/IRF4/PSMB8/IRF9/IKBKE/SAMHD1
MSigDB	Voom:Positive_vs_Negative:all_samples:no_correction	DER_IFN_ALPHA_RESPONSE_UP	3.42185e-05	0.00117433	0.851889	3.24877	0	64	IFIT1/ISG15/OASL/IFIT3/OAS2/IFI44/IFITM1/BST2/MX1/OAS1/IFI35/TRIM22/STAT1/PML/IL6/GMPR/SP110/TRIM14/TAP1/PSMB9/NMI/PLSCR1/ADAR/TRIM21/PSMB8/IRF9/IFI16/COL16A1
MSigDB	Voom:Positive_vs_Negative:all_samples:no_correction	DAUER_STAT3_TARGETS_DN	3.21657e-05	0.00117433	0.923858	3.24365	0	43	IFIT1/ISG15/OASL/IFIT3/USP18/OAS2/OAS3/IFI44/HERC6/IFITM1/MX1/DDX60/DDX58/OAS1/IFI35/IRF7/PARP12/IFIH1/TRIM22/STAT1/LAP3/EIF2AK2/SP110/TRIM5/TRIM14/TNFSF10/TLR3/TRANK1/TDRD7
MSigDB	Voom:Positive_vs_Negative:all_samples:no_correction	GSE5589_LPS_AND_IL10_VS_LPS_AND_IL6_STIM_IL6_KO_MACROPHAGE_45MIN_UP	4.59411e-05	0.00117433	0.719595	3.24225	0	173	CXCL10/ISG15/RSAD2/OAS2/OAS3/ZBP1/EPSTI1/IFITM3/DDX60/DDX58/C1QA/OAS1/CCL2/IFI35/PARP12/SAMD9L/PARP14/MSR1/PARP9/UBE2L6/HSH2D/PTPRO/PML/TLR7/CCL5/CCR5/ISG20/IFIT1B/TNFSF10/MS4A6A/DTX3L/TLR3/TAP1/NLRC5/PSMB9/UBA7/NCOA7/MMP13/AGRN/SLFN12/NMI/ZNFX1/ZCCHC2/IL21R/MOV10/NKG7/CNP/SHISA5/IRF4/IRF9/S1PR2/IL15RA/XRN1/SAMHD1/CD86/CD200R1/TRIM26/CD72/ZC3HAV1/PIK3AP1/TRAFD1/CCND1/RAB19
MSigDB	Voom:Positive_vs_Negative:all_samples:no_correction	GSE18791_CTRL_VS_NEWCASTLE_VIRUS_DC_12H_DN	4.35711e-05	0.00117433	0.732682	3.24101	0	152	SIGLEC1/ISG15/IFIT3/CMPK2/XAF1/IFIT2/OAS3/ZBP1/EPSTI1/IFI44/HERC6/DDX60/DDX58/CXCL9/RTP4/IRF7/NEXN/IFIH1/SAMD9L/DHX58/CD80/PARP14/IDO1/RNF213/IL6/PNPT1/STAT2/TRIM5/CD38/TMEM140/DTX3L/TAP1/NLRC5/NCOA7/SLFN5/APOL6/SLC25A28/PLSCR1/ZNFX1/AIM2/SBK1/PLEKHG5/CD274/BRIP1/SP140/GTPBP2/TOR1B/ATP2B3/MORN1/TRIM26/GBP5/TNF
MSigDB	Voom:Positive_vs_Negative:all_samples:no_correction	RADAEVA_RESPONSE_TO_IFNA1_UP	3.2329e-05	0.00117433	0.906384	3.23086	0	46	IFI44L/CXCL10/IFIT1/CXCL11/ISG15/RSAD2/IFIT2/IFI44/IFITM1/BST2/MX1/IFITM3/OAS1/IFI35/IRF7/STAT1/UBE2L6/EIF2AK2/LGALS3BP/TNFSF10/SOCS1/PLSCR1/ADAR/IL12RB2
MSigDB	Voom:Positive_vs_Negative:all_samples:no_correction	GSE18791_CTRL_VS_NEWCASTLE_VIRUS_DC_16H_DN	4.35711e-05	0.00117433	0.729982	3.22906	0	152	SIGLEC1/IFIT1/ISG15/OASL/IFIT3/CMPK2/XAF1/IFIT2/OAS2/OAS3/EPSTI1/IFI44/HERC6/SERPING1/DDX60/DDX58/CXCL9/RTP4/BATF2/IRF7/NEXN/DHX58/PARP14/IDO1/PNPT1/STAT2/CD38/PPM1K/NLRC5/TRANK1/EBI3/SLFN5/APOL6/IRF8/SLC25A28/PLSCR1/MDK/SBK1/ADAR/CACNA1A/IL15RA/SP140/GTPBP2/C17orf67/GBP5/PHF11/TNF
MSigDB	Voom:Positive_vs_Negative:all_samples:no_correction	GSE34156_UNTREATED_VS_6H_NOD2_AND_TLR1_TLR2_LIGAND_TREATED_MONOCYTE_DN	4.15472e-05	0.00117433	0.74187	3.2287	0	136	CXCL10/IFIT1/RSAD2/IFIT3/USP18/XAF1/IFIT2/OAS2/OAS3/ZBP1/IFI44/MX1/DDX60/DDX58/RTP4/IRF7/PARP12/IFIH1/SAMD9L/LY6E/STAT1/UBE2L6/RNF213/EIF2AK2/STAT2/TRIM14/TNFSF10/TLR3/TAP1/PSMB9/SLFN5/GBP3/NMI/STAP1/MOV10/ADAR/TRIM21/TMEM229B/TDRD7/PARP11/SAMHD1/CD72/GBP5/LIFR/PIK3AP1
MSigDB	Voom:Positive_vs_Negative:all_samples:no_correction	GSE34205_RSV_VS_FLU_INF_INFANT_PBMC_DN	4.40703e-05	0.00117433	0.723227	3.20898	0	156	SIGLEC1/IFI44L/OTOF/OASL/USP18/OAS2/OAS3/ZBP1/EPSTI1/IFI44/HERC6/IFITM1/CCL8/DDX60/C1QA/C1QB/PRF1/IFI35/C1QC/TRIM22/GZMB/LY6E/HSH2D/EIF2AK2/SPATS2L/CCR5/LGALS3BP/HESX1/SH2D2A/ODF3B/TYMP/UBA7/SLFN5/CD84/NKG7/ADAR/SHISA5/UNC93B1/ATP6V0D2/ITGB7/CD3G/RGS13/REC8/DOK2/RGL1/CHST12
MSigDB	Voom:Positive_vs_Negative:all_samples:no_correction	GSE18791_CTRL_VS_NEWCASTLE_VIRUS_DC_14H_DN	4.2684e-05	0.00117433	0.729376	3.20834	0	146	IFIT1/ISG15/IFIT3/CMPK2/XAF1/IFIT2/OAS3/ZBP1/EPSTI1/IFI44/HERC6/DDX60/CXCL9/BATF2/IRF7/NEXN/DHX58/PARP14/IDO1/PLEKHA4/PLA2G4C/PML/PNPT1/STAT2/CD38/ATP10A/NLRC5/APOL6/IRF8/SLC25A28/PLSCR1/AIM2/HMCN2/SBK1/CACNA1A/GAS2L2/TTC21A/IL15RA/STARD5/GBP5/SYNPO2/TNF/TNFRSF19
MSigDB	Voom:Positive_vs_Negative:all_samples:no_correction	GSE7218_IGM_VS_IGG_SIGNAL_THGOUGH_ANTIGEN_BCELL_DN	4.41696e-05	0.00117433	0.720627	3.20033	0	157	CXCL10/IFIT1/CXCL11/RSAD2/IFIT3/USP18/IFIT2/EPSTI1/IFI44/IFITM1/BST2/SERPING1/RTP4/BATF2/IFI35/PARP12/DHX58/PARP14/STAT1/UBE2L6/PLA2G4C/HSH2D/LAP3/CD2/STAT2/CCL5/ISG20/NUPR1/HAVCR2/GIMAP4/TNFSF10/NLRC5/SOCS1/PDCD1LG2/KLRC1/APOL6/TBX21/GRAP2/ITK/ZAP70/NMI/IL2RA/CD8A/CXCR6/PARP3/CIITA/LCK/SLC25A22/UBASH3A/NOD1/PARP11/THEMIS/CD69/ZBTB32/EDN1/GBP5/ICOS/GPR171/TRAFD1/RAB19/CD3D
MSigDB	Voom:Positive_vs_Negative:all_samples:no_correction	GSE21546_UNSTIM_VS_ANTI_CD3_STIM_SAP1A_KO_AND_ELK1_KO_DP_THYMOCYTES_UP	4.13326e-05	0.00117433	0.731953	3.17477	0	133	IFIT1/ISG15/OASL/IFIT3/CMPK2/USP18/OAS3/HERC6/IFITM1/BST2/IFITM3/DDX60/DDX58/OAS1/IFI35/IRF7/PARP12/PARP14/LY6E/CMKLR1/PARP9/STAT1/RNF213/PML/EIF2AK2/STAT2/GMPR/SP110/LGALS3BP/PPM1K/DTX3L/SLA2/BTN3A1/PLSCR1/ZNF831/MOV10/ADAR/TRIM21/PSME2/TRIM69/TDRD7/RBCK1/IRF9/IFI16/NRG2/SPATA17/PHF11/P2RY6/MYO7A/SHISA8/NAPA/ACTL7B
MSigDB	Voom:Positive_vs_Negative:all_samples:no_correction	GSE38681_WT_VS_LYL1_KO_LYMPHOID_PRIMED_MULTIPOTENT_PROGENITOR_DN	4.68669e-05	0.00117433	0.699172	3.17194	0	182	CXCL10/ISG15/OASL/RSAD2/IFIT3/CMPK2/USP18/IFIT2/OAS2/ZBP1/MX1/OAS1/RTP4/IFI35/IRF7/PARP12/IFIH1/DHX58/PARP14/GZMB/PARP9/STAT1/PML/PNPT1/STAT2/CCR5/ISG20/IFIT1B/LGALS3BP/TNFSF10/TMEM140/TLR3/TAP1/PSMB9/SOCS1/SLC25A28/ZNFX1/IL2RA/RGS1/FASLG/MOV10/CNP/GZMA/TRIM21/TDRD7/IRF4/IRF9/ZFYVE26/SLC25A22/CD274/ANKFY1/IFNG/SLC16A1/SAMHD1/TRIM26
MSigDB	Voom:Positive_vs_Negative:all_samples:no_correction	GSE1432_1H_VS_24H_IFNG_MICROGLIA_DN	4.53823e-05	0.00117433	0.708397	3.17107	0	166	IFI44L/CXCL11/IFI44/IFITM1/SERPING1/DDX60/CXCL9/LAG3/IRF7/GIMAP6/IFIH1/DHX58/TRIM22/IDO1/STAT1/LAP3/SCO2/ISG20/SP110/LGALS3BP/GIMAP4/TRIM5/CD38/APOL3/TNFSF10/TYMP/CFB/TAP1/PSMB9/BTN3A1/APOL6/NMI/HLA-DRB1/PSME2/RBCK1/IGFBP4/CIITA/PSMB8/CD74/RHBDF2/SLAMF8/IL15RA/SP140/PHF11/GAS8/P2RY6/ST3GAL5/BTN2A2/AKAP7/C1S/TAP2/DNMT1/TMSB10/HLA-DRA/JAK2/RNF114/DDX47
MSigDB	Voom:Positive_vs_Negative:all_samples:no_correction	GSE22140_GERMFREE_VS_SPF_MOUSE_CD4_TCELL_UP	4.63392e-05	0.00117433	0.69524	3.14607	0	178	IFI44L/CXCL10/CXCL11/ISG15/OASL/RSAD2/IFIT3/XAF1/IFIT2/OAS2/IFI44/IFITM1/MX1/CCL8/SERPING1/CXCL9/OAS1/C1QB/IFI35/IRF7/TRIM22/IDO1/UBE2L6/PML/SCO2/STAT2/ISG20/SP110/HESX1/TNFSF10/TAP1/SOCS1/IRF8/PDGFB/TRIM21/SAMD4A/TDRD7/RBCK1/CIITA/IRF4/IRF9/IFI16/SSTR2/CD69/CD96/CD86/TRIM26/CD7/PTPRR/TNF/FZD2/ZC3HAV1/TRAFD1/BATF/CCNA1/NAPA
MSigDB	Voom:Positive_vs_Negative:all_samples:no_correction	GSE42021_CD24HI_VS_CD24LOW_TCONV_THYMUS_DN	4.50187e-05	0.00117433	0.700011	3.12942	0	164	IFI44L/CXCL10/CXCL11/OASL/IFIT3/IFIT2/OAS2/BST2/SERPING1/DDX58/RTP4/IFI35/IFIH1/TRIM22/IDO1/UBE2L6/LAP3/RASGRP3/SPATS2L/STAT2/CCL5/ISG20/SP110/CD38/APOL3/TNFSF10/TMEM140/TLR3/CFB/TAP1/PSMB9/UBA7/SOCS1/BTN3A1/APOL6/IRF8/SLC25A28/C3/NMI/TRIM31/TRIM38/TGM2/TRIM21/PARP3/RBCK1/CDK18/PSMB8/CD74/SLC25A22/RHBDF2/IL15RA/SAMHD1/OPTN/PCLO/TRAFD1
MSigDB	Voom:Positive_vs_Negative:all_samples:no_correction	REACTOME_INTERFERON_SIGNALING	4.00577e-05	0.00117433	0.73187	3.12933	0	122	IFIT1/ISG15/OASL/IFIT3/USP18/XAF1/IFIT2/OAS2/OAS3/IFITM1/MX1/IFITM3/DDX58/OAS1/IFI35/IRF7/STAT1/UBE2L6/PML/EIF2AK2/STAT2/ISG20/UBA7/SOCS1/IRF8/IFNB1/ADAR/IRF5/HLA-DRB1/CIITA/IRF4/PSMB8/IRF9/IFNG
MSigDB	Voom:Positive_vs_Negative:all_samples:no_correction	GSE16755_CTRL_VS_IFNA_TREATED_MAC_DN	4.56246e-05	0.00117433	0.695475	3.12661	0	170	CXCL10/CXCL11/ISG15/CMPK2/OAS3/IFI44/HERC6/IFITM1/DDX58/BATF2/IFI35/PARP12/IFIH1/SAMD9L/DHX58/IDO1/PML/LAP3/IL6/EIF2AK2/STAT2/GMPR/SP110/HESX1/CD38/PPM1K/APOL3/TNFSF10/ATP10A/DTX3L/CFB/NLRC5/PSMB9/EBI3/NCOA7/SLC25A28/AGRN/NUB1/NMI/IL2RA/C3orf52/TRIM21/TDRD7/IGFBP4/PSMB8/MCOLN2/CD274/SYT12/MSC/TOR1B/TRIM26/GBP5/ADA/ZC3HAV1/TRAFD1/TNIP3/BCL2L13/CDC42EP4/IDO2
MSigDB	Voom:Positive_vs_Negative:all_samples:no_correction	GSE42021_CD24INT_VS_CD24LOW_TCONV_THYMUS_DN	4.43046e-05	0.00117433	0.702207	3.1257	0	159	IFI44L/IFIT1/ISG15/OASL/RSAD2/IFIT3/USP18/IFIT2/OAS2/OAS3/IFI44/HERC6/IFITM1/MX1/DDX60/DDX58/OAS1/IRF7/PARP12/IFIH1/TRIM22/PML/EIF2AK2/SPATS2L/ISG20/SP110/TRIM5/TRIM14/TNFSF10/TRANK1/PLSCR1/ZCCHC2/MGAT3/TRIM38/TDRD7/SIDT1/IRF9/GTPBP2/LMO2/CD96/TMEM62/EDN1/TRIM26/PHF11/KIAA0513/BCL2L13/CHMP5/ID3/NAPA
MSigDB	Voom:Positive_vs_Negative:all_samples:no_correction	GSE43863_NAIVE_VS_MEMORY_TH1_CD4_TCELL_D150_LCMV_UP	4.11066e-05	0.00117433	0.723418	3.1255	0	130	CXCL10/CXCL11/ISG15/IFIT3/CMPK2/EPSTI1/CCL8/DDX58/RTP4/CCL2/SAMD9L/PARP14/IDO1/UBE2L6/RNF213/FGD2/STAT2/ISG20/PCDH17/SP110/TAP1/NLRC5/TNFSF13B/PSMB9/APOL6/SLCO2B1/AIM2/TRIM21/CD209/PSME2/CIITA/CD74/GIMAP5/CD274/HLA-DMB/IL15RA/KALRN/NCALD/GBP5/DNAAF1/PRKCQ/SRCIN1/TRAFD1/ABHD11/KLHL29/PLA1A/ENC1/DNAH10/ATF3/RHPN2
MSigDB	Voom:Positive_vs_Negative:all_samples:no_correction	GSE40685_TREG_VS_FOXP3_KO_TREG_PRECURSOR_DN	4.56246e-05	0.00117433	0.690573	3.10458	0	170	SIGLEC1/IFI44L/IFIT1/RSAD2/IFIT2/OAS2/EPSTI1/SERPING1/IFITM3/DDX60/C1QA/C1QB/IFI35/C1QC/IFIH1/PARP14/FRMD3/STAT1/LAP3/STAT2/SP110/LGALS3BP/GIMAP4/CD38/GRIN3A/APOL3/TNFSF10/LGMN/ODF3B/NLRC5/TRANK1/PDCD1LG2/APOL6/NUB1/ZNFX1/IL2RA/APOL4/AIM2/CD209/TRIM69/IGFBP4/IL7/OLFML3/CD74/PRLR/HLA-DMB/PARP11/IL31RA/XRN1/FBXO6/CD72/ZNF496/GBP5/TNF/P2RY6/FZD2/FHAD1/RGL1/ST3GAL5/BTN2A2/AKAP7/BATF
MSigDB	Voom:Positive_vs_Negative:all_samples:no_correction	GSE1432_CTRL_VS_IFNG_6H_MICROGLIA_DN	4.59411e-05	0.00117433	0.688447	3.1019	0	173	IFI44L/CXCL10/CXCL11/ISG15/RSAD2/IFI44/HERC6/IFITM1/MX1/CCL8/SERPING1/DDX60/DDX58/CXCL9/IRF7/PARP12/IFIH1/IDO1/STAT1/LAP3/SCO2/ISG20/SP110/APOL3/TNFSF10/TYMP/CFB/TAP1/PSMB9/SOCS1/PDCD1LG2/APOL6/TBX21/SLC25A28/NMI/PLSCR1/STAP1/ADAR/PSME2/TDRD7/RBCK1/CIITA/PSMB8/RHBDF2/GIMAP5/SLAMF8/IL15RA/SP140/EDN1/TRIM26/PHF11/ELAVL4/GAS8/CNTN5/TRAFD1
MSigDB	Voom:Positive_vs_Negative:all_samples:no_correction	GO_NEGATIVE_REGULATION_OF_VIRAL_PROCESS	3.48639e-05	0.00117433	0.789771	3.09933	0	74	IFIT1/ISG15/OASL/RSAD2/OAS3/IFITM1/BST2/MX1/IFITM3/OAS1/STAT1/PARP10/PML/EIF2AK2/CCL5/ISG20/TRIM5/TRIM14/IFNB1/PLSCR1/TRIM31/ADAR/TRIM21/APOBEC3H/IFI16/JUN/TRIM26/POU2F3/TNF/ZC3HAV1
MSigDB	Voom:Positive_vs_Negative:all_samples:no_correction	GSE6269_HEALTHY_VS_FLU_INF_PBMC_DN	4.20327e-05	0.00117433	0.708787	3.09772	0	140	SIGLEC1/IFI44L/IFIT1/ISG15/OASL/RSAD2/IFIT3/USP18/XAF1/OAS2/OAS3/IFI44/HERC6/IFITM1/MX1/SERPING1/IFITM3/OAS1/IFI35/MS4A4A/LY6E/PML/EIF2AK2/SPATS2L/LGALS3BP/NMI/PLSCR1/ADCY2/CD74/IFI16
MSigDB	Voom:Positive_vs_Negative:all_samples:no_correction	DER_IFN_BETA_RESPONSE_UP	3.66569e-05	0.00117433	0.756493	3.08224	0	91	IFIT1/ISG15/OASL/IFIT3/IFIT2/OAS2/IFI44/IFITM1/BST2/MX1/OAS1/IFI35/TRIM22/STAT1/IL6/EIF2AK2/SP110/TRIM14/TAP1/PSMB9/NMI/PLSCR1/ADAR/TRIM21/PSMB8/IRF9/IFI16
MSigDB	Voom:Positive_vs_Negative:all_samples:no_correction	FARMER_BREAST_CANCER_CLUSTER_1	3.15746e-05	0.00117433	0.891377	3.07015	0	39	IFI44L/IFIT1/ISG15/OASL/RSAD2/IFIT3/XAF1/OAS2/OAS3/IFI44/HERC6/MX1/OAS1/CD2/CCR5/GIMAP4/CD38/ITK/CD8A/GZMA/LCK/TRBC1/GPR171/CD3D/SH2D1A
MSigDB	Voom:Positive_vs_Negative:all_samples:no_correction	GSE6259_FLT3L_INDUCED_DEC205_POS_DC_VS_CD8_TCELL_DN	4.36624e-05	0.00117433	0.692336	3.06941	0	154	ISG15/IFIT3/CMPK2/OAS2/ZBP1/EPSTI1/DDX60/DDX58/CXCL9/RTP4/PRF1/IRF7/PARP12/PARP14/GZMB/STAT1/RNF213/PML/NUPR1/LGALS3BP/TRIM14/ATP10A/NLRC5/PSMB9/SLFN5/MMP13/C3/GBP3/STOML1/IL2RA/MOV10/NKG7/CNP/TRIM21/PSME2/TDRD7/IRF9/ZFYVE26/SLC25A22/IKBKE/CD274/NOD1/SLAMF8/ANKFY1/ATP13A1/IL15RA/ZBTB32/SAMHD1/TRIM26/GBP5/PHF11/CSF1/ZC3HAV1
MSigDB	Voom:Positive_vs_Negative:all_samples:no_correction	GSE7509_UNSTIM_VS_IFNA_STIM_IMMATURE_DC_DN	4.45474e-05	0.00117433	0.685085	3.05601	0	161	CXCL10/ISG15/IFIT3/USP18/XAF1/IFIT2/OAS3/EPSTI1/IFI44/MX1/SERPING1/CXCL9/BATF2/PARP12/GIMAP6/SAMD9L/IDO1/PLA2G4C/SP110/GIMAP4/TRIM14/TNFSF10/NLRC5/PSMB9/SOCS1/KLRC1/GRAP2/IL2RA/AIM2/CD8A/TGM2/GZMA/CXCR6/PARP3/CIITA/UNC93B1/LCK/PSMB8/IL12RB2/TEX14/NOD1/CD3E/IL15RA/PARP11/CD69/CD96/DOK2/PHF11/CSF1/ICOS/CD3D/FYN/GNB4/MYO1G/SLAMF7/ENC1
MSigDB	Voom:Positive_vs_Negative:all_samples:no_correction	MOSERLE_IFNA_RESPONSE	3.01051e-05	0.00117433	0.967284	3.04117	0	26	IFI44L/CXCL10/IFIT1/OASL/RSAD2/IFIT3/CMPK2/USP18/IFIT2/OAS2/EPSTI1/IFI44/IFITM1/MX1/DDX60/DDX58/OAS1/RTP4/IFIH1/SAMD9L/TRIM22/STAT1/TNFSF10/IFI16/CD274
MSigDB	Voom:Positive_vs_Negative:all_samples:no_correction	GSE7509_DC_VS_MONOCYTE_WITH_FCGRIIB_STIM_DN	4.62321e-05	0.00117433	0.671355	3.02955	0	175	IFI44L/IFIT1/CXCL11/ISG15/OASL/RSAD2/IFIT3/XAF1/IFIT2/OAS2/IFI44/IFITM1/BST2/MX1/CCL8/IFITM3/CXCL9/OAS1/LAG3/CCL2/IFI35/IRF7/IL6/STAT2/ISG20/SP110/TRIM14/SOCS1/PLSCR1/TRIM38/AXL/ADAR/TRIM21/TDRD7/RBCK1/IL7/CACNA1A/IRF9/SSTR2/RIN2/DRAP1/LMO2/CD86/TOR1B/P2RY6/FZD2/ZC3HAV1/CCR1/RGL1/ST3GAL5/TRAFD1/RABGAP1L
MSigDB	Voom:Positive_vs_Negative:all_samples:no_correction	TAKEDA_TARGETS_OF_NUP98_HOXA9_FUSION_10D_UP	4.43951e-05	0.00117433	0.678002	3.02184	0	160	IFI44L/CXCL10/IFIT1/ISG15/OASL/RSAD2/IFIT3/CMPK2/USP18/XAF1/IFIT2/OAS2/OAS3/EPSTI1/IFI44/IFITM1/MX1/DDX60/DDX58/OAS1/RTP4/IRF7/NEXN/IFIH1/SAMD9L/LY6E/IDO1/STAT1/EIF2AK2/GMPR/SP110/LGALS3BP/CD38/ATP10A/APOL6/PLD4/LGALS2/MCOLN2/ITGB7/IL31RA/TMEM200A/ADRB1
MSigDB	Voom:Positive_vs_Negative:all_samples:no_correction	STAMBOLSKY_TARGETS_OF_MUTATED_TP53_DN	3.19877e-05	0.00117433	0.86284	3.01729	0	42	IFIT1/ISG15/XAF1/OAS3/HERC6/IFITM1/BST2/MX1/DDX60/DDX58/OAS1/IFI35/IRF7/STAT1/SP110/DTX3L/RBCK1/IRF9
MSigDB	Voom:Positive_vs_Negative:all_samples:no_correction	SEITZ_NEOPLASTIC_TRANSFORMATION_BY_8P_DELETION_UP	3.38409e-05	0.00117433	0.791643	3.00255	0	62	IFI44L/CXCL10/IFIT1/CXCL11/ISG15/OASL/IFIT3/IFIT2/OAS2/IFI44/HERC6/MX1/DDX60/DDX58/OAS1/IFIH1/IDO1/CX3CL1/CCL5/ISG20
MSigDB	Voom:Positive_vs_Negative:all_samples:no_correction	GSE10325_BCELL_VS_LUPUS_BCELL_DN	4.62899e-05	0.00117433	0.65655	2.96786	0	177	IFI44L/IFIT1/ISG15/OASL/RSAD2/IFIT3/USP18/XAF1/OAS2/OAS3/IFI44/HERC6/IFITM1/MX1/DDX60/RTP4/IFI35/IRF7/STAT1/UBE2L6/LAP3/SCO2/EIF2AK2/SPATS2L/ISG20/CD38/APOL3/TMEM140/TAP1/PSMB9/TBX21/SLFN12/NMI/PLSCR1/RGS1/NKG7/ADAR/PSME2/MICB
MSigDB	Voom:Positive_vs_Negative:all_samples:no_correction	GSE24634_IL4_VS_CTRL_TREATED_NAIVE_CD4_TCELL_DAY5_DN	4.51488e-05	0.00117433	0.661776	2.95975	0	165	IFI44L/RSAD2/IFIT3/XAF1/IFIT2/OAS2/HERC6/IFITM1/BST2/MX1/DDX60/IRF7/PARP12/GIMAP6/TRIM22/GZMB/IDO1/UBE2L6/EIF2AK2/CD2/ISG20/SP110/APOL3/TMEM140/CFB/TAP1/PSMB9/TRANK1/BTN3A1/CNP/ADAR/TRIM21/MICB/PARP3/RBCK1/KCND1/GIMAP5/SP140/MSC/CD96/EDN1/PHF11/CSF1/OPTN/GPR171/TOX/CLUAP1/RABGAP1L/BATF/TNFRSF25
MSigDB	Voom:Positive_vs_Negative:all_samples:no_correction	TAKEDA_TARGETS_OF_NUP98_HOXA9_FUSION_8D_UP	4.13326e-05	0.00117433	0.682162	2.95881	0	133	IFI44L/IFIT1/ISG15/RSAD2/IFIT3/USP18/XAF1/IFIT2/OAS2/OAS3/EPSTI1/IFI44/HERC6/IFITM1/MX1/DDX60/DDX58/OAS1/IRF7/IFIH1/GZMB/LY6E/IDO1/STAT1/RNF213/EIF2AK2/LGALS3BP/PLD4/IGFBP4/GDF15/RBM11/CCR7/SDSL
MSigDB	Voom:Positive_vs_Negative:all_samples:no_correction	GSE9316_IL6_KO_VS_IFNG_KO_INVIVO_EXPANDED_CD4_TCELL_DN	4.63392e-05	0.00117433	0.65308	2.95528	0	178	CXCL10/CXCL11/OASL/ZBP1/BST2/MX1/IFITM3/CXCL9/OAS1/RTP4/BATF2/CCL2/IRF7/PARP12/DHX58/GZMB/LAP3/CX3CL1/CCL5/LGALS3BP/IL10/CSF3/TNFSF10/TMEM140/CFB/TAP1/EBI3/SOCS1/PDCD1LG2/MMP13/AGRN/SERPINE1/SAA1/IL2RA/MOV10/GZMA/PSME2/LIF/IL12RB2/IFNG/IL15RA/EDN1/RHOU/TNF/KCNE4/TRAFD1/DLL4/GNB4/FJX1/ATF3/CACNB3/TNFAIP3/SPSB1/OGFR
MSigDB	Voom:Positive_vs_Negative:all_samples:no_correction	GO_NEGATIVE_REGULATION_OF_MULTI_ORGANISM_PROCESS	4.08781e-05	0.00117433	0.685553	2.95377	0	128	IFIT1/ISG15/OASL/RSAD2/OAS3/IFITM1/BST2/MX1/IFITM3/OAS1/DHX58/STAT1/PARP10/PML/EIF2AK2/CCL5/ISG20/HAVCR2/TRIM5/TRIM14/IL10/IGF1/IRF8/IFNB1/PLSCR1/IL2RA/TRIM31/TRIM38/ADAR/TRIM21/MICB/APOBEC3H/IFI16/IFNG/JUN/TRIM26/POU2F3/TNF/ADA/ZC3HAV1
MSigDB	Voom:Positive_vs_Negative:all_samples:no_correction	GO_NEGATIVE_REGULATION_OF_VIRAL_GENOME_REPLICATION	3.15746e-05	0.00117433	0.85732	2.95285	0	39	IFIT1/ISG15/OASL/RSAD2/OAS3/IFITM1/BST2/MX1/IFITM3/OAS1/PARP10/EIF2AK2/CCL5/ISG20/IFNB1/PLSCR1/ADAR/APOBEC3H/IFI16/TNF/ZC3HAV1
MSigDB	Voom:Positive_vs_Negative:all_samples:no_correction	GSE14000_UNSTIM_VS_16H_LPS_DC_TRANSLATED_RNA_DN	4.4835e-05	0.00117433	0.660108	2.94843	0	163	IFI44L/IFIT1/RSAD2/IFIT3/CMPK2/USP18/IFIT2/OAS2/OAS3/HERC6/IFITM1/MX1/CCL8/IRF7/NEXN/PARP12/IFIH1/SAMD9L/IDO1/BCL2L14/EIF2AK2/STAT2/GMPR/CCL5/HESX1/CD38/TNFSF10/NLRC5/TRANK1/EBI3/APOL6/NUB1/IL2RA/AIM2/C3orf52/CNP/MICB/TRIM69/CD274/BRIP1/TOR1B/PHF11/DNAAF1/WDR63
MSigDB	Voom:Positive_vs_Negative:all_samples:no_correction	ICHIBA_GRAFT_VERSUS_HOST_DISEASE_D7_UP	3.69399e-05	0.00117433	0.718908	2.94721	0	94	CXCL10/IFIT1/ISG15/IFIT3/USP18/CXCL9/C1QB/CCL2/IFI35/IRF7/C1QC/MSR1/STAT1/LGALS3BP/GIMAP4/TAP1/PSMB9/UBA7/SOCS1/IRF8/PLD4/HLA-DRB1/SHISA5/PSME2/HLA-DMA/PSMB8/CD74/IFI16/HLA-DMB/SAMHD1
MSigDB	Voom:Positive_vs_Negative:all_samples:no_correction	GO_REGULATION_OF_VIRAL_GENOME_REPLICATION	3.37098e-05	0.00117433	0.777941	2.94082	0	61	IFIT1/ISG15/OASL/RSAD2/OAS3/IFITM1/BST2/MX1/IFITM3/OAS1/PARP10/EIF2AK2/CCL5/ISG20/IFNB1/PLSCR1/TRIM38/ADAR/APOBEC3H/IFI16/TNF/ZC3HAV1
MSigDB	Voom:Positive_vs_Negative:all_samples:no_correction	GSE18791_CTRL_VS_NEWCASTLE_VIRUS_DC_18H_DN	4.35711e-05	0.00117433	0.662027	2.92847	0	152	SIGLEC1/CXCL11/OAS2/EPSTI1/HERC6/MX1/DDX60/DDX58/UBQLNL/CXCL9/IRF7/NEXN/IFIH1/DHX58/PARP14/BCL2L14/STAT2/CCL5/TRIM5/CD38/PPM1K/TNFSF10/ATP10A/DTX3L/TAP1/BTN3A1/IRF8/PATL2/ZNFX1/AIM2/ADAR/TRIM69/RBCK1/CACNA1A/TTC21A/BRIP1/IL15RA/SP140/GTPBP2/GBP5/SYNPO2/TNF/DNAAF1/ZC3HAV1
MSigDB	Voom:Positive_vs_Negative:all_samples:no_correction	GSE8835_CD4_VS_CD8_TCELL_CLL_PATIENT_UP	4.68669e-05	0.00117433	0.645183	2.92701	0	182	IFI44L/CXCL10/IFIT1/CXCL11/ISG15/OASL/RSAD2/IFIT3/CMPK2/USP18/IFIT2/OAS3/HERC6/DDX60/CXCL9/RTP4/IRF7/IFIH1/SAMD9L/GZMB/LY6E/UBE2L6/HSH2D/RNF213/CCL5/ISG20/IFIT1B/TNFSF10/ATP10A/TLR3/CFB/NLRC5/KLRC1/NMI/FASLG/SBK1/RNASE6/ITGB7/CD3G/IFNG/IL15RA/CD69/SAMHD1/ELAVL4/SLC37A1/HGFAC
MSigDB	Voom:Positive_vs_Negative:all_samples:no_correction	GSE9960_HEALTHY_VS_GRAM_POS_SEPSIS_PBMC_DN	4.50187e-05	0.00117433	0.649653	2.9043	0	164	SIGLEC1/IFI44L/ISG15/RSAD2/IFIT2/OAS2/OAS3/IFI44/HERC6/IFITM1/IFITM3/DDX60/IRF7/IFIH1/SAMD9L/CD80/IDO1/STAT1/SPATS2L/PNPT1/STAT2/GMPR/CCL5/ISG20/SP110/TRIM14/PPM1K/CFB/NLRC5/TNFSF13B/EBI3/NUB1/MCOLN2/CD274/SLC25A25/DNAAF1/TSPAN33/ADA/TRAFD1/IDO2/NAPA/ACOX3/C1S/SLAMF7/TNFAIP3/NCS1/ADAM32
MSigDB	Voom:Positive_vs_Negative:all_samples:no_correction	GSE19888_ADENOSINE_A3R_ACT_VS_A3R_ACT_WITH_A3R_INH_PRETREATMENT_IN_MAST_CELL_DN	4.59411e-05	0.00117433	0.643984	2.90157	0	173	CXCL10/IFIT1/CXCL11/ISG15/RSAD2/IFIT3/CMPK2/USP18/XAF1/HERC6/DDX58/CXCL9/IFI35/IRF7/DHX58/PARP14/GZMB/STAT1/UBE2L6/RNF213/STAT2/ISG20/IFIT1B/LGALS3BP/TNFSF10/TLR3/FCGR3A/UBA7/SAA1/ZCCHC2/NLGN2/CES3/SLC25A22/TIMM10/CD200/SLAMF8/IL15RA/CD69
MSigDB	Voom:Positive_vs_Negative:all_samples:no_correction	BENNETT_SYSTEMIC_LUPUS_ERYTHEMATOSUS	3.02124e-05	0.00117433	0.904462	2.89523	0	28	IFI44L/ISG15/OASL/IFIT3/XAF1/OAS2/MX1/SERPING1/IFITM3/OAS1/IFI35/IRF7/LY6E/STAT1/EIF2AK2/LGALS3BP/TNFSF10/TAP1/AGRN/PLSCR1/TDRD7
MSigDB	Voom:Positive_vs_Negative:all_samples:no_correction	SANA_TNF_SIGNALING_UP	3.42924e-05	0.00117433	0.756844	2.89509	0	65	IFI44L/CXCL10/IFIT1/CXCL11/CMPK2/OAS2/OAS3/BST2/MX1/CCL8/DDX60/OAS1/CCL2/IFIH1/SAMD9L/PARP14/CX3CL1/LGALS3BP/APOL3/SERPINE1
MSigDB	Voom:Positive_vs_Negative:all_samples:no_correction	GSE1432_1H_VS_6H_IFNG_MICROGLIA_DN	4.56184e-05	0.00117433	0.642627	2.88629	0	169	IFI44L/CXCL11/RSAD2/IFI44/HERC6/MX1/SERPING1/DDX60/CXCL9/IRF7/PARP12/IFIH1/IDO1/STAT1/LAP3/SCO2/SP110/GIMAP4/APOL3/TNFSF10/TYMP/CFB/TAP1/PSMB9/PDCD1LG2/APOL6/NMI/PLSCR1/ADAR/PSME2/TDRD7/RBCK1/CIITA/PSMB8/GRIN2D/RHBDF2/SLAMF8/IL15RA/SLC12A7/PHF11/GAS8/RGL1
MSigDB	Voom:Positive_vs_Negative:all_samples:no_correction	GSE15930_STIM_VS_STIM_AND_IFNAB_48H_CD8_T_CELL_DN	4.66984e-05	0.00117433	0.636493	2.88594	0	181	CXCL10/ISG15/RSAD2/IFIT3/CMPK2/USP18/IFIT2/MX1/IFITM3/C1QB/IFI35/IRF7/IFIH1/GZMB/STAT1/PML/EIF2AK2/TLR7/ISG20/IFIT1B/LGALS3BP/TAP1/EBI3/UBA7/AGRN/NMI/ZNFX1/FASLG/MOV10/TGM2/ADAR/IRF5/TRIM21/HLA-DRB1/IRF9/TIMM10/EOMES/ATP13A1/IFNG/IL15RA/GTPBP2/GFI1/SAMHD1/TOR1B/IGSF10/LDLR/TCHH/TRAFD1/RABGAP1L
MSigDB	Voom:Positive_vs_Negative:all_samples:no_correction	EINAV_INTERFERON_SIGNATURE_IN_CANCER	2.96226e-05	0.00117433	0.954578	2.88092	0	22	IFI44L/IFIT1/ISG15/IFIT3/OAS2/IFI44/BST2/MX1/OAS1/IFI35/LY6E/STAT1/UBE2L6/EIF2AK2/SP110/ADAR/IRF9
MSigDB	Voom:Positive_vs_Negative:all_samples:no_correction	GSE6259_DEC205_POS_DC_VS_BCELL_DN	4.40703e-05	0.00117433	0.646501	2.86854	0	156	IFIT1/ISG15/XAF1/IFIT2/OAS2/ZBP1/IFI44/DDX60/CXCL9/IRF7/PARP14/GZMB/MSR1/PML/EIF2AK2/PNPT1/LGALS3BP/LILRB4/PPM1K/CFB/PSMB9/NMI/ZNFX1/ZCCHC2/MOV10/TRIM21/PSME2/TDRD7/LIF/PSMB8/SLC25A22/NOD1/SLAMF8/IL15RA/XRN1/ZBTB32/SNAPC4/GBP5/PHF11/PIK3AP1
MSigDB	Voom:Positive_vs_Negative:all_samples:no_correction	GSE7509_UNSTIM_VS_FCGRIIB_STIM_DC_DN	4.47608e-05	0.00117433	0.641379	2.86247	0	162	ISG15/USP18/XAF1/IFIT2/OAS3/EPSTI1/IFITM1/CCL8/BATF2/PRF1/GIMAP6/GZMB/IDO1/LAP3/CCL5/SP110/GIMAP4/SH2D2A/TNFSF10/PSMB9/SOCS1/KLRC1/GRAP2/IL2RA/RGS1/CD8A/GZMA/IL2RB/TRIM21/PSME2/PARP3/CIITA/UNC93B1/PSMB8/IL12RB2/TEX14/NOD1/CD3G/IFNG/CD3E/IL15RA/PARP11/THEMIS/CD69/GBP5/ICOS/TRAFD1/CD3D/GNB4/TRPV2/MYO1G/SLAMF7
MSigDB	Voom:Positive_vs_Negative:all_samples:no_correction	GSE2706_UNSTIM_VS_8H_R848_DC_DN	4.56184e-05	0.00117433	0.63357	2.84561	0	169	CXCL10/IFIT1/CXCL11/ISG15/IFIT3/CMPK2/USP18/XAF1/IFIT2/OAS2/EPSTI1/IFI44/HERC6/DDX58/IFI35/IFIH1/SAMD9L/PARP14/FRMD3/PARP9/STAT1/RNF213/IL6/EIF2AK2/ISG20/TNFSF10/NLRC5/EBI3/SLFN5/NMI/RGS1/TRIM69/TDRD7/IL7/MCOLN2/CCR7/CD274/TNF/ADA/BATF/FXYD6/AEN/MACC1/SLAMF7/SHROOM3/SLC1A2/TNFAIP3/SSB
MSigDB	Voom:Positive_vs_Negative:all_samples:no_correction	GSE9960_GRAM_NEG_VS_GRAM_NEG_AND_POS_SEPSIS_PBMC_UP	4.34405e-05	0.00117433	0.638958	2.82376	0	151	IFI44L/IFIT1/IFIT3/USP18/XAF1/IFIT2/OAS2/IFI44/IFITM1/MX1/IFITM3/SAMD9L/PARP14/IDO1/ADAMDEC1/STAT1/PNPT1/STAT2/CCL5/ISG20/SP110/CFB/NLRC5/EBI3/NUB1/CXCR6/UNC93B1/GRIN2D/SP140/REC8/TSPAN33/PCSK9/NAPA/ESPNL/SIX1/SLAMF7/SHROOM3/SYT5/CES4A/TCF7/GAL3ST1/CC2D1A/PASK/NEURL3/PPARGC1A/COBL/SPTBN2
MSigDB	Voom:Positive_vs_Negative:all_samples:no_correction	UROSEVIC_RESPONSE_TO_IMIQUIMOD	2.93686e-05	0.00117433	0.9564	2.81854	0	20	CXCL11/ISG15/OASL/RSAD2/OAS2/IFITM1/MX1/CCL8/OAS1/IFI35/IRF7/IDO1/STAT1/IL6/ISG20/MICB/CCR7
MSigDB	Voom:Positive_vs_Negative:all_samples:no_correction	GSE34156_NOD2_LIGAND_VS_TLR1_TLR2_LIGAND_6H_TREATED_MONOCYTE_UP	4.66984e-05	0.00117433	0.620895	2.81522	0	181	CXCL10/ISG15/RSAD2/IFIT3/USP18/IFIT2/MX1/IFITM3/IFI35/IRF7/IFIH1/LY6E/STAT1/UBE2L6/PML/IL6/EIF2AK2/PNPT1/ISG20/IFIT1B/LGALS3BP/TNFSF10/TAP1/PSMB9/UBA7/SOCS1/AGRN/NUB1/NMI/ZNFX1/MOV10/ADAR/IRF5/TRIM21/SHISA5/PSME2/RBCK1/PSMB8/IRF9/ANKFY1/JUN/SAMHD1
MSigDB	Voom:Positive_vs_Negative:all_samples:no_correction	GSE3982_CTRL_VS_LPS_48H_DC_DN	4.56246e-05	0.00117433	0.624872	2.8092	0	170	SIGLEC1/IFI44L/CXCL10/IFIT1/ISG15/RSAD2/IFIT3/IFI44/IFITM1/MX1/SERPING1/IFITM3/OAS1/C1QB/IRF7/PARP12/CD80/IDO1/STAT2/CCL5/ISG20/LGALS3BP/CD38/CFB/SERPINE1/IL2RA/STAP1/AIM2/PSME2/IRF9/CD200/RHBDF2/CCR7/SP140/TOR1B/ARHGAP22/CSF1/P2RY6/TRAF3IP3/TMEM176A
MSigDB	Voom:Positive_vs_Negative:all_samples:no_correction	ZHANG_INTERFERON_RESPONSE	2.93686e-05	0.00117433	0.952677	2.80757	0	20	ISG15/OASL/IFIT2/OAS2/OAS3/IFI44/IFITM1/MX1/IFITM3/OAS1/RTP4/STAT1/ISG20/SP110/IFNB1/IRF9/IFI16
MSigDB	Voom:Positive_vs_Negative:all_samples:no_correction	DER_IFN_GAMMA_RESPONSE_UP	3.38409e-05	0.00117433	0.739309	2.80405	0	62	ISG15/IFIT3/IFIT2/IFITM1/BST2/IFI35/STAT1/PML/IL6/SP110/TAP1/PSMB9/NMI/PLSCR1/ADAR/TRIM21/PSMB8/IRF9/IFI16/COL16A1/IL15RA/TRIM26
MSigDB	Voom:Positive_vs_Negative:all_samples:no_correction	GSE13485_DAY1_VS_DAY3_YF17D_VACCINE_PBMC_DN	4.47608e-05	0.00117433	0.628133	2.80335	0	162	SIGLEC1/IFI44L/ISG15/RSAD2/IFIT3/CMPK2/USP18/XAF1/EPSTI1/IFI44/HERC6/IFITM1/SERPING1/DDX60/IFIH1/DHX58/PARP9/STAT1/FGD2/EIF2AK2/TLR7/HAVCR2/TAP1/SLFN12/NMI/PLSCR1/PSME2/SAMD4A/TRIM69/FBXO6/TOR1B/PHF11/CCR1
MSigDB	Voom:Positive_vs_Negative:all_samples:no_correction	GSE25085_FETAL_BM_VS_ADULT_BM_SP4_THYMIC_IMPLANT_UP	4.60087e-05	0.00117433	0.619666	2.79549	0	174	CXCL11/ISG15/OASL/RSAD2/IFIT3/CMPK2/IFIT2/OAS2/ZBP1/HERC6/DDX60/RTP4/BATF2/IFI35/IRF7/PARP12/IFIH1/SAMD9L/PARP14/LY6E/PNPT1/ISG20/IFIT1B/SP110/TRIM14/MMP13/ZCCHC2/STAP1/CNP/TRIM21/TDRD7/UNC93B1/PSMB8/LENG1/CD86
MSigDB	Voom:Positive_vs_Negative:all_samples:no_correction	GSE36826_WT_VS_IL1R_KO_SKIN_STAPH_AUREUS_INF_DN	4.59411e-05	0.00117433	0.620438	2.79548	0	173	SIGLEC1/CXCL10/ISG15/OASL/RSAD2/USP18/HERC6/IFITM1/MX1/CCL8/RTP4/LAG3/IFIH1/DHX58/CD80/PML/LAP3/SCO2/SPATS2L/SP110/HESX1/TAP1/PDCD1LG2/APOL6/SLC25A28/STOML1/PLSCR1/TGM2/ADAR/TRIM21/PSME2/FSTL3/TDRD7/JUN/RBMS2/PHF11/TNF/ICOS/IGFBP7/BATF/XPNPEP1/PLA1A/ARID5A/SLC1A2/TNFAIP3/EPB41L2/CDR2/DYNLT1
MSigDB	Voom:Positive_vs_Negative:all_samples:no_correction	GSE24634_IL4_VS_CTRL_TREATED_NAIVE_CD4_TCELL_DAY3_DN	4.51488e-05	0.00117433	0.617944	2.76371	0	165	IFI44L/CXCL10/CXCL11/ISG15/IFIT3/IFITM1/SERPING1/IFITM3/CXCL9/CCL2/IRF7/PARP12/DHX58/IDO1/ADAMDEC1/STAT1/UBE2L6/CD2/SP110/LGALS3BP/GIMAP4/CD38/APOL3/TNFSF10/TYMP/TAP1/PSMB9/UBA7/APOL6/C3/EGR4/ZAP70/AIM2/TRIM21/RBCK1/APBA2/TEX14/GIMAP5/CD6/ITGB7/IL15RA/SP140/VSIG4/SAMHD1/P2RY6/GNAT1/CLUAP1/RABGAP1L/SPOCK2
MSigDB	Voom:Positive_vs_Negative:all_samples:no_correction	ZHU_CMV_8_HR_UP	3.15746e-05	0.00117433	0.801253	2.75974	0	39	CXCL10/IFIT1/ISG15/OAS2/IFITM1/MX1/OAS1/IDO1/PML/IL6/GMPR/CCL5/LGMN/IFNB1/TRIM21/PSMB8/TRIM26
MSigDB	Voom:Positive_vs_Negative:all_samples:no_correction	LTE2_UP.V1_DN	4.53823e-05	0.00117433	0.615467	2.75508	0	166	IFI44L/IFIT1/ISG15/OASL/IFIT3/USP18/OAS2/OAS3/IFI44/HERC6/IFITM1/BST2/DDX60/DDX58/OAS1/IFI35/IRF7/PARP12/IFIH1/UBE2L6/EIF2AK2/SP110/LGALS3BP/TRIM14/TAP1/PSMB9/NMI/PLSCR1/MDK/MICB/TDRD7/IRF9/SLC16A1/SAMHD1/PHF11/NAV2
MSigDB	Voom:Positive_vs_Negative:all_samples:no_correction	GSE7218_UNSTIM_VS_ANTIGEN_STIM_THROUGH_IGG_BCELL_DN	4.36624e-05	0.00117433	0.621221	2.75412	0	154	CXCL11/OAS3/EPSTI1/IFI44/IFITM1/SERPING1/PRF1/GIMAP6/PLA2G4C/IKZF3/CD2/ISG20/NUPR1/HAVCR2/GIMAP4/SH2D2A/LILRB4/ODF3B/NLRC5/SOCS1/PDCD1LG2/KLRC1/APOL6/TBX21/GRAP2/ITK/ZAP70/HAP1/IL2RA/RGS1/GPR174/IL21R/AIM2/TIGIT/AXL/IL2RB/CXCR6/SHISA5/LCK/CD74/UBASH3A/CCR7/CD6/ITGB7/THEMIS/CD69/PLA2G7/ZBTB32/TNF/ICOS/GPR171/CD3D/MYO1G/SLAMF7/ID1/ATF3/SASH3/TMSB10
MSigDB	Voom:Positive_vs_Negative:all_samples:no_correction	KRASNOSELSKAYA_ILF3_TARGETS_UP	3.05204e-05	0.00117433	0.844837	2.74889	0	30	IFIT1/ISG15/IFIT3/XAF1/IFITM1/MX1/OAS1/IFI35/TRIM22/STAT1/FAP/TAP1/PSMB9/APOE/PLSCR1/IFI16
MSigDB	Voom:Positive_vs_Negative:all_samples:no_correction	GSE2706_UNSTIM_VS_2H_LPS_AND_R848_DC_DN	4.42067e-05	0.00117433	0.61778	2.74702	0	158	CXCL10/IFIT1/CXCL11/ISG15/OASL/RSAD2/IFIT3/CMPK2/IFIT2/IFI44/HERC6/CXCL9/RTP4/BATF2/IRF7/IFIH1/DDX3Y/PML/IL6/ISG20/CFB/IRF8/IFNB1/ZNFX1/RGS1/KCNA3/CCR7/CD274/IL15RA/GPR183/EDN1/DNAAF1/ADA/ZC3HAV1/LDLR/BATF/FXYD6/SLAMF7/SLC1A2/ATF3/P2RX7/TNFAIP3/RAB3IP
MSigDB	Voom:Positive_vs_Negative:all_samples:no_correction	TAKEDA_TARGETS_OF_NUP98_HOXA9_FUSION_16D_UP	4.28266e-05	0.00117433	0.621177	2.73512	0	147	IFI44L/IFIT1/ISG15/OASL/RSAD2/IFIT3/CMPK2/USP18/XAF1/IFIT2/OAS2/OAS3/EPSTI1/IFI44/IFITM1/MX1/LY6E/IDO1/STAT1/CD38/TNFSF10/ATP10A/LGALS2/LIF/IRF4/MCOLN2/GPR82/MAP4K1/ITGB7/IL31RA/SAMHD1/TMEM200A/NCALD/ADRB1/GAPT/TOX/AUTS2/CCNA1/PKIB/TIFAB/SLAMF7
MSigDB	Voom:Positive_vs_Negative:all_samples:no_correction	GSE2706_R848_VS_R848_AND_LPS_2H_STIM_DC_DN	4.36205e-05	0.00117433	0.616309	2.72903	0	153	IFIT1/CXCL11/ISG15/OASL/RSAD2/IFIT3/IFIT2/IFI44/HERC6/IFITM1/DDX60/DDX58/CXCL9/IFIH1/DHX58/IDO1/STAT2/CCL5/ISG20/IL10/PPM1K/CFB/TAP1/NCOA7/SLC25A28/IFNB1/ZNFX1/AIM2/TDRD7/IL12RB2/IL15RA/CD69/TTLL10/STARD5/TRIM26/GBP5/TNF/ADA/ZC3HAV1/PIK3AP1/TNIP3/FXYD6/SLC1A3/FLT3LG/PLA1A/SLAMF7/IL12A/TNFAIP3/AKR1B10/ATXN7L1
MSigDB	Voom:Positive_vs_Negative:all_samples:no_correction	GSE41867_DAY6_EFFECTOR_VS_DAY30_EXHAUSTED_CD8_TCELL_LCMV_CLONE13_UP	4.59411e-05	0.00117433	0.60465	2.72434	0	173	IFIT1/RSAD2/OAS2/OAS3/ZBP1/EPSTI1/IFITM3/DDX58/OAS1/BATF2/IRF7/PARP12/TFEC/PARP14/GZMB/STAT1/BCL2L14/ISG20/LGALS3BP/TRIM5/TMEM140/DTX3L/PSMB9/SOCS1/TBX21/ZNFX1/NKG7/IL2RB/UNC93B1/PSMB8/PDE1B/ZFYVE26/NOD1/IFNG/PARP11/CD86/CSF1/TRAFD1/RAB19
MSigDB	Voom:Positive_vs_Negative:all_samples:no_correction	GSE3039_NKT_CELL_VS_ALPHAALPHA_CD8_TCELL_DN	4.64188e-05	0.00117433	0.601475	2.72392	0	179	ZBP1/EPSTI1/LAG3/BATF2/PRF1/GIMAP6/GZMB/LY6E/STAT1/PML/IKZF3/CD2/GIMAP7/STAT2/CCL5/GIMAP8/GIMAP4/SH2D2A/TAP1/NLRC5/KLRC1/GIMAP1/TBX21/ITK/FASLG/NKG7/GZMA/IL2RB/CXCR6/PARP3/UNC93B1/LCK/CD8B/SLC13A3/CD6/CD3G/IFNG/CD3E/PARP11/THEMIS/GPR162/CD247/ZBTB32/CALHM2/CD7/ADRB1/LY9/ARHGAP39/PRKCQ/CREB3L1/TOX/CD3D/SH2D1A/FYN/SLAMF7/TAP2/DNMT1/CD180/MNS1/OGFR/PDCD1/KLRD1/BAIAP3/GTSE1/HAUS5/STAT4/SPN/CD27/RBFA/…
MSigDB	Voom:Positive_vs_Negative:all_samples:no_correction	GSE37534_UNTREATED_VS_ROSIGLITAZONE_TREATED_CD4_TCELL_PPARG1_AND_FOXP3_TRASDUCED_DN	4.60087e-05	0.00117433	0.60283	2.71954	0	174	IFI44L/CXCL10/IFIT1/IFIT3/USP18/XAF1/IFIT2/HERC6/IFITM1/BST2/MX1/DDX58/IFI35/PARP12/IDO1/UBE2L6/IL6/EIF2AK2/STAT2/SP110/ATP10A/TMEM140/TAP1/PSMB9/SOCS1/APOL6/SLC25A28/ITK/NMI/PLSCR1/C3orf52/TRIM38/TDRD7/MT1M/PSMB8/IL15RA/RAB36/SPRY4/DOCK10/CSF1/TRIB2/TRAFD1/P2RX5/BCL2L13
MSigDB	Voom:Positive_vs_Negative:all_samples:no_correction	GO_REGULATION_OF_SYMBIOSIS_ENCOMPASSING_MUTUALISM_THROUGH_PARASITISM	4.60087e-05	0.00117433	0.602676	2.71885	0	174	IFIT1/ISG15/OASL/RSAD2/OAS3/IFITM1/BST2/MX1/IFITM3/OAS1/STAT1/PARP10/PML/EIF2AK2/CCL5/ISG20/TRIM5/TRIM14/IL10/TAP1/APOE/IRF8/IFNB1/PLSCR1/TRIM31/TRIM38/ADAR/TRIM21/APOBEC3H/IFI16/IFNG/JUN/TRIM26/POU2F3/TNF/ZC3HAV1
MSigDB	Voom:Positive_vs_Negative:all_samples:no_correction	GSE2706_2H_VS_8H_R848_STIM_DC_DN	4.36624e-05	0.00117433	0.612886	2.71717	0	154	IFI44L/CMPK2/XAF1/OAS2/EPSTI1/IFI44/SERPING1/DDX60/DDX58/IFI35/SAMD9L/TRIM22/PARP14/FRMD3/PARP9/STAT1/UBE2L6/LAP3/EIF2AK2/PNPT1/STAT2/GIMAP8/SP110/TRIM5/TNFSF10/DTX3L/SLFN12/NMI/TDRD7/IL7/IFI16/CCR7/BRIP1/XRN1/CD86/ADA/TRAFD1/TNIP3/PRR22/CHMP5/MACC1/IL12A/SLC1A2/SSB/DYNLT1
MSigDB	Voom:Positive_vs_Negative:all_samples:no_correction	GSE40666_UNTREATED_VS_IFNA_STIM_STAT1_KO_CD8_TCELL_90MIN_UP	4.21745e-05	0.00117433	0.62036	2.71374	0	141	OTOF/PLVAP/OAS3/EPSTI1/MX1/IRF7/IL4I1/IFIH1/DHX58/PARP14/PARP9/STAT1/BCL2L14/RNF213/STAT2/NUPR1/GIMAP4/HTR2B/DTX3L/EBI3/NUB1/RGS1/ADAR/PSME2/TDRD7/IRF9/CCR7/SSTR2/TRAFD1/CDC42EP4/MYO1G/SLAMF7/SLC1A2/ACOT9/FAM166B/NCS1/ZNF408/ATF5
MSigDB	Voom:Positive_vs_Negative:all_samples:no_correction	GSE17974_IL4_AND_ANTI_IL12_VS_UNTREATED_72H_ACT_CD4_TCELL_DN	4.41696e-05	0.00117433	0.610912	2.71309	0	157	ISG15/EPSTI1/CXCL9/IFI35/NEXN/IFIH1/SAMD9L/TRIM22/PARP14/PARP9/STAT1/UBE2L6/BCL2L14/GIMAP7/GIMAP8/GIMAP4/CD38/TNFSF10/LGMN/DTX3L/TAP1/TNFSF13B/PSMB9/EBI3/GIMAP1/IRF8/IL2RA/GPR174/C3orf52/CD200/CD274/PARP11/SP140/XRN1/RHOU/GBP5/KCNE4/CD226/CRISPLD1
MSigDB	Voom:Positive_vs_Negative:all_samples:no_correction	VILIMAS_NOTCH1_TARGETS_UP	3.27837e-05	0.00117433	0.742471	2.70812	0	51	IRF7/CD80/GZMB/CD2/CX3CL1/CCL5/ZAP70/CARD11/GZMA/RAG1/LCK/CD74/CCR7/CD3G/CD69/CD86/DTX1/CD7/TOX/CD3D
MSigDB	Voom:Positive_vs_Negative:all_samples:no_correction	GSE1925_CTRL_VS_24H_IFNG_STIM_MACROPHAGE_UP	4.56184e-05	0.00117433	0.601359	2.70094	0	169	IFI44L/IFIT1/ISG15/RSAD2/IFIT3/USP18/OAS2/OAS3/IFITM1/BST2/MX1/IFITM3/UBE2L6/CXCL13/ISG20/LGALS3BP/STOML1/PLSCR1/KPTN/CDK18/CCR7/ITGB7/RANGAP1/C1orf159/CD247/TMEM62/RGS13/EVL
MSigDB	Voom:Positive_vs_Negative:all_samples:no_correction	GSE2706_2H_VS_8H_LPS_STIM_DC_DN	4.32302e-05	0.00117433	0.611182	2.69488	0	149	EPSTI1/IFITM1/DDX60/OAS1/IFI35/DHX58/TRIM22/UBE2L6/EIF2AK2/STAT2/CCL5/TRIM5/CD38/PPM1K/TMEM140/DTX3L/CFB/TAP1/NLRC5/EBI3/SLC38A5/SLC25A28/NUB1/NMI/PLSCR1/ZNFX1/IL2RA/AIM2/MOV10/CNP/PSME2/TRIM69/CCR7/IL15RA/SP140/ZBTB32/ARHGAP22/SYNPO2/MS4A14/YEATS2/OPTN/WDR63/TRAFD1/RAD9A/FXYD6/CCNA1/IDO2/PLA1A/TAP2/SSB/LYSMD2/DYNLT1/ATF5/JAK2
MSigDB	Voom:Positive_vs_Negative:all_samples:no_correction	GSE43863_TFH_VS_LY6C_INT_CXCR5POS_MEMORY_CD4_TCELL_UP	4.60087e-05	0.00117433	0.597354	2.69484	0	174	IFI44L/CXCL10/ISG15/USP18/XAF1/IFI44/BST2/MX1/IFITM3/RTP4/IFI35/PARP14/HSH2D/PML/IL6/TLR7/CCL5/IFIT1B/KDM5D/DTX3L/TAP1/EBI3/SOCS1/TBX21/IRF8/AGRN/PLSCR1/RGS1/ADAR/SLC25A22/IL15RA/RGS13/EDN1/DOCK10
MSigDB	Voom:Positive_vs_Negative:all_samples:no_correction	GSE22196_HEALTHY_VS_OBESE_MOUSE_SKIN_GAMMADELTA_TCELL_UP	4.60087e-05	0.00117433	0.596913	2.69285	0	174	IFI44L/CXCL10/CXCL11/XAF1/OAS2/IFI44/MX1/SERPING1/CXCL9/C1QB/IFI35/IDO1/UBE2L6/PLA2G4C/PML/SCO2/STAT2/SP110/CD38/TNFSF10/CFB/TAP1/PSMB9/TRANK1/SOCS1/TGM2/RBCK1/HLA-DMB/FZD2/ST3GAL5/TRAFD1/PEX14/SLC1A3/C1S/RFX5/TAP2/SASH3
MSigDB	Voom:Positive_vs_Negative:all_samples:no_correction	GSE34156_UNTREATED_VS_6H_NOD2_LIGAND_TREATED_MONOCYTE_DN	4.35711e-05	0.00117433	0.606458	2.68266	0	152	CXCL11/IFIT3/CMPK2/USP18/XAF1/OAS2/IFI35/PARP12/SAMD9L/MS4A4A/STAT1/PTPRO/PML/ISG20/SP110/TNFSF10/CXCL12/ATP10A/TLR3/CFB/GBP3/STOML1/NMI/ZNFX1/ADAP2/MOV10/CNP/AXL/TRIM21/FATE1/KMO/GTPBP2/CD69/LMO2/EDN1/GBP5/PHF11
MSigDB	Voom:Positive_vs_Negative:all_samples:no_correction	GSE21360_PRIMARY_VS_QUATERNARY_MEMORY_CD8_TCELL_UP	4.51488e-05	0.00117433	0.59977	2.68243	0	165	IFI44L/IFIT1/RSAD2/IFIT3/CMPK2/USP18/XAF1/IFIT2/IFI44/IFITM3/DDX60/DDX58/CCL2/IRF7/SAMD9L/LY6E/STAT1/UBE2L6/RNF213/PML/CCL5/LGALS3BP/IGF1/MMP13/C3/SERPINE1/ZNFX1/RGS1/ZCCHC2/STAP1/MOV10/GDF15/CACNA1A/CD74/ATP6V0D2/GPR162/SAMHD1
MSigDB	Voom:Positive_vs_Negative:all_samples:no_correction	XU_AKT1_TARGETS_6HR	2.9627e-05	0.00117433	0.876677	2.67785	0	23	IFIT1/ISG15/IFIT3/OAS3/MX1/IRF7/IFIH1/PLSCR1
MSigDB	Voom:Positive_vs_Negative:all_samples:no_correction	GO_RESPONSE_TO_INTERFERON_GAMMA	3.80185e-05	0.00117433	0.643166	2.67721	0	103	OASL/OAS2/OAS3/IFITM1/BST2/CCL8/IFITM3/OAS1/CCL2/IRF7/TRIM22/STAT1/PML/CX3CL1/CCL5/TRIM5/TLR3/IRF8/NOS2/NUB1/TRIM31/TRIM38/IRF5/TRIM21/HLA-DRB1/CIITA/IRF4/IRF9/IFNG/CD86/EDN1/ADAMTS13/TRIM26/GBP5
MSigDB	Voom:Positive_vs_Negative:all_samples:no_correction	GO_RESPONSE_TO_INTERFERON_BETA	2.92946e-05	0.00117433	0.917943	2.67193	0	19	XAF1/IFITM1/BST2/IFITM3/STAT1/PNPT1/TLR3/IFNB1/PLSCR1/AIM2/IKBKE
MSigDB	Voom:Positive_vs_Negative:all_samples:no_correction	GO_INTERFERON_GAMMA_MEDIATED_SIGNALING_PATHWAY	3.26158e-05	0.00117433	0.738615	2.66931	0	49	OASL/OAS2/OAS3/OAS1/IRF7/TRIM22/STAT1/PML/TRIM5/IRF8/TRIM31/TRIM38/IRF5/TRIM21/HLA-DRB1/CIITA/IRF4/IRF9/IFNG/TRIM26
MSigDB	Voom:Positive_vs_Negative:all_samples:no_correction	GSE15930_STIM_VS_STIM_AND_TRICHOSTATINA_48H_CD8_T_CELL_DN	4.63392e-05	0.00117433	0.589826	2.66905	0	178	ISG15/RSAD2/CMPK2/USP18/MX1/IFI35/IRF7/IFIH1/STAT1/PML/EIF2AK2/PNPT1/ISG20/IFIT1B/LGALS3BP/TYMP/TAP1/UBA7/SOCS1/SLC25A28/NMI/ZNFX1/MOV10/CLCNKB/ADAR/TRIM21/SHISA5/PSME2/IRF4/IRF9/ATP13A1/IL15RA/GTPBP2/SAMHD1/TNF/GAS8
MSigDB	Voom:Positive_vs_Negative:all_samples:no_correction	GSE43863_TFH_VS_LY6C_LOW_CXCR5NEG_EFFECTOR_CD4_TCELL_UP	4.66984e-05	0.00117433	0.58788	2.66552	0	181	CXCL10/RSAD2/CMPK2/XAF1/IFIT2/BST2/DDX58/RTP4/IFI35/IRF7/PARP12/DHX58/PARP14/PARP9/STAT1/RNF213/PML/IL6/TLR7/CCL5/ISG20/GIMAP8/LGALS3BP/GIMAP4/PPM1K/MS4A6A/DTX3L/TAP1/PSMB9/EBI3/SLFN12/ZNFX1/IRF9/JUN/ARHGAP22/OPTN/PIK3AP1/TRAFD1/BATF/RAB8A
MSigDB	Voom:Positive_vs_Negative:all_samples:no_correction	GSE18281_SUBCAPSULAR_VS_CENTRAL_CORTICAL_REGION_OF_THYMUS_DN	4.68669e-05	0.00117433	0.584206	2.65037	0	182	OASL/RSAD2/IFIT3/CMPK2/USP18/IFIT2/OAS2/ZBP1/IFI44/DDX60/CXCL9/OAS1/IFI35/IRF7/DHX58/PARP14/STAT1/UBE2L6/PNPT1/STAT2/CCL5/IFIT1B/LGALS3BP/TMEM140/TAP1/PSMB9/UBA7/SOCS1/NMI/ZNFX1/RGS1/MYC/MOV10/PSMB8/TIMM10/CCR7/CD274/SLAMF8/FBXO6/CD86/TNF/KCNE4/TRAFD1/BATF/GNB4/ASS1/TAP2/CACNB3/TNFAIP3/OGFR
MSigDB	Voom:Positive_vs_Negative:all_samples:no_correction	LIANG_SILENCED_BY_METHYLATION_2	3.19877e-05	0.00117433	0.757851	2.65015	0	42	IFI44L/IFIT1/IFIT3/XAF1/IFIT2/OAS2/IFI44/MX1/OAS1/IRF7/STAT1/IL6/CCL5/TNFSF10/C3/DHRS2
MSigDB	Voom:Positive_vs_Negative:all_samples:no_correction	GSE18281_CORTICAL_VS_MEDULLARY_THYMOCYTE_UP	4.63392e-05	0.00117433	0.584517	2.64503	0	178	CXCL10/ISG15/RSAD2/IFIT3/CMPK2/USP18/IFIT2/MX1/IFITM3/IFI35/IRF7/IL4I1/IFIH1/LY6E/STAT1/EIF2AK2/CCL5/ISG20/IFIT1B/LGALS3BP/TNFSF10/TAP1/UBA7/C3/IFNB1/SLFN12/NMI/ZNFX1/SAA1/AXL/TGM2/ADAR/IRF5/TRIM21/PSMB8/IRF9/CD74/JUN/GTPBP2/SAMHD1/TNF/CSF1
MSigDB	Voom:Positive_vs_Negative:all_samples:no_correction	BOWIE_RESPONSE_TO_TAMOXIFEN	2.88492e-05	0.00117433	0.946985	2.64361	0	16	IFIT1/ISG15/IFIT3/IFIT2/OAS2/IFITM1/MX1/OAS1/IFI35/IRF7/STAT1/CCL5/IRF9/IFI16
MSigDB	Voom:Positive_vs_Negative:all_samples:no_correction	GSE37534_GW1929_VS_PIOGLITAZONE_TREATED_CD4_TCELL_PPARG1_FOXP3_TRANSDUCED_UP	4.45474e-05	0.00117433	0.592181	2.64159	0	161	ISG15/OASL/RSAD2/IFIT2/OAS3/IFITM1/BST2/IFITM3/C1QA/OAS1/IFI35/GMPR/ISG20/TRIM14/LILRB4/TLR3/TYMP/PSMB9/BTN3A1/CYP21A2/SAA4/CNP/TRIM21/TDRD7/CDK18/MT1M/MAPK11/ITGB7/CD86/DPF1/FXYD6/QTRT1/ID1/SPSB1/CASKIN2/TMSB10/CHRNB1
MSigDB	Voom:Positive_vs_Negative:all_samples:no_correction	GSE35825_IFNA_VS_IFNG_STIM_MACROPHAGE_UP	4.2684e-05	0.00117433	0.600276	2.64046	0	146	CXCL10/IFIT1/RSAD2/CMPK2/IFIT2/OAS2/ZBP1/MX1/DDX60/DDX58/CXCL9/RTP4/IRF7/PARP12/PARP14/STAT1/STAT2/CFB/TAP1/SOCS1/SLFN5/MMP13/GBP3/ZCCHC2/IL27/CD69/EDN1/GBP5
MSigDB	Voom:Positive_vs_Negative:all_samples:no_correction	ZHU_CMV_ALL_UP	3.86011e-05	0.00117433	0.625814	2.62494	0	108	CXCL10/IFIT1/ISG15/OAS2/IFITM1/MX1/OAS1/TRIM22/IDO1/PML/IL6/GMPR/CCL5/TRIM5/LGMN/TAP1/IFNB1/TRIM21/PSMB8/REC8/TRIM26
MSigDB	Voom:Positive_vs_Negative:all_samples:no_correction	BOWIE_RESPONSE_TO_EXTRACELLULAR_MATRIX	2.88492e-05	0.00117433	0.938468	2.61983	0	16	IFIT1/ISG15/IFIT3/IFIT2/IFITM1/MX1/OAS1/IFI35/IRF7/STAT1/PSMB9/PSMB8/IFI16
MSigDB	Voom:Positive_vs_Negative:all_samples:no_correction	GSE36527_CD62L_HIGH_VS_CD62L_LOW_TREG_CD69_NEG_KLRG1_NEG_UP	4.73037e-05	0.00117433	0.577098	2.61972	0	184	CXCL10/ISG15/OASL/IFIT3/USP18/IFIT2/OAS2/RTP4/IRF7/PARP12/DHX58/PARP14/GZMB/PARP9/STAT1/PML/STAT2/IFIT1B/SP110/TAP1/ZNFX1/TRIM31/MOV10/KCNA3/TRIM21/SHISA5/LIF/HLA-DOB/IRF9/CD274/CD3E/CD200R1/RAD51AP1/TRIM26
MSigDB	Voom:Positive_vs_Negative:all_samples:no_correction	GSE360_DC_VS_MAC_M_TUBERCULOSIS_UP	4.58022e-05	0.00117433	0.581776	2.61906	0	172	CXCL10/IFIT1/CXCL11/OASL/IFIT3/OAS2/IFITM1/MX1/CCL8/CCL2/IFI35/IL6/STAT2/CCL5/ISG20/SP110/TRIM14/UBA7/AGRN/CD84/IRF5/PSME2/HLA-DMA/IRF9/PRLR/CCR7/LTK/MSC/TRAFD1/CD3D/BSN/PLIN1/SASH3/SSB/HLA-DRA/DYNLT1/DNAH7/TAOK2/ATF5
MSigDB	Voom:Positive_vs_Negative:all_samples:no_correction	GO_DOUBLE_STRANDED_RNA_BINDING	3.32204e-05	0.00117433	0.703977	2.61826	0	56	OASL/OAS2/OAS3/DDX60/DDX58/OAS1/IFIH1/DHX58/EIF2AK2/TLR7/TLR3
MSigDB	Voom:Positive_vs_Negative:all_samples:no_correction	GSE41867_DAY15_EFFECTOR_VS_DAY30_EXHAUSTED_CD8_TCELL_LCMV_CLONE13_UP	4.68669e-05	0.00117433	0.576941	2.61741	0	182	RSAD2/CMPK2/OAS2/OAS3/ZBP1/EPSTI1/HERC6/DDX60/DDX58/RTP4/IRF7/DHX58/PARP14/STAT1/CXCL13/STAT2/ISG20/LGALS3BP/TRIM5/TMEM140/DTX3L/SOCS1/NCOA7/TBX21/NUB1/ZNFX1/SAA1/NKG7/IRF5/IL2RB/TDRD7/IFNG/SAMHD1/CD86/EVL/CSF1/ICOS/TRAFD1/RAB19/CHMP5
MSigDB	Voom:Positive_vs_Negative:all_samples:no_correction	GSE17974_IL4_AND_ANTI_IL12_VS_UNTREATED_48H_ACT_CD4_TCELL_DN	4.34405e-05	0.00117433	0.591908	2.61583	0	151	IFI44L/EPSTI1/IFI44/BST2/MX1/OAS1/IRF7/TRIM22/PARP14/IDO1/PARP9/STAT1/BCL2L14/LAP3/CD2/GIMAP7/ISG20/GIMAP4/TMEM140/TNFSF13B/IRF8/SLC25A28/IL2RA/ZNF831/LRRC3/LPAR6/MCOLN2/IL12RB2/ZFYVE26/IFI16/GIMAP5/IFNG/SP140/ZBTB32/GBP5/PHF11/ICOS
MSigDB	Voom:Positive_vs_Negative:all_samples:no_correction	GSE39382_IL3_VS_IL3_IL33_TREATED_MAST_CELL_DN	4.60087e-05	0.00117433	0.578466	2.60962	0	174	ISG15/USP18/IFIT2/OAS3/HERC6/MX1/IFITM3/DDX60/OAS1/IRF7/TRIM22/LY6E/BCL2L14/PML/SCO2/SPATS2L/SP110/HESX1/APOL3/ACHE/TYMP/IRF8/SLC25A28/STOML1/TRIM21/FSTL3/TDRD7/IGFBP4/SSTR2/IFNG/MSC/RBMS2/ICOS/PRKCQ
MSigDB	Voom:Positive_vs_Negative:all_samples:no_correction	YAN_ESCAPE_FROM_ANOIKIS	2.96226e-05	0.00117433	0.864152	2.60801	0	22	CXCL10/RSAD2/IRF7/STAT1/EIF2AK2/CX3CL1/STAT2/CCL5/CFB/NOS2/HLA-DMA
MSigDB	Voom:Positive_vs_Negative:all_samples:no_correction	GSE13484_3H_UNSTIM_VS_YF17D_VACCINE_STIM_PBMC_DN	4.53823e-05	0.00117433	0.582605	2.60797	0	166	OASL/XAF1/OAS2/IFITM1/OAS1/IFI35/GIMAP6/TRIM22/LY6E/UBE2L6/BCL2L14/FGD2/GIMAP4/TRIM5/IL10/FANCA/TRANK1/UBA7/C3/AGRN/ITK/NMI/IL2RA/ZCCHC2/MYC/STAP1/KCNA3/GATA6/RBCK1/HLA-DOB/PSMB8/IRF9/IL12RB2/CCR7/KMO/IFNG/IL15RA/GTPBP2/DNAAF1/ZC3HAV1/GPR171/LDLR/CHST12/TRAFD1
MSigDB	Voom:Positive_vs_Negative:all_samples:no_correction	HAN_JNK_SINGALING_UP	3.07891e-05	0.00117433	0.788627	2.60281	0	32	CXCL10/IFIT1/ISG15/IFIT3/USP18/UBE2L6/CCL5/IRF9/JUN
MSigDB	Voom:Positive_vs_Negative:all_samples:no_correction	GSE46606_UNSTIM_VS_CD40L_IL2_IL5_3DAY_STIMULATED_IRF4_KO_BCELL_DN	4.34084e-05	0.00117433	0.589707	2.60241	0	150	CXCL10/IFIT3/HERC6/DDX58/IFI35/NEXN/IL4I1/PARP12/IFIH1/TFEC/MSR1/EIF2AK2/GMPR/CXorf21/HESX1/TMEM140/DTX3L/ZNFX1/ZCCHC2/AIM2/MOV10/SHISA5/MICB/TRIM69/IRF9/GCNT2/ADPRHL2/CBR1/ZNF496/RGL1
MSigDB	Voom:Positive_vs_Negative:all_samples:no_correction	GSE2706_UNSTIM_VS_2H_LPS_DC_DN	4.43951e-05	0.00117433	0.582094	2.59439	0	160	CXCL10/IFIT1/CXCL11/ISG15/OASL/IFIT3/IFI44/HERC6/IRF7/IFIH1/CD80/PARP14/PML/IL6/ISG20/IL10/TAP1/IRF8/IFNB1/ZNFX1/RGS1/GATA6/CD274/GPR183/EDN1/TRIM26/DNAAF1/ADA/ZC3HAV1/LDLR/TNIP3/BATF/FXYD6
MSigDB	Voom:Positive_vs_Negative:all_samples:no_correction	GRANDVAUX_IRF3_TARGETS_UP	2.85886e-05	0.00117433	0.959542	2.59008	0	14	IFIT1/ISG15/RSAD2/IFIT3/IFIT2/OAS2/IFI44
MSigDB	Voom:Positive_vs_Negative:all_samples:no_correction	GSE22140_GERMFREE_VS_SPF_ARTHRITIC_MOUSE_CD4_TCELL_UP	4.66984e-05	0.00117433	0.570712	2.58768	0	181	IFI44L/CXCL10/IFIT1/CXCL11/ISG15/OASL/RSAD2/IFIT3/XAF1/IFIT2/OAS2/IFI44/MX1/CCL8/OAS1/IRF7/USP9Y/PML/IL6/HESX1/TNFSF10/IGF1/IRF9/OLFML2B
MSigDB	Voom:Positive_vs_Negative:all_samples:no_correction	KEGG_RIG_I_LIKE_RECEPTOR_SIGNALING_PATHWAY	3.35807e-05	0.00117433	0.687507	2.58244	0	59	CXCL10/ISG15/DDX58/IRF7/IFIH1/DHX58/DDX3Y/IFNB1/IKBKE/MAPK11/TNF/MAPK10/MAPK12/IL12A
MSigDB	Voom:Positive_vs_Negative:all_samples:no_correction	JISON_SICKLE_CELL_DISEASE_UP	4.4835e-05	0.00117433	0.576793	2.57629	0	163	CXCL10/IFIT1/OASL/RSAD2/IFIT3/IFIT2/IFI44/BST2/MX1/SERPING1/IFI35/TFEC/LY6E/STAT1/UBE2L6/PTPRO/TYMP/TAP1/PSMB9/AXL/PSME2/MICB/TDRD7/PSMB8/VSIG4/RGL1/ST3GAL5/RHOBTB1/RENBP/IL5RA
MSigDB	Voom:Positive_vs_Negative:all_samples:no_correction	KEGG_CYTOSOLIC_DNA_SENSING_PATHWAY	3.21657e-05	0.00117433	0.733569	2.57555	0	43	CXCL10/ZBP1/DDX58/IRF7/IL6/CCL5/IFNB1/AIM2/ADAR/IKBKE
MSigDB	Voom:Positive_vs_Negative:all_samples:no_correction	GO_CELLULAR_RESPONSE_TO_INTERFERON_GAMMA	3.58757e-05	0.00117433	0.642183	2.57277	0	83	OASL/OAS2/OAS3/CCL8/OAS1/CCL2/IRF7/TRIM22/STAT1/PML/CX3CL1/CCL5/TRIM5/TLR3/IRF8/NOS2/TRIM31/TRIM38/IRF5/TRIM21/HLA-DRB1/CIITA/IRF4/IRF9/IFNG/EDN1/TRIM26/GBP5/XCL2/ASS1/HLA-DRA/TRIM34/CCL19/JAK2
MSigDB	Voom:Positive_vs_Negative:all_samples:no_correction	GSE41867_NAIVE_VS_DAY30_LCMV_CLONE13_EXHAUSTED_CD8_TCELL_UP	4.4835e-05	0.00117433	0.570723	2.54918	0	163	OASL/USP18/OAS3/EPSTI1/HERC6/DDX58/CXCL9/OAS1/LAG3/IFI35/IFIH1/SAMD9L/TRIM22/PARP14/STAT1/UBE2L6/RNF213/PML/IL6/CCL5/SERPINE1/ZNFX1/AIM2/ADAR/TDRD7/GPR183/XRN1/STARD5/DNAAF1/WDR63/ZC3HAV1/TNIP3/ADAMTS2/FXYD6/IDO2/SLC1A3/SLAMF7/SLC1A2/P2RX7/CPNE8
MSigDB	Voom:Positive_vs_Negative:all_samples:no_correction	GSE21360_NAIVE_VS_SECONDARY_MEMORY_CD8_TCELL_DN	4.35711e-05	0.00117433	0.574834	2.54277	0	152	CXCL10/IFIT3/XAF1/IFIT2/OAS3/ZBP1/IFI44/MX1/DDX60/IRF7/PARP12/SAMD9L/RNF213/PTPRO/STAT2/LGALS3BP/ATP10A/IGF1/SLFN5/ZNFX1/RGS1/MOV10/CACNA1A/PSMB8/ATP6V0D2/ZFYVE28/PARP11/GPR183/GPR162/DOCK10
MSigDB	Voom:Positive_vs_Negative:all_samples:no_correction	GSE21360_PRIMARY_VS_TERTIARY_MEMORY_CD8_TCELL_DN	4.62899e-05	0.00117433	0.561818	2.53964	0	177	CXCL10/CXCL11/OAS2/IFITM1/CCL8/SERPING1/CXCL9/C1QB/IFI35/IRF7/IDO1/UBE2L6/SCO2/IL6/STAT2/CCL5/ISG20/SP110/CD38/TYMP/TAP1/PSMB9/SOCS1/IRF8/IL2RA/IRF5/PDGFB/PSME2/SAMD4A/RBCK1/CIITA/IRF4/PSMB8/SSTR2/JUN/IL15RA/CD69/TRIM26/TNF/ST3GAL5/TRAFD1/BATF/NAPA/XPNPEP1/ARID5A/TAP2/P2RX7/EPB41L2
MSigDB	Voom:Positive_vs_Negative:all_samples:no_correction	KEGG_ALLOGRAFT_REJECTION	2.97389e-05	0.00117433	0.822074	2.53649	0	24	PRF1/CD80/GZMB/IL10/FASLG/HLA-DRB1/HLA-DMA/HLA-DOB/HLA-DMB/IFNG/CD86/TNF/IL12A/HLA-DRA/CD28/HLA-DOA
MSigDB	Voom:Positive_vs_Negative:all_samples:no_correction	REACTOME_INTERFERON_GAMMA_SIGNALING	3.19877e-05	0.00117433	0.724357	2.53303	0	42	OASL/OAS2/OAS3/OAS1/IRF7/STAT1/PML/SOCS1/IRF8/IRF5/HLA-DRB1/CIITA/IRF4/IRF9/IFNG/GBP5
MSigDB	Voom:Positive_vs_Negative:all_samples:no_correction	KEGG_SYSTEMIC_LUPUS_ERYTHEMATOSUS	3.2329e-05	0.00117433	0.708088	2.52402	0	46	C1QA/C1QB/C1QC/C4B/CD80/IL10/FCGR3A/C3/TRIM21/HLA-DRB1/HLA-DMA/HLA-DOB/HLA-DMB/IFNG/CD86/TNF/FCGR2C/C1S/C7/SSB/HLA-DRA
MSigDB	Voom:Positive_vs_Negative:all_samples:no_correction	REACTOME_PEPTIDE_CHAIN_ELONGATION	1.42925e-05	0.00117433	-0.737079	-2.52323	0	57	RPL4/RPL5/RPS3A/RPS21/RPS13/RPS4X/RPL6/RPL3/RPS7/RPL9/RPL10A/RPS16/RPL34/RPL23/RPL7A/RPS8/RPS14/RPLP1/RPL10/RPL14/RPS18/RPS15A/RPS24/EEF2/RPL27/RPL29/RPS27A/RPL26/RPS5/RPL11/RPL13A/RPL30/RPL18A/RPS25/RPL18/RPS11/RPS20/RPL13/RPSA/RPL32/UBA52/RPS12/RPL8/RPS28/RPS9/RPL37A
MSigDB	Voom:Positive_vs_Negative:all_samples:no_correction	GSE1740_MCSF_VS_MCSF_AND_IFNG_DAY2_DERIVED_MACROPHAGE_UP	4.17676e-05	0.00117433	0.577471	2.51985	0	138	RSAD2/PARP14/STAT1/UBE2L6/SCO2/STAT2/GIMAP8/PCDH17/TAP1/NLRC5/PSMB9/BTN3A1/APOL6/PATL2/ZNFX1/NLRC3/TRIM21/HLA-DRB1/PSME2/TMEM229B/TRIM69/HLA-DOB/PSMB8/ASB14/MAPK11/HLA-DMB/CD3E/FBXO6/TRIM26/GBP5/TNF/CDKL1/INTU/TRIB2/TRAFD1/FABP6/DNPEP/IQCH/STOML3/TAP2/HLA-DRA
MSigDB	Voom:Positive_vs_Negative:all_samples:no_correction	GO_NEGATIVE_REGULATION_OF_TYPE_I_INTERFERON_PRODUCTION	3.12022e-05	0.00117433	0.748089	2.51822	0	35	ISG15/DDX58/IFIH1/DHX58/UBE2L6/HAVCR2/IL10/NLRC5/UBA7/NMI/IKBKE
MSigDB	Voom:Positive_vs_Negative:all_samples:no_correction	BIOCARTA_NO2IL12_PATHWAY	2.90512e-05	0.00117433	0.886907	2.5132	0	17	CD2/CCR5/NOS2/IL12RB2/CD3G/IFNG/CD3E/CD247/CD3D/CXCR3/CD4/IL12A/JAK2/STAT4/IL12RB1
MSigDB	Voom:Positive_vs_Negative:all_samples:no_correction	MEK_UP.V1_DN	4.3956e-05	0.00117433	0.565654	2.50869	0	155	IFI44L/IFIT1/ISG15/OASL/USP18/OAS2/OAS3/IFI44/HERC6/IFITM1/BST2/DDX60/DDX58/OAS1/IFI35/IRF7/IFIH1/UBE2L6/SP110/TRIM14/TAP1/MYC/TDRD7/IRF9/SAMHD1/MPDZ/KIF5C/CYP26B1/AUTS2/MAFB/HIRA/ASS1
MSigDB	Voom:Positive_vs_Negative:all_samples:no_correction	GO_LYMPHOCYTE_MIGRATION	3.12022e-05	0.00117433	0.744551	2.50631	0	35	CXCL10/CXCL11/CCL8/CCL2/CXCL13/CX3CL1/CCL5/TBX21/ZAP70/SAA1/CCR7/ITGB7/RET/XCL2/CXCR3/MYO1G
MSigDB	Voom:Positive_vs_Negative:all_samples:no_correction	GSE6269_E_COLI_VS_STREP_PNEUMO_INF_PBMC_DN	1.31077e-05	0.00117433	-0.636917	-2.5062	0	141	IL1R2/CRISP3/PGLYRP1/F5/ARG1/LTF/PLBD1/CHI3L1/PYGL/NT5DC2/ABHD5/PADI2/MMP9/S100A9/PADI4/MGAM/MANSC1/IMPDH1/BST1/PTX3/TMCO3/DHRS7/CR1/EREG/PCOLCE2/CA1/CDA/NUDT3/CD177/CHIT1/HOMER3/ITGAM/CSF3R/GGH/RTN3/CLEC5A/MYO1F/PDLIM7/FUT4/DGAT1/IL1R1/CYP1B1/RNASE4/CKAP4/GYG1/ENTPD1/PICALM/RAB27A/IMPA2/ALOX5AP/ALOX5/CYP27A1/RETN/APLP2/TPD52L2/ELANE/P4HB/TMBIM6/ELOVL1/IGF2R/MAPK14/NCF4/CEACAM8/ABHD2/SLC26A6/AGFG…
MSigDB	Voom:Positive_vs_Negative:all_samples:no_correction	GSE14000_UNSTIM_VS_16H_LPS_DC_DN	4.58022e-05	0.00117433	0.556337	2.50454	0	172	CMPK2/IFI44/BST2/OAS1/BATF2/IFI35/IRF7/PARP12/IFIH1/DHX58/LY6E/PARP9/HSH2D/PML/GMPR/TNFSF10/DTX3L/EBI3/SLC38A5/IRF8/SLC25A28/NUB1/SLFN12/CNP/ADAR/TRIM21/MICB/TDRD7/IL7/IRF9/CD274/MSC/CD86/STARD5/TRIM26/DNAAF1/WDR63/ST3GAL5/RABGAP1L/NEK8/RUNX3/SLAMF7
MSigDB	Voom:Positive_vs_Negative:all_samples:no_correction	GSE2706_R848_VS_LPS_2H_STIM_DC_DN	4.13189e-05	0.00117433	0.578005	2.50302	0	132	IFIT1/CXCL11/ISG15/OASL/IFIT3/IFIT2/IFI44/HERC6/DDX60/IFIH1/TRIM22/UBE2L6/LAP3/ISG20/IL10/CFB/SLC25A28/IFNB1/ZNFX1/AIM2/TTLL10/TRIM26/GBP5/ADA/ZC3HAV1/PIK3AP1/TNIP3/FOXI1/AAAS/NEK11/ANKRD45/CACNB3/ATXN7L1/LYSMD2/OSR2
MSigDB	Voom:Positive_vs_Negative:all_samples:no_correction	BOSCO_EPITHELIAL_DIFFERENTIATION_MODULE	1.43701e-05	0.00117433	-0.738719	-2.4953	0	53	MAL/ECM1/TMPRSS11A/RHCG/SPRR3/IL36A/SCEL/SPINK5/KRT78/NCCRP1/TMPRSS11E/HSPB8/TMPRSS11D/MUC21/CLCA4/ANXA9/NDRG2/KRT4/TGM3/KRT16
MSigDB	Voom:Positive_vs_Negative:all_samples:no_correction	ZHAN_MULTIPLE_MYELOMA_LB_DN	3.06607e-05	0.00117433	0.761528	2.49464	0	31	RSAD2/USP18/XAF1/DDX60/RTP4/IFI35/LY6E/STAT1/STAT2
MSigDB	Voom:Positive_vs_Negative:all_samples:no_correction	ROETH_TERT_TARGETS_UP	2.83825e-05	0.00117433	0.941478	2.4923	0	13	IFI44L/IFIT1/OASL/RSAD2/IFIT3/IFI44/HERC6/MX1
MSigDB	Voom:Positive_vs_Negative:all_samples:no_correction	GSE11961_FOLLICULAR_BCELL_VS_MEMORY_BCELL_DAY7_UP	4.56997e-05	0.00117433	0.553537	2.48985	0	171	IFIT3/CMPK2/XAF1/OAS3/HERC6/SERPING1/DDX58/OAS1/IRF7/IFIH1/SAMD9L/DHX58/PARP9/RNF213/PML/TRIM14/EXOC3L4/LGMN/TMEM140/ZCCHC2/CNP/IRF5/SHISA5/PSME2/CACNA1A/IRF9/SLC25A22/PIK3AP1/TPPP3/TRAFD1/PRICKLE2/DOCK6/DCK/MYO1G/PRKCE
MSigDB	Voom:Positive_vs_Negative:all_samples:no_correction	GRANDVAUX_IFN_RESPONSE_NOT_VIA_IRF3	2.81144e-05	0.00117433	0.95944	2.48878	0	12	IFITM1/IFITM3/IFI35/IRF7/STAT1/EIF2AK2/ISG20/ADAR/IRF9
MSigDB	Voom:Positive_vs_Negative:all_samples:no_correction	GSE22589_HEALTHY_VS_HIV_INFECTED_DC_DN	4.60087e-05	0.00117433	0.550947	2.48548	0	174	CXCL11/EPSTI1/HERC6/BST2/MX1/IFITM3/DDX60/OAS1/RTP4/IRF7/PARP14/LY6E/PML/TLR7/PNPT1/STAT2/LGALS3BP/PPM1K/TLR3/TAP1/PSMB9/UBA7/SOCS1/SLFN5/MOV10/NKG7/PSME2/TDRD7/IRF9/IL12RB2/SLC25A22/SLAMF8/RBMS2/TNF/OPTN/ACSS1/TRAFD1/CCND1/RAB19/CARD6/RUNX3/SPATA18/ST14/CD180
MSigDB	Voom:Positive_vs_Negative:all_samples:no_correction	GO_CILIARY_PLASM	3.45662e-05	0.00117433	0.639841	2.48504	0	70	KIF17/RP1/CCDC151/KIF19/SPAG17/DNALI1/IFT140/DNAAF1/CCDC114/DNAI2/DCDC2/DNAH9/DNAI1/DNAH17/ARMC4/SPEF1/DNAH6/HYDIN/MNS1/RP1L1/DNAH7/BBS1/RPGRIP1L/GLI3/RSPH4A/SPAG6/DNAH3/TRAF3IP1/DYNC2LI1/RSPH9/WDPCP/EFHC1/ARL6/DNAH2/IFT57/AMBRA1/INPP5E/IFT172/CCDC39/DNAH1
MSigDB	Voom:Positive_vs_Negative:all_samples:no_correction	KEGG_RIBOSOME	1.42286e-05	0.00117433	-0.717812	-2.48096	0	60	RPL4/RPL5/RPS3A/RPS21/RPS13/RPS4X/RPL6/RPL3/RPS7/RPL9/RPL10A/RPS16/RPL34/RPL23/RPL22L1/RPL7A/RPS8/RPLP1/RPL10/RPL14/RPS18/RPS15A/RPS24/RPL27/RPL29/RPS27A/RPL26/RPS5/RPL11/RPL13A/RPL30/RPL18A/RPS25/RPL18/RPS11/RPS20/RPL13/RPSA/RSL24D1/RPL32/UBA52/RPS12/RPL8/RPS28/RPS9/RPL37A/RPL35/MRPL13
MSigDB	Voom:Positive_vs_Negative:all_samples:no_correction	TSAI_RESPONSE_TO_RADIATION_THERAPY	3.02124e-05	0.00117433	0.774945	2.48064	0	28	ISG15/IFIT2/OAS3/IFITM1/BST2/IL6/LGALS3BP/CFB/SERPINE1/CD69/TGFBR3
MSigDB	Voom:Positive_vs_Negative:all_samples:no_correction	REACTOME_ANTIVIRAL_MECHANISM_BY_IFN_STIMULATED_GENES	3.36462e-05	0.00117433	0.657967	2.47967	0	60	IFIT1/ISG15/USP18/MX1/DDX58/STAT1/UBE2L6/EIF2AK2/UBA7
MSigDB	Voom:Positive_vs_Negative:all_samples:no_correction	MAHADEVAN_RESPONSE_TO_MP470_UP	2.85886e-05	0.00117433	0.918485	2.47925	0	14	IFI44L/CXCL10/CXCL11/RSAD2/XAF1/OAS2/OAS1/CCL5
MSigDB	Voom:Positive_vs_Negative:all_samples:no_correction	GSE24081_CONTROLLER_VS_PROGRESSOR_HIV_SPECIFIC_CD8_TCELL_DN	4.43951e-05	0.00117433	0.55525	2.47474	0	160	IFI44L/RSAD2/USP18/XAF1/OAS2/OAS3/IFI44/DDX60/OAS1/PRF1/IFI35/PARP12/GZMB/STAT1/UBE2L6/MAB21L2/IKZF3/EIF2AK2/TRIM5/CD38/PLSCR1/STAP1/AIM2/PSME2/IRF9/MNDA/GZMH
MSigDB	Voom:Positive_vs_Negative:all_samples:no_correction	GSE19401_PLN_VS_PEYERS_PATCH_FOLLICULAR_DC_DN	4.62321e-05	0.00117433	0.546364	2.46552	0	175	IFIT1/OASL/RSAD2/IFIT3/XAF1/IFIT2/IFI44/MX1/CCL8/IFITM3/CCL2/IFI35/TRIM22/IL6/SP110/LGALS3BP/LILRB4/TAP1/STOML1/TGM2/TRIM21/TDRD7/PSMB8/MSC/TOR1B/CCR1/RGL1/ST3GAL5/TRAFD1
MSigDB	Voom:Positive_vs_Negative:all_samples:no_correction	GSE2706_UNSTIM_VS_8H_LPS_AND_R848_DC_DN	4.56184e-05	0.00117433	0.548846	2.46508	0	169	CXCL10/IFIT1/CXCL11/RSAD2/CMPK2/USP18/OAS2/HERC6/DDX60/DDX58/CXCL9/IRF7/IFIH1/PARP14/EIF2AK2/IRF8/IFNB1/NUB1/ZNFX1/RGS1/AIM2/KCNA3/TRIM69/TDRD7/HLA-DOB/MT1M/CD200/CD274/OXTR/DNAAF1/OPTN/TRAFD1/TNIP3/BATF/IDO2/FJX1/RAB3IP/BCL2/LYSMD2/DYNLT1
MSigDB	Voom:Positive_vs_Negative:all_samples:no_correction	WIELAND_UP_BY_HBV_INFECTION	3.57551e-05	0.00117433	0.615881	2.46192	0	82	CXCL10/CXCL11/CXCL9/C1QB/PARP12/TRIM22/STAT1/UBE2L6/LAP3/CCL5/ISG20/SP110/CD38/APOL3/PSMB9/GZMA/PSME2/HLA-DMA/CD74/IFI16/GIMAP5/HLA-DMB/TRBC1/VSIG4/RGL1/CD3D
MSigDB	Voom:Positive_vs_Negative:all_samples:no_correction	GO_REGULATION_OF_MONOCYTE_CHEMOTAXIS	2.90512e-05	0.00117433	0.867902	2.45935	0	17	CXCL10/CCL2/CCL5/CXCL12/SERPINE1/TNFSF18/PLA2G7/CCR1/GREM1
MSigDB	Voom:Positive_vs_Negative:all_samples:no_correction	WORSCHECH_TUMOR_EVASION_AND_TOLEROGENICITY_UP	3.02124e-05	0.00117433	0.767985	2.45836	0	28	CXCL10/CXCL9/CCL2/IRF7/IL4I1/IL6/CX3CL1/IFNB1/CCR7
MSigDB	Voom:Positive_vs_Negative:all_samples:no_correction	REACTOME_SRP_DEPENDENT_COTRANSLATIONAL_PROTEIN_TARGETING_TO_MEMBRANE	1.39187e-05	0.00117433	-0.677455	-2.45689	0	80	RPL4/RPL5/RPS3A/RPS21/RPS13/RPS4X/SPCS3/RPL6/RPL3/RPS7/RPL9/SPCS2/SSR2/RPL10A/RPS16/RPL34/RPL23/RPL7A/RPS8/RPS14/RPLP1/RPL10/RPL14/RPS18/RPS15A/RPS24/SEC11A/RPL27/RPL29/RPS27A/RPL26/SSR4/RPS5/RPL11/RPL13A/SSR3/RPL30/DDOST/RPL18A/RPS25/RPL18/RPS11/RPS20/RPL13/SSR1/RPSA/RPL32/UBA52/RPS12/SEC61G/RPL8/RPS28/SEC11C/SPCS1/RPS9/SEC61B/RPL37A
MSigDB	Voom:Positive_vs_Negative:all_samples:no_correction	GSE43863_DAY6_EFF_VS_DAY150_MEM_TFH_CD4_TCELL_UP	4.73037e-05	0.00117433	0.540432	2.45328	0	184	RSAD2/IFIT3/CMPK2/USP18/XAF1/IFIT2/IFI44/DDX58/OAS1/RTP4/IFI35/IRF7/PARP12/DHX58/STAT1/UBE2L6/TLR7/ISG20/IFIT1B/SP110/LGALS3BP/CD84/SLFN12/ZNFX1/SAA1/RGS1/STAP1/ADAR/PDE1B/GPR183/GTPBP2/CD86/RGS13/PIK3AP1/ST3GAL5
MSigDB	Voom:Positive_vs_Negative:all_samples:no_correction	GO_T_CELL_SELECTION	3.12588e-05	0.00117433	0.722704	2.44823	0	36	IL6/ZAP70/CARD11/IRF4/CD74/CCR7/SLAMF6/CD3E/THEMIS/LY9/CD3D/BATF/CD4/BCL2/BCL11B/GLI3/SPN/CD28/JAG2/GATA3
MSigDB	Voom:Positive_vs_Negative:all_samples:no_correction	PID_IL12_2PATHWAY	3.37098e-05	0.00117433	0.64689	2.44541	0	61	GZMB/STAT1/CCR5/SOCS1/TBX21/NOS2/IL2RA/FASLG/CD8A/GZMA/IL2RB/HLA-DRB1/LCK/CD8B/IL12RB2/EOMES/CD3G/IFNG/CD3E/CD247/CD3D/CD4/IL12A/HLA-DRA/JAK2
MSigDB	Voom:Positive_vs_Negative:all_samples:no_correction	REACTOME_RIG_I_MDA5_MEDIATED_INDUCTION_OF_IFN_ALPHA_BETA_PATHWAYS	3.36462e-05	0.00117433	0.648522	2.44408	0	60	ISG15/DDX58/IRF7/IFIH1/DHX58/UBE2L6/NLRC5/UBA7/IFNB1/SAA1/IKBKE
MSigDB	Voom:Positive_vs_Negative:all_samples:no_correction	BILANGES_SERUM_AND_RAPAMYCIN_SENSITIVE_GENES	1.44113e-05	0.00117433	-0.728755	-2.43645	0	50	EIF3L/LTA4H/TPT1/RPL4/RPL5/RPS3A/RPS13/RPS4X/RPL6/EEF1B2/RPS7/RPS16/RPL23/RPL7A/EIF3H/RPS8/RPS14/RPL10/RPL14/RPS24/EEF2/RPL29/RPS27A/RPL26/RPS5/RPL13A/RPL30/RPL18A/EIF3F/RPS25/RPL18/RPL13/RPL32/UBA52/USE1/RPL8/RPS9
MSigDB	Voom:Positive_vs_Negative:all_samples:no_correction	REACTOME_NONSENSE_MEDIATED_DECAY_ENHANCED_BY_THE_EXON_JUNCTION_COMPLEX	1.39392e-05	0.00117433	-0.673793	-2.43358	0	78	RPL4/RPL5/RPS3A/RPS21/RPS13/RPS4X/RPL6/RPL3/RPS7/RPL9/RPL10A/RPS16/RPL34/RPL23/RPL7A/MAGOH/RPS8/RPS14/RPLP1/RPL10/RPL14/RPS18/RPS15A/RPS24/RPL27/RPL29/RPS27A/RPL26/RPS5/RPL11/ETF1/RPL13A/RPL30/RPL18A/RPS25/RPL18/RPS11/RPS20/RPL13/EIF4A3/RPSA/RPL32/UBA52/RPS12/RPL8/RPS28/CASC3/RPS9/RPL37A
MSigDB	Voom:Positive_vs_Negative:all_samples:no_correction	BROWNE_HCMV_INFECTION_4HR_UP	3.28774e-05	0.00117433	0.663318	2.42956	0	52	IFIT1/ISG15/OASL/RSAD2/IFIT3/IFIT2/TFEC/ZC3HAV1/FGF18
MSigDB	Voom:Positive_vs_Negative:all_samples:no_correction	GO_RESPONSE_TO_INTERFERON_ALPHA	2.90512e-05	0.00117433	0.856072	2.42583	0	17	IFIT3/IFIT2/IFITM1/BST2/IFITM3/OAS1/EIF2AK2/AXL/ADAR
MSigDB	Voom:Positive_vs_Negative:all_samples:no_correction	KIM_LRRC3B_TARGETS	2.95055e-05	0.00117433	0.812714	2.42502	0	21	IFIT1/ISG15/OAS2/IFI44/CXCL9/CCL5/TAP1/HLA-DRB1/PSME2/CD74/IFI16
MSigDB	Voom:Positive_vs_Negative:all_samples:no_correction	GSE29618_MONOCYTE_VS_MDC_UP	1.27768e-05	0.00117433	-0.600491	-2.42428	0	174	CD93/SLC11A1/F5/S100A8/TREM1/FGR/LIN7A/CRISPLD2/CD44/LTA4H/PYGL/SIRPB1/ABHD5/S100A9/HPSE/SORL1/TUBA4A/SERPINA1/QPCT/MPP1/NAMPT/BST1/CD14/FRY/G0S2/ARHGEF40/BEST1/CR1/SOD2/KLF7/TLR4/CPD/CDA/NPL/PDE6H/ASAH1/SLC31A2/C5AR1/NLRP3/ITGAM/FPR1/CSF3R/S100A4/CD63/RTN3/MKNK1/ADIPOR1/MXI1/VCAN/BNIP3L/BTG2/LILRB3/FUT4/TNFRSF1B/ATP6AP2/CYP1B1/CKAP4/IRAK3/SDCBP/TMEM127/RIT1/ADM/DUSP6/TYROBP/UPP1/GLUL/CYP27A1/GRK…
MSigDB	Voom:Positive_vs_Negative:all_samples:no_correction	GO_CHEMOKINE_MEDIATED_SIGNALING_PATHWAY	3.24254e-05	0.00117433	0.675627	2.42042	0	47	CXCL10/CXCL11/CCL8/CXCL9/CCL2/CMKLR1/CXCL13/CX3CL1/CCL5/CCR5/CXCL12/CXCR6/CX3CR1/CCR7/CCR1/XCL2/CXCR3
MSigDB	Voom:Positive_vs_Negative:all_samples:no_correction	GSE22140_GERMFREE_VS_SPF_ARTHRITIC_MOUSE_CD4_TCELL_DN	4.55809e-05	0.00117433	0.539206	2.4193	0	168	CXCL10/CXCL11/IFITM1/BST2/SERPING1/CXCL9/C1QB/IFI35/IDO1/UBE2L6/PRKY/SCO2/STAT2/CCL5/LGALS3BP/CD38/TYMP/TAP1/PSMB9/TRANK1/SOCS1/BTN3A1/PSME2/SAMD4A/RBCK1/IRF4/PSMB8/KIAA0513/FZD2/ST3GAL5/TRAFD1/C1S/XPNPEP1/TAP2/SASH3/DYNLT1/JAK2/ASGR1
MSigDB	Voom:Positive_vs_Negative:all_samples:no_correction	GSE22589_SIV_VS_HIV_AND_SIV_INFECTED_DC_UP	4.60087e-05	0.00117433	0.5361	2.4185	0	174	SIGLEC1/OASL/IFIT3/CMPK2/USP18/IFIT2/MX1/DDX58/RTP4/BATF2/IRF7/DHX58/PARP9/STAT1/CXCL13/STAT2/CCL5/TNFSF13B/PSMB9/SOCS1/SLFN12/IL21R/IRF9/CD8B/SLC25A22/NOD1/TMEM201/CYP24A1/CRYBB2/LIFR/PAX3/B4GALNT4/SPATA18/ARMC4/TNFAIP3/SFN/KLRD1/KIAA1614/RNF114/SH2D5/WIF1/FAM171A1/MLKL/MYH11
MSigDB	Voom:Positive_vs_Negative:all_samples:no_correction	GSE33162_HDAC3_KO_VS_HDAC3_KO_MACROPHAGE_UP	4.62321e-05	0.00117433	0.535453	2.41628	0	175	CXCL10/IFIT3/USP18/OAS3/BST2/DDX60/OAS1/RTP4/IFI35/PARP12/PARP14/PARP9/STAT1/LGALS3BP/ACHE/TAP1/AGRN/IL21R/ADAP2/SIDT1/IRF9/OLFML2B/CCR7/CD247/ADA/FBXW9/TRAFD1/AEN/ASS1/PODXL/BCL2/ATF5/SMARCAL1/SCARA3/LIPG/PSMG4/CAMSAP1/GNB1L/TRAF4/GBP6/ZMIZ2/SLC22A5
MSigDB	Voom:Positive_vs_Negative:all_samples:no_correction	GSE360_L_DONOVANI_VS_M_TUBERCULOSIS_DC_DN	4.63392e-05	0.00117433	0.533615	2.41469	0	178	IFI44L/IFIT1/ISG15/OASL/IFIT2/OAS2/IFI44/MX1/CCL8/SERPING1/CCL2/IRF7/LY6E/UBE2L6/STAT2/CD38/CD163/TRIM14/TNFSF10/FCGR3A/UBA7/AIM2/MICB/TDRD7/MNDA/OLFML2B/IKBKE/SAMHD1/EPB41L3
MSigDB	Voom:Positive_vs_Negative:all_samples:no_correction	GSE6269_FLU_VS_STAPH_AUREUS_INF_PBMC_DN	1.29446e-05	0.00117433	-0.603943	-2.40542	0	155	CD93/SLC11A1/S100A8/SEMA6B/TIMP1/IL1RAP/CYBRD1/PLBD1/SRGN/S100A9/HPSE/RTN2/FHL3/SERPINA1/QPCT/IFNGR1/MPP1/BST1/TLR2/LYZ/CREB5/PLEK/SORT1/ANPEP/PLP2/FTH1/SOD2/TLE3/PPIF/CPD/NPL/TIMP2/GK/SIRPA/LAMP2/FPR1/CSF3R/DHCR7/CD63/CSF2RA/ADIPOR1/MXD1/VCAN/BNIP3L/FUT4/MBOAT7/CKAP4/DSE/RNF130/PPT1/PLAUR/SDCBP/IMPA2/ADM/GNA15/GLUL/APLP2/CREG1/TFE3/HS3ST3B1/SLCO3A1/SMARCD3/PLIN3/LEPROT/DAZAP2/NCF4/CD36/RIOK3/GAP…
MSigDB	Voom:Positive_vs_Negative:all_samples:no_correction	GO_POSITIVE_REGULATION_OF_MONOCYTE_CHEMOTAXIS	2.83825e-05	0.00117433	0.90851	2.40502	0	13	CXCL10/CCL2/CCL5/CXCL12/SERPINE1/TNFSF18/PLA2G7/CCR1
MSigDB	Voom:Positive_vs_Negative:all_samples:no_correction	GO_ESTABLISHMENT_OF_PROTEIN_LOCALIZATION_TO_ENDOPLASMIC_RETICULUM	1.39848e-05	0.00117433	-0.668768	-2.40421	0	76	RPL4/RPL5/RPS3A/RPS21/RPS13/RPS4X/RPL6/RPL3/RPS7/RPL9/SPCS2/RPL10A/RPS16/RPL34/RPL23/RPL7A/RYR2/RPS8/RPS14/RPLP1/RPL10/ZFAND2B/RPL14/RPS18/RPS15A/RPS24/RPL27/RPL29/RPS27A/RPL26/RPS5/RPL11/RPL13A/SSR3/RPL30/SEC62/RPL18A/RPS25/RPL18/RPS11/RPS20/RPL13/RPSA/RPL32/UBA52/RPS12/SEC61G/RPL8/RPS28/SPCS1/RPS9/RPL37A/RPL35/SRP54/FAU
MSigDB	Voom:Positive_vs_Negative:all_samples:no_correction	GO_POSITIVE_T_CELL_SELECTION	2.95055e-05	0.00117433	0.805076	2.40223	0	21	IL6/ZAP70/IRF4/CD74/SLAMF6/THEMIS/LY9/CD3D/BATF/BCL2/BCL11B
MSigDB	Voom:Positive_vs_Negative:all_samples:no_correction	GSE32034_LY6C_HIGH_VS_LOW_MONOCYTE_DN	4.66984e-05	0.00117433	0.528761	2.39747	0	181	IFIT3/CMPK2/USP18/IFIT2/EPSTI1/BST2/DDX60/OAS1/RTP4/IFI35/PARP12/PARP14/PARP9/STAT1/IFIT1B/LGALS3BP/TMEM140/PSMB9/AGRN/PSMB8/IRF9/IKBKE
MSigDB	Voom:Positive_vs_Negative:all_samples:no_correction	GAURNIER_PSMD4_TARGETS	3.27837e-05	0.00117433	0.657143	2.39689	0	51	CXCL10/CXCL11/CCL8/CXCL9/CCL2/IL6/CXCL13/CCL5/CCR5/IL10/C3/IL21R/HLA-DRB1/HLA-DMA/IL7/CCR7/HLA-DMB/CD86/TNF/CCR1
MSigDB	Voom:Positive_vs_Negative:all_samples:no_correction	REACTOME_INFLUENZA_VIRAL_RNA_TRANSCRIPTION_AND_REPLICATION	1.4031e-05	0.00117433	-0.671769	-2.39468	0	72	RPL4/RPL5/RPS3A/RPS21/RPS13/RPS4X/RPL6/RPL3/RPS7/RPL9/RPL10A/RPS16/RPL34/RPL23/RPL7A/RPS8/RPS14/RPLP1/RPL10/RPL14/RPS18/RPS15A/RPS24/RPL27/RPL29/RPS27A/RPL26/DNAJC3/RPS5/POLR2C/RPL11/RPL13A/RPL30/RPL18A/RPS25/RPL18/RPS11/RPS20/RPL13/RPSA/RPL32/UBA52/RPS12/RPL8/RPS28/RPS9/POLR2B/RPL37A/RPL35/FAU/IPO5/GTF2F2/RPL12
MSigDB	Voom:Positive_vs_Negative:all_samples:no_correction	GSE37534_UNTREATED_VS_GW1929_TREATED_CD4_TCELL_PPARG1_AND_FOXP3_TRASDUCED_UP	4.58022e-05	0.00117433	0.53107	2.39079	0	172	IFIT2/IFITM1/BST2/DDX60/DHX58/LY6E/PLEKHA4/SCO2/IL6/EIF2AK2/RASGRP3/SPATS2L/GMPR/TRIM5/ATP10A/TYMP/TRANK1/SLFN12/ZCCHC2/TRIM38/CNP/KPTN/TDRD7/RBCK1/ZFYVE26/TNFSF18/RHBDF2/GTPBP2/RIN2/LMO2/ZFPM2/TRIM26/PHF11/YEATS2/RGL1/HSPBP1/BCL2L13/FYN/KCNMB1/CYP2J2/TNFAIP3/OGFR/NT5E/NR3C2/RAB3IL1/PRKD2
MSigDB	Voom:Positive_vs_Negative:all_samples:no_correction	GO_NUCLEAR_TRANSCRIBED_MRNA_CATABOLIC_PROCESS_NONSENSE_MEDIATED_DECAY	1.37569e-05	0.00117433	-0.647183	-2.39074	0	90	RPL4/RPL5/RPS3A/RPS21/RPS13/RPS4X/RPL6/RPL3/RPS7/RPL9/RPL10A/RPS16/RPL34/RPL23/RPL7A/MAGOH/RPS8/RPS14/RPLP1/RPL10/RPL14/RPS18/RPS15A/RPS24/RPL27/RPL29/RPS27A/RPL26/DCP2/MAGOHB/RPS5/RPL11/ETF1/RPL13A/RPL30/RPL18A/RPS25/RPL18/RPS11/RPS20/EIF3E/RPL13/EIF4A3/RPSA/RPL32/UBA52/RPS12/RPL8/RPS28/CASC3/RPS9/RPL37A
MSigDB	Voom:Positive_vs_Negative:all_samples:no_correction	GSE18281_MEDULLARY_THYMOCYTE_VS_WHOLE_MEDULLA_THYMUS_DN	4.3956e-05	0.00117433	0.53906	2.39074	0	155	OASL/HERC6/DDX58/RTP4/PRF1/DHX58/PARP14/FRMD3/BCL2L14/STAT2/LGALS3BP/GRIN3A/STOML1/NMI/ZNFX1/ADAR/ZNF618/RBCK1/IFI16/CD274/IFNG/CD3E/FBXO6/TOR1B/APOBEC4/CCR1/CCNA1/CDR2/CCL19/FMNL2/DDX47/NOP56/NEURL3/SPN/NOP58/LTBP2
MSigDB	Voom:Positive_vs_Negative:all_samples:no_correction	GO_AXONEME_PART	2.93686e-05	0.00117433	0.81105	2.39019	0	20	SPAG17/DNALI1/CCDC114/DNAI2/DNAI1/DNAH17/DNAH6/HYDIN/DNAH7/RSPH4A/DNAH3/DYNC2LI1/WDPCP/ARL6/DNAH2/DNAH1/SPAG16
MSigDB	Voom:Positive_vs_Negative:all_samples:no_correction	REACTOME_3_UTR_MEDIATED_TRANSLATIONAL_REGULATION	1.40115e-05	0.00117433	-0.665945	-2.38829	0	75	RPL4/RPL5/RPS3A/RPS21/RPS13/RPS4X/RPL6/RPL3/RPS7/RPL9/RPL10A/RPS16/RPL34/RPL23/EIF3K/RPL7A/EIF3H/RPS8/RPS14/RPLP1/RPL10/RPL14/RPS18/RPS15A/RPS24/RPL27/RPL29/RPS27A/RPL26/RPS5/RPL11/RPL13A/RPL30/EIF2S3/RPL18A/EIF3F/RPS25/RPL18/RPS11/RPS20/EIF3E/RPL13/RPSA/RPL32/UBA52/RPS12/RPL8/RPS28/RPS9/RPL37A/RPL35/FAU/EIF1AX/EIF3I/RPL12/EIF4H/EIF2S2
MSigDB	Voom:Positive_vs_Negative:all_samples:no_correction	GO_AXONEME_ASSEMBLY	3.07891e-05	0.00117433	0.722324	2.38399	0	32	RP1/CCDC151/SPAG17/TEKT2/DNAAF1/CCDC114/DNAI2/DNAI1/SPEF2/RSPH1/ARMC4/HYDIN/RP1L1/DNAH7/LRGUK/RSPH4A/RSPH9/ZMYND10/DNAAF2/CCDC39/DNAH1/CC2D2A/PLA2G3/SPAG16
MSigDB	Voom:Positive_vs_Negative:all_samples:no_correction	GO_CYTOSOLIC_RIBOSOME	1.39392e-05	0.00117433	-0.659931	-2.38352	0	78	HBA1/RPL4/RPL5/RPS3A/RPS21/RPS13/RPS4X/RPL6/RPL3/RPS7/RPL9/RPL10A/RPS16/RPL34/RPL23/RPL22L1/RPL7A/RPS8/RPS14/RPLP1/RPL10/RPL14/RPS18/RPS15A/RPS24/RPL27/EIF2D/RPL29/RPS27A/RPL26/DDX3X/RPS5/RPL11/RPL13A/RPL30/RPL18A/RPS25/RPL18/RPS11/RPS20/RPL13/RPSA/RSL24D1/RPL32/UBA52/RPS12/RPL8/RPS28/RPS9/RPL37A
MSigDB	Voom:Positive_vs_Negative:all_samples:no_correction	GSE35825_UNTREATED_VS_IFNA_STIM_MACROPHAGE_DN	4.35711e-05	0.00117433	0.538784	2.3833	0	152	CXCL11/ISG15/IFIT3/CMPK2/USP18/XAF1/BATF2/IFI35/PARP12/IL6/SP110/ATP10A/TAP1/SOCS1/SERPINE1/STOML1/NMI/ZNFX1/AIM2/TGM2/IL27/GCNT2/SLC25A22/PARP11/CD69/SAMHD1/EDN1/ROBO2/TMEM232/HIVEP3/ATF3/TNFAIP3/SPSB1
MSigDB	Voom:Positive_vs_Negative:all_samples:no_correction	KEGG_AUTOIMMUNE_THYROID_DISEASE	3.07891e-05	0.00117433	0.721962	2.38279	0	32	PRF1/CD80/GZMB/IL10/FASLG/HLA-DRB1/HLA-DMA/HLA-DOB/HLA-DMB/CD86/HLA-DRA/CD28/HLA-DOA/CTLA4/CD40/IFNA21/IFNA14/TPO
MSigDB	Voom:Positive_vs_Negative:all_samples:no_correction	GSE7219_WT_VS_NIK_NFKB2_KO_DC_UP	4.56246e-05	0.00117433	0.528288	2.375	0	170	CXCL10/RSAD2/USP18/OAS3/ZBP1/IFI44/IRF7/DHX58/GZMB/STAT1/UBE2L6/RNF213/TLR7/ISG20/HAVCR2/SH2D2A/LILRB4/ITK/IL2RA/RGS1/ZCCHC2/IL21R/CXCR6/RRAD/CD274/JUN/CD86/TNF/PIK3AP1/GPR171/TOX/TRAFD1/B4GALNT4/ARID5A/ATF3/FMNL3/PDCD1
MSigDB	Voom:Positive_vs_Negative:all_samples:no_correction	GSE37416_CTRL_VS_48H_F_TULARENSIS_LVS_NEUTROPHIL_UP	4.34084e-05	0.00117433	0.537631	2.3726	0	150	OASL/RSAD2/IFIT3/XAF1/OAS2/OAS3/DDX60/OAS1/SAMD9L/MS4A4A/TRIM22/SP110/GIMAP4/SLA2/APOL6/CX3CR1/MAP4K1/NOD1/CD3G/SLAMF6/RABEP2/ZC3HAV1/TMEM176A/ENKUR/AKAP7/ACACB/CCDC157/COL9A2/BCL11B/TBC1D1/TCF7
MSigDB	Voom:Positive_vs_Negative:all_samples:no_correction	REACTOME_CHEMOKINE_RECEPTORS_BIND_CHEMOKINES	3.14051e-05	0.00117433	0.695973	2.36981	0	37	CXCL10/CXCL11/CXCL9/CCL2/CXCL13/CX3CL1/CCL5/CCR5/CXCL12/CXCR6/CX3CR1/CCR7/CCR1/XCL2/CXCR3
MSigDB	Voom:Positive_vs_Negative:all_samples:no_correction	GO_REGULATION_OF_TYPE_I_INTERFERON_PRODUCTION	3.74644e-05	0.00117433	0.572192	2.36672	0	99	ISG15/ZBP1/DDX58/IRF7/IFIH1/DHX58/UBE2L6/TLR7/HAVCR2/IL10/TLR3/NLRC5/UBA7/NMI/TRIM38/IRF5/TRIM21/IFI16/IKBKE
MSigDB	Voom:Positive_vs_Negative:all_samples:no_correction	GO_CHEMOKINE_ACTIVITY	3.01051e-05	0.00117433	0.752426	2.36565	0	26	CXCL10/CXCL11/CCL8/CXCL9/CCL2/CXCL13/CX3CL1/CCL5/CXCL12
MSigDB	Voom:Positive_vs_Negative:all_samples:no_correction	KANG_GIST_WITH_PDGFRA_UP	3.25108e-05	0.00117433	0.655603	2.35859	0	48	CXCL10/IFIT1/ISG15/USP18/MX1/GIMAP6/CCR5/IRF8/IGFBP4/PDE1B/IFI16/HSPB7/SPOCK2/C1S/FJX1
MSigDB	Voom:Positive_vs_Negative:all_samples:no_correction	GSE6269_HEALTHY_VS_STAPH_PNEUMO_INF_PBMC_DN	1.2974e-05	0.00117433	-0.592118	-2.3543	0	153	CD93/F5/S100A8/LTF/CYBRD1/PLBD1/S100A9/QPCT/IFNGR1/TSPO/ANXA9/BST1/CD14/PLEK/GPX3/SORT1/PLP2/RAB3D/MYL9/PPIF/CPD/CDA/NPL/TIMP2/GK/SIRPA/LAMP2/HOMER3/SLC25A37/FPR1/QSOX1/CSF3R/CD63/CSF2RA/ADIPOR1/FURIN/CLEC5A/VCAN/BNIP3L/SNCA/CTBS/FUT4/DEFA4/MBOAT7/CYP1B1/RNASE4/CKAP4/ALDOA/PPT1/IL13RA1/ENTPD1/PLAUR/SDCBP/IMPA2/ADM/CSF2RB/GLUL/APLP2/IFNGR2/ELANE/CHMP3/GNS/TFE3/PLIN3/SERPINB8/DAZAP2/NCF4/CD36/CEACA…
MSigDB	Voom:Positive_vs_Negative:all_samples:no_correction	XU_HGF_TARGETS_INDUCED_BY_AKT1_6HR	2.87522e-05	0.00117433	0.856802	2.3516	0	15	IFIT1/ISG15/OAS3/MX1/IRF7/PLSCR1
MSigDB	Voom:Positive_vs_Negative:all_samples:no_correction	GO_CHEMOKINE_RECEPTOR_BINDING	3.1081e-05	0.00117433	0.703091	2.35039	0	34	CXCL10/CXCL11/CCL8/CXCL9/CCL2/CXCL13/CX3CL1/CCL5/CXCL12
MSigDB	Voom:Positive_vs_Negative:all_samples:no_correction	GSE42021_CD24HI_VS_CD24INT_TCONV_THYMUS_DN	4.58022e-05	0.00117433	0.520793	2.34453	0	172	CXCL10/CXCL11/OAS2/CXCL9/CCL2/IFI35/TRIM22/IDO1/PLEKHA4/UBE2L6/LAP3/ISG20/APOL3/ATP10A/TMEM140/CFB/TAP1/PSMB9/SOCS1/APOL6/IRF8/SLC25A28/ITK/STOML1/PLSCR1/CAND2/IL7/PSMB8/SLC25A22/S1PR2/IL15RA/LMO2/CAPN11/SLC12A7/OPTN/LIFR/PCLO/TRAFD1/FOXI1/CDC42EP4/IL12A/ATF3/SPSB1/DYNLT1/MYH14/JAK2/RNF114/DGKQ/RPS6KA2/ITPKC/CCDC68
MSigDB	Voom:Positive_vs_Negative:all_samples:no_correction	GSE37301_MULTIPOTENT_PROGENITOR_VS_GRAN_MONO_PROGENITOR_DN	4.66984e-05	0.00117433	0.516488	2.34182	0	181	CXCL10/ISG15/RSAD2/IFIT3/CMPK2/USP18/IFIT2/SERPING1/IRF7/IFIH1/STAT1/PML/EIF2AK2/ISG20/IFIT1B/LGALS3BP/TAP1/PSMB9/UBA7/MMP13/IRF8/NUB1/NMI/ZNFX1/TMEM229B/HLA-DMA/PSMB8/JUN/GTPBP2/LMO2/SAMHD1
MSigDB	Voom:Positive_vs_Negative:all_samples:no_correction	GSE13485_DAY3_VS_DAY21_YF17D_VACCINE_PBMC_UP	4.53432e-05	0.00117433	0.522065	2.34063	0	167	IFIT3/CMPK2/OAS2/OAS3/EPSTI1/IFI44/HERC6/MX1/SERPING1/PARP12/PML/LAP3/SCO2/EIF2AK2/SPATS2L/IRF8/SLC25A28/ADAR/SAMD4A/FBXO6/KIAA0513/RGL1/ST3GAL5/FXYD6/HIRA
MSigDB	Voom:Positive_vs_Negative:all_samples:no_correction	ZHANG_ANTIVIRAL_RESPONSE_TO_RIBAVIRIN_UP	2.99124e-05	0.00117433	0.749924	2.33678	0	25	IFIT1/IFITM1/MX1/IFITM3/IRF7/STAT1/MDK/ASS1/C1S
MSigDB	Voom:Positive_vs_Negative:all_samples:no_correction	GO_CILIUM_MOVEMENT	3.04025e-05	0.00117433	0.722492	2.33222	0	29	CCDC151/SPAG17/STK36/DNAAF1/CCDC114/DNAI2/DNAH11/DNAI1/CABYR/ARMC4/HYDIN/DNAH7/NME5/RSPH4A/RSPH9/CCDC39/DNAH1/ROPN1L/SPAG16
MSigDB	Voom:Positive_vs_Negative:all_samples:no_correction	GSE29618_MONOCYTE_VS_PDC_UP	1.28008e-05	0.00117433	-0.578709	-2.3316	0	171	CD93/F5/P2RY13/TREM1/TIMP1/PLBD1/LST1/FGR/LIN7A/ITGAX/CRISPLD2/CD44/PYGL/TBXAS1/PADI2/S100A9/HPSE/DPEP2/SERPINA1/QPCT/TSPO/NAMPT/BST1/TLR2/CD14/G0S2/ARHGEF40/CREB5/BEST1/PTPRC/CLEC4A/SOD2/PPIF/ITGB2/TLR4/CFP/TIMP2/ASAH1/SLC31A2/C5AR1/ARHGDIB/SIRPA/NLRP3/KLHL2/FPR1/S100A4/DPYD/BNIP3L/MYO1F/LILRB3/NLRP1/TNFRSF1B/SERINC5/CYP1B1/HCK/HEBP1/CKAP4/ENTPD1/MEGF9/SLA/LYST/IRAK3/SDCBP/TYROBP/UPP1/ALOX5/BCL2…
MSigDB	Voom:Positive_vs_Negative:all_samples:no_correction	GO_NAD_ADP_RIBOSYLTRANSFERASE_ACTIVITY	2.99124e-05	0.00117433	0.748241	2.33153	0	25	PARP12/PARP14/PARP9/PARP10/PARP3/PARP11/ZC3HAV1
MSigDB	Voom:Positive_vs_Negative:all_samples:no_correction	ALTEMEIER_RESPONSE_TO_LPS_WITH_MECHANICAL_VENTILATION	3.91435e-05	0.00117433	0.551736	2.33114	0	113	CXCL10/IFIT1/ISG15/CMPK2/USP18/IFIT2/OAS2/OAS3/CCL2/IRF7/IL4I1/IFIH1/TFEC/STAT1/IL6/STAT2/MS4A6A/EBI3/SERPINE1
MSigDB	Voom:Positive_vs_Negative:all_samples:no_correction	REACTOME_TRANSLATION	1.34457e-05	0.00117433	-0.610867	-2.33103	0	112	RPL4/RPL5/RPS3A/RPS21/RPS13/RPS4X/SPCS3/RPL6/EEF1B2/RPL3/RPS7/RPL9/SPCS2/SSR2/RPL10A/RPS16/RPL34/RPL23/EIF3K/RPL7A/EIF3H/RPS8/RPS14/RPLP1/RPL10/RPL14/RPS18/RPS15A/RPS24/SEC11A/EEF2/RPL27/RPL29/RPS27A/RPL26/SSR4/RPS5/RPL11/ETF1/RPL13A/SSR3/RPL30/EIF2S3/DDOST/RPL18A/EIF3F/RPS25/RPL18/RPS11/RPS20/EIF3E/RPL13/SSR1/RPSA/RPL32/UBA52/RPS12/SEC61G/RPL8/RPS28/SEC11C/SPCS1/RPS9/SEC61B/RPL37A/RPL35/SRP54/FA…
MSigDB	Voom:Positive_vs_Negative:all_samples:no_correction	GSE2405_0H_VS_12H_A_PHAGOCYTOPHILUM_STIM_NEUTROPHIL_UP	4.68669e-05	0.00117433	0.513738	2.33068	0	182	OASL/RSAD2/IFIT3/CMPK2/XAF1/DDX60/DDX58/PRF1/IFI35/IRF7/PARP14/STAT1/PML/GIMAP7/TRIM14/TAP1/SLFN5/RGS1/CARD11/NKG7/IL2RB/PSME2/PARP3/IRF4/IRF9/CD200/CCR7/NOD1/GPRIN3/CD200R1/TRIM26/CD7/LY9/TRIB2/TMEM63A/FAAH/CARD6/RUNX3/FLT3LG/ENC1/FMNL3/CCDC88C/BCL2
MSigDB	Voom:Positive_vs_Negative:all_samples:no_correction	NAKAYAMA_SOFT_TISSUE_TUMORS_PCA1_UP	3.42185e-05	0.00117433	0.610794	2.32933	0	64	SIGLEC1/IFI44L/CXCL10/CXCL9/C1QA/C1QB/CCL2/MS4A4A/FAP/CCL5/ISG20/CD163/CFB/C3/SERPINE1/CSF1R/GZMA/SLAMF8/TRBC1/VSIG4
MSigDB	Voom:Positive_vs_Negative:all_samples:no_correction	GO_CELLULAR_RESPONSE_TO_VIRUS	2.95055e-05	0.00117433	0.779759	2.32669	0	21	DDX58/IRF7/IFIH1/PSMB9/IFNB1/ADAR/IKBKE/MAPK11/IL12A/CCL19
MSigDB	Voom:Positive_vs_Negative:all_samples:no_correction	RICKMAN_HEAD_AND_NECK_CANCER_E	1.40215e-05	0.00117433	-0.648198	-2.32005	0	74	MAL/CRNN/SPINK7/KLK13/IL36A/PRSS27/SCEL/RPTN/KRT78/TMPRSS11E/TMPRSS11D/SLURP1/ALOX12/CYP26A1/EPHX3/SERPINB13/CLCA4/FAM3B/KRT4/TGM3/UPK1B/CD177/FMO2/PADI3/VNN1/CEACAM5/SUSD4/ALOX15B/C10orf99/IGF2BP3
MSigDB	Voom:Positive_vs_Negative:all_samples:no_correction	GSE3982_CTRL_VS_LPS_4H_MAC_DN	4.63392e-05	0.00117433	0.511694	2.31549	0	178	IFI44L/OASL/USP18/IFIT2/IFI44/IFITM1/OAS1/IFI35/IFIH1/CD80/STAT1/FAP/TLR7/STAT2/CCL5/CCR5/ISG20/NUPR1/CD38/PSMB9/IRF8/AGRN/KCNA3/ADAR/TDRD7/RBCK1/IFI16/KMO/KCNE4/CHMP5/CCNA1/RUNX3/KCNA1/SLC1A2/TFR2/TNFAIP3/SPSB1
MSigDB	Voom:Positive_vs_Negative:all_samples:no_correction	GO_CILIUM_ORGANIZATION	4.45474e-05	0.00117433	0.518145	2.31133	0	161	CELSR3/RP1/CCDC151/TTC21A/SPAG17/DZIP1L/TEKT2/IFT122/IFT140/STK36/DNAAF1/INTU/CCDC114/DNAI2/CLUAP1/TMEM231/DNAI1/SPEF2/FOXJ1/RAB8A/CCDC113/CEP164/RSPH1/ARMC4/HYDIN/BBS5/CEP89/MNS1/LAMA5/TMEM67/RAB3IP/KIF24/RP1L1/DMD/DNAH7/BBS1/CCDC28B/LRGUK/RPGRIP1L/NME5/TTC21B/RSPH4A/B9D1/TRAF3IP1/CCDC13/IFT81/CEP41/DYNC2LI1/RSPH9/WDPCP/KIF3A/ARL6/C2CD3/TTC26/DZIP1/IFT57/CCNO/ZMYND10/RAB17/IFT172/DNAAF2/IFT74/CC…
MSigDB	Voom:Positive_vs_Negative:all_samples:no_correction	GO_LYMPHOCYTE_CHEMOTAXIS	2.97389e-05	0.00117433	0.749044	2.31115	0	24	CXCL10/CXCL11/CCL8/CCL2/CXCL13/CX3CL1/CCL5/SAA1/XCL2/CXCR3
MSigDB	Voom:Positive_vs_Negative:all_samples:no_correction	GSE9601_NFKB_INHIBITOR_VS_PI3K_INHIBITOR_TREATED_HCMV_INF_MONOCYTE_DN	4.68669e-05	0.00117433	0.508888	2.30868	0	182	CXCL11/IFIT3/USP18/IFIT2/OAS2/ZBP1/CXCL9/RTP4/BATF2/CCL2/IFI35/IRF7/IFIH1/GZMB/PML/CCL5/NUPR1/LGALS3BP/IL10/CSF3/TNFSF10/SOCS1/MMP13/PLSCR1/ZNFX1/SAA1/IL2RA/ADAR/TDRD7/LIF/SLC25A22/IFNG/RIN2/ZBTB32/EDN1/SLC25A25/RHOU
MSigDB	Voom:Positive_vs_Negative:all_samples:no_correction	GSE6269_E_COLI_VS_STAPH_AUREUS_INF_PBMC_DN	1.29446e-05	0.00117433	-0.579178	-2.30678	0	155	IL1R2/F5/TNFRSF10C/ITGAX/PYGL/NT5DC2/MMP9/S100A9/PTPRE/MGAM/MANSC1/IMPDH1/RGS2/TLR2/CD14/PTX3/LYZ/ANPEP/PLP2/TMCO3/DHRS7/CR1/EREG/PCOLCE2/CPD/SIRPA/HOMER3/ITGAM/CSF3R/BCKDK/CLEC5A/MYO1F/PDLIM7/PAM/CLN3/IL1R1/LPAR2/CYP1B1/RNASE4/CKAP4/RAB27A/IMPA2/ARPC1A/GNA15/APLP2/TGOLN2/LPCAT3/ZNF668/TPD52L2/HIP1/P4HB/TFE3/ELOVL1/FKBP2/IGF2R/LAMP1/GAPDH/SLC26A6/STX3/LGALS3/APOBR/NEU1/CYP4F3/PNPLA6/ADAM9/ZYX/MMP…
MSigDB	Voom:Positive_vs_Negative:all_samples:no_correction	BIOCARTA_IL17_PATHWAY	2.81144e-05	0.00117433	0.888553	2.3049	0	12	IL6/CD2/CSF3/CD8A/CD3G/CD3E/CD247/CD3D/CD4
MSigDB	Voom:Positive_vs_Negative:all_samples:no_correction	GSE13547_CTRL_VS_ANTI_IGM_STIM_BCELL_2H_UP	4.45474e-05	0.00117433	0.516613	2.30449	0	161	CXCL10/IFIT1/RSAD2/IFIT3/USP18/ZBP1/MX1/DDX60/LAG3/IFIH1/DHX58/STAT1/RNF213/EIF2AK2/ISG20/HAVCR2/CD38/AIM2/TIGIT/EOMES/BRIP1/CD86/RAD51AP1/CD7/TOX/TRAFD1
MSigDB	Voom:Positive_vs_Negative:all_samples:no_correction	GSE41867_MEMORY_VS_EXHAUSTED_CD8_TCELL_DAY30_LCMV_UP	4.62899e-05	0.00117433	0.507516	2.29417	0	177	IFIT2/OAS3/BATF2/GIMAP6/TFEC/PARP14/HSH2D/TLR7/STAT2/CXorf21/TRIM5/TRIM14/ATP10A/TMEM140/MS4A6A/NLRC5/SOCS1/IRF8/CD84/FASLG/ADAR/TRIM21/CXCR6/PSME2/TDRD7/RRAD/LCK/ZFYVE26/IFNG/JUN/SAMHD1/TRIM26
MSigDB	Voom:Positive_vs_Negative:all_samples:no_correction	JAEGER_METASTASIS_DN	1.23651e-05	0.00117433	-0.551505	-2.29253	0	227	MAL/IL1R2/CALML3/DSC2/FLG/SCEL/CD207/SPINK5/THBD/KLK7/S100A8/HOPX/WNT5A/CSTA/KLK8/LTF/CLCA2/EPHX3/DIO2/HAL/SERPINB13/PRSS3/CLIC3/KLK11/CST6/S100A9/TUBA4A/PLXNC1/FCER1A/QPCT/GJA1/TMEM45A/SERPINB4/BCL11A/DSG3/DSC3/BICD2/PLP2/KLK10/CDHR1/CDA/KRT16/PDZK1IP1/CTSG/PRSS8/BBOX1/ZNF185/CALML5/DNASE1L3/EPHB6/FZD10/KCND3/TPD52L1/ITM2A/KRT10/GPR87/S100A2/SDC1/IRX4/IMPA2/GNA15/LAMB3/ALDH2/NAP1L2/TYRP1/LYPD3/A…
MSigDB	Voom:Positive_vs_Negative:all_samples:no_correction	REACTOME_PD1_SIGNALING	2.81144e-05	0.00117433	0.882864	2.29014	0	12	PDCD1LG2/HLA-DRB1/LCK/CD274/CD3G/CD3E/CD247/CD3D/CD4/PDCD1
MSigDB	Voom:Positive_vs_Negative:all_samples:no_correction	GSE25088_CTRL_VS_IL4_AND_ROSIGLITAZONE_STIM_STAT6_KO_MACROPHAGE_DN	4.22779e-05	0.00117433	0.522387	2.28774	0	142	EPSTI1/BST2/MX1/BATF2/IL4I1/PARP12/PARP10/ISG20/LGALS3BP/TRIM5/PPM1K/TYMP/EBI3/AGRN/TRIM38/TSGA10IP/RET/MAMDC4/TOR1B/ADPRHL2/C22orf15/PAX3/RAB8A/OTX1/ABCC10/SLAMF7/RNF114/XPO1/TTLL11/FMR1/KIAA0556
MSigDB	Voom:Positive_vs_Negative:all_samples:no_correction	GSE1791_CTRL_VS_NEUROMEDINU_IN_T_CELL_LINE_3H_UP	4.16441e-05	0.00117433	0.524938	2.28746	0	137	RSAD2/DDX58/RTP4/GIMAP6/SAMD9L/STAT1/UBE2L6/FAP/STAT2/GIMAP8/GRIN3A/FANCA/TAP1/NLRC5/PSMB9/BTN3A1/GRAP2/TRIM21/HLA-DRB1/PSME2/MICB/RBCK1/HLA-DOB/CD74/ZFYVE28/GBP5/TNF/CARD6/IQCH/KCNMB1/RUNX3/GRHL3/USP42/DYNLT1/D2HGDH
MSigDB	Voom:Positive_vs_Negative:all_samples:no_correction	GSE42021_TCONV_PLN_VS_CD24HI_TCONV_THYMUS_UP	4.56246e-05	0.00117433	0.508583	2.28641	0	170	CXCL11/RTP4/IFI35/TRIM22/IDO1/UBE2L6/LAP3/ISG20/CD38/APOL3/TMEM140/TLR3/TAP1/PSMB9/SOCS1/BTN3A1/APOL6/IRF8/SLC25A28/C3/NMI/TRIM31/TRIM38/TGM2/PSME2/PARP3/RBCK1/PSMB8/CD74/SLC25A22/IL15RA/OPTN/TRAFD1/BTN2A2/CDC42EP4/DNPEP/SIX1/C1S/FLT3LG/RFX5/ID1/TAP2/ATF3
MSigDB	Voom:Positive_vs_Negative:all_samples:no_correction	TSAI_DNAJB4_TARGETS_UP	2.83825e-05	0.00117433	0.862958	2.28444	0	13	IFIT1/ISG15/IFIT3/OAS3/IFITM1/STAT1/IRF9
MSigDB	Voom:Positive_vs_Negative:all_samples:no_correction	GSE29618_MONOCYTE_VS_MDC_DAY7_FLU_VACCINE_UP	1.27515e-05	0.00117433	-0.5645	-2.28426	0	178	SLC11A1/F5/S100A8/TREM1/HAL/PLBD1/LIN7A/CRISPLD2/CD44/LTA4H/PYGL/SIRPB1/TBXAS1/S100A9/SORL1/DPEP2/SERPINA1/QPCT/MPP1/NAMPT/STEAP4/BST1/CD14/FRY/G0S2/PTX3/BEST1/ARAP3/CDIPT/CR1/SOD2/KLF7/MCOLN1/CDA/NPL/PDE6H/ASAH1/C5AR1/ATP6V1B2/KLF2/ZNF185/ITGAM/CSF3R/MANBA/CD63/RTN3/MKNK1/MXI1/VCAN/BNIP3L/BTG2/FUT4/TNFRSF1B/ATP6AP2/CYP1B1/CKAP4/TMBIM1/IRAK3/SDCBP/TMEM127/DUSP6/UPP1/GLUL/CYP27A1/METTL9/APLP2/RBMS…
MSigDB	Voom:Positive_vs_Negative:all_samples:no_correction	GSE1925_3H_VS_24H_IFNG_STIM_MACROPHAGE_DN	4.4835e-05	0.00117433	0.51055	2.28041	0	163	IFI44L/IFIT1/ISG15/RSAD2/IFIT3/USP18/OAS2/OAS3/MX1/IFITM3/ISG20/LGALS3BP/PLSCR1/SAMD4A/CDK18/CCR7/NOD1/ITGB7/RANGAP1/DZANK1/ID3/AEN/IQCH/HIVEP3
MSigDB	Voom:Positive_vs_Negative:all_samples:no_correction	GSE44649_WT_VS_MIR155_KO_NAIVE_CD8_TCELL_DN	4.73687e-05	0.00117433	0.501092	2.27683	0	185	CXCL10/IFIT1/CXCL11/ISG15/OASL/USP18/OAS2/OAS1/IRF7/IL4I1/PARP12/BCL2L14/CCL5/IFIT1B/EXOC3L4/PDCD1LG2/SLFN5/MMP13/SAA1/IL2RA/PSME2/CD200/CCR7/CD69
MSigDB	Voom:Positive_vs_Negative:all_samples:no_correction	GSE2585_THYMIC_DC_VS_MTEC_DN	4.56184e-05	0.00117433	0.506781	2.27615	0	169	IFI44L/CXCL10/ISG15/RSAD2/IFIT3/OAS2/IFITM1/IFITM3/LAP3/CXCL13/CCR5/ISG20/UBQLN3/TNFSF10/STOML1/PLSCR1/CDK18/MNDA/CCR7/GPR183/CD247
MSigDB	Voom:Positive_vs_Negative:all_samples:no_correction	HALLMARK_ALLOGRAFT_REJECTION	4.70943e-05	0.00117433	0.501218	2.27427	0	183	CXCL9/PRF1/CCL2/IRF7/CD80/GZMB/STAT1/IL6/CD2/CXCL13/CCL5/CCR5/IL10/HDAC9/ACHE/TLR3/TAP1/SOCS1/IRF8/ITK/NOS2/ZAP70/IL2RA/FASLG/CD8A/GZMA/IL2RB/HLA-DMA/LIF/IL7/HLA-DOB/IRF4/LCK/CD8B/CD74/MAP4K1/HLA-DMB/CD3G/IFNG/CD3E/CD247/CD96/CD86/CD7/TNF/CSF1/CCR1/CD3D/CXCR3/CD4/IL12A/TAP2/HLA-DRA/KLRD1/CCL19/JAK2/STAB1/APBB1/STAT4/LY86
MSigDB	Voom:Positive_vs_Negative:all_samples:no_correction	GSE14415_NATURAL_TREG_VS_FOXP3_KO_NATURAL_TREG_UP	4.16441e-05	0.00117433	0.521492	2.27244	0	137	IFIT1/RSAD2/IFIT3/IFI44/BST2/DDX60/DDX58/CCL2/C1QC/SAMD9L/CCL5/CD38/NCOA7/APOE/KLRC1/STAP1/CXCR6/GALM/CD3G/CD86/CD7/GBP5/ARHGAP39/CD226/CEP112/USH1C/SRD5A2/JOSD2/GRHL3/L1CAM/RAMP1/NEIL1/MYH11/DZIP3/SMPD2/UROS/NRARP/ULK2/SRGAP3/QRICH2
MSigDB	Voom:Positive_vs_Negative:all_samples:no_correction	WANG_BARRETTS_ESOPHAGUS_AND_ESOPHAGUS_CANCER_DN	1.47783e-05	0.00117433	-0.737443	-2.27064	0	33	MAL/ECM1/EMP1/SLURP1/ALOX12/CSTA/SULT2B1/GPX3/KRT4/VAT1/CDA/RELN/NEDD9/CRABP2/S100A2/ST3GAL4/TPD52L2/KRT1
MSigDB	Voom:Positive_vs_Negative:all_samples:no_correction	KIM_GLIS2_TARGETS_UP	3.48639e-05	0.00117433	0.575914	2.26009	0	74	CXCL10/ISG15/IFITM3/CCL2/CX3CL1/CCL5/CXCL12/TNFSF13B/PSMB9/C3/SERPINE1/HLA-DRB1/HLA-DMA/PSMB8/CD74/COL1A1/HLA-DMB/IGSF10/ADAMTS2
MSigDB	Voom:Positive_vs_Negative:all_samples:no_correction	GSE7768_OVA_ALONE_VS_OVA_WITH_MPL_IMMUNIZED_MOUSE_WHOLE_SPLEEN_6H_DN	4.31239e-05	0.00117433	0.512904	2.25935	0	148	CXCL10/ISG15/XAF1/IFIH1/SAMD9L/CMKLR1/PNPT1/SP110/CD38/ATP10A/TLR3/CFB/NLRC5/PSMB9/SLC25A28/NUB1/HAP1/AIM2/HMCN2/TDRD7/IL7/ZCWPW2/CD274/NOD1/MCM10/GTPBP2/SAMHD1/ZC3HAV1/PIK3AP1
MSigDB	Voom:Positive_vs_Negative:all_samples:no_correction	GSE44649_WT_VS_MIR155_KO_ACTIVATED_CD8_TCELL_UP	4.65896e-05	0.00117433	0.497857	2.25565	0	180	RSAD2/IFIT3/HERC6/DDX60/LAG3/IFI35/IL4I1/DHX58/PARP14/PARP9/STAT2/CCL5/LGALS3BP/TMEM140/TAP1/NLRC5/EBI3/SOCS1/SLFN5/AGRN/STOML1/ZNFX1/RGS1/MDK/IRF4/SLC4A11/LDLR/TRAFD1/NUDT17/TAP2/CACNB3/SPSB1/OGFR/LRSAM1/RNF40/STXBP6/RNF114/IFFO2/ITPKC/ZBTB10
MSigDB	Voom:Positive_vs_Negative:all_samples:no_correction	GO_POSITIVE_REGULATION_OF_LEUKOCYTE_CHEMOTAXIS	3.43619e-05	0.00117433	0.584181	2.24965	0	67	CXCL10/CXCL11/CXCL9/CCL2/CMKLR1/IL6/CXCL13/CX3CL1/CCL5/CXCL12/SERPINE1/CD74/TNFSF18/CCR7/PLA2G7/CSF1/CCR1
MSigDB	Voom:Positive_vs_Negative:all_samples:no_correction	GO_AXONEMAL_DYNEIN_COMPLEX_ASSEMBLY	2.88492e-05	0.00117433	0.805225	2.24787	0	16	CCDC151/TEKT2/DNAAF1/CCDC114/DNAI2/DNAI1/ARMC4/DNAH7/ZMYND10/DNAAF2/CCDC39/DNAH1
MSigDB	Voom:Positive_vs_Negative:all_samples:no_correction	GSE25123_CTRL_VS_ROSIGLITAZONE_STIM_PPARG_KO_MACROPHAGE_UP	1.28008e-05	0.00117433	-0.557853	-2.24757	0	171	F5/ACPP/IL1B/CSTA/TREM1/AMPD2/FGR/ITGAX/LTA4H/SIRPB1/CST6/PADI2/ITPRIP/CLEC10A/DPEP2/OSM/SERPINA1/AQP9/PTPRE/MGAM/NAMPT/FRY/LYZ/KBTBD11/SLCO4A1/NLRP12/PLP2/DOCK5/NRIP3/RAB3D/EREG/PPIF/S1PR4/RASSF5/NDEL1/CFP/LRG1/PRAM1/OLIG1/GK/NRGN/P2RX1/NLRP3/ZNF697/SLC25A37/MBOAT2/PHLDA1/CYTIP/CLEC5A/MXD1/CSGALNACT2/PDLIM7/TAGLN2/LITAF/FCRLB/PLAUR/RAB27A/FLT3/UPP1/GRK6/BCL2A1/PLIN2/FRAT1/SRA1/AREG/ETF1/EHD1/C15…
MSigDB	Voom:Positive_vs_Negative:all_samples:no_correction	REACTOME_TRAF3_DEPENDENT_IRF_ACTIVATION_PATHWAY	2.83825e-05	0.00117433	0.848617	2.24647	0	13	DDX58/IRF7/IFIH1/IFNB1/IKBKE
MSigDB	Voom:Positive_vs_Negative:all_samples:no_correction	GO_POSITIVE_REGULATION_OF_LEUKOCYTE_MIGRATION	3.68568e-05	0.00117433	0.548718	2.24453	0	93	CXCL10/CXCL11/PLVAP/CCL8/CXCL9/CCL2/CMKLR1/IL6/CXCL13/CX3CL1/CCL5/CXCL12/SERPINE1/CD74/TNFSF18/CCR7/PLA2G7/TNF/CSF1/CCR1
MSigDB	Voom:Positive_vs_Negative:all_samples:no_correction	WORSCHECH_TUMOR_REJECTION_UP	3.26158e-05	0.00117433	0.620652	2.243	0	49	IFIT1/CXCL11/IFITM1/IL4I1/GZMB/MSR1/STAT2/CCL5/ITK/FASLG/IL7/IRF4/LCK/IFI16/IFNG/EBF4
MSigDB	Voom:Positive_vs_Negative:all_samples:no_correction	GSE45365_WT_VS_IFNAR_KO_CD8A_DC_DN	4.56184e-05	0.00117433	0.499031	2.24135	0	169	IFI44/HERC6/IFITM1/BST2/IRF7/PARP12/IFIH1/DHX58/CD80/UBE2L6/LGALS3BP/CSF3/TAP1/EBI3/APOL6/SLC25A28/NMI/PDGFB/TRIM21/PSME2/COL16A1/KMO/SSTR2/IL15RA/PARP11/MSC/RIN2/PHF11/ADA/ZC3HAV1/CCNA1/NAPA/SLC1A3/ARID5A/SPEF1/TNFAIP3/SPSB1/RASSF4
MSigDB	Voom:Positive_vs_Negative:all_samples:no_correction	GO_T_CELL_MIGRATION	2.83825e-05	0.00117433	0.845986	2.23951	0	13	CXCL10/CXCL11/CCL2/ZAP70/ITGB7/CXCR3/MYO1G
MSigDB	Voom:Positive_vs_Negative:all_samples:no_correction	ZHU_CMV_24_HR_UP	3.62463e-05	0.00117433	0.555032	2.23715	0	86	IFIT1/ISG15/IFITM1/MX1/OAS1/TRIM22/GMPR/TRIM5/TAP1/TRIM21/REC8/TRIM26
MSigDB	Voom:Positive_vs_Negative:all_samples:no_correction	LINDSTEDT_DENDRITIC_CELL_MATURATION_A	3.33545e-05	0.00117433	0.596106	2.23508	0	58	CXCL10/CXCL11/ISG15/IFIT2/CCL8/CCL2/TFEC/STAT1/IL6/CCL5/IL7/PLA2G7/TNF
MSigDB	Voom:Positive_vs_Negative:all_samples:no_correction	GSE43863_NAIVE_VS_TH1_EFF_CD4_TCELL_D6_LCMV_DN	3.98375e-05	0.00117433	0.522592	2.22847	0	120	EPSTI1/MX1/DDX58/RTP4/IDO1/UBE2L6/RNF213/FGD2/RASGRP3/CCL5/ISG20/SP110/SLC25A28/PSME2/MT1M/GIMAP5/CD274/RAB36/PAMR1/RET/GBP5/TNF/TRAFD1/SIX2/FCGR2C/SOX21/TAP2/KIF24/KLRD1/PRODH/NCDN/TSNAXIP1
MSigDB	Voom:Positive_vs_Negative:all_samples:no_correction	GSE1740_UNSTIM_VS_IFNA_STIMULATED_MCSF_DERIVED_MACROPHAGE_DN	4.17676e-05	0.00117433	0.510501	2.22762	0	138	RSAD2/EPSTI1/RTP4/IRF7/SAMD9L/PARP14/STAT1/UBE2L6/STAT2/GIMAP8/LGALS3BP/TAP1/NLRC5/PSMB9/BTN3A1/APOL6/GPR174/NLRC3/TRIM21/HLA-DRB1/PSME2/RBCK1/PSMB8/ADCY5/CD74/FBXO6/GBP5/TNF
MSigDB	Voom:Positive_vs_Negative:all_samples:no_correction	CASTELLANO_NRAS_TARGETS_UP	3.32945e-05	0.00117433	0.596001	2.22528	0	57	IFIT1/ISG15/USP18/IFI35/IFIH1/STAT1/CX3CL1/TAP1/MMP13/PSMB8/ADCY2/IFI16
MSigDB	Voom:Positive_vs_Negative:all_samples:no_correction	HASEGAWA_TUMORIGENESIS_BY_RET_C634R	2.75862e-05	0.00117433	0.898317	2.2226	0	10	IFIT1/USP18/IRF7/DHX58/RET
MSigDB	Voom:Positive_vs_Negative:all_samples:no_correction	GSE42021_TCONV_PLN_VS_CD24HI_TCONV_THYMUS_DN	4.59411e-05	0.00117433	0.493256	2.22244	0	173	IFI44L/IFIT1/ISG15/OASL/USP18/OAS2/OAS3/IFI44/HERC6/MX1/DDX58/OAS1/IRF7/LY6E/TRIM14/SLCO2B1/TDRD7
MSigDB	Voom:Positive_vs_Negative:all_samples:no_correction	GO_CYTOSOLIC_LARGE_RIBOSOMAL_SUBUNIT	1.46346e-05	0.00117433	-0.69667	-2.21982	0	39	RPL4/RPL5/RPL6/RPL3/RPL9/RPL10A/RPL34/RPL23/RPL22L1/RPL7A/RPLP1/RPL10/RPL14/RPL27/RPL29/RPL26/RPL11/RPL13A/RPL30/RPL18A/RPL18/RPL13/RSL24D1/RPL32/UBA52/RPL8/RPL37A/RPL35
MSigDB	Voom:Positive_vs_Negative:all_samples:no_correction	GSE36888_STAT5_AB_KNOCKIN_VS_WT_TCELL_IL2_TREATED_17H_DN	1.27768e-05	0.00117433	-0.548312	-2.21362	0	174	TMEM71/F5/CMTM2/TLR8/PTGS2/LIN7A/PYGL/GCHFR/FPR2/INPP5A/EGR3/FMO5/SERPINA1/TSPO/GCA/ANO10/FRY/RBP7/NLRP12/FTH1/CR1/EREG/SOD2/TLR4/CPD/ARID3A/MMGT1/ZDHHC20/ASAH1/AGTPBP1/SLC31A2/KL/NLRP3/ITGAM/TMEM205/GPBAR1/DOK3/CLEC5A/DPYD/ARL11/PDLIM7/PLXDC2/RHOQ/GRB10/ING3/TNFRSF1A/ITGB1/IRAK3/B3GNT5/DUSP6/TYROBP/UPP1/ARHGAP29/METTL9/PRNP/ITPR2/AP1S2/GALC/SRA1/SHKBP1/PINK1/ATP1B3/MTX1/UBE2D1/ARL8B/CD36/RIOK3/T…
MSigDB	Voom:Positive_vs_Negative:all_samples:no_correction	GO_MULTI_ORGANISM_METABOLIC_PROCESS	1.3496e-05	0.00117433	-0.580839	-2.20469	0	108	EIF3L/ATG16L2/RPL4/RPL5/MAP2K1/RPS3A/RPS21/RPS13/RPS4X/RPL6/FURIN/RPL3/RPS7/RPL9/SEH1L/RPL10A/RPS16/RPL34/RPL23/RANBP2/RPL7A/RPS8/RPS14/RPLP1/RPL10/RPL14/RPS18/RPS15A/RPS24/RPL27/NUP133/RPL29/RPS27A/RPL26/RPS5/RPL11/RPL13A/RPL30/RPL18A/EIF3F/RPS25/RPL18/RPS11/RPS20/MON1B/RPL13/RPSA/RPL32/UBA52/RPS12/RPL8/RPS28/RPS9/MAP2K4/RPL37A
MSigDB	Voom:Positive_vs_Negative:all_samples:no_correction	GSE29618_BCELL_VS_MONOCYTE_DN	1.27553e-05	0.00117433	-0.544269	-2.20112	0	177	CD93/PECAM1/TREM1/TIMP1/AMPD2/PTGS2/CRISPLD2/CD44/LTA4H/TBXAS1/HPSE/MCTP1/QPCT/IFNGR1/MPP1/BST1/CD14/PTX3/HSD17B11/CREB5/PLEK/BEST1/CLEC4A/SELPLG/SOD2/ITGB2/TLR4/CDA/NPL/SLC31A2/C5AR1/PTAFR/ATP6V1B2/NLRP3/QSOX1/CSF3R/CD63/RTN3/PGK1/CPPED1/DPYD/MYO1F/LILRB3/FUT4/SERINC5/ATP6AP2/PID1/RNF130/PICALM/PLAUR/IL17RA/RTN1/SDCBP/DUSP6/SEC11A/METTL9/GAB2/RTN4/TPD52L2/CAPZA2/AP1S2/RAB31/GABARAP/RCBTB2/ARPC2/…
MSigDB	Voom:Positive_vs_Negative:all_samples:no_correction	MISSIAGLIA_REGULATED_BY_METHYLATION_UP	3.82922e-05	0.00117433	0.523998	2.19247	0	106	IFI44L/IFIT1/ISG15/OAS2/BST2/OAS1/LY6E/STAT1/UBE2L6/ISG20/SP110/LGMN/TAP1/SERPINE1/TRIM21/COL1A1/GRK4/ST3GAL5/ACSS1
MSigDB	Voom:Positive_vs_Negative:all_samples:no_correction	GSE360_HIGH_DOSE_B_MALAYI_VS_M_TUBERCULOSIS_DC_DN	4.58022e-05	0.00117433	0.486985	2.19233	0	172	IFI44L/IFIT1/IFIT2/OAS2/IFI44/BST2/CCL8/SERPING1/CCL2/TRIM22/UBE2L6/GMPR/CD163/FCGR3A/TYMP/AGRN/PLSCR1/IL2RA/RGS1/TRIM38/TRIM21/PSME2/MICB/PLCH1/CCR7/IFNG/MSC/ADA/LDLR/CYP4B1/DLEC1/KCNMA1
MSigDB	Voom:Positive_vs_Negative:all_samples:no_correction	FURUKAWA_DUSP6_TARGETS_PCI35_UP	3.37098e-05	0.00117433	0.579315	2.18996	0	61	HERC6/IFITM1/RTP4/PARP9/TNFSF13B/PSMB9/RNASE1/SAA1/MDK/MAPK11/PHF11/FXYD3/SNED1/ID3/KCNMB1/C1S
MSigDB	Voom:Positive_vs_Negative:all_samples:no_correction	GSE5679_CTRL_VS_PPARG_LIGAND_ROSIGLITAZONE_AND_RARA_AGONIST_AM580_TREATED_DC_UP	4.63328e-05	0.00117433	0.484692	2.18862	0	176	CXCL10/ISG15/RSAD2/IFIT3/USP18/IRF7/IFIH1/LY6E/IFIT1B/NUPR1/CD38/TAP1/IRF8/C3/ZNFX1/AXL/TRIM21/HLA-DRB1/IL7/HLA-DOB/PSMB8/CD74/HLA-DMB/ZFP57/ARHGAP39
MSigDB	Voom:Positive_vs_Negative:all_samples:no_correction	GO_REGULATION_OF_LEUKOCYTE_CHEMOTAXIS	3.55164e-05	0.00117433	0.549627	2.18699	0	80	CXCL10/CXCL11/CXCL9/CCL2/CMKLR1/IL6/CXCL13/CX3CL1/CCL5/CXCL12/SERPINE1/STAP1/CD74/TNFSF18/CCR7/PLA2G7/CSF1/CCR1/GREM1
MSigDB	Voom:Positive_vs_Negative:all_samples:no_correction	REACTOME_TRANSLOCATION_OF_ZAP_70_TO_IMMUNOLOGICAL_SYNAPSE	2.70585e-05	0.00117433	0.937951	2.18517	0	8	ZAP70/HLA-DRB1/LCK/CD3G/CD3E/CD247/CD3D/CD4
MSigDB	Voom:Positive_vs_Negative:all_samples:no_correction	GSE29618_MONOCYTE_VS_PDC_DAY7_FLU_VACCINE_UP	1.27246e-05	0.00117433	-0.538586	-2.18379	0	181	CD93/TREM1/TIMP1/PLBD1/LST1/FGR/LIN7A/CRISPLD2/CD44/LTA4H/PYGL/PPM1F/TBXAS1/S100A9/HPSE/TUBA4A/PLXNC1/DPEP2/SERPINA1/QPCT/NAMPT/TLR2/CD14/G0S2/ARHGEF40/HSD17B11/BEST1/DOCK5/ARAP3/SOD2/ITGB2/NPL/ASAH1/IGSF6/SLC31A2/C5AR1/SIRPA/NLRP3/ITGAM/FPR1/CSF3R/CPPED1/DPYD/MYO1F/LILRB3/EIF4EBP2/TNFRSF1B/PTPN12/CYP1B1/HCK/PID1/CKAP4/ALDOA/TMBIM1/ENTPD1/MEGF9/PICALM/TMEM164/LYST/TNFRSF1A/RAB27A/RTN1/RALB/TMEM12…
MSigDB	Voom:Positive_vs_Negative:all_samples:no_correction	GO_CYTOSOLIC_SMALL_RIBOSOMAL_SUBUNIT	1.48098e-05	0.00117433	-0.713907	-2.18377	0	32	HBA1/RPS3A/RPS21/RPS13/RPS4X/RPS7/RPS16/RPS8/RPS14/RPS18/RPS15A/RPS24/EIF2D/RPS27A/DDX3X/RPS5/RPS25/RPS11/RPS20/RPSA/RPS12/RPS28/RPS9
MSigDB	Voom:Positive_vs_Negative:all_samples:no_correction	GSE9960_GRAM_NEG_VS_GRAM_POS_SEPSIS_PBMC_UP	4.51488e-05	0.00117433	0.487829	2.18178	0	165	IFI44L/IFIT3/USP18/XAF1/EPSTI1/IFI44/BST2/IFITM3/IRF7/SAMD9L/STAT1/PARP10/ISG20/DTX3L/AGRN/NMI/RGS1/CXCR6/IL15RA/GPR162/TSPAN33/ADA/WDR63/PIK3AP1/BATF/CHMP5/RAB8A
MSigDB	Voom:Positive_vs_Negative:all_samples:no_correction	GSE2770_IL12_AND_TGFB_VS_IL4_TREATED_ACT_CD4_TCELL_48H_DN	4.11421e-05	0.00117433	0.504041	2.18009	0	131	SERPING1/PARP14/STAT1/UBE2L6/CD2/GIMAP8/NLRC5/PSMB9/BTN3A1/APOL6/GPR174/APOL4/NLRC3/TRIM21/HLA-DRB1/PSME2/TMEM229B/TRIM69/HLA-DMA/IRF4/PSMB8/CD74/SLC16A1/SAMHD1/SLC2A12/TRIM26/GBP5/TNF/TRIB2/TMEM156/TRAFD1/LIG3/DNPEP/IQCH/CNGB3/TAP2/HLA-DRA/KLRD1
MSigDB	Voom:Positive_vs_Negative:all_samples:no_correction	GO_PROTEIN_LOCALIZATION_TO_ENDOPLASMIC_RETICULUM	1.36958e-05	0.00117433	-0.585069	-2.17929	0	95	RPL4/RPL5/RPS3A/RPS21/RPS13/RPS4X/RPL6/RPL3/RPS7/RPL9/SPCS2/RPL10A/RPS16/RPL34/RPL23/RPL7A/RYR2/RPS8/RPS14/RPLP1/RPL10/ZFAND2B/RPL14/RPS18/RPS15A/RPS24/RPL27/RPL29/RPS27A/RPL26/RPS5/RPL11/RPL13A/SSR3/RPL30/SEC62/RPL18A/RPS25/RPL18/RPS11/RPS20/RPL13/RPSA/RPL32/UBA52/RPS12/SEC61G/RPL8/RPS28/SPCS1/RPS9/RPL37A/BCAP31/HSPA5/OS9/RPL35/SRP54
MSigDB	Voom:Positive_vs_Negative:all_samples:no_correction	GO_CILIUM_MORPHOGENESIS	4.62321e-05	0.00117433	0.482386	2.17681	0	175	CELSR3/RP1/CCDC151/TTC21A/SPAG17/DZIP1L/TEKT2/IFT122/IFT140/STK36/DNAAF1/INTU/CCDC114/DNAI2/IQUB/CLUAP1/TMEM231/DNAI1/SPEF2/FOXJ1/RAB8A/CCDC113/CEP164/RSPH1/ARMC4/HYDIN/BBS5/CEP89/LAMA5/TMEM67/RAB3IP/KIF24/RP1L1/DMD/DNAH7/BBS1/CCDC28B/TEKT3/LRGUK/RPGRIP1L/NME5/TTC21B/RSPH4A/TCTN1/B9D1/TRAF3IP1/CCDC13/IFT81/CEP41/DYNC2LI1/RSPH9/WDPCP/KIF3A/ARL6/C2CD3/TTC26/DZIP1/IFT57/CCNO/ZMYND10/RAB17/IFT172/DNA…
MSigDB	Voom:Positive_vs_Negative:all_samples:no_correction	GSE22886_NAIVE_TCELL_VS_MONOCYTE_DN	1.27246e-05	0.00117433	-0.536219	-2.17419	0	181	CD93/SLC11A1/CSTA/PLBD1/FGR/ABHD5/S100A9/MCTP1/PLXNC1/QPCT/IFNGR1/PTPRE/GCA/TLR2/CD14/ARHGEF40/FAM49A/CLEC4A/NPL/SYK/TIMP2/ASAH1/IGSF6/SLC31A2/PTAFR/SIRPA/ATP6V1B2/NLRP3/BID/MFSD1/FPR1/CSF3R/MANBA/BCKDK/VCAN/DPYD/PLAGL1/LILRB3/RHOQ/FUT4/TNFRSF1B/GLB1/CKAP4/RNF130/PICALM/RTN1/IRAK3/SDCBP/TMEM127/DUSP6/CSF2RB/GLUL/METTL9/GAB2/APLP2/IFNGR2/COQ2/AP1S2/GABARAP/LILRA6/PTGS1/GNS/CREG1/UBE2D1/NCOA4/NCF4/…
MSigDB	Voom:Positive_vs_Negative:all_samples:no_correction	THEILGAARD_NEUTROPHIL_AT_SKIN_WOUND_DN	1.24432e-05	0.00117433	-0.525126	-2.17191	0	216	PECAM1/CSTA/LST1/PRCP/TUBA4A/SLC19A1/RGS2/GCA/GNAT2/SELPLG/CDIPT/GPR19/ITGB2/S1PR4/TLR6/TGFA/CXCR2/SLC31A2/ARHGDIB/LTB/ZNF185/CSF3R/CXCR1/IQGAP1/RPS6KA5/ARPC3/DAPK2/TST/PDE3B/ENTPD1/PIGB/TPST2/CPNE3/ADAM10/TLR1/TSC22D3/FOXO4/SLC25A3/SPTLC1/RBMS1/MAP3K5/RALBP1/LBR/RCBTB2/CELF2/TWF2/LSP1/CBFA2T3/SEC14L1/ARID4A/CD46/NCOA4/IGF2R/NCF4/ACVR1B/SPAST/APAF1/TGFB1/CDKN2D/UQCR11/JAK1/TOB1/MAPK3/GTF2B/RPS6KA…
MSigDB	Voom:Positive_vs_Negative:all_samples:no_correction	GO_INTERLEUKIN_1_RECEPTOR_BINDING	1.53792e-05	0.00117433	-0.859114	-2.16856	0	14	IL36RN/IL36A/IL1A/IL1B/IL1RAP/IL36B/TLR5/TLR9/IL1F10
MSigDB	Voom:Positive_vs_Negative:all_samples:no_correction	GSE46606_UNSTIM_VS_CD40L_IL2_IL5_1DAY_STIMULATED_IRF4_KO_BCELL_UP	4.63392e-05	0.00117433	0.478749	2.16641	0	178	XAF1/BST2/CCL8/RTP4/BATF2/CCL2/PARP9/STAT1/SPATS2L/CCL5/CCR5/SP110/HAVCR2/TRIM5/TRIM14/UBA7/IRF8/MYC/SHISA5/PSMB8/IFI16/SLAMF8/ATP13A1/CYSLTR1/EVL/STAC3/GBP5/TRIB2/CCR1/FBXO41/MDN1/TTC38
MSigDB	Voom:Positive_vs_Negative:all_samples:no_correction	GSE25088_ROSIGLITAZONE_VS_IL4_AND_ROSIGLITAZONE_STIM_STAT6_KO_MACROPHAGE_DAY10_UP	1.29231e-05	0.00117433	-0.542323	-2.16496	0	158	F5/GLIPR1/HAL/TLR8/PRCP/TBXAS1/PADI2/FOLR1/ABTB1/PADI4/MANSC1/NFAM1/FAM49A/BICD2/PTPRC/XKR8/ARAP3/NDUFB3/TRPM6/NDEL1/SYK/TIMP2/IL4R/AGTPBP1/SLC25A37/KLHL2/NHSL2/SNX18/RTN3/IQGAP1/FURIN/BNIP3L/GDPD3/TAGLN2/DGAT1/RPGRIP1/ST3GAL2/FKBP9/REPS2/UBXN2B/TMEM164/NIN/APLP2/ZDHHC18/YPEL5/NRBF2/MTMR10/MAP3K5/MAPK1/CELF2/ZNF641/HBP1/MAP3K2/ARPC5/NCOA4/ARSG/TGFBR2/RYBP/PDZD8/RNF44/COTL1/SPOPL/CLCN4/PAIP2/CHMP1…
MSigDB	Voom:Positive_vs_Negative:all_samples:no_correction	HINATA_NFKB_TARGETS_KERATINOCYTE_DN	1.51263e-05	0.00117433	-0.776596	-2.1632	0	21	KLK6/SCEL/KLK7/HOPX/SULT2B1/DSG3/RGS2/UPK1B/ZNF185/CALB1
MSigDB	Voom:Positive_vs_Negative:all_samples:no_correction	GSE34392_ST2_KO_VS_WT_DAY8_LCMV_EFFECTOR_CD8_TCELL_DN	4.64188e-05	0.00117433	0.477548	2.16269	0	179	IFIT1/ISG15/RSAD2/CMPK2/USP18/IFIT2/IL4I1/PARP14/IL6/IFIT1B/NUPR1/SLC38A4/NLRC5/EBI3/C3/AGRN/ZNFX1/SAA1/STAP1/TGM2/PDGFB/IL2RB/GDF15/CD86/EDN1/ARHGAP22/CSF1
MSigDB	Voom:Positive_vs_Negative:all_samples:no_correction	HUPER_BREAST_BASAL_VS_LUMINAL_UP	1.45476e-05	0.00117433	-0.668703	-2.16133	0	42	RHCG/IL1A/IL1B/S100A8/CSTA/CLCA2/S100A9/GJA1/DSC3/KRT16/AMIGO2/SLC39A6/FEZ1/HTRA1/PDPN/S100A2/SDC1/NDRG1/TP63/FLRT3/DSG1
MSigDB	Voom:Positive_vs_Negative:all_samples:no_correction	GSE25088_IL4_VS_IL4_AND_ROSIGLITAZONE_STIM_STAT6_KO_MACROPHAGE_DAY10_UP	1.28008e-05	0.00117433	-0.536153	-2.16014	0	171	SULT1B1/HAL/LST1/LIN7A/CEACAM4/CRISPLD2/LTA4H/PRCP/PADI2/PADI4/TLR5/MGAM/MANSC1/TSPO/PROK2/ATG16L2/KIAA1324/BICD2/NLRP12/XKR8/DOCK5/CDIPT/RAB3D/NDUFB3/TLR6/TGFA/CDA/AGTPBP1/SLC15A4/LTB/ZNF185/SLC25A37/KLHL2/MBOAT2/NHSL2/RCN3/CCNY/MAN1A1/SPTSSA/SSH2/MYO1F/EIF4EBP2/DGAT1/CKLF/LRMP/ARRB2/MEGF9/TMEM164/GLT1D1/NIN/NEDD8/APLP2/ZDHHC18/MAP3K5/RALBP1/KBTBD7/LBR/ATG9A/CELF2/MAP3K2/DHTKD1/ABHD2/HIPK3/PDZD8…
MSigDB	Voom:Positive_vs_Negative:all_samples:no_correction	GSE2706_UNSTIM_VS_2H_R848_DC_DN	4.50187e-05	0.00117433	0.482667	2.15778	0	164	CXCL10/ISG15/RSAD2/IFIT3/CMPK2/IFIT2/HERC6/DDX3Y/IL6/CCL5/ISG20/TAP1/IRF8/RGS1/RPS6KL1/MCOLN2/PKD2L1/IL15RA/EDN1/SLC25A25/DNAAF1/FXYD6/MYO1G/SLAMF7/P2RX7/TNFAIP3/RAB3IP
MSigDB	Voom:Positive_vs_Negative:all_samples:no_correction	GSE22886_NAIVE_BCELL_VS_MONOCYTE_DN	1.27246e-05	0.00117433	-0.531944	-2.15686	0	181	CD93/SLC11A1/S100A8/CSTA/PLBD1/SRGN/S100A9/SERPINA1/QPCT/IFNGR1/PTPRE/GCA/TLR2/CD14/LYZ/IL6R/NPL/TIMP2/ASAH1/SLC31A2/C5AR1/BID/ITGAM/S100A4/RTN3/VCAN/DPYD/MYO1F/LILRB3/TMEM11/TNFRSF1B/CKLF/ARRB2/HCK/HADHB/CKAP4/ALDOA/GYG1/RNF130/PPT1/PICALM/TNFRSF1A/ADAP1/IRAK3/SDCBP/SEL1L/DUSP6/TYROBP/CSF2RB/METTL9/RTN4/TIMM8B/RAB31/TWF2/GNS/CREG1/IGF2R/TALDO1/CHMP2A/GAPDH/CTSB/CLTC/LGALS3/ATP6V1A/ATG3/SLC16A3/A…
MSigDB	Voom:Positive_vs_Negative:all_samples:no_correction	REACTOME_INFLUENZA_LIFE_CYCLE	1.35577e-05	0.00117433	-0.571285	-2.1564	0	104	RPL4/RPL5/RPS3A/RPS21/RPS13/RPS4X/RPL6/RPL3/RPS7/RPL9/SEH1L/RPL10A/RPS16/RPL34/RPL23/RANBP2/RPL7A/RPS8/RPS14/RPLP1/RPL10/RPL14/RPS18/RPS15A/RPS24/RPL27/NUP133/RPL29/RPS27A/RPL26/DNAJC3/RPS5/POLR2C/RPL11/RPL13A/RPL30/RPL18A/RPS25/RPL18/RPS11/RPS20/CLTC/RPL13/RPSA/RPL32/UBA52/RPS12/RPL8/RPS28/RPS9/POLR2B/RPL37A
MSigDB	Voom:Positive_vs_Negative:all_samples:no_correction	GO_RIBOSOMAL_SUBUNIT	1.32561e-05	0.00117433	-0.556219	-2.15628	0	126	HBA1/RPL4/RPL5/RPS3A/RPS21/RPS13/RPS4X/MRPL33/RPL6/RPL3/RPS7/RPL9/RPL10A/RPS16/RPL34/RPL23/RPL22L1/RPL7A/RPS8/RPS14/MRPS24/RPLP1/RPL10/RPL14/RPS18/RPS15A/RPS24/RPL27/EIF2D/RPL29/RPS27A/RPL26/DDX3X/RPS5/RPL11/RPL13A/RBM3/RPL30/RPL18A/RPS25/RPL18/RPS11/RPS20/MRPL55/RPL13/RPSA/RSL24D1/RPL32/UBA52/RPS12/MRPL52/RPL8/RPS28/RPS9/MRPL21/RPL37A/RPL35/MRPL13/MRPS36/MRPL47/FAU
MSigDB	Voom:Positive_vs_Negative:all_samples:no_correction	GSE4748_CYANOBACTERIUM_LPSLIKE_VS_LPS_AND_CYANOBACTERIUM_LPSLIKE_STIM_DC_3H_DN	1.3046e-05	0.00117433	-0.544229	-2.1523	0	147	CRISP3/PGLYRP1/SULT1B1/ECHDC3/AATK/LTF/PLBD1/CLDN17/PGM5/PYGL/SIRPB1/MMP9/S100A9/GJB6/THBS3/RASGRP4/TUBA4A/MMP25/TLR5/OLFM4/BST1/NIPAL1/CREB5/PCOLCE2/SDR9C7/NPL/PNRC1/DOK3/HSD11B1/PDLIM7/ERG/LILRB3/RNF24/DEFA4/ARRB2/STC1/SRPK1/IRX4/S100A3/RBPJ/RETN/ZFP36/ELANE/SFRP2/SHKBP1/INSC/CREG1/UBAP1/NCF4/CEACAM8/GPR146/OR2W3/MAPK3/YPEL4/BPI/INHBA/DYSF/FOXO3/MMP8/LCN2/BASP1/AP3B2/LPL/S100A11/VASP/FKBP1A/WDR…
MSigDB	Voom:Positive_vs_Negative:all_samples:no_correction	GO_LYMPHOCYTE_COSTIMULATION	3.42924e-05	0.00117433	0.561737	2.14877	0	65	CD80/PDCD1LG2/GRAP2/CARD11/HLA-DRB1/LCK/CD274/TRBC1/CD3G/CD3E/CD247/CD86/ICOS/CD3D/FYN/CD4/HLA-DRA/PDCD1/CCL19/SPN/CD28
MSigDB	Voom:Positive_vs_Negative:all_samples:no_correction	GSE19401_UNSTIM_VS_PAM2CSK4_STIM_FOLLICULAR_DC_DN	4.65896e-05	0.00117433	0.474229	2.1486	0	180	IFIT1/ISG15/OASL/BST2/MX1/CCL8/IFITM3/IFI35/ADAMDEC1/RASGRP3/SP110/LGALS3BP/LILRB4/PLSCR1/TGM2/ADAR/TRIM21/MICB/TDRD7/PSMB8/TOR1B/DOCK10/RGL1/ST3GAL5
MSigDB	Voom:Positive_vs_Negative:all_samples:no_correction	GSE13485_CTRL_VS_DAY7_YF17D_VACCINE_PBMC_UP	1.31077e-05	0.00117433	-0.544367	-2.14202	0	141	ORM1/CMTM2/WNT5A/ARG1/TNFRSF10C/CHI3L1/VSIG2/MMP9/SORL1/DPEP2/RPL4/KCNJ15/RPL5/SDC2/VAT1/TGFA/CXCR2/MMGT1/PNRC1/RPL6/MBOAT2/EEF1B2/PKD2L2/MYBPH/CCNY/ALPK2/RPL3/NACA/DAPK2/RPS16/LAMTOR3/KRT10/EIF3H/RPS8/PPP3CA/PCDHGA4/RPL10/SLC25A3/EEF2/ZDHHC18/EID2/RPL11/FRAT1/BTF3/TOMM20/FLRT3/TBC1D14/EIF3F/CBX7/PRSS33/HECW2/OXA1L/BPI/CYP4F3/TKT/SLC25A5/COX4I1/PTDSS1/RAF1/CDS2/SAMD13/MRPS27/PCBP2/ATP8B1/IPO5/KIT…
MSigDB	Voom:Positive_vs_Negative:all_samples:no_correction	GSE13547_2H_VS_12_H_ANTI_IGM_STIM_BCELL_UP	4.35711e-05	0.00117433	0.483684	2.13957	0	152	IFIT1/RSAD2/XAF1/IFI44/IFITM3/RTP4/LAG3/IFIH1/CMKLR1/EIF2AK2/TLR7/ISG20/HAVCR2/CD38/IL10/CFB/PLSCR1/AIM2/GRM8/EOMES/ITIH5/OPTN/CHST12/TOX/ANLN
MSigDB	Voom:Positive_vs_Negative:all_samples:no_correction	IRF2_01	3.90183e-05	0.00117433	0.506961	2.13868	0	112	CXCL10/USP18/XAF1/BST2/DDX58/CXorf21/DTX3L/TAP1/TNFSF13B/PSMB9/IFNB1/IL27/TMEM229B/LIF/PSMB8/IL15RA/TGFB3/KCNE4/ME3/OTX1/TBX1/FLT3LG/ATF3/NR3C2/PRKD2/USF1/TMPRSS5/DLG1/CCDC68/DUSP10
MSigDB	Voom:Positive_vs_Negative:all_samples:no_correction	GSE14415_INDUCED_TREG_VS_FAILED_INDUCED_TREG_DN	4.50187e-05	0.00117433	0.477003	2.13246	0	164	CXCL10/RSAD2/USP18/MX1/LAG3/PRF1/IFIH1/DHX58/GIMAP4/CD38/SH2D2A/PPM1J/GBP3/PLSCR1/RGS1/CXCR6/PSMB8/EOMES/IL15RA/NCALD/CD7/PHF11/ICOS/TOX/LAX1/TRAFD1/RABGAP1L/SH2D1A
MSigDB	Voom:Positive_vs_Negative:all_samples:no_correction	GSE7348_UNSTIM_VS_TOLERIZED_AND_LPS_STIM_MACROPHAGE_DN	4.21745e-05	0.00117433	0.487444	2.1323	0	141	ISG15/DDX60/IFI35/PARP12/SAMD9L/ADAMDEC1/HSH2D/EIF2AK2/SP110/ATP10A/PSMB9/MMP13/PLSCR1/HAP1/ZCCHC2/PSMB8/IL15RA/PHF11/SCML4/PRKCQ/ZC3HAV1/RGL1/DCK/HIVEP3/TNFAIP3/ACOT9/TMEM67/AZI2/MST1/TUBA8/LIPE/MLKL
MSigDB	Voom:Positive_vs_Negative:all_samples:no_correction	MIKKELSEN_MCV6_LCP_WITH_H3K4ME3	4.16441e-05	0.00117433	0.489165	2.13157	0	137	RSAD2/XAF1/OAS2/ZBP1/RUFY4/IFITM1/IFI35/ISG20/LGALS3BP/CSF3/TNFSF10/RNASE1/TRIM21/IKBKE/DAB2IP/ZFP57/BTC/ADAMTS13/PRICKLE3/FXYD3/TMEM176A/SPEF2/C20orf96/MYO1G/CYP2J2/CHST4/C6orf118/RORC
MSigDB	Voom:Positive_vs_Negative:all_samples:no_correction	GSE22886_NAIVE_CD8_TCELL_VS_MONOCYTE_DN	1.27121e-05	0.00117433	-0.524869	-2.1295	0	182	CD93/SLC11A1/S100A8/CSTA/PLBD1/FGR/ABHD5/S100A9/MCTP1/PLXNC1/SERPINA1/QPCT/IFNGR1/PTPRE/GCA/TLR2/CD14/LYZ/FAM49A/CLEC4A/ARID3A/CFP/NPL/SYK/TIMP2/ASAH1/IGSF6/SLC31A2/C5AR1/PTAFR/SIRPA/BID/MFSD1/FPR1/QSOX1/CSF3R/MANBA/VCAN/DPYD/SNCA/PLAGL1/LILRB3/TNFRSF1B/MBOAT7/HCK/CKAP4/RNF130/RTN1/IRAK3/SDCBP/TMEM127/DUSP6/TYROBP/CSF2RB/GLUL/ALOX5/METTL9/GAB2/APLP2/IFNGR2/COQ2/AP1S2/RAB31/ADPGK/PTGS1/GNS/CREG1/T…
MSigDB	Voom:Positive_vs_Negative:all_samples:no_correction	GSE3337_CTRL_VS_4H_IFNG_IN_CD8POS_DC_DN	4.63392e-05	0.00117433	0.470182	2.12764	0	178	CXCL10/IFIT3/USP18/IFIT2/IFI35/GZMB/STAT1/PML/TLR7/IFIT1B/GIMAP4/TAP1/PSMB9/UBA7/SOCS1/GIMAP1/ZNFX1/MYC/ADAR/TRIM21/CX3CR1/PSMB8/CD8B/JUN/GTPBP2/TNF/CSF1/ICOS/ST6GALNAC6/GNB4/PKIB
MSigDB	Voom:Positive_vs_Negative:all_samples:no_correction	GSE17974_IL4_AND_ANTI_IL12_VS_UNTREATED_12H_ACT_CD4_TCELL_DN	4.31239e-05	0.00117433	0.482947	2.12739	0	148	IFI44L/IFIT1/OASL/CCL2/GIMAP6/GIMAP4/HDAC9/TYMP/TNFSF13B/TBX21/SLC22A16/CARD11/IL21R/IL2RB/TRIM69/IL12RB2/CD74/RAD51AP1/RHOU/GBP5/STAG3/APOBEC4/DNAJB13/CCNA1/ABHD11/ARMC4/ULK4/KLRD1/NT5E/PASK/SH2D5/COL4A5/CD27/DUSP10/C21orf58/CD28/POLL/RGS16/PALLD/WNT10B/GTF2IRD1/MAST4/MRAS/CTLA4
MSigDB	Voom:Positive_vs_Negative:all_samples:no_correction	RUNNE_GENDER_EFFECT_UP	2.61233e-05	0.00117433	0.991475	2.12698	0	6	DDX3Y/USP9Y/PRKY/UTY/KDM5D/ZFY
MSigDB	Voom:Positive_vs_Negative:all_samples:no_correction	GSE21546_WT_VS_SAP1A_KO_AND_ELK1_KO_DP_THYMOCYTES_UP	4.64188e-05	0.00117433	0.469647	2.12691	0	179	IFIT3/CMPK2/XAF1/IFIT2/DDX58/UBQLNL/RTP4/IFIH1/PARP9/STAT2/CCL5/IFIT1B/OR52N4/EBI3/TRIM21/IKBKE/RHBDF2/TTC21A/IL15RA/STARD5/TMEM63A/MICALL2/HIVEP3/ABCB1/CACNB3/GRHL3/NMNAT2/TBC1D1/NR3C2/TRIM32
MSigDB	Voom:Positive_vs_Negative:all_samples:no_correction	GSE19888_ADENOSINE_A3R_INH_VS_INH_PRETREAT_AND_ACT_WITH_TCELL_MEMBRANES_MAST_CELL_UP	4.56246e-05	0.00117433	0.472635	2.1248	0	170	IFI44L/ISG15/RSAD2/USP18/OAS2/DDX58/CXCL9/OAS1/RTP4/PARP12/SAMD9L/PARP14/RNF213/STAT2/IFIT1B/NUPR1/MS4A6A/DTX3L/IRF8/CD209/CAND2/RNASE6
MSigDB	Voom:Positive_vs_Negative:all_samples:no_correction	GO_TRANSLATIONAL_INITIATION	1.34309e-05	0.00117433	-0.555435	-2.122	0	113	EIF3L/RPL4/RPL5/RPS3A/RPS21/RPS13/RPS4X/RPL6/RPL3/RPS7/RPL9/RPL10A/RPS16/RPL34/RPL23/EIF3K/RPL7A/EIF3H/RPS8/RPS14/RPLP1/RPL10/RPL14/RPS18/RPS15A/RPS24/RPL27/EIF2D/RPL29/RPS27A/RPL26/RPS5/RPL11/RPL13A/RPL30/EIF2S3/RPL18A/EIF3F/RPS25/EIF2A/RPL18/RPS11/RPS20/EIF3E/EIF1/RPL13/RPSA/RPL32/UBA52/RPS12/RPL8/RPS28/RPS9/RPL37A/CDC123/RPL35/EIF6/MTIF2/FAU/EIF1AD/PCBP2/EIF1AX/EIF3I/RPL12/EIF4E3/EIF4G2/EIF4H/…
MSigDB	Voom:Positive_vs_Negative:all_samples:no_correction	GO_REGULATION_OF_LEUKOCYTE_PROLIFERATION	4.63392e-05	0.00117433	0.468879	2.12175	0	178	CCL8/CD80/IDO1/IKZF3/IL6/CCL5/HAVCR2/CD38/IL10/IGF1/TNFSF13B/EBI3/PDCD1LG2/ZAP70/IL2RA/CARD11/CD209/HLA-DRB1/IL27/IL7/CD74/TNFSF18/MNDA/CD274/HLA-DMB/CD6/IFNG/CD3E/GPR183/CD86/CSF1/PRKCQ/ADA/BTN2A2/GREM1/FOXJ1/FLT3LG/CD4/IL12A/ERBB2/SASH3/TNFAIP3/BCL2/CCL19/LMO1/NCKAP1L/DLG1/NFATC2/SPN/INPP5D/DHPS/MAD1L1/CD28/IL12RB1/VCAM1/RIPK3/HES1/RASAL3/IL23R/WNT3A/CTLA4
MSigDB	Voom:Positive_vs_Negative:all_samples:no_correction	GO_ANTIGEN_BINDING	3.36462e-05	0.00117433	0.562453	2.11971	0	60	LAG3/LILRB4/TAP1/KLRC1/CD209/HLA-DRB1/MICB/HLA-DMA/HLA-DOB/CD74/RAET1E/HLA-DMB/HLA-DRA/KLRD1/IGKC/HLA-DOA/IGHM/IL7R/CD40/TSPAN4/CD81/SLC7A9/EP400
MSigDB	Voom:Positive_vs_Negative:all_samples:no_correction	GSE22886_NAIVE_BCELL_VS_NEUTROPHIL_DN	1.28259e-05	0.00117433	-0.527521	-2.11929	0	166	IL1R2/MME/P2RY13/S100A8/CSTA/TREM1/TNFRSF10C/AMPD2/PLBD1/LST1/PTGS2/PYGL/SRGN/ABHD5/S100A9/SORL1/PLXNC1/NOP10/RASSF2/SERPINA1/QPCT/AQP9/NAMPT/IMPDH1/BST1/GCA/ARHGEF40/PLEK/XKR8/CLEC4A/ARAP3/NDUFB3/SOD2/S1PR4/NDEL1/CFP/CXCR2/NPL/IGSF6/SLC31A2/C5AR1/LAMP2/ATP6V1B2/ZNF185/BID/FPR1/CSF3R/BCORL1/CD63/RTN3/CPPED1/CXCR1/MYO1F/LILRB3/CTBS/TNFRSF1B/CKLF/FAM49B/NQO2/HCK/LITAF/ACAA1/CKAP4/PPCDC/TMBIM1/RNF13…
MSigDB	Voom:Positive_vs_Negative:all_samples:no_correction	KEGG_ANTIGEN_PROCESSING_AND_PRESENTATION	3.30841e-05	0.00117433	0.571608	2.11875	0	55	LGMN/TAP1/KLRC1/CD8A/HLA-DRB1/PSME2/HLA-DMA/HLA-DOB/CIITA/CD8B/CD74/HLA-DMB/CD4/RFX5/TAP2/HLA-DRA/KLRD1
MSigDB	Voom:Positive_vs_Negative:all_samples:no_correction	GSE2706_2H_VS_8H_R848_AND_LPS_STIM_DC_DN	4.43046e-05	0.00117433	0.475947	2.11856	0	159	ISG15/XAF1/HERC6/IFITM1/IFITM3/DDX60/DHX58/FRMD3/PARP9/BCL2L14/SP110/CD38/LILRB4/EBI3/APOL6/NUB1/PSME2/IRF9/CD200/CD274/LENG1/IL15RA/XRN1/EPB41L3/ARHGAP22/PHF11/ADA/TRAFD1/BATF/FXYD6/SLAMF7/IL12A/TAP2/ACOT9/BCL2/DYNLT1
MSigDB	Voom:Positive_vs_Negative:all_samples:no_correction	BAKKER_FOXO3_TARGETS_UP	1.42814e-05	0.00117433	-0.615919	-2.11474	0	58	ARG1/AMPD2/CCNG2/C5orf63/RGS2/ASAH1/SIRPA/SLC12A6/SFT2D2/BZW1/NQO2/DCN/ATP7A/CSF2RB/PINK1/ATP1B3/DNAJC12/VOPP1/TCP11L2/PIK3IP1/TMX1/CCPG1/BTG1/DENND5B/CDKN1B/DSTN/PNPLA6/CITED2/P2RY14/C5orf34/CPEB4/IGF1R/CR2/KIT/CPT1A/CHIC1/ULK1
MSigDB	Voom:Positive_vs_Negative:all_samples:no_correction	GSE43863_NAIVE_VS_TFH_CD4_EFF_TCELL_D6_LCMV_DN	4.03291e-05	0.00117433	0.493276	2.11427	0	124	BATF2/C1QB/PARP14/MSR1/RNF213/FGD2/STAT2/CCL5/NUPR1/NLRC5/ADD2/IRF8/SLC25A28/TRIM69/ADCY5/TNF/TSSK4/OPTN/SPIRE2/TRAFD1/FOXI1/SH2D1A/FCGR2C/CCDC17/OPRL1/TAF4B/ANO7
MSigDB	Voom:Positive_vs_Negative:all_samples:no_correction	GSE22432_MULTIPOTENT_VS_COMMON_DC_PROGENITOR_DN	4.73037e-05	0.00117433	0.464195	2.1072	0	184	USP18/HERC6/BST2/DDX58/IRF7/STAT1/PML/UTY/FANCA/TNFSF10/TLR3/SOCS1/ADD2/SLFN12/CNP/PLEKHH1/CXCR6/IL12RB2/SLAMF8/SLAMF6/ADAM33/CD86/RBMS2/RGL1/RAB19/ACACB/ACOX3/SCARB2/ABCB1/ST14/TAP2/ATF3/CD180/TMEM67/KIF9/PRSS23/RNF114/PRKD2/LY86/ZBTB10/SLC28A2/RBM43/WNK2/KATNB1/PARP8/PER2
MSigDB	Voom:Positive_vs_Negative:all_samples:no_correction	GSE3982_EOSINOPHIL_VS_CENT_MEMORY_CD4_TCELL_UP	1.27597e-05	0.00117433	-0.520886	-2.10446	0	175	DSC2/ACPP/PECAM1/CHI3L1/HRH4/FGR/PPM1F/PLXNC1/CCNH/MMP25/GSTM1/PTPRE/MGAM/G0S2/ARHGEF40/KBTBD11/RABGEF1/ANPEP/FTH1/SELPLG/HSPBAP1/CDA/ASAH1/PTAFR/PNRC1/ATP6V1B2/GPR65/ACSL4/MAN1A1/SYNJ1/SERPINA2/RNF24/RHOQ/PTPN12/CMTM6/TST/CKAP4/SRPK1/ALDOA/MEGF9/SLA/IPCEF1/GABARAPL1/FRAT2/RALB/IL18R1/BCL2A1/APLP2/COQ2/PACSIN2/PSEN1/ADIPOR2/FRAT1/AREG/EHD1/TACC1/CREG1/SEC14L1/JARID2/LEPROT/PELI1/TGFBR2/BCL6/ORAI2…
MSigDB	Voom:Positive_vs_Negative:all_samples:no_correction	GSE4984_UNTREATED_VS_GALECTIN1_TREATED_DC_UP	1.29262e-05	0.00117433	-0.527142	-2.10284	0	157	CRISP3/S100A8/CLCA2/PLBD1/PGM5/S100A9/RASGRP4/SERPINA1/TLR5/ATG16L2/CREB5/SORT1/GPCPD1/KLF7/TLR6/SNORA28/NPL/ADAMTSL4/AGTPBP1/IGSF6/FPR1/S100A4/SNX18/ARL11/PDLIM7/SH3BGRL3/ST3GAL2/CYP1B1/LITAF/RELT/DSE/SESN2/TNFRSF1A/ADAP1/RAB27A/TMEM127/RBPJ/UBE2R2/UPP1/GLUL/CHD1/ASAP1/ZFP36/RAB31/ELANE/SFRP2/SHKBP1/TFE3/RAB5B/SLCO3A1/UBE2D1/SMARCD3/CTSB/MAPK3/YPEL4/IPMK/WTAP/ZYX/FGD4/ZEB2/STXBP2/DICER1/DCUN1D1/…
MSigDB	Voom:Positive_vs_Negative:all_samples:no_correction	REACTOME_FORMATION_OF_THE_TERNARY_COMPLEX_AND_SUBSEQUENTLY_THE_43S_COMPLEX	1.4663e-05	0.00117433	-0.663203	-2.10252	0	38	RPS3A/RPS21/RPS13/RPS4X/RPS7/RPS16/EIF3K/EIF3H/RPS8/RPS14/RPS18/RPS15A/RPS24/RPS27A/RPS5/EIF2S3/EIF3F/RPS25/RPS11/RPS20/EIF3E/RPSA/RPS12/RPS28/RPS9/FAU/EIF1AX/EIF3I
MSigDB	Voom:Positive_vs_Negative:all_samples:no_correction	ISHIKAWA_STING_SIGNALING	2.70585e-05	0.00117433	0.900049	2.09687	0	8	IRF7/CCL5/IFNB1/ADAR/IRF9/IRF6
MSigDB	Voom:Positive_vs_Negative:all_samples:no_correction	GSE30083_SP1_VS_SP2_THYMOCYTE_DN	4.66984e-05	0.00117433	0.46076	2.08914	0	181	CMPK2/OAS2/IFI44/HERC6/IFIH1/SAMD9L/DHX58/PARP14/FAP/DTX3L/TAP1/NLRC5/SLFN5/GRM8/IGFBP4/IRF9/ITGB7/PARP11/CD86/REC8/DNAI2/C22orf23/ST3GAL5/PRR15/TNFRSF25/FGF18/HAS3/FAAH/ADH1C/RP1L1/TRIM34/KIAA1522/PTGER3/PCDH7/ADM2/AK7/ZFP41/GBP6/AP1G2/RGS16/TMIE/GRIN3B/SDC3/SLC25A45/ABCD1/ANK2/CCND2/SLC44A4/PPP3CC
MSigDB	Voom:Positive_vs_Negative:all_samples:no_correction	GSE41867_DAY6_VS_DAY15_LCMV_ARMSTRONG_EFFECTOR_CD8_TCELL_UP	4.40703e-05	0.00117433	0.470767	2.08881	0	156	OASL/USP18/ZBP1/DDX58/IL4I1/SAMD9L/DHX58/BCL2L14/RNF213/IL6/CCL5/HESX1/NLRC5/IFNB1/NUB1/CARD11/AIM2/RPS6KL1/CLDN3/MCOLN2/BRIP1/IL15RA/ARHGAP22/OXTR/GBP5/DNAAF1/LIFR/ZC3HAV1/CCNA1/IDO2/SLC1A2/CPNE8/USP42/LYSMD2/ARMCX1/STAT4/NRP2/PI4K2B/ZBTB10/PALMD/OGDHL/ZC3H12C/PIK3R3/ANKRD33B/GEM/TTC26/CALCR/TTN/ACTA1/FBLN5/ARAP2/GZMK/KANK1/UPB1/PIWIL4/BAG3/TNFAIP2/KRT76
MSigDB	Voom:Positive_vs_Negative:all_samples:no_correction	GO_CORNIFIED_ENVELOPE	1.52486e-05	0.00117433	-0.788448	-2.08837	0	17	SPRR3/CNFN/SCEL/RPTN/CSTA/CST6/CDSN
MSigDB	Voom:Positive_vs_Negative:all_samples:no_correction	GSE2770_UNTREATED_VS_ACT_CD4_TCELL_48H_DN	4.21745e-05	0.00117433	0.475739	2.0811	0	141	ISG15/RSAD2/CMPK2/IFIT2/IFITM1/LAG3/PTPRO/NTNG2/SOCS1/SHISA5/GALM/CD6/JUN/PARP11/GFI1/CD96/NR1I2/CYSLTR1/TOR1B/CD72/FBXO41/ZNF439/DTHD1/STX1A/SHROOM3/ATF3/LAMA5/NEIL1/IGSF9/NRBP2/RASD1
MSigDB	Voom:Positive_vs_Negative:all_samples:no_correction	FLOTHO_PEDIATRIC_ALL_THERAPY_RESPONSE_UP	2.90896e-05	0.00117433	-0.645345	-2.0775	1	41	EMP1/EIF3L/TPT1/RPL5/RPL6/RPS16/SLC38A2/TBC1D15/EEF2/RPL27/RPS5/NDRG1/RPL13A/TOMM20/TMED2/RPS20/SYPL1/RPL13/RSL24D1/ALX4/CTDSPL/RPS28/RPS9/RPL37A/RNF139/FAU/RAB1A/VAMP3
MSigDB	Voom:Positive_vs_Negative:all_samples:no_correction	JACKSON_DNMT1_TARGETS_UP	3.47222e-05	0.00117433	0.533432	2.07676	0	71	CXCL10/IFIT1/ISG15/IFIT3/MX1/CCL2/IRF7/EIF2AK2
MSigDB	Voom:Positive_vs_Negative:all_samples:no_correction	BROWNE_HCMV_INFECTION_12HR_UP	3.69399e-05	0.00117433	0.506543	2.07661	0	94	IFI44L/XAF1/OAS2/IFI44/PML/ZFY/TAP1/PLSCR1/TRIM21/LDLR/AUTS2/KIAA0895/RNF40/CCDC86/DLG1
MSigDB	Voom:Positive_vs_Negative:all_samples:no_correction	KEGG_TOLL_LIKE_RECEPTOR_SIGNALING_PATHWAY	3.67755e-05	0.00117433	0.50864	2.07624	0	92	CXCL10/CXCL11/CXCL9/IRF7/CD80/STAT1/IL6/TLR7/CCL5/TLR3/IFNB1/IRF5/IKBKE/MAPK11/JUN/CD86/TNF/MAPK10
MSigDB	Voom:Positive_vs_Negative:all_samples:no_correction	GSE13485_PRE_VS_POST_YF17D_VACCINATION_PBMC_UP	1.30593e-05	0.00117433	-0.525086	-2.07475	0	146	ORM1/MME/DGAT2/CA4/WNT5A/ARG1/TNFRSF10C/IL1RAP/EIF3L/DCLK1/CHI3L1/MMP9/GJB6/TMCC3/AQP9/OLFM4/MANSC1/STEAP4/ACOX1/KIAA1324/KCNJ15/SDC2/VAT1/GPR161/TGFA/CXCR2/ANTXR2/MMGT1/STAT5B/PNRC1/RPL6/RNF182/ALPK2/MPPED2/DAPK2/IL1R1/LITAF/CXCL6/ANGPT1/GLT1D1/ZFP30/FRAT2/CCR3/ZDHHC18/DMRTC2/FRAT1/BTF3/SERTAD4/CDHR2/IGF2R/TBC1D14/STK16/TCP11L2
MSigDB	Voom:Positive_vs_Negative:all_samples:no_correction	JOHNSTONE_PARVB_TARGETS_2_UP	3.97836e-05	0.00117433	0.486856	2.07362	0	119	IFIT1/ISG15/OASL/IFIT3/IFIT2/IFITM1/DDX60/LY6E/UBE2L6/PTPRO/NCOA7/SERPINE1/PLEK2/ZNFX1/MDK/GATA6/IGFBP4/CD74
MSigDB	Voom:Positive_vs_Negative:all_samples:no_correction	REACTOME_ACTIVATION_OF_THE_MRNA_UPON_BINDING_OF_THE_CAP_BINDING_COMPLEX_AND_EIFS_AND_SUBSEQUENT_BINDING_TO_43S	1.45254e-05	0.00117433	-0.635383	-2.07247	0	44	RPS3A/RPS21/RPS13/RPS4X/RPS7/RPS16/EIF3K/EIF3H/RPS8/RPS14/RPS18/RPS15A/RPS24/RPS27A/RPS5/EIF2S3/EIF3F/RPS25/RPS11/RPS20/EIF3E/RPSA/RPS12/RPS28/RPS9/FAU/EIF1AX/EIF3I/EIF4H/EIF2S2
MSigDB	Voom:Positive_vs_Negative:all_samples:no_correction	GSE36826_NORMAL_VS_STAPH_AUREUS_INF_IL1R_KO_SKIN_DN	1.28102e-05	0.00117433	-0.514533	-2.06971	0	168	SLC11A1/EMP1/CERK/AMPD2/EIF3L/CXCR4/SORL1/IFNGR1/MPP1/TLR5/TM6SF1/BICD2/EREG/NPL/SYK/TACC3/FPR1/RTN3/CPPED1/CYTIP/LCP1/STK38L/PDLIM7/SSR2/NACA/SH3BGRL3/CST7/VAMP4/RNASE4/ALDOA/KRT10/PICALM/TPST2/SLC38A2/ADAM10/PCMT1/PPP3CA/ALOX5AP/RPL27/CYP27A1/METTL9/CLDND1/PACSIN2/AP1S2/LBR/GALC/GABARAP/RCBTB2/PTGS1/FLNA/ATRN/TALDO1/ARF5/SERP1/CBX5/SLC4A7/COTL1/ARL4C/CCL22/RPL8/MAP3K3/RPS9/GMIP/PAPSS1/ADK/WDR26…
MSigDB	Voom:Positive_vs_Negative:all_samples:no_correction	GO_REGULATION_OF_T_CELL_PROLIFERATION	4.00577e-05	0.00117433	0.483004	2.06522	0	122	CD80/IDO1/IL6/CCL5/HAVCR2/IL10/IGF1/EBI3/PDCD1LG2/ZAP70/IL2RA/CARD11/CD209/HLA-DRB1/IL27/TNFSF18/CD274/HLA-DMB/CD6/IFNG/CD3E/CD86/PRKCQ/BTN2A2/FOXJ1/CD4/IL12A/ERBB2/SASH3/CCL19/LMO1/NCKAP1L/DLG1/SPN/DHPS/MAD1L1/CD28/IL12RB1/VCAM1/RIPK3/HES1/RASAL3/IL23R
MSigDB	Voom:Positive_vs_Negative:all_samples:no_correction	GSE2770_UNTREATED_VS_IL12_TREATED_ACT_CD4_TCELL_2H_UP	1.26955e-05	0.00117433	-0.508427	-2.06463	0	183	PGLYRP1/SULT1B1/ACPP/HAL/CHI3L1/PTGS2/LIN7A/CEACAM4/PYGL/ALDH6A1/AQP9/MGAM/TLR2/FRY/LYZ/BEST1/PRKDC/CDIPT/S1PR4/TIMP2/ASAH1/EPHB4/STAT5B/CAT/CDK19/ZNF185/FCHO1/F13A1/S100A4/CXCR1/IQGAP1/LCP1/GBA/TAGLN2/DGAT1/AGER/DAPK2/OSBPL8/SRPK1/MEGF9/PIGB/CPNE3/VBP1/RPL27/RPL29/MAP3K5/PACSIN2/RPL11/TMBIM6/PINK1/HAT1/ZNF467/PBXIP1/NDUFAF1/NCOA4/ACVR1B/LSM6/ABHD2/RPS11/MSL1/CCPG1/CBX7/CDKN2D/RABAC1/JAK1/TOB1/NE…
MSigDB	Voom:Positive_vs_Negative:all_samples:no_correction	GO_HYDROLASE_ACTIVITY_ACTING_ON_CARBON_NITROGEN_BUT_NOT_PEPTIDE_BONDS_IN_LINEAR_AMIDINES	1.55907e-05	0.00117433	-0.870827	-2.06355	0	11	ARG1/PADI2/PADI4/PADI1/PADI6/PADI3
MSigDB	Voom:Positive_vs_Negative:all_samples:no_correction	GSE16522_MEMORY_VS_NAIVE_ANTI_CD3CD28_STIM_CD8_TCELL_DN	4.65896e-05	0.00117433	0.455078	2.06184	0	180	IFIT1/ZBP1/OAS1/LAG3/IRF7/STAT1/UBE2L6/HSH2D/RNF213/CD2/ISG20/LGALS3BP/IL10/PSMB9/FASLG/CD8A/HLA-DMA/CD8B/CD74/MAP4K1/CD200/ITGB7/CD247/SAMHD1/CD86/TRIB2/ADA/RFX5/PDCD1/HIRIP3/LRWD1/BCL11B/LYAR/PLCG1
MSigDB	Voom:Positive_vs_Negative:all_samples:no_correction	GSE46606_UNSTIM_VS_CD40L_IL2_IL5_3DAY_STIMULATED_IRF4MID_SORTED_BCELL_DN	4.66984e-05	0.00117433	0.454639	2.06139	0	181	ISG15/ZBP1/IFITM3/OAS1/RTP4/SAMD9L/GZMB/RNF213/STAT2/CCL5/IFIT1B/ATP10A/EBI3/AGRN/ZNFX1/IL2RA/STAP1/AXL/SHISA5/ZFYVE26/JUN/IL15RA/CMYA5/TGFB3/OPTN/TRAFD1/BATF/PBX4/PLXND1/MYO1G/PLA1A/RFX5/ARID5A/TRIM34/JAK2/FMNL2/IGSF8/AZI2/MLKL/TNNI1
MSigDB	Voom:Positive_vs_Negative:all_samples:no_correction	GSE4590_PRE_BCELL_VS_LARGE_PRE_BCELL_UP	4.19041e-05	0.00117433	0.47176	2.06011	0	139	CXCL10/ISG15/RSAD2/XAF1/IFIH1/FAP/IL6/CCL5/SP110/ATP10A/TLR3/PSMB9/MMP13/IFNB1/HAP1/AIM2/TRIM21/IL7/MAPK11/CD69/TPPP3/RABGAP1L/GNB4/PKIB/ACOT9/FMNL2/TTC39C/TTC39B/PTCH1/ABHD6/NEURL3
MSigDB	Voom:Positive_vs_Negative:all_samples:no_correction	LIN_SILENCED_BY_TUMOR_MICROENVIRONMENT	1.38512e-05	0.00117433	-0.563233	-2.05847	0	84	KLK6/DSC2/SPRR3/SCEL/AIF1L/KRT78/EMP1/CAMK2N1/GCNT3/PTGS2/CLIC3/CST6/MALL/EGR3/VSIG10/KLK10/KRT4/VGLL1/ARHGDIB/SLC12A6/MXD1/GDPD3/DKK1/ALDH1A3/TLR1/RHBDL2/AZGP1/PINK1/TACC1/SLCO3A1/C15orf48
MSigDB	Voom:Positive_vs_Negative:all_samples:no_correction	GSE16385_IL4_VS_ROSIGLITAZONE_STIM_MACROPHAGE_DN	4.34084e-05	0.00117433	0.465802	2.05561	0	150	ZBP1/BST2/RTP4/LAG3/IFIH1/PARP10/PML/ISG20/LGALS3BP/PPM1K/ACHE/EBI3/BTN3A1/OR51I1/TRIM38/CD274/RANGAP1/TSGA10IP/STAC3/CBR1/FXYD6/RAB8A/MYO1G/RNF8/SLAMF7/XPO1/LRRC61/C9orf135/REPIN1/PACRG/ITGA3/DEXI/TRIM3/PEX3/FAM149A/UBE2Z/MVK/SLCO5A1
MSigDB	Voom:Positive_vs_Negative:all_samples:no_correction	GO_CALCIUM_DEPENDENT_CELL_CELL_ADHESION_VIA_PLASMA_MEMBRANE_CELL_ADHESION_MOLECULES	3.01314e-05	0.00117433	-0.714512	-2.05109	1	24	CDH2/PCDHB16/PCDHGB4/DCHS1/CDH17/PCDHB6/PCDHB10/PCDHB5/PCDHB14/NLGN1/PCDHB13/NRXN1/PCDHB4/PCDHB2/PCDHB3/CDH13/DSG1
MSigDB	Voom:Positive_vs_Negative:all_samples:no_correction	GO_ADAPTIVE_IMMUNE_RESPONSE_BASED_ON_SOMATIC_RECOMBINATION_OF_IMMUNE_RECEPTORS_BUILT_FROM_IMMUNOGLOBULIN_SUPERFAMILY_DOMAINS	4.03291e-05	0.00117433	0.478142	2.0494	0	124	SERPING1/C1QA/C1QB/IRF7/C1QC/C4B/IL6/CXCL13/KDM5D/SLA2/EBI3/C3/CD8A/HLA-DRB1/MICB/IRF4/CD74/RAET1E/SLAMF6/IL31RA/LY9/GAPT/BATF/MYO1G/C1S/RNF8/C7/RORC
MSigDB	Voom:Positive_vs_Negative:all_samples:no_correction	GSE9006_HEALTHY_VS_TYPE_1_DIABETES_PBMC_AT_DX_DN	1.28259e-05	0.00117433	-0.509241	-2.04585	0	166	IL1R2/MME/THBD/IL1B/S100A8/TREM1/TNFRSF10C/TREML2/PTGS2/CEACAM4/PADI2/FPR2/EGR3/AQP9/PTPRE/SLC19A1/OLFM4/MGAM/CDH17/MANSC1/NAMPT/STEAP4/RGS2/G0S2/BLM/KCNJ15/EREG/TLR6/IVNS1ABP/NDEL1/CXCR2/CCNA2/AURKA/NCAPG/CXCR1/ASPM/BTG2/SPATA2L/ZFP30/FRAT2/TLR1/ZNF654/EGLN1/ALPL/DUSP6/SLC25A20/PNP/NAP1L2/NRBF2/C11orf95/ZFP36/AKTIP/LCMT2/EHD1/UBAP1/IGF2R/NCF4/CCRL2
MSigDB	Voom:Positive_vs_Negative:all_samples:no_correction	GO_POSITIVE_REGULATION_OF_T_CELL_PROLIFERATION	3.55164e-05	0.00117433	0.514142	2.0458	0	80	CD80/IL6/CCL5/HAVCR2/IGF1/EBI3/PDCD1LG2/ZAP70/IL2RA/CARD11/CD274/HLA-DMB/CD6/IFNG/CD3E/CD86/PRKCQ/CD4/IL12A/SASH3/CCL19/NCKAP1L/SPN/DHPS/CD28/IL12RB1/VCAM1/HES1/RASAL3/IL23R
MSigDB	Voom:Positive_vs_Negative:all_samples:no_correction	GSE46606_IRF4HIGH_VS_IRF4MID_CD40L_IL2_IL5_DAY1_STIMULATED_BCELL_DN	4.62321e-05	0.00117433	0.452569	2.04226	0	175	ISG15/CMPK2/ZBP1/MX1/OAS1/SAMD9L/PARP9/PNPT1/IL10/MMP13/IFNB1/SLFN12/STAP1/CD8B/PRLR/IL15RA/CAPN11/PAQR8/ICOS/NAV2/PRKCQ/C22orf23/CYP4B1/TNFRSF25/CHMP5/HIVEP3/RFX5/ATF3/ZNF444/JAK2/KCNN3/RNF114/TSNAXIP1/ARMC2/IGSF8/SOBP/EPCAM/DDR2/IGKC/LYNX1/HEATR5B/OPRM1/MYO1E/OTOP2/CTLA4/EHD4/CCND2/BMPR1A/CD40/TPX2
MSigDB	Voom:Positive_vs_Negative:all_samples:no_correction	GSE19888_ADENOSINE_A3R_INH_PRETREAT_AND_ACT_BY_A3R_VS_A3R_INH_AND_TCELL_MEMBRANES_ACT_MAST_CELL_UP	1.29071e-05	0.00117433	-0.510866	-2.04225	0	160	CSTA/PPBP/CXCR4/CD44/SRGN/SORL1/FHL3/IFNGR1/MGAM/NAMPT/ATP2B1/RGS2/LYZ/FTH1/HSPBAP1/KCNMB4/ZC3H10/PNRC1/NLRP3/SNX16/FCHO2/AMN1/PNPLA8/LITAF/PDE3B/PICALM/PLAUR/SOCS5/ADM/RAB21/ASAP1/APLP2/YPEL5/ZFP36/FRAT1/HBP1/GNS/SKIL/MAP3K2/RPL30/PCMTD2/FBXL20/PFKFB3/RNF11/TET2/TCP11L2/OGFRL1/UBE2B/PIK3IP1/BCL6/BTG1/CBX7/SERINC1/NAA50/DUSP1/RALA/RAB11FIP2/CLK4/PAIP2/YPEL4/UBL3/FOXO3/NCF2/PIK3CA/ZFYVE1/ZEB2/TECP…
MSigDB	Voom:Positive_vs_Negative:all_samples:no_correction	GSE3982_BASOPHIL_VS_CENT_MEMORY_CD4_TCELL_UP	1.28447e-05	0.00117433	-0.508306	-2.04027	0	165	PECAM1/AATK/CD19/TLR8/HRH4/PDGFC/ABHD5/DPEP2/NOP10/PTPRE/MGAM/BST1/TM6SF1/FRY/LYZ/ACOX1/KBTBD11/CACNA1E/CDA/CDK19/VAV3/GPR65/COX8A/CYB5R4/MAN1A1/MXD1/LMBRD1/SOS2/PLAGL1/ARPC3/VPS8/RHOQ/PTPN12/RNF130/RALB/CAV2/C1RL/ALDH2/PLAA/OSGIN2/CHPT1/PRNP/TIMM8B/GALC/GABARAP/PSEN1/AREG/NDUFV2/HBP1/SF3B1/CREG1/RHOA/MAPK14/DAZAP2/NCF4/TALDO1/PELI1/RIOK3/DRAM1/SERINC1/GIT2/HSD17B4/CLK4/OPN3/DCTN3/P2RY14/PPP4R1/R…
MSigDB	Voom:Positive_vs_Negative:all_samples:no_correction	GSE19888_CTRL_VS_A3R_INHIBITOR_TREATED_MAST_CELL_DN	1.29348e-05	0.00117433	-0.511508	-2.03894	0	156	CSTA/DACH1/PPBP/CXCR4/SRGN/ABTB1/SORL1/IFNGR1/MGAM/NAMPT/ATP2B1/RGS2/FRY/G0S2/FTH1/HSPBAP1/PNRC1/C9orf72/NLRP3/FCHO2/PNPLA8/PDE3B/PICALM/ATP8A1/PLAUR/ITGB1/SOCS5/YPEL3/ADM/F2R/HECA/RAB21/APLP2/YPEL5/TPD52L2/ZFP36/FRAT1/EPM2AIP1/HBP1/GNS/PCMTD2/C15orf48/FBXL20/RNF11/PELI1/TET2/RPS11/TCP11L2/OGFRL1/PIK3IP1/BCL6/CCPG1/BTG1/SERINC1/NAA50/DUSP1/STMN3/RALA/RAB11FIP2/CLK4/PAIP2/YPEL4/UBL3/FOXO3/NCF2/ZFY…
MSigDB	Voom:Positive_vs_Negative:all_samples:no_correction	GSE2706_UNSTIM_VS_8H_LPS_DC_DN	4.50187e-05	0.00117433	0.455713	2.03728	0	164	DDX60/RTP4/IRF7/PARP14/RNF213/PML/IL6/EIF2AK2/PNPT1/DTX3L/SLC38A5/SLC25A28/IFNB1/NUB1/NMI/RGS1/AIM2/C3orf52/KCNA3/PSME2/RBCK1/MT1M/SPTBN5/CD200/ZBTB32/GBP5/DNAAF1/OPTN/TRAF3IP3/ADA/TRAFD1/BATF/IDO2/TAP2/C1GALT1/TNFAIP3/SSB/BCL2/LYSMD2/ATF5
MSigDB	Voom:Positive_vs_Negative:all_samples:no_correction	GSE19198_1H_VS_6H_IL21_TREATED_TCELL_DN	4.66984e-05	0.00117433	0.449061	2.0361	0	181	RSAD2/IFIT3/IFITM3/DDX60/IRF7/PARP14/UBE2L6/FAP/PML/IL6/TLR7/LGALS3BP/IL10/FANCA/FCGR3A/CFB/TAP1/PSMB9/UBA7/IRF8/SLFN12/PLSCR1/MYC/MOV10/PSMB8/IRF9/IL15RA
MSigDB	Voom:Positive_vs_Negative:all_samples:no_correction	RHEIN_ALL_GLUCOCORTICOID_THERAPY_UP	1.40805e-05	0.00117433	-0.575984	-2.03428	0	68	IL1R2/GLIPR1/S100A8/CSTA/LTF/FOLR1/ALAS2/IFNGR1/RGS2/G0S2/LYZ/PTPRC/CA1/ASAH1/ITGAM/KLHL2/GPR65/CYTIP/DEFA4/IL13RA1/GABARAPL1/GLUL/CHPT1/GPR18/AREG/CREM/PELI1
MSigDB	Voom:Positive_vs_Negative:all_samples:no_correction	GSE3982_BASOPHIL_VS_TH1_UP	1.28067e-05	0.00117433	-0.50497	-2.03332	0	170	PGLYRP1/P2RY13/CLCA2/PLBD1/FGR/PDGFC/MGAM/ARHGEF40/PTPRC/CR1/PAX1/TLR4/AGTPBP1/STAT5B/ARHGDIB/MFSD1/FAM172A/AP3S1/S100A4/RTN3/ARHGAP15/MXD1/LMBRD1/BEX4/PLAGL1/NACA/HCK/UBE2E3/UBXN2B/DSE/SERINC3/LPIN1/MEGF9/SDCBP/PRDM8/RPS15A/OSGIN2/GALC/NDRG1/FRAT1/HBP1/PTGS1/RHOA/PCMTD2/TREX2/BTBD7/DSG1/RPS25/STAG2/BCL6/SERINC1/LAPTM4A/DUSP1/PCTP/CLK1/DNASE1L1/P2RY14/IQGAP2/SRSF6/MAP2K4/MBP/KLHL24/CD9/C11orf71/P…
MSigDB	Voom:Positive_vs_Negative:all_samples:no_correction	GSE42088_2H_VS_24H_LEISHMANIA_INF_DC_UP	1.28067e-05	0.00117433	-0.502506	-2.0234	0	170	PECAM1/AMPD2/EIF3L/PLBD1/LST1/CRISPLD2/LTA4H/PRCP/PPM1F/PDK3/DPEP2/RASSF2/IFNGR1/MPP1/TSPO/BST1/RGS2/CD14/LYZ/HSD17B11/PLP2/SELPLG/ITGB2/HSPBAP1/RPS13/CDA/RNASET2/TIMP2/ASAH1/C5AR1/ARHGDIB/TACC3/KLF2/ITGAM/CSF3R/S100A4/GPR65/MXI1/NDUFB11/NLRP1/ALDOC/INPP5K/ARRB2/RNF130/PPT1/TECR/PIGB/TSC22D3/MZT2B/POLB/ALOX5/RPS15A/ALDH2/RPL27/EIF2D/YPEL5/ZFP36/CCNB1IP1/FCGRT/LBR/CELF2/MAPRE2/LSP1/TACC1/GUSB/SMAR…
MSigDB	Voom:Positive_vs_Negative:all_samples:no_correction	GSE29618_BCELL_VS_MDC_DAY7_FLU_VACCINE_DN	1.2782e-05	0.00117433	-0.501257	-2.02246	0	173	IL1R2/P2RY13/CSTA/TIMP1/PLBD1/LST1/ITGAX/TBXAS1/PADI2/MCTP1/CLEC10A/FCER1A/PTPRE/NDRG2/CREB5/SORT1/DOCK5/CLEC4A/IL6R/PPIF/CFP/IGSF6/CAT/SIRPA/S100A4/CD63/CSF2RA/CSGALNACT2/CST7/CKLF/MGST2/ACAA1/ALDOA/RNF130/PPT1/IL13RA1/PON2/RTN1/FLT3/IMPA2/GNA15/TYROBP/PGM1/ALDH2/RTN4/AP1S2/FCGRT/RAB31/GABARAP/NDRG1/ETHE1/CREG1/LEPROT/LDHA/OGFRL1/ENO1/APAF1/STX3/SSR1/AP2S1/ATG3/FZD1/COTL1/APOBR/ACTB/TOB1/ACTG1/R…
MSigDB	Voom:Positive_vs_Negative:all_samples:no_correction	GSE29618_BCELL_VS_MONOCYTE_DAY7_FLU_VACCINE_DN	1.27327e-05	0.00117433	-0.498032	-2.01814	0	180	TREM1/AMPD2/LST1/LIN7A/CRISPLD2/PYGL/SIRPB1/TBXAS1/GLA/HPSE/MCTP1/QPCT/MPP1/NAMPT/BST1/CD14/ARHGEF40/CREB5/SORT1/DOCK5/CLEC4A/ARAP3/CPD/NPL/TIMP2/SLC31A2/C5AR1/SIRPA/LAMP2/NLRP3/FPR1/CSF3R/CD63/CPPED1/CSF2RA/MYO1F/LILRB3/FUT4/TNFRSF1B/SERINC5/PID1/MGST2/ALDOA/RNF130/GABARAPL1/PLAUR/RAB27A/IL17RA/RTN1/IRAK3/SDCBP/IMPA2/GNA15/DUSP6/TYROBP/UPP1/ALDH2/ERMAP/FCGRT/GABARAP/GNS/CREG1/ZNF467/SLCO3A1/UBE2…
MSigDB	Voom:Positive_vs_Negative:all_samples:no_correction	PICCALUGA_ANGIOIMMUNOBLASTIC_LYMPHOMA_UP	4.73037e-05	0.00117433	0.444566	2.0181	0	184	CXCL10/CXCL11/SERPING1/CXCL9/C1QA/C1QB/CCL2/C1QC/NEXN/SAMD9L/ADAMDEC1/CMKLR1/PLA2G4C/CXCL12/CFB/APOE/C3/SLCO2B1/CCDC80/COL1A1/SLAMF8/TNS1/CYP26B1/LIFR/RGL1/TMEM176A/ARHGAP42/ACTA2/IGFBP7/ADAMTS9/SLC1A3/KCNMA1/C1S/APOC1/C7/RASSF4/HSPG2/CCL19/FERMT2/MYLK/PMP22/NR2F2/DDR2/GPRC5B/NAGK/A2M/TMEM176B/ACVRL1/IL33/VCAM1/KCNJ10/COL8A2/FSTL1
MSigDB	Voom:Positive_vs_Negative:all_samples:no_correction	GSE22886_NAIVE_TCELL_VS_NEUTROPHIL_DN	1.28942e-05	0.00117433	-0.504256	-2.01753	0	161	MME/IL1B/P2RY13/ECHDC3/TREM1/AATK/TNFRSF10C/HAL/PLBD1/TREML2/TLR8/PTGS2/ABHD5/PDK3/QPCT/IFNGR1/AQP9/IMPDH1/BST1/GCA/CREB5/KCNJ15/XKR8/CLEC4A/ARAP3/PRKD1/SOD2/TLR4/TLR6/TGFA/MPZL1/CXCR2/NPL/IGSF6/GK/ATP6V1B2/CDK19/ZNF185/CSF3R/CPPED1/CXCR1/CYB5R4/LMBRD1/GALNT14/CTBS/GUCY1A2/LITAF/PPCDC/MEGF9/RNF141/RALB/SDCBP/IMPA2/ADM/DDN/APH1B/DPEP3/BCL2A1/IFNGR2/GABARAP/SASH1/PTGS1/ARPC5/NCOA4/TALDO1/SOCS7/GK3P…
MSigDB	Voom:Positive_vs_Negative:all_samples:no_correction	GO_CYTOSOLIC_PART	1.28447e-05	0.00117433	-0.502544	-2.01714	0	165	NLRC4/NLRP6/HBA1/RPL4/RPL5/RPS3A/RPS21/RPS13/RPS4X/NLRP3/RPL6/CASP12/RPL3/RPS7/RPL9/NLRP1/GUCY1A2/RPL10A/RPS16/RPL34/RPL23/RPL22L1/RPL7A/RPS8/RPS14/RRM1/RPLP1/RPL10/RRM2/RPL14/RPS18/RPS15A/RPS24/RPL27/EIF2D/RPL29/RPS27A/RPL26/DDX3X/RPS5/RPL11/RPL13A/RPL30/RPL18A/RPS25/RPL18/RPS11/RPS20/ENO1/APAF1/RPL13/RPSA/UBL4A/RSL24D1/RPL32/UBA52/RPS12/RPL8/RPS28/RPS9/RPL37A/UBQLN4
MSigDB	Voom:Positive_vs_Negative:all_samples:no_correction	GSE36009_UNSTIM_VS_LPS_STIM_DC_UP	4.55809e-05	0.00117433	0.4488	2.01367	0	168	CXCL11/ZBP1/IFITM3/BATF2/PARP14/STAT1/STAT2/TRIM14/TNFSF10/FCGR3A/TAP1/NLRC5/PSMB9/SLFN12/NMI/ADAR/PARP3/RBCK1/CIITA/IRF9/GCNT2/CD274/NOD1/SLAMF8/SAMHD1/FOXP2/GDA/TPPP3/CCR1/RAB19/PKIB/CARD6/TAF4B/ATF3/TRIM34/RAB3IL1/RNF114
MSigDB	Voom:Positive_vs_Negative:all_samples:no_correction	GSE360_L_DONOVANI_VS_M_TUBERCULOSIS_MAC_DN	4.62321e-05	0.00117433	0.446184	2.01345	0	175	CXCL10/IFITM1/MX1/CCL8/SERPING1/C1QB/SDS/IDO1/UBE2L6/IL6/CD2/CXCL13/CCL5/ISG20/SP110/CD38/CFB/PSMB9/AIM2/PSME2/RRAD/IL15RA/EPB41L3/CRYBB2/TNF/OPTN/BATF/DLEC1/ABCC10/SASH3/TNFAIP3/SSB/DYNLT1/CCL19
MSigDB	Voom:Positive_vs_Negative:all_samples:no_correction	GSE6092_IFNG_VS_IFNG_AND_B_BURGDORFERI_INF_ENDOTHELIAL_CELL_DN	4.43046e-05	0.00117433	0.451835	2.01123	0	159	RSAD2/CMPK2/USP18/IFIT2/ZBP1/EPSTI1/MX1/PARP12/CXCL13/ISG20/TNFSF10/ATP10A/EBI3/ZNFX1/STAP1/ADAR/PSME2/RRAD/CD274/PHF11/TMEM176A/BATF
MSigDB	Voom:Positive_vs_Negative:all_samples:no_correction	GO_DEFENSE_RESPONSE_TO_FUNGUS	2.98018e-05	0.00117433	-0.671229	-2.00965	1	29	IL36RN/S100A8/LTF/S100A9/CTSG/NLRP10/DEFA4/ANG/IL17RA/ADM/C10orf99/ELANE/DEFA3/TGFB1/COTL1/CHGA
MSigDB	Voom:Positive_vs_Negative:all_samples:no_correction	GSE37416_0H_VS_12H_F_TULARENSIS_LVS_NEUTROPHIL_DN	1.27597e-05	0.00117433	-0.49727	-2.00905	0	175	LPCAT1/ERMN/PDK1/PRR5L/CCNG2/PDE4B/RIMKLA/MEI1/FTH1/TBC1D7/SOD2/MCOLN1/ATP13A3/RASSF5/TGM3/RAPGEF6/PPP1R3E/OXSM/SLC15A4/C9orf72/CD63/MXI1/BNIP3L/INSIG1/CLN3/PPCDC/OXSR1/GABARAPL1/PLAUR/RNF103/ADM/GNA15/RBPJ/B3GNT5/SGTB/NFKBID/LAMB3/RAB21/BCL2A1/NDST2/ADIPOR2/P4HB/ZNF277/SKIL/SPAG9/RAB8B/FUT11/DENND5A/CDK2/ENO1/SNAPC1/PIK3IP1/SERP1/LGALS3/EIF4A3/ATP1A1/RAB33A/HSD17B4/EDEM1/ZMYND15/TFRC/ATG12/TXNDC…
MSigDB	Voom:Positive_vs_Negative:all_samples:no_correction	GSE21063_CTRL_VS_ANTI_IGM_STIM_BCELL_8H_UP	4.24088e-05	0.00117433	0.457717	2.00656	0	143	ISG15/ZBP1/RUFY4/DDX58/PARP14/LY6E/TNFSF10/GPR174/MGAT3/STAP1/IRF4/KMO/CD274/CD6/GPR183/SPRY4/ITIH5/GAS8/TMEM63A/B4GALNT3/TNFRSF25/HIVEP3/RFX5/TIFAB/P2RX7/TNFAIP3/NR4A1/EPCAM/SRFBP1/TNNT2/LYNX1/TSC22D1
MSigDB	Voom:Positive_vs_Negative:all_samples:no_correction	GO_REGULATION_OF_LEUKOCYTE_MIGRATION	4.08781e-05	0.00117433	0.46513	2.00406	0	128	CXCL10/CXCL11/PLVAP/CCL8/CXCL9/CCL2/CMKLR1/IL6/CXCL13/CX3CL1/CCL5/CXCL12/SERPINE1/STAP1/CD74/TNFSF18/CCR7/PLA2G7/TNF/CSF1/ADA/CCR1/GREM1/CXCR3
MSigDB	Voom:Positive_vs_Negative:all_samples:no_correction	GO_ANTIMICROBIAL_HUMORAL_RESPONSE	4.4841e-05	0.00117433	-0.67381	-2.0018	2	28	IL36RN/DMBT1/SEMG1/LTF/BPIFA1/SEMG2/DEFA4/ANG/ADM
MSigDB	Voom:Positive_vs_Negative:all_samples:no_correction	YANG_MUC2_TARGETS_DUODENUM_3MO_DN	4.59967e-05	0.00117433	-0.779223	-2.00089	2	15	SULT1B1/SULT2B1/FMO5/GSTM1/CAT/GSTM4
MSigDB	Voom:Positive_vs_Negative:all_samples:no_correction	GO_SMALL_RIBOSOMAL_SUBUNIT	2.86632e-05	0.00117433	-0.587437	-1.99821	1	55	HBA1/RPS3A/RPS21/RPS13/RPS4X/RPS7/RPS16/RPS8/RPS14/MRPS24/RPS18/RPS15A/RPS24/EIF2D/RPS27A/DDX3X/RPS5/RPS25/RPS11/RPS20/RPSA/RPS12/RPS28/RPS9/MRPS36/FAU/MRPS15/MRPS6/MRPS16/RPS27L/MRPS17
MSigDB	Voom:Positive_vs_Negative:all_samples:no_correction	GSE45365_NK_CELL_VS_BCELL_MCMV_INFECTION_UP	1.28067e-05	0.00117433	-0.494941	-1.99294	0	170	THBD/PECAM1/EMP1/MRC1/ALDH6A1/DPEP2/CCNH/FCER1A/SH3BP5/SDC2/CLEC4A/MOB3B/CPD/RNASET2/CPA4/CAT/BYSL/HS2ST1/AP3S1/S100A4/VAV3/RTN3/LMBRD1/MOSPD1/SH2B2/ATP6AP2/LRMP/RNASE4/TST/ALG9/CSNK2B/PPT1/TECR/SLA/TPST2/ANG/FRAT2/ITGB1/PCMT1/SDCBP/NME4/SLC9A6/PRNP/MAP3K5/RNF13/GLCE/RAB31/PINK1/TMED2/SYNC/ARPC5/FES/CD36/CHMP2A/OSBPL1A/GMFG/TGFBR2/LAPTM4A/BLVRB/PIGA/WDR12/DECR1/MBP/EVI2B/TMEM59/PAPSS1/KCTD5/TRPS1…
MSigDB	Voom:Positive_vs_Negative:all_samples:no_correction	GO_POSITIVE_REGULATION_OF_LEUKOCYTE_PROLIFERATION	3.97646e-05	0.00117433	0.468386	1.99198	0	118	CD80/IL6/CCL5/HAVCR2/CD38/IGF1/TNFSF13B/EBI3/PDCD1LG2/ZAP70/IL2RA/CARD11/IL7/CD74/CD274/HLA-DMB/CD6/IFNG/CD3E/GPR183/CD86/CSF1/PRKCQ/ADA/FLT3LG/CD4/IL12A/SASH3/BCL2/CCL19/NCKAP1L/NFATC2/SPN/DHPS/CD28/IL12RB1/VCAM1/HES1/RASAL3/IL23R/WNT3A
MSigDB	Voom:Positive_vs_Negative:all_samples:no_correction	BIOCARTA_EXTRINSIC_PATHWAY	4.656e-05	0.00117433	-0.821492	-1.99139	2	12	F5/PROS1/TFPI/SERPINC1/F2R
MSigDB	Voom:Positive_vs_Negative:all_samples:no_correction	GSE22886_NAIVE_CD8_TCELL_VS_NEUTROPHIL_DN	1.29231e-05	0.00117433	-0.498759	-1.99106	0	158	IL1B/ECHDC3/CSTA/TREM1/TNFRSF10C/TREML2/LST1/PTGS2/SRGN/PDK3/S100A9/SERPINA1/QPCT/AQP9/SKAP2/PRDM5/NAMPT/RGS2/GCA/ADAM30/SDC2/FTH1/SOD2/TLR6/TGFA/IL1RL1/VDR/MPZL1/NPL/C5AR1/ZNF185/FPR1/DNASE1L3/HSD11B1/CYB5R4/GALNT14/SCUBE3/RPGRIP1/LITAF/HTRA1/RNF130/SDCBP/DDN/APH1B/TYROBP/CSF2RB/GLUL/ALOX5/DPEP3/BCL2A1/SASH1/PTGS1/ARPC5/NCOA4/TALDO1/CCRL2/SOCS7/DRAM1/STX3/FUT9/DGKG/SLC16A3/THEG/SLC7A11/EPHB1/CEB…
MSigDB	Voom:Positive_vs_Negative:all_samples:no_correction	REACTOME_METABOLISM_OF_PROTEINS	1.16485e-05	0.00117433	-0.458963	-1.99038	0	361	MUC21/GCNT3/PROS1/ST6GALNAC3/GALNT1/TUBA4A/RPL4/RPL5/B3GNT8/RPS3A/ALG14/RPS21/RPS13/RPS4X/ALG5/SPCS3/TIMM8A/PIGX/RPL6/GRPEL2/EEF1B2/FURIN/SUMF1/MAN1A1/RPL3/RPS7/RPL9/GALNT14/CHCHD4/SPCS2/SSR2/SLC25A13/B4GALT3/TUBB6/ST3GAL2/TUBB1/ALG6/FKBP9/RPL10A/RPS16/ALG9/RPL34/RPL23/UGGT1/PIGB/EIF3K/RPL7A/EIF3H/PLAUR/GALNT11/RPS8/RPS14/FBXO4/VKORC1/RPLP1/DPM1/RPL10/B3GNT5/PIGN/RPL14/RPS18/VBP1/RPS15A/RPS24/SEC…
MSigDB	Voom:Positive_vs_Negative:all_samples:no_correction	GSE42088_UNINF_VS_LEISHMANIA_INF_DC_2H_DN	1.28291e-05	0.00117433	-0.49519	-1.99036	0	167	F5/THBD/EIF3L/CXCR4/HAL/CRISPLD2/LTA4H/PDK3/SORL1/BST1/HSD17B11/RPL4/PLP2/TLE3/TLR4/RPS13/PHACTR1/P2RX1/KLF2/RPL6/CSF3R/S100A4/STK38L/RPS7/SNRK/NACA/NLRP1/TAGLN2/LRMP/INPP5K/RPL10A/RPS16/PPCDC/ABT1/KRT10/RPL7A/EIF3H/TSC22D3/RPS8/POLB/RPL10/RPL14/RPS18/ALOX5/RPS15A/RPS24/EEF2/CHD1/RPL27/APLP2/RPL29/YPEL5/RPL26/PRNP/ZFP36/RPL11/FRAT1/MAPRE2/BTF3/RPL30/SMARCD3/EIF3F/UXT/RPS11/EIF3E/FCN1/RPL13/SYN2/D…
MSigDB	Voom:Positive_vs_Negative:all_samples:no_correction	GSE18893_TCONV_VS_TREG_24H_CULTURE_DN	4.73687e-05	0.00117433	0.437747	1.989	0	185	IFI44L/OASL/IFIT3/CMPK2/IFIT2/IFI44/MX1/IRF7/IL4I1/IFIH1/DHX58/LY6E/STAT1/RNF213/IFIT1B/LGMN/GRAP2/IL21R/LPAR6/LCK/CCR7/KMO/SLAMF6/RGS13/CYSLTR1/CD72/TRIB2/DMWD
MSigDB	Voom:Positive_vs_Negative:all_samples:no_correction	GSE7509_DC_VS_MONOCYTE_DN	4.66984e-05	0.00117433	0.438615	1.98874	0	181	CXCL10/IFIT3/CMPK2/USP18/IFI35/IFIH1/LY6E/STAT1/NUPR1/LGALS3BP/GIMAP4/TAP1/PSMB9/C3/AGRN/SLFN12/ZNFX1/SAA1/CLCNKB/HLA-DRB1/SHISA5/PSME2/FSTL3
MSigDB	Voom:Positive_vs_Negative:all_samples:no_correction	BORCZUK_MALIGNANT_MESOTHELIOMA_UP	1.20715e-05	0.00117433	-0.469173	-1.98638	0	274	CKS2/BICD2/MAP2K1/PRKDC/LYPLA1/MPZL1/AHCY/LAMP2/QSOX1/KIF11/PGK1/LUM/RAP1A/RFC4/LDOC1/TOP2A/UBE2E3/SRPK1/PPT1/KRT10/CRABP2/EIF3H/USP9X/S100A2/PCMT1/RAD1/RIT1/JTB/F2R/SLC25A3/NUDT1/VBP1/RPS15A/RCN2/TAF12/ACTL6A/ZWINT/RAP1GDS1/UBQLN2/MAD2L1/FLNA/PCNA/PRKCA/YKT6/RAD21/UBE2D1/DDOST/MCM6/DENND5A/BLVRA/CGRRF1/MED21/SSR1/TGFB1/AP2S1/MAPK9/NME1/HPRT1/RPS6KA3/LIN37/CCNB1/RALA/VAMP7/SEC61G/WTAP/DBN1/ITGAV/…
MSigDB	Voom:Positive_vs_Negative:all_samples:no_correction	GSE37416_0H_VS_24H_F_TULARENSIS_LVS_NEUTROPHIL_UP	1.28259e-05	0.00117433	-0.494198	-1.98542	0	166	CA4/DSC2/ACPP/CSTA/LPCAT2/LST1/PRCP/PPM1F/PADI4/MANSC1/TSPO/NFAM1/GCA/ACOX1/SELP/CREB5/BICD2/MEGF6/NDUFB3/IL6R/RNASET2/MPZL1/ANTXR2/THOC5/MBOAT2/FAM172A/RNF149/SNX18/DPYD/SOS2/CST7/MBOAT7/TST/UBE2E3/ACTR2/IMPA2/TYROBP/CSF2RB/TMEM30A/ARPC2/ZNF200/OAZ2/C1orf56/TRAPPC1/CD46/PLIN3/APBB1IP/MAPK14/FES/TBC1D14/TOPORS/PGLS/APAF1/HIPK3/CCPG1/RPS6KA3/RNF44/ERICH1/CYP4F3/FAM122A/FAM117B/EBPL/WAS/HMGCR/S100A…
MSigDB	Voom:Positive_vs_Negative:all_samples:no_correction	LENAOUR_DENDRITIC_CELL_MATURATION_DN	1.34176e-05	0.00117433	-0.51905	-1.98516	0	114	IL1R2/SLC11A1/IL1B/EMP1/S100A8/PPBP/CHI3L1/LST1/CD44/LTA4H/GLA/MMP9/S100A9/SORL1/TUBA4A/SERPINA1/NAMPT/BST1/CD14/LYZ/ANPEP/SDC2/SOD2/IL6R/PPIF/GK/C5AR1/ARHGDIB/PTAFR/S100A4/CYTIP/SOS2/BTG2/PDLIM7/TNFRSF1B/SPINK1/HTRA1/KRT10/ADAM10/PLAUR/TLR1/BCAT1/RTN1
MSigDB	Voom:Positive_vs_Negative:all_samples:no_correction	GSE22886_NAIVE_CD4_TCELL_VS_MONOCYTE_DN	1.27455e-05	0.00117433	-0.490038	-1.98423	0	179	CD93/SLC11A1/S100A8/CSTA/PLBD1/FGR/ABHD5/S100A9/PLXNC1/QPCT/IFNGR1/PTPRE/GCA/TLR2/CD14/LYZ/FAM49A/CLEC4A/IL6R/SYK/TIMP2/ASAH1/IGSF6/SLC31A2/C5AR1/SIRPA/BID/ITGAM/MFSD1/FPR1/CSF3R/MANBA/ACSL4/VCAN/DPYD/LILRB3/FUT4/HCK/GLB1/CKAP4/RNF130/MEGF9/IRAK3/SDCBP/DUSP6/CSF2RB/GLUL/ALOX5/METTL9/GAB2/IFNGR2/COQ2/TIMM8B/AP1S2/RAB31/GABARAP/PTGS1/GNS/CREG1/UBE2D1/NCOA4/TALDO1/CD36/GAPDH/CTSB/FCN1/BCL6/LGALS3/AT…
MSigDB	Voom:Positive_vs_Negative:all_samples:no_correction	GSE42088_UNINF_VS_LEISHMANIA_INF_DC_24H_UP	1.27327e-05	0.00117433	-0.48945	-1.98336	0	180	PECAM1/CERK/AMPD2/PLBD1/CRISPLD2/LTA4H/PPM1F/PDK3/RASSF2/IFNGR1/TSPO/RGS2/HSD17B11/GPX3/ITGB2/TLR4/RNASET2/ASAH1/AGTPBP1/C5AR1/KLF2/ITGAM/CSF3R/MANBA/MXD1/VCAN/CAMLG/SNRK/NACA/NLRP1/NEDD9/SLA/PIGB/GALNT11/TSC22D3/POLB/ALDH2/YPEL5/FAM53C/CSNK1G3/ZFP36/CCNB1IP1/LBR/CELF2/ADPGK/SF3B1/TACC1/CBFA2T3/MAP3K2/MTX1/CD46/RFC3/PGLS/EIF3E/SPAST/PJA2/SLC25A46/SPIN1/DUSP1/COTL1/TAZ/ARL4C/OXA1L/CEBPD/TKT/PHF20/…
MSigDB	Voom:Positive_vs_Negative:all_samples:no_correction	GSE1925_CTRL_VS_IFNG_PRIMED_MACROPHAGE_24H_IFNG_STIM_DN	4.63392e-05	0.00117433	0.438119	1.98255	0	178	ISG15/RSAD2/IFIT3/USP18/IFITM3/IFIH1/LY6E/ISG20/IFIT1B/LGALS3BP/TNFSF10/APOE/IL2RA/ADAR/GZMA/TRIM21/SHISA5/PSME2/IRF9/CD8B/EFNA2
MSigDB	Voom:Positive_vs_Negative:all_samples:no_correction	WANG_ESOPHAGUS_CANCER_VS_NORMAL_DN	1.36958e-05	0.00117433	-0.531603	-1.98014	0	95	MAL/CRYAB/PPP2R2C/MALL/GJB2/PLXNC1/TSPAN5/ACOX1/GPX3/PCYOX1/EREG/AP3S1/ADIPOR1/NLRP2/ACAA1/SHMT1/ALDH1A3/TXNDC17/NSDHL/UPP1/DDX3X/RPP30/TSPAN6/SLC27A4/NRP1/SLC26A2/ATXN3/ARL4C/PPP4R1/WWP1/GPC1/FPGT/MAPKAPK3/S100A11/ADK/GFOD2/FOSL2/CS/CR2/PRDX6/NCOA1/PITPNA/HECTD1/KRT5/DNAJB1/ST6GALNAC2/PDCD4/GM2A/RAB6A
MSigDB	Voom:Positive_vs_Negative:all_samples:no_correction	GSE1791_CTRL_VS_NEUROMEDINU_IN_T_CELL_LINE_6H_UP	1.27768e-05	0.00117433	-0.48895	-1.97397	0	174	SLC11A1/EMP1/SEMA6B/LPCAT1/PPBP/PTGS2/KREMEN1/VSIG2/PDK1/MCTP1/MGAM/ATP2B1/BST1/TM6SF1/SH3BP5/ARAP3/EREG/PPIF/HSPBAP1/TRIB3/ASAH1/LAMP2/FLT1/RTN4RL2/VAV3/ACSL4/PNPLA8/CLEC5A/VCAN/BNIP3L/LRRC2/SWT1/PTPN12/PID1/HTRA1/ZDHHC6/SLC38A2/PLAUR/BCAT1/USP9X/ADM/ALOX5AP/DUSP6/MFAP2/TMPO/YRDC/PNP/BCL2A1/METTL9/CAMTA1/MAPRE2/PINK1/MAMLD1/SEC62/LEPROT/SERPINB8/DAZAP2/ACVR1B/MED30/PRKCH/USP3/ATP9B/CNRIP1/MFAP3/…
MSigDB	Voom:Positive_vs_Negative:all_samples:no_correction	GSE35685_CD34POS_CD38NEG_VS_CD34POS_CD10POS_BONE_MARROW_DN	4.62899e-05	0.00117433	0.435468	1.96848	0	177	CXCL10/ISG15/USP18/IFIT2/CCL2/IFI35/IFIH1/PML/PNPT1/CCR5/TAP1/PSMB9/SOCS1/IRF8/SLFN12/PLSCR1/ZNFX1/MCOLN2/IRF9/GCNT2/JUN/CD86/SLC12A7/CCR1/TRAFD1
MSigDB	Voom:Positive_vs_Negative:all_samples:no_correction	GSE30083_SP1_VS_SP4_THYMOCYTE_DN	4.63328e-05	0.00117433	0.435885	1.96824	0	176	OASL/OAS2/IFI44/HERC6/OAS1/IRF7/IFIH1/SAMD9L/RNF213/IKZF3/MS4A6A/DTX3L/TAP1/NLRC5/TBX21/IL21R/FAM78A/IL2RB/TDRD7/SIDT1/IGFBP4/IKBKE/NOD1/ITGB7/CCDC102A/DTX1/SLC12A7/TRAFD1/FAAH/INF2/CCDC88C/RAB3IP/TRIM34/NT5E/TBC1D1
MSigDB	Voom:Positive_vs_Negative:all_samples:no_correction	GSE37416_0H_VS_6H_F_TULARENSIS_LVS_NEUTROPHIL_DN	1.27553e-05	0.00117433	-0.486642	-1.96807	0	177	CERK/ERMN/SRGN/PDK1/PRR5L/CCNH/PDE4B/BMP6/RIMKLA/MAP2K1/SOD2/ATP13A3/RASSF5/IVNS1ABP/GINS4/IL4R/OXSM/SLC36A4/BID/GPR65/PDLIM7/BZW1/INSIG1/NEDD9/PPCDC/OXSR1/ARMCX3/FRMD4B/AFTPH/PLAUR/RNF103/GNG2/ADM/GNA15/RBPJ/B3GNT5/LAMB3/BCL2A1/EFNA3/ADIPOR2/SRA1/ZNF277/ENTPD4/EIF2S3/SPAG9/FKBP2/FUT11/DENND5A/GAPDH/ENO1/SNAPC1/RILPL2/PIK3IP1/MED14/SERP1/SLC16A3/ATP1A1/RAB33A/CBX5/EDEM1/ZNF292/TFRC/PIK3R5/PHF20/T…
MSigDB	Voom:Positive_vs_Negative:all_samples:no_correction	GSE22432_MULTIPOTENT_PROGENITOR_VS_PDC_UP	4.56997e-05	0.00117433	0.437496	1.96789	0	171	RSAD2/CMPK2/RTP4/IFIH1/LY6E/STAT1/IFIT1B/HTR2B/FANCA/TAP1/NOS2/NUB1/IL2RA/RGS1/MOV10/ABI3/LRRC3/TDRD7/SLAMF8/GTPBP2/ATP2B3/RABEP2/TOX/TRAFD1/FXYD6
MSigDB	Voom:Positive_vs_Negative:all_samples:no_correction	RICKMAN_TUMOR_DIFFERENTIATED_WELL_VS_POORLY_DN	1.17776e-05	0.00117433	-0.456654	-1.96682	0	332	IL36RN/IL1A/KLK7/GLIPR1/S100A8/MRC1/KLK8/TREM1/CERS3/CCL24/CLCA2/LPCAT2/CD44/KLK11/ABHD5/HPSE/GJB6/TMCC3/ITPRIP/TUBA4A/GJB2/CDSN/GDPD2/IMPDH1/TSPAN5/BICD2/DHRS7/KLK10/RAB3D/EREG/KLF7/PLS3/MCOLN1/CPM/TMEM154/ELMOD2/NDEL1/KCNK6/KRT16/SDR9C7/IGFBP6/CPA4/SLC31A2/TCP11L1/HOMER3/METRNL/AP3S1/MKNK1/DCUN1D3/MXD1/GPM6B/SNRK/PAM/SH3BGRL3/TUBB6/OXSR1/HTRA1/IL13RA1/DNAJB5/PDPN/PLAUR/S100A2/TXNDC17/SDC1/ADM/T…
MSigDB	Voom:Positive_vs_Negative:all_samples:no_correction	GSE25088_WT_VS_STAT6_KO_MACROPHAGE_ROSIGLITAZONE_STIM_UP	1.29446e-05	0.00117433	-0.493764	-1.96659	0	155	PPM1F/INPP5A/TSPO/TLR2/SORT1/PCYOX1/TRIB3/SPCS3/PMEPA1/ZNF704/LTB/ITGAM/SLC25A37/SDHD/RNF149/RTN3/CCDC18/NACA/B4GALT3/ALDOA/FRMD4B/RPL34/PPA2/RANBP2/CD109/SLC38A2/EPHX4/OSTC/RBPJ/SLC25A3/EEF2/TSPAN7/CCNB1IP1/ETF1/RPL13A/TPP2/ETHE1/RPL30/GTF3A/ZBTB26/ABHD2/LCORL/SLC26A2/CLTC/IGIP/MAPK9/NCAPG2/OXA1L/TMEM170B/RNF14/RPL8/FH/FABP4/UBE2J1/ATXN1/MBTD1/TEX261/BABAM1/IPO5/DPP8/CAMK1D/CDC23/ERGIC2/FBXW7/NU…
MSigDB	Voom:Positive_vs_Negative:all_samples:no_correction	GSE24292_WT_VS_PPARG_KO_MACROPHAGE_DN	4.66984e-05	0.00117433	0.433481	1.96546	0	181	IFIT1/CXCL11/XAF1/IFIT2/HERC6/C1QA/IFI35/PARP12/PARP14/PTPRO/PNPT1/ISG20/IFIT1B/TRIM14/HDAC9/AXL/IRF5/TRIM21/ADAM33/CD72/LY9/SLAMF7/NOSTRIN/FMNL3/OGFR/TRIM34/EYA1/LAIR1/RAD54L/BAIAP2L1/AHSA1/LY86/MAN1C1/TMEM219/DZIP3
MSigDB	Voom:Positive_vs_Negative:all_samples:no_correction	GO_LARGE_RIBOSOMAL_SUBUNIT	1.40445e-05	0.00117433	-0.550404	-1.95778	0	71	RPL4/RPL5/MRPL33/RPL6/RPL3/RPL9/RPL10A/RPL34/RPL23/RPL22L1/RPL7A/RPLP1/RPL10/RPL14/RPL27/RPL29/RPL26/RPL11/RPL13A/RBM3/RPL30/RPL18A/RPL18/MRPL55/RPL13/RSL24D1/RPL32/UBA52/MRPL52/RPL8/MRPL21/RPL37A/RPL35/MRPL13/MRPL47
MSigDB	Voom:Positive_vs_Negative:all_samples:no_correction	GSE40443_INDUCED_VS_TOTAL_TREG_DN	4.56997e-05	0.00117433	0.434606	1.95489	0	171	IFIT1/CMPK2/USP18/OAS3/EPSTI1/IFI44/OAS1/IFIH1/HSH2D/RNF213/MS4A6A/PSMB9/MYC/CNP/IL2RB/PSME2/SIDT1/IGFBP4/IRF9/NOD1/ITGB7/IL15RA/CD7/GPRIN1/CHST12
MSigDB	Voom:Positive_vs_Negative:all_samples:no_correction	GSE46606_DAY1_VS_DAY3_CD40L_IL2_IL5_STIMULATED_IRF4HIGH_BCELL_DN	4.62899e-05	0.00117433	0.432341	1.95435	0	177	CXCL11/OASL/DDX58/HSH2D/PTPRO/PML/IL6/STAT2/CCL5/GIMAP4/TRIM14/PPM1K/TNFSF10/DTX3L/UBA7/AGRN/ZNFX1/AXL/SLC25A22/CD274/IFNG/PARP11/TGFB3/TRIM26/CDHR5/TNF/OPTN/STON2/MACC1/ARID5A/ABCB1/ATF3/ACOT9/PDCD1/TRIM34/POU6F1/JAK2
MSigDB	Voom:Positive_vs_Negative:all_samples:no_correction	GSE29618_BCELL_VS_MDC_DN	1.27455e-05	0.00117433	-0.482051	-1.95189	0	179	CD93/GLIPR1/TIMP1/PLBD1/PTGS2/ITGAX/PRCP/PADI2/CLEC10A/FCER1A/NDRG2/MAP2K1/SELPLG/IL6R/PPIF/ITGB2/NUDT3/CAT/CSF3R/S100A4/CD63/CPPED1/COX8A/LCP1/CAP1/DPYD/CKLF/ATP6AP2/MBOAT7/ACAA1/RNF130/IL13RA1/PICALM/IPCEF1/GBE1/RTN1/FLT3/IMPA2/RBPJ/IL18R1/SEC11A/ASAP1/RTN4/CAPZA2/AP1S2/RAB31/GABARAP/NDRG1/ARPC2/LSP1/DDOST/ARPC5/DDIT4/GAPDH/ENO1/CTSB/GMFG/APAF1/SSR1/ATG3/SEC13/FZD1/COTL1/APOBR/ARL4C/ACTB/TOB1/A…
MSigDB	Voom:Positive_vs_Negative:all_samples:no_correction	ONDER_CDH1_TARGETS_3_DN	1.45254e-05	0.00117433	-0.597541	-1.94904	0	44	IL1R2/DSC2/SCEL/KLK7/TMPRSS11E/IL1B/SERPINB13/PTGS2/KLK11/KLK10/TGFA/VGLL1
MSigDB	Voom:Positive_vs_Negative:all_samples:no_correction	MIKKELSEN_MEF_LCP_WITH_H3K4ME3	3.86011e-05	0.00117433	0.463672	1.94484	0	108	IFIT1/XAF1/RUFY4/CCL2/IFI35/LGALS3BP/GAL3ST4/TRIM21/IKBKE/DAB2IP/ZFP57/BTC/PRICKLE3/TMEM176A/SEC16B/MYO7A/C20orf96/RAB43/CYP2J2/C6orf118
MSigDB	Voom:Positive_vs_Negative:all_samples:no_correction	KRAS.KIDNEY_UP.V1_DN	3.90183e-05	0.00117433	0.460703	1.94353	0	112	IFI44L/CXCL10/CXCL11/RSAD2/MX1/OAS1/IL6/LILRB4/CSF1R/GRM8/KCND1/MSC/ITIH5
MSigDB	Voom:Positive_vs_Negative:all_samples:no_correction	GSE11961_MEMORY_BCELL_DAY7_VS_GERMINAL_CENTER_BCELL_DAY40_UP	4.63392e-05	0.00117433	0.429423	1.9432	0	178	CXCL10/XAF1/EPSTI1/BST2/MUC13/GIMAP7/PNPT1/IFIT1B/TRIM5/TNFSF10/ATP10A/UBA7/MYC/MOV10/AXL/ADAR/PARP3/TMEM229B/ANKFY1/CD86/ZNHIT6/ZC3HAV1/PCLO/TRAFD1/MRPL38/CHMP5/ASS1/ZNF444/LYAR/TCOF1/XPO1/ZNF750/MLKL/MYH11/GAS6/IL12RB1/GBP6/STK31/DNAH2/LRP11/GEM/PGF/PROCA1/SMCHD1/CCHCR1/SORBS3/NUDT6/ZNF623
MSigDB	Voom:Positive_vs_Negative:all_samples:no_correction	GSE35825_UNTREATED_VS_IFNG_STIM_MACROPHAGE_UP	4.70943e-05	0.00117433	0.4279	1.94159	0	183	IFIT3/RTP4/BATF2/IRF7/PARP9/STAT1/HSH2D/BCL2L14/PML/TRIM5/CSF3/NLRC5/EBI3/SLFN5/C3/AGRN/ZNFX1/SAA1/ZCCHC2/STAP1/ADAR/TRIM21/PSME2/GDF15/MCOLN2/IRF9/CD200/RHBDF2/IFNG/GPR183/KALRN/SYNPO2/ZC3HAV1
MSigDB	Voom:Positive_vs_Negative:all_samples:no_correction	GSE13547_2H_VS_12_H_ANTI_IGM_STIM_ZFX_KO_BCELL_UP	4.21745e-05	0.00117433	0.443547	1.94028	0	141	RSAD2/DDX60/DDX58/C1QC/IFIH1/IKZF3/STAT2/CCL5/ISG20/CD38/TNFSF10/APOE/GIMAP1/NKG7/CXCR6/CX3CR1/EOMES/CD3G/CD3E/CD7/KIF5C/CD226/TOX/LAX1/SH2D1A/FYN
MSigDB	Voom:Positive_vs_Negative:all_samples:no_correction	PEDERSEN_TARGETS_OF_611CTF_ISOFORM_OF_ERBB2	1.41044e-05	0.00117433	-0.550916	-1.94008	0	67	IL1R2/DSC2/HSPB8/CD44/TFPI/RGS2/GPX3/ITGA5/TGFA/VDR/ENTPD3/HOMER3/ZNF185/SLC12A6/CENPV/ANKRD22/UBE2E3/STC1/LYST/PLAUR/ITGB1/S100A2/B3GNT5/BCL2A1/CD59/ITGB6/ANGPTL4/MMP1/EDEM1/SLC4A7/EPHA1/PLOD2/ADAM9
MSigDB	Voom:Positive_vs_Negative:all_samples:no_correction	GSE1112_HY_CD8AB_VS_HY_CD8AA_THYMOCYTE_RTOC_CULTURE_DN	1.29784e-05	0.00117433	-0.488235	-1.93967	0	152	RHCG/IL1A/IL1B/EMP1/DDIT4L/LPCAT1/HAS1/PPBP/PTGS2/KREMEN1/LTA4H/ATP2B1/RABGEF1/SH3BP5/EREG/HOMER3/PNPLA8/BNIP3L/GPR160/PID1/CKAP4/HTRA1/PLAUR/BCAT1/NSMAF/SPARC/ADM/JTB/ALOX5AP/PNPLA1/PRAF2/UPP1/TMPO/YRDC/PNP/BCL2A1/METTL9/PCDHB12/COQ2/NDRG1/SFRP2/SHKBP1/PINK1/LY6G6E/DUSP28/SEC62/ACVR1B/TRAIP/ASB11/USP3/BCL6/CLEC4E/STX3/MFAP3/PCTP/APOBR/BNIPL/RALA/EPHB1/SMC1B
MSigDB	Voom:Positive_vs_Negative:all_samples:no_correction	GSE34205_HEALTHY_VS_RSV_INF_INFANT_PBMC_DN	1.28765e-05	0.00117433	-0.483472	-1.93632	0	162	ORM1/PGLYRP1/DSC2/S100A8/ARG1/LTF/PLBD1/ALAS2/MMP9/S100A9/HPSE/THBS3/MPP1/OLFM4/CCNE1/BST1/CA1/CDKN3/CD177/BPGM/KLHL2/ADIPOR1/CDCA7/SLC4A1/BNIP3L/LRRC2/SNCA/HEMGN/STRADB/DEFA4/RMND5A/TMOD1/MYADM/SPC25/KIF23/ESPL1/ADM/TMEM167A/GNA15/RETN/FAM53C/RANBP9/DNAJC6/KRT1/MELK/YOD1/EPB42/NCF4/CDCA5/LDHA/CD36/RIOK3/CEACAM8/UBE2B/AGFG1/BCL6/NME1/BLVRB/BPI/GSG1/DYSF/NKX3-2/CDK1/MMP8/LCN2/PPM1A/TFDP1
MSigDB	Voom:Positive_vs_Negative:all_samples:no_correction	GSE2706_LPS_VS_R848_AND_LPS_8H_STIM_DC_UP	4.43951e-05	0.00117433	0.434411	1.93616	0	160	XAF1/IFIT2/BATF2/IL4I1/SAMD9L/PARP9/STAT1/PNPT1/GMPR/TRIM14/TNFSF10/TMEM140/ZFYVE26/SLC25A41/ANKFY1/GTPBP2/SAMHD1/TOR1B/ADPRHL2/SPATA17/TRIB2/CCR1/RGL1/ACTA2/TTC7B/GNB4/PKIB
MSigDB	Voom:Positive_vs_Negative:all_samples:no_correction	GSE1432_CTRL_VS_IFNG_1H_MICROGLIA_DN	4.58022e-05	0.00117433	0.430074	1.93612	0	172	CXCL10/CXCL11/IFIT3/IFIT2/CCL8/CXCL9/GRIP2/CCL2/TFEC/LAP3/SOCS1/APOL6/GIMAP5
MSigDB	Voom:Positive_vs_Negative:all_samples:no_correction	GSE1791_CTRL_VS_NEUROMEDINU_IN_T_CELL_LINE_12H_DN	3.98375e-05	0.00117433	0.453905	1.93556	0	120	STAT1/HSH2D/FAP/GIMAP8/PCDH17/NLRC5/PSMB9/BTN3A1/ZNFX1/ABI3/HLA-DRB1/PSME2/RBCK1/HLA-DOB/PSMB8/TNF/DUSP8/TRAFD1/ENKUR/CLDN4/DNPEP/USH1C/CCDC157/IQCH/NOSTRIN/DNAH10/RNF114/TRIM56/TRAF4/IL12RB1/BAK1/AURKC/CTLA4/SECTM1/GSDMD/AGPAT3/ARFIP2/UPB1/ARL5C/PCYT2/DGKI/LAMA1/SLITRK2/DDX39A
MSigDB	Voom:Positive_vs_Negative:all_samples:no_correction	GSE24026_PD1_LIGATION_VS_CTRL_IN_ACT_TCELL_LINE_UP	4.51488e-05	0.00117433	0.432265	1.93328	0	165	OTOF/IFIT3/BST2/IFI35/IFIH1/STAT1/UBE2L6/PTPRO/ISG20/SH2D2A/TNFSF10/TAP1/PSMB9/APOL6/NMI/FASLG/GZMA/TRIM21/PSME2/KPTN/PSMB8/IRF9/SLC25A22/SLAMF8/TRBC1/DOK2/CDKL1/CCR1/LAX1/CD3D/ABHD11/PRKCE
MSigDB	Voom:Positive_vs_Negative:all_samples:no_correction	GSE28737_FOLLICULAR_VS_MARGINAL_ZONE_BCELL_BCL6_HET_DN	4.62321e-05	0.00117433	0.428157	1.9321	0	175	RSAD2/OAS2/HERC6/OAS1/BATF2/IRF7/TFEC/UBE2L6/PML/NUPR1/DTX3L/FCGR3A/TAP1/UBA7/PDCD1LG2/IL2RA/C3orf52/IKBKE/EFNA2/CD69/KCP/GFI1/ZBTB32/SAMHD1
MSigDB	Voom:Positive_vs_Negative:all_samples:no_correction	GSE5589_LPS_VS_LPS_AND_IL10_STIM_IL10_KO_MACROPHAGE_45MIN_DN	4.62899e-05	0.00117433	0.427324	1.93167	0	177	CXCL10/CXCL11/IFIT3/XAF1/IFIT2/ZBP1/IFI35/SAMD9L/DHX58/MSR1/IKZF3/IFIT1B/GIMAP8/SP110/FCGR3A/PSMB9/ITK/RGS1/FASLG/CIITA/LCK/CD274/ITGB7/GFI1/SAMHD1
MSigDB	Voom:Positive_vs_Negative:all_samples:no_correction	GSE2770_IL12_AND_TGFB_ACT_VS_ACT_CD4_TCELL_6H_DN	4.70943e-05	0.00117433	0.425697	1.9316	0	183	CXCL10/PLVAP/CXCL9/LAG3/PRF1/IFI35/GZMB/SOCS1/APOL6/TBX21/IRF8/IL2RA/FASLG/PSME2/LIF/IL12RB2/IFNG/IL15RA/ZBTB32/TNF/ICOS/TRAFD1/IGFBP7/P2RX5/BATF
MSigDB	Voom:Positive_vs_Negative:all_samples:no_correction	GSE17721_PAM3CSK4_VS_GADIQUIMOD_12H_BMDC_DN	4.70943e-05	0.00117433	0.425689	1.93156	0	183	CXCL10/EPSTI1/BST2/IFI35/DHX58/PARP14/PARP9/FAP/PML/CCL5/IL10/UBA7/SOCS1/AGRN/CD84/NUB1/MOV10/CCDC80/PSME2/CD200/CD274/CYP2F1/CD86/TRIM26/TRAFD1/GNB4/PRKCE/SPSB1/RCSD1/FGFR3/EML6/STAT4/LY86/GLRX/CSTF3/UGDH/GBP6/MPEG1/SPG11/KLF6/PSEN2/PAN2/MYD88/FNBP4
MSigDB	Voom:Positive_vs_Negative:all_samples:no_correction	GSE22886_NAIVE_CD4_TCELL_VS_NEUTROPHIL_DN	1.28703e-05	0.00117433	-0.481768	-1.93065	0	163	P2RY13/ECHDC3/CSTA/TREM1/TNFRSF10C/LST1/PTGS2/SRGN/S100A9/RTN2/PLXNC1/FHL3/QPCT/AQP9/NAMPT/GCA/SLC18A1/TNFRSF9/SDC2/GNAT2/MMP7/SOD2/TLR6/VDR/MPZL1/CXCR2/SYK/LAMP2/ATP6V1B2/ZNF185/BID/FPR1/GPC3/CPPED1/IL9R/HSD11B1/CYB5R4/GALNT14/CTBS/RPGRIP1/CKLF/LITAF/PPEF1/RNF141/S100A2/SDCBP/CSF2RB/GLUL/ALOX5/DPEP3/BCL2A1/SASH1/PTGS1/SDF2/SEC14L1/CLCN5/ARPC5/NCOA4/TALDO1/B4GALT1/GK3P/DRAM1/STX3/FUT9/DGKG/LY6G6C…
MSigDB	Voom:Positive_vs_Negative:all_samples:no_correction	GSE46606_IRF4HIGH_VS_WT_CD40L_IL2_IL5_DAY3_STIMULATED_BCELL_DN	4.60087e-05	0.00117433	0.427928	1.9305	0	174	OASL/USP18/XAF1/BST2/OAS1/IFI35/STAT1/UBE2L6/MUC13/CD38/CFB/TAP1/PDCD1LG2/C3/SLFN12/IL21R/PSME2/PSMB8/TXLNB/PRLR/IL15RA/IFT140/CHST12/OVOL1/ABHD11/ASS1/KCNMA1/ZBBX/TAP2/ULK4/ATXN7L1/HLA-DRA
MSigDB	Voom:Positive_vs_Negative:all_samples:no_correction	GSE39864_WT_VS_GATA3_KO_TREG_UP	4.64188e-05	0.00117433	0.426096	1.92968	0	179	CXCL10/RSAD2/USP18/IFIT2/IFITM3/CCL2/IFI35/STAT1/PML/PNPT1/HTR2B/CFB/TAP1/PSMB9/SOCS1/PLSCR1/HAP1/TRIM21/MCOLN2/GCNT2/SAMHD1/SLC12A7/CD7/CSF1/ADA/CCND1/KCNH1
MSigDB	Voom:Positive_vs_Negative:all_samples:no_correction	GSE1791_CTRL_VS_NEUROMEDINU_IN_T_CELL_LINE_6H_DN	1.28102e-05	0.00117433	-0.479273	-1.92788	0	168	IL1B/LPCAT1/NLRC4/PYGL/PROS1/PDK1/GALNT1/CCNH/TM6SF1/GABARAPL2/DOCK5/TMCO3/ATP13A3/MMGT1/FLT1/ADIPOR1/SLC35D1/CSGALNACT2/TMEM14C/GPR160/OSBPL8/CHST7/UBE2E3/SERINC3/ZDHHC6/MEGF9/ITGB1/PPP3CA/HECA/CEP170/ZCCHC9/CHD1/NUP133/CUTC/SLC9A6/PLEKHM3/MAPK1/GLCE/LBR/PINK1/HAT1/LEPROT/ADI1/MED30/CUL3/HAUS1/NRP1/MFAP3/NDUFA8/MAPK9/PCTP/HSD17B4/SPOPL/TMEM170B/PAIP2/RWDD4/ADAM9/FH/ZFP36L1/LYPLAL1/TSG101/FBXW2/M…
MSigDB	Voom:Positive_vs_Negative:all_samples:no_correction	SNF5_DN.V1_UP	4.32302e-05	0.00117433	0.43712	1.92739	0	149	IFI44L/CXCL10/IFIT1/OASL/IFIT2/C1QC/DDX3Y/ISG20/LGALS3BP/PSMB9/APOE/CSF1R/PLD4/ZNFX1/CX3CR1/PSMB8/FBXO6/TGFB3/LMO2/EVL/PRRX2
MSigDB	Voom:Positive_vs_Negative:all_samples:no_correction	SMIRNOV_CIRCULATING_ENDOTHELIOCYTES_IN_CANCER_UP	1.30852e-05	0.00117433	-0.488398	-1.92497	0	143	CD93/THBD/WNT5A/PPBP/CHI3L1/SERPINB13/TLR8/PROS1/HPSE/IFNGR1/MPP1/AQP9/BST1/TLR2/CD14/KCNJ15/ANPEP/SLCO4A1/LRRC17/CDA/TIMP2/C5AR1/P2RX1/FPR1/QSOX1/DHCR7/CSF2RA/CXCR1/PDLIM7/INSIG1/TNFRSF1B/DAPK2/CYP1B1/HCK/DKK3/DSE/TMBIM1/SLA/TNFRSF1A/BCAT1/IRAK3/SPARC/ADM/GNA15/MCAM/GLUL/ALOX5/CYP27A1/GAB2/IFNGR2/PLIN2/SKIL/SMARCD3/PFKFB3/CREM/PPARD/BLVRA/CTSB
MSigDB	Voom:Positive_vs_Negative:all_samples:no_correction	GO_PROTEIN_TARGETING_TO_MEMBRANE	1.32561e-05	0.00117433	-0.496383	-1.92431	0	126	RTP2/RPL4/RABGEF1/RPL5/RPS3A/RPS21/RPS13/RPS4X/RPL6/RPL3/RPS7/RPL9/SSR2/INPP5K/RPL10A/RPS16/RPL34/RPL23/MYADM/RPL7A/RPS8/RPS14/EHD3/SDCBP/RPLP1/RPL10/ZFAND2B/RPL14/RPS18/RPS15A/RPS24/RPL27/TRAM1L1/RPL29/RPS27A/RPL26/RPS5/RPL11/RPL13A/SSR3/RPL30/TMED2/SEC62/RAB8B/RPL18A/RPS25/RPL18/RPS11/RPS20/RPL13/SSR1/RPSA/ATG3/ARL6IP1/RPL32/UBA52/RPS12/RPL8/RPS28/RPS9/RPL37A
MSigDB	Voom:Positive_vs_Negative:all_samples:no_correction	GSE7400_CTRL_VS_CSF3_IN_VIVO_TREATED_PBMC_DN	1.28067e-05	0.00117433	-0.477864	-1.92417	0	170	F5/SLURP1/TIMP1/NLRC4/ANKRD33/PDGFC/TPK1/HPSE/PLB1/TSPO/MSRB3/ANO10/MSRA/KLF7/CD177/CTSG/PPM1M/AP3S1/S100A4/CD63/MKNK1/HIF3A/GALNT14/TMEM11/CST7/VNN1/TDRD9/C14orf119/ACAA1/NDUFC2/GYG1/RCHY1/HTRA3/GLTP/ADAM10/ROMO1/IRAK3/DPY19L3/VKORC1/ALPL/APH1B/GNA15/SEC14L4/B3GNT5/CTNNA3/UPP1/RETN/DSCC1/CD59/CUTC/KIFC3/TIMM8B/ZNF219/SRA1/TWF2
MSigDB	Voom:Positive_vs_Negative:all_samples:no_correction	GSE36888_UNTREATED_VS_IL2_TREATED_STAT5_AB_KNOCKIN_TCELL_2H_UP	1.28259e-05	0.00117433	-0.478888	-1.92391	0	166	DGAT2/IL1A/IL1B/WNT5A/TREM1/S100A9/FPR2/SERPINA1/ACER3/TLR2/G0S2/TNFRSF9/KCNJ15/PLP2/FTH1/OLIG2/SOD2/VDR/SLC39A8/GK/KLHL2/DCUN1D3/CYP27B1/CLEC5A/PDLIM7/FUT4/PTPN12/HCK/PID1/ANKRD22/CKAP4/CXCL6/ALDOA/PLAUR/LRP12/PPM1N/S100A2/ADM/LAMB3/PNP/ASAP1/PACSIN2/HRH1/MAMLD1/HS3ST3B1/C15orf48/BTBD10/TBC1D30/DDIT4/TALDO1/LDHA/ACVR1B/GAPDH/NRP1/BCL6/SURF4
MSigDB	Voom:Positive_vs_Negative:all_samples:no_correction	DELPUECH_FOXO3_TARGETS_UP	4.23861e-05	0.00117433	-0.550171	-1.92332	2	64	EMP1/HPGD/CCNG2/KLK10/CAV1/TGFA/PDZK1IP1/IGFBP6/TIMP2/SLC31A2/HSPA1L/MXI1/MXD1/TST/PLAUR/DUSP6/CD59/MAP3K5/LGR5/SERPINB8/CTSB/PIK3IP1/BCL6/PIK3CA/PLCG2/CD55/CD9/TMEM59/IGF1R
MSigDB	Voom:Positive_vs_Negative:all_samples:no_correction	GSE37416_0H_VS_12H_F_TULARENSIS_LVS_NEUTROPHIL_UP	1.28291e-05	0.00117433	-0.478403	-1.92289	0	167	DSC2/SULT1B1/TREML2/LPCAT2/PADI4/IKBIP/MANSC1/TSPO/ACOX1/SELP/CREB5/BICD2/MEGF6/NLRP12/HSDL2/SELPLG/RAB3D/NDUFB3/MPZL1/MMGT1/SLC12A9/THOC5/FAM172A/IQGAP1/ZBTB34/DPYD/RPGRIP1/FKBP9/TST/UBE2E3/IPCEF1/TLR1/STXBP5/DPY19L3/DUSP6/NRBF2/LPCAT3/MAPK1/ZFP36/EPB41/REEP5/ZNF467/ATF6/PBXIP1/RAB18/CD46/UBE2D1/APBB1IP/TBC1D14/TOPORS/PGLS/VPS4B/APAF1/CCPG1/DUSP1/CERS2/TOB1/NOTCH2/USP6/CYP4F3/DYSF/FAM117B/IQGAP2…
MSigDB	Voom:Positive_vs_Negative:all_samples:no_correction	GSE12845_PRE_GC_VS_DARKZONE_GC_TONSIL_BCELL_UP	4.42067e-05	0.00117433	0.431829	1.92017	0	158	OAS2/ZBP1/IFI44/IFITM3/PARP12/ADAMDEC1/UBE2L6/PTPRO/FGD2/IL6/TLR7/SP110/TAP1/CSF1R/SIDT1/APBA2/CD200/RNASE6/CCR7/GPR183/PLA2G7/CD72/LY9/ST3GAL5/CHST12/MAFB/PLXND1/QTRT1/ARID5A/APOC1/TMSB10/ARMCX1/RARRES1
MSigDB	Voom:Positive_vs_Negative:all_samples:no_correction	ERB2_UP.V1_DN	4.4835e-05	0.00117433	0.429596	1.91883	0	163	IFI44L/IFIT1/OAS2/IFI44/HERC6/BST2/DDX60/DDX58/OAS1/IRF7/IFIH1/ZCCHC2/MYC/MPDZ/RAD51AP1/KIF5C/CYP26B1/PUS1/HIRA/ASS1/SSB/BCL2/ARMCX1
MSigDB	Voom:Positive_vs_Negative:all_samples:no_correction	GSE14415_INDUCED_TREG_VS_FOXP3_KO_INDUCED_TREG_IL2_CULTURE_UP	4.34405e-05	0.00117433	0.434095	1.91841	0	151	CXCL10/IFIT1/MX1/RTP4/LAG3/PRF1/IFIH1/CMKLR1/GIMAP7/ISG20/CD38/PPM1J/PLSCR1/RGS1/AIM2/NKG7/CXCR6/CX3CR1/SAMD3/EOMES/PLA2G7/ITIH5/NCALD/PHF11/ICOS
MSigDB	Voom:Positive_vs_Negative:all_samples:no_correction	GSE10325_LUPUS_BCELL_VS_LUPUS_MYELOID_DN	1.26955e-05	0.00117433	-0.472346	-1.91811	0	183	CD93/SLC11A1/PECAM1/TIMP1/LST1/CRISPLD2/TBXAS1/HPSE/SERPINA1/QPCT/IFNGR1/MPP1/TLR5/PTPRE/TSPO/TLR2/ARHGEF40/ANPEP/BEST1/ITGA5/CLEC4A/MCOLN1/CPD/CFP/NPL/IGSF6/SLC31A2/C5AR1/SIRPA/ATP6V1B2/NLRP3/ITGAM/QSOX1/CSF3R/S100A4/CAP1/VCAN/MYO1F/LILRB3/TNFRSF1B/ARRB2/CYP1B1/HEBP1/RNF130/TMEM164/TNFRSF1A/PLAUR/SDCBP/TMEM127/GNA15/DUSP6/TYROBP/UPP1/GLUL/ALDH2/APLP2/RTN4/TPD52L2/FCGRT/GALC/RAB31/GNS/OAZ2/CREG1/…
MSigDB	Voom:Positive_vs_Negative:all_samples:no_correction	GSE17721_PAM3CSK4_VS_GADIQUIMOD_4H_BMDC_DN	4.64188e-05	0.00117433	0.423497	1.91791	0	179	CXCL10/ISG15/CMPK2/USP18/OAS3/EPSTI1/RTP4/PARP12/CCR5/TMEM140/IRF8/SLC25A28/RGS1/CNP/ADAR/TMEM229B/SLC25A22/CYP2F1/LMO2/CD96/GDA/CCR1
MSigDB	Voom:Positive_vs_Negative:all_samples:no_correction	GSE5455_EX_VIVO_VS_POST_24H_INCUBATION_MONOCYTES_FROM_TUMOR_BEARING_MOUSE_DN	4.66984e-05	0.00117433	0.422986	1.91787	0	181	IFIT1/IFIT3/USP18/XAF1/OAS2/DDX58/RTP4/IFI35/SAMD9L/RNF213/IFIT1B/KRT39/TNFSF10/SLFN5/IRF9/SLAMF6/RIN2/CD96/DOCK10/SCML4/GRK4/ACSS1/ID3/ARID5A/ABCB1
MSigDB	Voom:Positive_vs_Negative:all_samples:no_correction	GSE12392_CD8A_POS_VS_NEG_SPLEEN_DC_DN	4.63392e-05	0.00117433	0.423728	1.91743	0	178	OASL/OAS2/ZBP1/IFI44/IFITM3/OAS1/IRF7/LY6E/RNF213/CCR5/ATP10A/NLRC5/SLFN5/SBK1/ITGB7/CYSLTR1/ARHGAP22/STAG3/P2RY6/DMWD/ACSS1/ANLN/HES6/CXCR3/NCAPH/LIG1/HIRIP3/SMPX/CDC25B/L1CAM
MSigDB	Voom:Positive_vs_Negative:all_samples:no_correction	GSE9037_CTRL_VS_LPS_4H_STIM_IRAK4_KO_BMDM_DN	4.65896e-05	0.00117433	0.422918	1.91613	0	180	XAF1/DDX58/PARP12/STAT1/SPATS2L/PNPT1/NUPR1/PPM1K/MS4A6A/TLR3/CFB/TAP1/C3/SLFN12/PLSCR1/IKBKE/GPRIN3/ADH7/ZFPM2/CD86/EPB41L3/ARHGAP23/ZC3HAV1/DIP2C/C1S/RFX5/SLC6A9/USP42/NFIX/RARRES1/SYT13/E2F5/TTC39B/PTCH1/NDUFAF4/NRP2/FGF7/TMEM176B/TCF7L2/ZSCAN20/SLC28A2/ETS1/PAK1IP1/MTHFD2/PARP8/PER2/PIK3R3/IFT57
MSigDB	Voom:Positive_vs_Negative:all_samples:no_correction	GSE30971_CTRL_VS_LPS_STIM_MACROPHAGE_WBP7_HET_2H_UP	1.29071e-05	0.00117433	-0.479111	-1.9153	0	160	IL1A/IL1B/CSTA/TREM1/IL1RAP/PTGS2/TMCC3/FPR2/GJB2/OSM/AK4/PDE4B/STEAP4/SCARF1/G0S2/TNFRSF9/RABGEF1/SH3BP5/NRIP3/OLIG2/SOD2/MPZL1/PMEPA1/OLIG1/SLC25A37/GRAMD1A/DCUN1D3/PTPN12/NEDD9/S1PR3/PLAUR/BCAT1/IRAK3/USP12/PNPLA1/LAMB3/UPP1/YRDC/BCL2A1/OSGIN2/MAP3K5/HRH1/EHD1/MAMLD1/HS3ST3B1/TRIP10/PFKFB3/ACVR1B/DENND5A/HECW2/PGD/WTAP/ST3GAL1/MAPK8/SH3PXD2B/NPC1/TMEM39A/ACSL1
MSigDB	Voom:Positive_vs_Negative:all_samples:no_correction	GSE22589_HEALTHY_VS_SIV_INFECTED_DC_DN	4.64188e-05	0.00117433	0.422621	1.91394	0	179	SIGLEC1/HERC6/SAMD9L/LY6E/PML/UTY/PPM1K/TLR3/TAP1/NLRC5/NOS2/PLEKHH1/CXCR6/PSME2/IRF9/IL12RB2/ZFYVE26/PHLDA2/SLAMF8/SLAMF6/RBMS2/OPTN/TRAFD1/CCND1/B4GALNT4/RAB8A/NEK11/SPATA18/ST14/CYP2W1/TAP2/CD180/HLA-DRA/SFN/KIF9/VWA3B/FAM171A1/LY86/DCAKD/SLC28A2/KCNJ10/HEATR5B/WNK2/PARP8
MSigDB	Voom:Positive_vs_Negative:all_samples:no_correction	GSE18281_SUBCAPSULAR_VS_CENTRAL_CORTICAL_REGION_OF_THYMUS_UP	4.34084e-05	0.00117433	0.433625	1.91361	0	150	IFIT1/OASL/OAS1/BCL2L14/PML/FGD2/SP110/LGALS3BP/CD38/DTX3L/APOL6/ZNFX1/ZNF618/RBCK1/SSTR2/ATP13A1/DIS3L2/RIN2/TOR1B/TRIM26/RGL1/DNPEP/SIX1
MSigDB	Voom:Positive_vs_Negative:all_samples:no_correction	GSE17721_PAM3CSK4_VS_CPG_16H_BMDC_DN	4.56997e-05	0.00117433	0.424632	1.91003	0	171	PLVAP/RSAD2/EPSTI1/C1QA/UBE2L6/IL10/MS4A6A/PSMB9/AGRN/SLFN12/ZNFX1/AXL/CCDC80/SHISA5/SLC25A22/CD200/SLC13A3/JUN/TRAFD1/SH2D1A/AUTS2/ANKRD24/SLC1A3/TP73/CHST4/IGF2BP2/TRIM34/EPS8/GHRHR/LMO1/STAT4/TMEM219/PES1/GBP6/SLC28A2
MSigDB	Voom:Positive_vs_Negative:all_samples:no_correction	GSE6566_STRONG_VS_WEAK_DC_STIMULATED_CD4_TCELL_UP	4.19041e-05	0.00117433	0.436539	1.90631	0	139	USP18/OAS2/OAS3/MX1/UBQLNL/BCL2L14/CXCL13/ISG20/TAP1/NMI/IL2RA/ZCCHC2/CD209/IL12RB2/LTK/RANGAP1/PLA2G7/ZBTB32/DCDC2B/LDLR/BATF/HAS3/MICALL2/CYP2S1/CABYR/TCOF1/JAK2/NR4A1/PDE9A/MAST2/PI4K2B/TRAF4/CHID1
MSigDB	Voom:Positive_vs_Negative:all_samples:no_correction	GSE6269_HEALTHY_VS_E_COLI_INF_PBMC_DN	1.30852e-05	0.00117433	-0.483229	-1.9046	0	143	KLK12/SULT1B1/HPGD/DIO2/PLBD1/PRSS3/CD44/CRYAB/PLEK/SORT1/MYLPF/FTH1/SOD2/NPL/GK/SIRPA/RCN3/MXD1/BNIP3L/SEMA5A/AMPH/MPP2/SULT1E1/TAGLN2/CLGN/SPINK1/GDF5/SUSD4/PLAUR/IRAK3/SDCBP/ADM/APH1B/GLUL/HSPA13/IGF2BP3/YPEL5/TTYH1/SASH1/ELANE/TSPAN6/UBE2D1/PFKFB3/DAZAP2/HIF1A/GK3P/SPINT3/BPI/CCL22/DYSF/REEP1/CDC42/SERPINB1/FKBP1A/CNR1/ZFAND5/TNFAIP1/DLC1/ARNT/UBE2D3/MAPRE1/PRTN3/MSN
MSigDB	Voom:Positive_vs_Negative:all_samples:no_correction	GO_STRUCTURAL_CONSTITUENT_OF_RIBOSOME	1.28008e-05	0.00117433	-0.472429	-1.9034	0	171	RPL4/RPL5/RPS3A/SLC25A16/RPS21/RPS13/RPS4X/MRPL33/SLC25A40/RPL6/SLC25A37/RPL3/RPS7/RPL9/SLC25A15/SLC25A13/RPL10A/RPS16/RPL34/RPL23/NDUFA7/RPL22L1/RPL7A/RPS8/RPS14/MRPS24/RPLP1/RPL10/SLC25A20/RPL14/RPS18/SLC25A3/RPS15A/RPS24/RPL27/RPL29/RPS27A/RPL26/SLC25A21/RPS5/RPL11/RPL13A/RPL30/RPL18A/SLC25A27/RPL18/RPS11/RPS20/MRPL55/RPL13/MRPL34/RPSA/RSL24D1/RPL32/UBA52/RPS12/MRPL52/RPL8/RPS28/SLC25A5/RPS9/M…
MSigDB	Voom:Positive_vs_Negative:all_samples:no_correction	GSE3982_NEUTROPHIL_VS_EFF_MEMORY_CD4_TCELL_UP	1.2752e-05	0.00117433	-0.470367	-1.90171	0	176	SULT1B1/ACPP/TNFRSF10C/LST1/ITGAX/PRCP/FAM89B/OSM/PADI4/IFNGR1/PTPRE/IMPDH1/TM6SF1/SORT1/XKR8/ARAP3/TLE3/HSPBAP1/TLR6/NDEL1/CDA/SIRPA/NLRP3/KLHL2/AP3S1/SLC12A6/CYTIP/CAP1/MXD1/DGAT1/SH2B2/DAPK2/NQO2/OSBPL8/TST/SERINC3/TNFRSF1A/USP9X/RALB/SDCBP/POLB/ALOX5/CHD1/ZDHHC18/NTRK1/FAM53C/CAPZA2/PACSIN2/MAPK1/ITGBL1/DNAJB12/ZNF200/PPP1CB/FMO1/SLCO3A1/ELF2/SMARCD3/PFKFB3/PELI1/NINJ2/DENND5A/BCL6/GIT2/CANT1…
MSigDB	Voom:Positive_vs_Negative:all_samples:no_correction	RICKMAN_TUMOR_DIFFERENTIATED_WELL_VS_MODERATELY_DN	2.72814e-05	0.00117433	-0.507079	-1.90025	1	99	IL36RN/IL1A/KLK7/KLK8/KLK5/PPP2R2C/TUBA4A/GJB2/CDSN/GDPD2/KLK10/CAV1/SOD2/KRT16/SDR9C7/CPA4/HOMER3/TUBB6/OXSR1/DNAJB5/PDPN/S100A2/IMPA2/SPTLC1/NRBF2/PKNOX1/RAB31/WFDC12/AREG/KRT14/PTGS1/DSG1/PPARD/KRTDAP/HIF1A/MMP1/DEPDC7/WFDC5
MSigDB	Voom:Positive_vs_Negative:all_samples:no_correction	TONKS_TARGETS_OF_RUNX1_RUNX1T1_FUSION_MONOCYTE_UP	4.70943e-05	0.00117433	0.418252	1.89781	0	183	IFI44L/CXCL10/IFIT1/ISG15/USP18/IFI44/MX1/CCL8/OAS1/LY6E/SPATS2L/APOE/ADAP2/GDF15/SLC16A1/CSF1/RHOBTB1/PUS1/FJX1/CD180/L1CAM/EPS8/FERMT2/KANK2/NOP56/DLAT/QPRT/TCF7L2/FLNB/MYBBP1A/PES1/DEXI
MSigDB	Voom:Positive_vs_Negative:all_samples:no_correction	GO_CELL_CHEMOTAXIS	4.14645e-05	0.00117433	0.437167	1.89781	0	134	CXCL10/CXCL11/CCL8/CXCL9/CCL2/PTPRO/IL6/CXCL13/CX3CL1/CCL5/CCR5/IL10/CXCL12/SAA2/SAA1/SAA4/PDGFB/CX3CR1/CCR7/PLEKHG5/IFNG/EDN1/PRKCQ/CCR1/XCL2/CXCR3
MSigDB	Voom:Positive_vs_Negative:all_samples:no_correction	GSE11057_PBMC_VS_MEM_CD4_TCELL_UP	1.27928e-05	0.00117433	-0.470206	-1.89561	0	172	DGAT2/P2RY13/FCRL1/TREM1/CYBRD1/CD19/LPCAT2/CRISPLD2/LTA4H/PYGL/SIRPB1/PDGFC/SRGN/CD300LB/LRRK2/FPR2/FCER1A/PADI4/QPCT/STEAP4/BST1/NFAM1/TM6SF1/PTX3/FAM49A/SORT1/ANPEP/RBP7/DOCK5/CLEC4A/MYL9/TLR4/ASAH1/IGSF6/SLC31A2/OLIG1/C5AR1/PTAFR/NRGN/CSF3R/F13A1/CPPED1/CSF2RA/MXD1/ARL11/LILRB3/TUBB1/CYP1B1/IL13RA1/LYST/RTN1/PCDH9/SPARC/TMEM40/B3GNT5/DUSP6/MS4A3/CYP27A1/FCGRT/RAB31/LILRA6/PTGS1/OAZ2/SLC22A15/…
MSigDB	Voom:Positive_vs_Negative:all_samples:no_correction	GSE1112_HY_CD8AB_VS_HY_CD8AA_THYMOCYTE_RTOC_CULTURE_UP	4.2684e-05	0.00117433	0.430578	1.894	0	146	RSAD2/RTP4/SAMD9L/PARP14/STAT1/UBE2L6/STAT2/GIMAP8/LGALS3BP/NLRC5/PSMB9/BTN3A1/APOL6/HLA-DRB1/PSME2/PSMB8/ADCY5/CD74/PHLDA2/SLAMF8/FBXO6/GBP5/TNF/BRF2/TCHH/DYDC1/CARD6/STX1A/RUNX3/HIVEP3/TAP2/HLA-DRA/NME9/PTN
MSigDB	Voom:Positive_vs_Negative:all_samples:no_correction	GSE17721_0.5H_VS_8H_CPG_BMDC_DN	4.59411e-05	0.00117433	0.42002	1.89247	0	173	CXCL11/USP18/OAS1/RTP4/BATF2/CCL2/PARP14/LAP3/PNPT1/CCL5/IFIT1B/FCGR3A/TAP1/PSMB9/IFNB1/AGRN/SERPINE1/NOS2/CD247/DSCAML1/ANKRD24/PRKCE/ABCB1/SLAMF7/IGF2BP2/TRIM34/TBC1D1/UHRF1BP1/ACP2/FMR1
MSigDB	Voom:Positive_vs_Negative:all_samples:no_correction	GO_NEGATIVE_REGULATION_OF_CYTOKINE_PRODUCTION	4.70943e-05	0.00117433	0.416093	1.88802	0	183	ISG15/BST2/DDX58/LAG3/IFIH1/DHX58/IDO1/CMKLR1/UBE2L6/PML/IL6/CX3CL1/HAVCR2/IL10/NLRC5/UBA7/PDCD1LG2/IFNB1/CD84/NMI/NLRC3/TIGIT/AXL/HLA-DRB1/GATA6/IKBKE/CD274/IFNG/TGFB3/TNF/TRIB2
MSigDB	Voom:Positive_vs_Negative:all_samples:no_correction	REACTOME_PEPTIDE_LIGAND_BINDING_RECEPTORS	4.25641e-05	0.00117433	0.43016	1.88767	0	144	CXCL10/CXCL11/CXCL9/CCL2/CXCL13/CX3CL1/CCL5/CCR5/CXCL12/C3/SAA1/CXCR6/CX3CR1/CCR7/SSTR2/EDN1/OXTR/CCR1/XCL2/CXCR3/OPRL1
MSigDB	Voom:Positive_vs_Negative:all_samples:no_correction	GSE2770_TGFB_AND_IL4_ACT_VS_ACT_CD4_TCELL_2H_UP	1.29784e-05	0.00117433	-0.475083	-1.88741	0	152	IL1A/CERK/EIF3L/LTA4H/TBXAS1/GALNT1/KLK10/RPS3A/CAV1/ATP13A3/SPCS3/OST4/IGFBP6/NSMCE1/STAT5B/ARHGDIB/LTB/RPL6/EEF1B2/COMMD6/ZDHHC2/SLC35D1/RPL3/PABPC3/CKLF/IL1R1/ATP6AP2/SACS/ITM2A/UGGT1/KRT10/GLTP/RPS8/NDUFA2/RPL27/METTL9/RCN2/RPS27A/CHPT1/SLC9A7/NDUFB1/PRKCA/SLC6A1/CCDC167/ATRN/EIF3F/PRPF8/DPM3/ANKH/RPL13/CBX7/EDEM1/UBA52/FAM168B/SLC35B4/DAD1/CCL22/ABCC4
MSigDB	Voom:Positive_vs_Negative:all_samples:no_correction	GSE37416_0H_VS_3H_F_TULARENSIS_LVS_NEUTROPHIL_DN	1.27246e-05	0.00117433	-0.465252	-1.88645	0	181	IL1R2/CERK/AMPD2/GJB6/PRR5L/PDE4B/SOD2/ATP13A3/RASSF5/METTL21A/MAGT1/IL4R/OXSM/SLC36A4/C9orf72/GPR65/PNPLA8/KIFC1/BZW1/ACAA1/PPCDC/OXSR1/FRMD4B/TAF13/AFTPH/CABLES2/PLAUR/ADM/GNA15/B3GNT5/NFKBID/LAMB3/CHD1/HSPA13/YPEL5/PSEN1/P4HB/FKBP2/RAB8B/MCM6/LDHA/DENND5A/PRKCH/ENO1/CYP51A1/SNAPC1/PIK3IP1/SERP1/ATP1A1/CBX5/RNMT/ZNF292/WTAP/TFRC/RBKS/TNFRSF8/PIK3R5/TXNDC11/TFDP1/ELL2/EZH2/STRAP/WDR1/DNAJB11/MAP…
MSigDB	Voom:Positive_vs_Negative:all_samples:no_correction	BROWN_MYELOID_CELL_DEVELOPMENT_UP	1.30977e-05	0.00117433	-0.478674	-1.8849	0	142	IL1R2/DGAT2/IL1B/CSTA/EDIL3/LST1/FGR/ITGAX/CD44/PYGL/GP5/ABHD5/FPR2/NFAM1/EDAR/TLR2/ANPEP/CLEC4A/EREG/ITGB2/CPD/ANTXR2/SLC31A2/C5AR1/SIRPA/ATP6V1B2/ITGAM/FPR1/QSOX1/GSTM3/CSF2RA/IQGAP1/CLEC5A/CAP1/MXD1/HCK/HEBP1/RNASE4/GYG1/CPNE3/TNFRSF1A/PLAUR/SERPINC1/TYROBP/UPP1/BCL2A1/XDH
MSigDB	Voom:Positive_vs_Negative:all_samples:no_correction	GSE17721_LPS_VS_GARDIQUIMOD_24H_BMDC_UP	4.63392e-05	0.00117433	0.416312	1.88387	0	178	IFIT3/ZBP1/BST2/MX1/IL4I1/IFIH1/CD80/PNPT1/FANCA/SLFN12/IL2RA/RGS1/PSME2/PARP3/CIITA/PTPRT/CD247/CD86/CCNA1/UBXN10/CDC42EP4/PLXND1/GPSM1/MNS1/RNF114/PTCH1/PKD1/HEPACAM2/NDUFS3/KIF3A/MDM2/PARP8/MMP24/WNT3A/DDX54/TUBB2A/ANXA4/IL7R/AP1M1/THAP7/PFKP/TNRC18
MSigDB	Voom:Positive_vs_Negative:all_samples:no_correction	GSE19888_ADENOSINE_A3R_INH_VS_ACT_IN_MAST_CELL_DN	4.62899e-05	0.00117433	0.416646	1.8834	0	177	IFIT3/IFIT2/BST2/IFITM3/PARP14/LY6E/UBE2L6/RNF213/FGD2/NUPR1/TMEM140/FCGR3A/TNFSF13B/UBA7/NCOA7/APOL6/IRF8/ZNFX1/SHISA5/TDRD7/APBA2/RNASE6/SLAMF8/ITGB7/INTU/GPRIN1/SPIRE2/PRR15/UBXN10/GNB4/BCAT2/ZNF385B/KANK2/ZFP3/MYLK/CBY3/PPP1R32
MSigDB	Voom:Positive_vs_Negative:all_samples:no_correction	VERHAAK_GLIOBLASTOMA_NEURAL	2.6782e-05	0.00117433	-0.490488	-1.88065	1	116	CA4/SLC16A7/EDIL3/SH3GL3/CLCA4/GABARAPL2/NDRG2/BEST1/MAGEH1/AGTPBP1/SLC31A2/SLCO1A2/CRYL1/ACSL4/SNCG/REPS2/TTPA/FAM49B/MYBPC1/CRYM/ATRNL1/DYNC1I1/YPEL5/CUTC/LYRM1/UGT8/ACYP2/SPAST/TSNAX/SAR1A/FUT9/FBXO3/HPRT1/ROGDI/KCNK1/MBP/CHN1/PRPSAP2/PPP1R1A/CDC42/BASP1
MSigDB	Voom:Positive_vs_Negative:all_samples:no_correction	GSE1432_1H_VS_24H_IFNG_MICROGLIA_UP	1.26505e-05	0.00117433	-0.461536	-1.88003	0	188	IL1R2/PAPSS2/THBD/HSPB8/SEMA6B/ALOX12/CERK/AATK/CXCR4/PDGFC/ABHD5/XYLT1/INPP5A/IFNGR1/CD14/SDC2/MSRA/IVNS1ABP/TGFA/VDR/COX7A1/C5AR1/RTN3/GSTM3/SLC16A10/CSF2RA/SLC35D1/BNIP3L/SNCA/METTL22/SERINC5/IL1R1/PID1/RNASE4/HTRA1/PDE3B/SLA/PPM1D/DNAJB5/ANG/GABARAPL1/HECA/SEL1L/APH1B/HGSNAT/PGM1/GAB2/PTH2R/RPS5/KIDINS220/MAMLD1/FLNA/JARID2/GAPDH/HIF1A/IRS4/SKI/CERS2/SLC4A7/CTDSPL/ARL4C/OPN3/CHMP1B/PPP4R1/COX…
MSigDB	Voom:Positive_vs_Negative:all_samples:no_correction	GSE7219_UNSTIM_VS_LPS_AND_ANTI_CD40_STIM_NIK_NFKB2_KO_DC_DN	4.64188e-05	0.00117433	0.415004	1.87944	0	179	CXCL10/IFI44/IFITM3/LAG3/LY6E/RNF213/STAT2/ISG20/LGALS3BP/TRIM14/TNFSF10/TNFSF13B/ITK/IL2RA/RGS1/IL21R/TIGIT/CXCR6/RRAD/IRF4/JUN/GFI1/CD86/TGFBR3/TNF/ICOS/ARHGAP39/PIK3AP1/GPR171/B4GALNT4/ARID5A/ATF3/FMNL3/PDCD1
MSigDB	Voom:Positive_vs_Negative:all_samples:no_correction	GSE2405_S_AUREUS_VS_A_PHAGOCYTOPHILUM_NEUTROPHIL_UP	4.63392e-05	0.00117433	0.414779	1.87694	0	178	OASL/RSAD2/XAF1/IFITM3/DDX58/DHX58/PARP9/CCL5/NLRC5/PDCD1LG2/SAA2/C3/NKG7/HLA-DRB1/PSME2/PARP3/HLA-DMA/ITGB7/CYP2F1/MSC/SAMHD1/CD72/FZD2/GDA/TMEM63A/CCND1/IGFBP7/ACACB/ADAMTS9/NUDT17/MYO1G/RUNX3/ZC3H12D/NOSTRIN/CACNB3/INF2/BCL2
MSigDB	Voom:Positive_vs_Negative:all_samples:no_correction	GSE360_T_GONDII_VS_M_TUBERCULOSIS_DC_DN	4.62899e-05	0.00117433	0.414855	1.87531	0	177	IFIT3/BST2/SERPING1/CXCL9/C1QB/CCL2/IFI35/UBE2L6/ISG20/LGALS3BP/CD38/CD163/TRIM14/FCGR3A/TAP1/PSMB9/UBA7/BTN3A1/TRIM21/PSME2/MICB/PSMB8/MNDA/CD6
MSigDB	Voom:Positive_vs_Negative:all_samples:no_correction	GSE27241_CTRL_VS_DIGOXIN_TREATED_CD4_TCELL_IN_TH17_POLARIZING_CONDITIONS_DN	4.50187e-05	0.00117433	0.419368	1.8748	0	164	RSAD2/IFIT3/USP18/XAF1/DDX60/OAS1/IRF7/HSH2D/SCO2/GIMAP7/SPATS2L/GIMAP4/LGMN/TNFSF13B/APOL6/IRF9/CD6/FBXO6/TMEM200A/TNF/SCML4
MSigDB	Voom:Positive_vs_Negative:all_samples:no_correction	GSE10325_LUPUS_CD4_TCELL_VS_LUPUS_MYELOID_DN	1.2752e-05	0.00117433	-0.463218	-1.8728	0	176	CD93/SLC11A1/PECAM1/CSTA/LST1/ITGAX/CRISPLD2/TBXAS1/GLA/S100A9/SERPINA1/QPCT/IFNGR1/MPP1/GCA/TLR2/CD14/ARHGEF40/FAM49A/ANPEP/CLEC4A/CFP/NPL/SYK/TIMP2/ASAH1/IGSF6/SLC31A2/C5AR1/SIRPA/ATP6V1B2/P2RX1/NLRP3/BID/FPR1/CSF3R/BCKDK/VCAN/LILRB3/RHOQ/CYP1B1/HCK/TST/CKAP4/DSE/RNF130/IL13RA1/TMEM164/PLAUR/SDCBP/DUSP6/TYROBP/CSF2RB/ALDH2/GAB2/APLP2/TPD52L2/COQ2/AP1S2/FCGRT/RAB31
MSigDB	Voom:Positive_vs_Negative:all_samples:no_correction	GSE14386_UNTREATED_VS_IFNA_TREATED_ACT_PBMC_MS_PATIENT_DN	4.25279e-05	0.00117433	0.425949	1.87195	0	145	CXCL10/RSAD2/IFIT3/IFI44/BST2/DDX58/RTP4/CCL2/IRF7/PARP12/EIF2AK2/TLR7/ISG20/CD38/TIGIT/IRF4/ITIH5/FILIP1/TOX/RABGAP1L/BATF
MSigDB	Voom:Positive_vs_Negative:all_samples:no_correction	GSE29615_CTRL_VS_LAIV_FLU_VACCINE_PBMC_UP	1.28703e-05	0.00117433	-0.467089	-1.87183	0	163	CRISP3/CA4/THBD/CMTM2/C4BPA/TNFRSF10C/IL1RAP/HAS1/NDRG4/CHI3L1/BAIAP2L2/NT5DC2/CRYAB/ABTB1/MMP9/CCNG2/MALL/MMP25/CAMKK1/PCDHB1/MGAM/KCNJ15/ZC3H10/DPYSL3/PHLDA1/RBP1/TMEM167B/DEFA4/TOP2A/MBOAT7/AFAP1L2/SESN2/SUSD4/PPM1D/USP30/CCR3/ALPL/DPM1/COLEC12/LMCD1/PRC1/ZDHHC18/ETF1/DNAJC12/NCF4/PCDHGA10/PHF13/PRSS33/MOB4/MLF2/RAMP2/CYP4F3/MBIP/SLC45A4/MMP8/PPP4R1/ZFP36L1/NTNG1/DOK4/FSTL5/LYSMD3/MAPKAPK3/SIP…
MSigDB	Voom:Positive_vs_Negative:all_samples:no_correction	GSE37416_CTRL_VS_6H_F_TULARENSIS_LVS_NEUTROPHIL_UP	1.28942e-05	0.00117433	-0.467797	-1.87166	0	161	XYLT1/GALNT1/DPEP2/SLC19A1/ISL2/BICD2/SDC2/NLRP12/TLR6/NUDT3/MPZL1/EXTL3/LAMP2/AMN1/BRI3BP/CCNY/FIG4/CTBS/RPGRIP1/SERINC5/ATP6AP2/UGGT1/PDE3B/SLC38A2/TLR1/IMPA2/NDUFA2/SLC25A20/SLC25A3/CMTM4/TWF2/TACC1/NDUFB1/CD46/RFC3/DHTKD1/SLC22A15/TBC1D14/HVCN1/ABHD2/TCP11L2/CHST14/TGFBR2/RABAC1/PGD/TIGD3/CHMP1B/GPR27/CEBPD/MBIP/MAP3K3/LIX1L/BCAP31/APPL2/STK4/RFK/GSK3B/DSTYK/FAM91A1/EED/HEATR5A/ABHD3/MSRB2/CU…
MSigDB	Voom:Positive_vs_Negative:all_samples:no_correction	GSE21927_SPLEEN_C57BL6_VS_4T1_TUMOR_BALBC_MONOCYTES_UP	1.28291e-05	0.00117433	-0.465543	-1.8712	0	167	C4BPA/CERK/EIF3L/LTA4H/XYLT1/RASSF2/SERPINB4/TPT1/TRPC1/RPL4/RPL5/RPS3A/IL4R/RPL6/FAM172A/EEF1B2/CRYL1/AURKB/CYP27B1/RPL3/RPS7/CAMLG/SSR2/SPSB3/NACA/PABPC3/ARFGAP3/LAMTOR3/RPL7A/EIF3H/RPS8/MZT2B/RPS15A/EEF2/NUP133/RPL29/RPS27A/SSR4/RPS5/ETHE1/BTF3/TOMM20/GUSB/NDUFB1/VPS26A/IGF2R/MAPK14/EIF3F/HINT1/UXT/RPL18/SMPD1/STT3A/RPL13/CBX7/ACTG1/SGTA/COX4I1/UQCRH/GSK3B/LPL/LAPTM5/RPL35/FBXO9/FDPS/LMTK2/PRD…
MSigDB	Voom:Positive_vs_Negative:all_samples:no_correction	LABBE_WNT3A_TARGETS_DN	4.13708e-05	0.00117433	-0.508218	-1.87004	2	88	MAL/EMP1/HPGD/PANK1/GNG4/CDH11/SERPINA1/TLR5/CD14/GPR19/FOXN1/TGM3/FLT1/PGK1/ABCC9/SEMA5A/TNFRSF1B/DGAT1/VNN1/HEBP1/ITM2A/PTS/FLT3
MSigDB	Voom:Positive_vs_Negative:all_samples:no_correction	GSE43955_TH0_VS_TGFB_IL6_TH17_ACT_CD4_TCELL_4H_DN	4.74316e-05	0.00117433	0.411142	1.86966	0	186	RSAD2/CMPK2/USP18/IFIT2/MX1/C1QB/IRF7/TLR7/ISG20/TAP1/PSMB9/IRF8/GRAP2/AGRN/CSF1R/IRF5/TRIM21/IRF9
MSigDB	Voom:Positive_vs_Negative:all_samples:no_correction	GSE40666_UNTREATED_VS_IFNA_STIM_EFFECTOR_CD8_TCELL_90MIN_DN	1.27553e-05	0.00117433	-0.462157	-1.86905	0	177	THBD/GLIPR1/PDGFA/PROS1/ALDH6A1/FITM2/CREB5/ANPEP/MSRA/RASSF5/CASP6/ALG5/SYAP1/OST4/ARHGDIB/SLC12A9/NLRP3/ZNF697/S100A4/COX8A/TSHZ3/SLC35D1/AIG1/PRADC1/SPTSSA/INSIG1/MGST2/SLA/GOLIM4/STXBP5/MAGOH/IMPA2/MRPS24/TMEM64/MTFR1/MBNL3/ZWINT/DTWD1/MED31/RAB31/ZNF367/PTGS1/ABHD16A/ADI1/MCM6/TPRKB/DAGLB/EIF2A/ALDH5A1/JMJD6/GMFG/SAMM50/TM2D1/SKI/PCTP/NCF2/ZNF263/SRSF6/UQCRH/STRAP/FAM76B/FCER2/CLCN3/HCLS1/TR…
MSigDB	Voom:Positive_vs_Negative:all_samples:no_correction	GSE2706_2H_VS_8H_R848_STIM_DC_UP	1.28447e-05	0.00117433	-0.465282	-1.86758	0	165	PECAM1/LPCAT1/PLBD1/CRISPLD2/PYGL/TBXAS1/PDK3/DPEP2/EGR3/MPP1/SLC19A1/PLEK/SORT1/TMEM154/MPST/RASSF5/CDA/GFRA2/AHCY/TIMP2/PRAM1/TREML1/NRGN/P2RX1/ZNF697/QSOX1/CSF3R/TMEM205/CRYL1/DCUN1D3/BTG2/PLXDC2/CYP1B1/RNF130/TECR/DOCK3/ATP8A1/DCN/TRPV6/C1RL/TIFA/PRC1/MAP3K5/PINK1/PTGS1/F8/FES/CCRL2/GPR108/HVCN1/ALDH5A1/ANKH/RILPL2/CBX7
MSigDB	Voom:Positive_vs_Negative:all_samples:no_correction	GSE11961_FOLLICULAR_BCELL_VS_GERMINAL_CENTER_BCELL_DAY7_DN	4.60087e-05	0.00117433	0.413185	1.86399	0	174	IFI44/CXCL9/BATF2/DHX58/STAT1/UBE2L6/RPH3A/BCL2L14/RNF213/PML/TRIM14/PPM1K/DTX3L/SAA2/ZNFX1/CNP/PHLDA2/NOD1/CD69/FBXO6/DOK7/PIK3AP1/TRAFD1/ARC/SCRIB/PPARGC1B/ZNF444/SCARA3/RAB3IL1/MYH3/PMP22/COMP/DGKH/RSPH9/RBM43/MAD2L1BP/WDR66/SIN3B/KCNC3/EHD4/ACOT7/CCND2/GFPT2
MSigDB	Voom:Positive_vs_Negative:all_samples:no_correction	GSE8921_UNSTIM_VS_TLR1_2_STIM_MONOCYTE_24H_UP	4.64188e-05	0.00117433	0.410453	1.85883	0	179	ISG15/USP18/C1QA/C1QB/RASGRP3/ISG20/GIMAP8/CD163/IGF1/DTX3L/KLRC1/GIMAP1/AGRN/RGS1/SBK1/PSME2/IRF9/CCR7/CD86/EPB41L3/EVL/RABEP2/CD7/TSPAN33/CAMK1/PIK3AP1/RAB19/IL5RA
MSigDB	Voom:Positive_vs_Negative:all_samples:no_correction	GSE13485_DAY1_VS_DAY21_YF17D_VACCINE_PBMC_DN	1.29348e-05	0.00117433	-0.465899	-1.85713	0	156	CCL24/IKBIP/TSPAN5/NDUFB3/NDUFB6/ISOC1/SDHD/ACADM/RFC4/CHCHD4/CCDC126/ALG6/ECHDC1/PPA2/LRRN3/MAGOH/LMBRD2/MED20/RPLP1/NDUFA2/ZCCHC9/MTFR1/VBP1/C1GALT1C1/TSPAN7/UBL5/TMEM126B/LCMT2/SNRPG/RPP30/UBE2QL1/HAT1/HIGD1A/KBTBD3/CCDC90B/YEATS4/TSNAX/GMFG/NDUFA8/MRPL34/TXNDC9/CISD1/RECQL/THOC7/TMEM106B/SNX14/P2RY14/FH/UBE2V2/DCUN1D1/OSTF1/ZNF143/SEC22B/RAD51C/GIN1/COPS4/BPNT1/ZCCHC10/CHCHD1/OSTM1/CACYBP/COM…
MSigDB	Voom:Positive_vs_Negative:all_samples:no_correction	GSE40666_WT_VS_STAT1_KO_CD8_TCELL_WITH_IFNA_STIM_90MIN_DN	4.73037e-05	0.00117433	0.409	1.85664	0	184	IFI44L/RSAD2/OAS2/IFI44/MX1/RTP4/IFIH1/DHX58/PARP9/FAP/RNF213/PML/EIF2AK2/ISG20/IFIT1B/NCOA7/MCM10/CD7/GPR171/TRAFD1/GNB4/PLXND1/NDC80/LIG1/SPSB1/ARMCX1/TACC2/NR4A1/RAD54L
MSigDB	Voom:Positive_vs_Negative:all_samples:no_correction	GSE11057_CD4_EFF_MEM_VS_PBMC_DN	1.27553e-05	0.00117433	-0.458865	-1.85573	0	177	DGAT2/TREM1/HAL/ITGAX/CRISPLD2/LTA4H/PDGFC/PRCP/SRGN/PLXNC1/ACER3/AQP9/PTPRE/BMP6/NFAM1/TM6SF1/TLR2/LYZ/PLEK/SORT1/FTH1/RAB3D/TLR4/SYK/ADAMTSL4/ASAH1/SLC31A2/CAT/ATP6V1B2/C9orf72/ZNF185/MFSD1/SH2D1B/MXD1/MGST1/DPYD/BNIP3L/SPTSSA/ARPC3/LILRB3/PLXDC2/RHOQ/SH2B2/LRMP/RNF130/GLT1D1/LYST/RTN1/SDCBP/SPARC/TMEM40/B3GNT5/DUSP6/APLP2/IFNGR2/GABARAP/PTGS1/OAZ2/CREG1/ARPC5/SLC22A15/TALDO1/TET2/HVCN1/LAPTM4A…
MSigDB	Voom:Positive_vs_Negative:all_samples:no_correction	GSE21063_WT_VS_NFATC1_KO_3H_ANTI_IGM_STIM_BCELL_DN	4.62321e-05	0.00117433	0.411041	1.85486	0	175	CXCL9/BATF2/PARP12/TFEC/PARP9/LAP3/CCL5/KDM5D/EXOC3L4/TNFSF10/TAP1/PSMB9/PDCD1LG2/IRF8/C3/AXL/TRIM21/PSME2/PSMB8/CD74/TIMM10/SLAMF8/IL15RA/SAMHD1/EDN1/EVL/DOCK10/PRR15/GNB4/RAB43/ASS1/RFX5/TAP2/PPARGC1B/ACOT9/HLA-DRA
MSigDB	Voom:Positive_vs_Negative:all_samples:no_correction	GSE36888_UNTREATED_VS_IL2_TREATED_TCELL_6H_UP	1.29262e-05	0.00117433	-0.46445	-1.85275	0	157	S100A8/HAS1/NLRC4/PTGS2/S100A9/IL10RB/FPR2/BCL11A/LRRC25/NAMPT/CD14/FAM49A/BEST1/PLP2/FTH1/SOD2/CPD/TGFA/CDA/VDR/SYK/IL4R/GK/C5AR1/PTAFR/METRNL/SLC25A37/FPR1/SLC16A10/CYTIP/PNPLA8/MXD1/LILRB3/TNFRSF1B/GPR137B/TP53INP2/SESN2/MEGF9/SLA/FCRLB/RAB27A/SLC24A4/GNG2/APH1B/GNA15/YPEL5/RAB31/EHD1/HS3ST3B1/TRIP10/TBC1D30/PFKFB3/DDIT4/SLC4A8/STEAP1B/UBE2B/RILPL2/RYBP/CDKN2D/TNFRSF8/PNPLA6/SH3PXD2B/TECPR2/ST…
MSigDB	Voom:Positive_vs_Negative:all_samples:no_correction	GSE17721_LPS_VS_PAM3CSK4_16H_BMDC_DN	1.27455e-05	0.00117433	-0.455863	-1.84585	0	179	RPTN/GLIPR1/ALDH6A1/TSPAN5/ACOX1/DOCK5/OST4/AGTPBP1/NDUFB6/ZNF704/EEF1B2/SNX18/SLC12A6/HSD11B1/RPL3/ACADM/MGST1/SNCA/GDPD3/DGAT1/PGM2/RPS16/LPIN1/TSPAN12/TXNDC5/MYADM/MAST3/GPR85/EDNRB/NSDHL/HGSNAT/LTB4R2/KIF20A/RAB31/PRKAG1/DDHD2/GUSB/PAFAH2/UQCRQ/CLCN5/EIF2S3/LTC4S/PGLS/HVCN1/HJURP/MAP1LC3A/RILPL2/TGFBR2/PJA2/NCAPG2/MAPK3/ENTPD7/SEC61G/ZYX/RPS9/EBPL/MAPK13/S100A1/SEC61B/RPL37A/PLCG2/COX6A1/EVI2…
MSigDB	Voom:Positive_vs_Negative:all_samples:no_correction	GSE2405_0H_VS_9H_A_PHAGOCYTOPHILUM_STIM_NEUTROPHIL_DN	1.29231e-05	0.00117433	-0.461971	-1.8442	0	158	CKS2/TPT1/RPL4/RPL5/RPS3A/RPS21/RPS4X/NUDT3/NDUFB6/RPL6/EEF1B2/SDHD/RPL3/RPS7/RPL9/ARPC3/RPS16/RPL34/RPL23/CSNK2B/RPL22L1/RPL7A/EIF3H/CHST10/RPS8/RPS14/RPL10/RRM2/RPL14/RPS18/RPS15A/RPL27/RPL26/RPS5/RPL11/ARPC2/RPL13A/SNRPG/ACTR3/RPL30/PCNA/RAB2A/RFC3/DAZAP2/RPL18A/LDHA/RPS25/HINT1/RPL18/RPS11/COX6B1/RPL13/RPSA/ARL6IP1/ACTB/ACTG1/TRAPPC3/TKT/RPS9/RPL37A/COX6A1/CDC123/YBX1/LAPTM5/RPL35/OAZ1/ZSCAN2…
MSigDB	Voom:Positive_vs_Negative:all_samples:no_correction	GSE34515_CD16_NEG_MONOCYTE_VS_DC_UP	1.2752e-05	0.00117433	-0.455119	-1.84006	0	176	SLC11A1/CMTM2/PECAM1/CYBRD1/MRVI1/LST1/LTA4H/IL10RB/FPR2/CCNG2/INPP5A/TUBA4A/PLXNC1/SERPINA1/PTPRC/RBP7/SOD2/MCOLN1/NPL/ZDHHC20/ASAH1/KCTD9/P2RX1/KLHL2/GPBAR1/MXI1/MAN1A1/NACA/TNFRSF1B/CMTM6/VNN1/AGA/OSBPL8/GPR137B/ING3/TLR1/ITGB1/MAST3/HEG1/APH1B/DUSP6/UPP1/CENPE/NTAN1/DAZAP2/RIOK3/SLC44A2/SPAST/HAUS8/UBASH3B/CCPG1/LAPTM4A/SPOPL/CLK4/CRLF3/ELL2/EAF2/EVI2B/SH2D3C/WIPI1/NPC2/LDLRAD3/MAPKAPK3/PAPSS…
MSigDB	Voom:Positive_vs_Negative:all_samples:no_correction	GSE360_L_MAJOR_VS_M_TUBERCULOSIS_DC_DN	4.58022e-05	0.00117433	0.408731	1.84004	0	172	CXCL10/IFIT1/ISG15/RSAD2/IFITM1/TRIM22/EIF2AK2/CD163/PSMB9/TRIM21/PSME2/DHRS2/TDRD7/GCNT2/TGFB3/MPDZ/OPTN/SULT1C2/RAD9A/DIXDC1/LIG3/TBX1/COL5A2
MSigDB	Voom:Positive_vs_Negative:all_samples:no_correction	GSE21927_GMCSF_IL6_VS_GMCSF_GCSF_TREATED_BONE_MARROW_DN	4.63328e-05	0.00117433	0.407489	1.84002	0	176	ISG15/USP18/OAS3/IFITM1/MX1/IFITM3/RTP4/ISG20/SP110/APOL6/C3orf52/TRIM21/IGFBP4/RANGAP1
MSigDB	Voom:Positive_vs_Negative:all_samples:no_correction	GSE14699_NAIVE_VS_DELETIONAL_TOLERANCE_CD8_TCELL_DN	4.68669e-05	0.00117433	0.405525	1.83975	0	182	RSAD2/IFIT3/CMPK2/IFIT2/DDX58/RTP4/LAG3/IFIH1/PARP9/RNF213/IFIT1B/IL10/SLFN5/GRAP2/ITK/FAM78A/CCR7/SLAMF6/THEMIS/GPR183/TGFB3/TGFBR3/TRIB2/GPR171
MSigDB	Voom:Positive_vs_Negative:all_samples:no_correction	GSE17721_LPS_VS_CPG_12H_BMDC_UP	4.63328e-05	0.00117433	0.40739	1.83957	0	176	CXCL10/IFIT3/IFIT2/CXCL9/BATF2/CD80/PML/SP110/TNFSF10/TLR3/SLC38A5/SERPINE1/IL21R/MOV10/TRIM21/IL15RA/GFI1/SAMHD1/CD86/CSF1/TSPAN33/HNF4G/SIX1/ARID5A/SLC1A2/OGFR
MSigDB	Voom:Positive_vs_Negative:all_samples:no_correction	GSE41176_WT_VS_TAK1_KO_ANTI_IGM_STIM_BCELL_24H_DN	1.28553e-05	0.00117433	-0.458347	-1.83848	0	164	PAPSS2/IL1RAP/LTA4H/PRCP/ABHD5/FAM89B/GALNT1/TCFL5/RGS2/FAM49A/BICD2/CDIPT/MPST/AHCY/CAT/CYTIP/DPYD/PLAGL1/ACAT2/EIF4EBP2/VPS8/DGAT1/ACAA1/MEGF9/PPM1D/TSC22D3/RPS8/RPS14/RNF103/RPLP1/POLB/NDUFA2/ALOX5/EEF2/ITPR2/GLCE/ATG9A/AHCTF1/OCEL1/PCNA/SLCO3A1/MAPK14/CEP57/ATP1A1/TOB1/OXA1L/JMJD1C/CEBPD/TKT/FEM1C/RHOG/CNPPD1/EVI2B/SERPINB1/CDK14/PLOD1/ING1/CASP9/PCBP2/FAM114A1/GLS/NFIL3/HADHA/RPL12/ZNF423/UL…
MSigDB	Voom:Positive_vs_Negative:all_samples:no_correction	TAKEDA_TARGETS_OF_NUP98_HOXA9_FUSION_8D_DN	1.28067e-05	0.00117433	-0.456576	-1.83846	0	170	IL1R2/SLC11A1/F5/EMP1/SLC16A7/S100A8/MRC1/DACH1/PPBP/PLBD1/CHI3L1/HRH4/PADI2/LFNG/MMP9/S100A9/TMCC3/PADI4/SERPINA1/IFNGR1/TM6SF1/CD14/GJA4/NDRG2/CREB5/PPP1R3B/CLEC4A/LGALS12/CR1/GXYLT2/NPL/OLIG1/C5AR1/KLF2/ITGAM/FPR1/RAP1A/HSD11B1/CLEC5A/RAB3C/CCDC126/DEFA4/CST7/PID1/ITM2A/HTRA1/ENTPD1/TEX15/ANKRD29/RAP2A/PNPLA1/GLUL/ALOX5/COLEC12/ALDH2/PRNP/DNAJC3/ANTXR1/CEACAM8/TMEM33/HVCN1/NRP1/CTSB/FCN1/MMP1/…
MSigDB	Voom:Positive_vs_Negative:all_samples:no_correction	GSE18893_TCONV_VS_TREG_2H_CULTURE_DN	4.75579e-05	0.00117433	0.403974	1.83819	0	187	ZBP1/IFITM3/DDX58/OAS1/PARP12/GZMB/UBE2L6/FAP/ISG20/IL10/DTX3L/TAP1/UBA7/TBX21/PSME2/HLA-DMA/PSMB8/CCR7/IFNG/CSF1/TMEM176A/CHST12/TRAFD1/GNA11/RUNX3/FLT3LG/SCARB2/RFX5/CACNB3/DAGLA/MNS1/TRIM34/CCDC28B
MSigDB	Voom:Positive_vs_Negative:all_samples:no_correction	GSE29618_PDC_VS_MDC_DAY7_FLU_VACCINE_DN	1.28072e-05	0.00117433	-0.456601	-1.83756	0	169	IL1R2/IL1B/P2RY13/CSTA/TIMP1/PLBD1/LST1/FGR/ITGAX/PRCP/PPM1F/PADI2/CLEC10A/TUBA4A/PLXNC1/SERPINA1/QPCT/ATP2B1/TLR2/NDRG2/ITGA5/DOCK5/CLEC4A/PPIF/ITGB2/CFP/ASAH1/AGTPBP1/IGSF6/SIRPA/NLRP3/S100A4/VCAN/DPYD/EIF4EBP2/CST7/CKLF/HCK/PID1/TST/ENTPD1/MEGF9/PICALM/ELOVL5/LYST/RTN1/IRAK3/RBPJ/SEC11A/ASAP1/APLP2/RAB31/RCBTB2/BTF3/PTGS1/FLNA/SEC14L1/LDHA/CNN2/GAPDH/FCN1/GMFG/BCL6/APAF1/LGALS3/ATG3/FZD1/COTL1…
MSigDB	Voom:Positive_vs_Negative:all_samples:no_correction	GSE22611_NOD2_VS_CTRL_TRANSDUCED_HEK293T_CELL_DN	1.2782e-05	0.00117433	-0.454831	-1.83514	0	173	BMX/PECAM1/GLIPR1/P2RY13/TNFRSF10C/AMPD2/HAL/SORL1/TUBA4A/RGS2/DHRS7/S1PR4/CDA/VDR/CXCR2/ARHGDIB/NDUFB6/TACC3/SLC25A37/KLHL2/S100A4/SDHD/CPPED1/CXCR1/FURIN/RPS6KA5/SOS2/DAPK2/LRMP/TST/IFRD1/ELOVL5/FRAT2/RNF141/KCNN2/TSC22D3/POLB/RBPJ/ALOX5/FAM53C/RALBP1/LBR/TWF2/MTX1/LDHA/TOPORS/GAPDH/ZNF407/USP3/CCPG1/COTL1/ARID3B/FOXO3/ZYX/TKT/MAP3K3/PIGF/HMGCR/DNAJC28/OSTF1/PLOD1/RAF1/KDM4B/ING1
MSigDB	Voom:Positive_vs_Negative:all_samples:no_correction	BURTON_ADIPOGENESIS_6	1.27597e-05	0.00117433	-0.454132	-1.83477	0	175	ORM1/S100A8/CCNG2/SLC19A1/IMPDH1/G0S2/PCYOX1/FAH/RAB3D/NDUFB3/CAT/NDUFB6/C9orf72/ISOC1/HSD17B12/DHCR7/RTN3/LUM/RETSAT/HSD11B1/MGST1/ORM2/DGAT1/FAM49B/HADHB/ACADL/TST/GDF5/TP53INP2/TSPAN12/PON2/GBE1/COX7B/MCAM/PGM1/RETN/CHPT1/WFDC12/EHD1/REEP5/UQCRQ/LTC4S/RNF11/ETFDH/NDUFB9/ACYP2/UNC119/SAMM50/GCSH/HSD17B4/DECR1/TKT/SLC25A5/NDUFS1/LCN2/S100A1/CFD/REEP6/LPL/BNIP3/SUCLG1/DHRS7B/SCP2/PARM1/UQCRB/UQCR…
MSigDB	Voom:Positive_vs_Negative:all_samples:no_correction	GSE360_LOW_DOSE_B_MALAYI_VS_M_TUBERCULOSIS_DC_DN	4.62899e-05	0.00117433	0.405683	1.83384	0	177	OASL/IFIT2/OAS2/IFI44/BST2/CCL2/LY6E/UBE2L6/STAT2/GMPR/CD163/TYMP/PLSCR1/IL2RA/TRIM38/ADAR/TRIM21/RBCK1/PLCH1/CCR7/LTK/PLA2G7
MSigDB	Voom:Positive_vs_Negative:all_samples:no_correction	GSE25088_IL4_VS_IL4_AND_ROSIGLITAZONE_STIM_STAT6_KO_MACROPHAGE_DAY10_DN	4.56997e-05	0.00117433	0.40751	1.83301	0	171	IFIT1/IFIT3/OAS3/SERPING1/DDX60/BATF2/PRF1/IL4I1/IFIH1/MS4A4A/EIF2AK2/DTX3L/CFB/EBI3/SOCS1/GBP3/PLSCR1/ZCCHC2/HLA-DOB/IL15RA/SP140
MSigDB	Voom:Positive_vs_Negative:all_samples:no_correction	GSE45365_WT_VS_IFNAR_KO_CD11B_DC_DN	2.62681e-05	0.00117433	-0.465853	-1.82942	1	139	SULT1B1/DACH1/NLRC4/LIN7A/ACER3/ISL2/HSD17B11/PCOLCE2/CDKN3/FAM110B/AURKA/CD63/SFT2D2/STAU2/SYNJ1/ASPM/FIG4/PCDHB4/TBC1D8B/RCHY1/TEX15/KIF23/PCMT1/LMBRD2/IFT20/CENPE/SPTLC1/C1GALT1C1/PIK3CG/TYRP1/LMBR1/PSEN1/ETF1/VPS33A/HMMR/TEDDM1/NDUFAF1/GAPDH/ARF5/DRAM1/MFAP3/CNPY1/CEP55/PAPLN/PGD/NCF2/CCNB2/UHRF1BP1L/TOR1AIP2/AP3B2/PRKCD/HBS1L/ATXN1/VIM/BNC1/RAB1A/INSIG2/MSRB2/INTS6/DLC1/PSMD1/DNAJB14/ACTR1A/…
MSigDB	Voom:Positive_vs_Negative:all_samples:no_correction	GSE3982_MEMORY_CD4_TCELL_VS_BCELL_UP	4.56246e-05	0.00117433	0.406926	1.8294	0	170	IFITM1/GIMAP6/DDX3Y/USP9Y/PRKY/CD2/GIMAP4/KDM5D/GRAP2/ITK/TMPRSS3/ZAP70/IL2RB/CAND2/LPAR6/LCK/GIMAP5/UBASH3A/TRBC1/CD6/CD3G/CD3E/CD96/ZFPM2/SAMHD1/DOK2/KIF5C/ICOS/PRKCQ/GPR171/CD3D/SH2D1A/DLEC1/CD4/DNMT1/BCL11B/JAKMIP2
MSigDB	Voom:Positive_vs_Negative:all_samples:no_correction	TIEN_INTESTINE_PROBIOTICS_24HR_DN	1.26955e-05	0.00117433	-0.449848	-1.82675	0	183	GCNT3/PRSS3/TPT1/RPL4/DNAJB9/RPL5/FTH1/TMCO3/RPS3A/TRIB3/EPHB4/PNRC1/PHLDA1/RPL3/RPS7/RPL9/BNIP3L/GRB10/ARMCX3/IFRD1/RPL34/RPL23/AFTPH/TBC1D15/RPS14/FICD/SEL1L/RPL10/RPS18/LAMB3/MTFR1/RPS24/EEF2/HSPA13/PRNP/RANBP9/NDRG1/P4HB/RPL13A/ZNF277/TFE3/TMED2/RAB2A/DDIT4/CEP57/ATF2/SLC1A4/RPS11/EIF1/PJA2/RPL13/SERP1/BTG1/ACTG1/MCTP2/CREB1/RPL37A/KLHL24/HSPA5/CD55/WIPI1/TMEM39A/VASP/MAN1A2/CLCN3/MANF/NFIL3/…
MSigDB	Voom:Positive_vs_Negative:all_samples:no_correction	REN_ALVEOLAR_RHABDOMYOSARCOMA_DN	1.15643e-05	0.00117433	-0.418822	-1.82528	0	385	ECM1/PAPSS2/EMP1/GLIPR1/TIMP1/EDIL3/PLAT/PDGFC/ABHD5/XYLT1/IL10RB/GALNT1/QPCT/GJA1/TMEM45A/SKAP2/TSPO/ANO10/PTX3/TFPI2/COPZ2/ITGA5/PRKD1/VAT1/CAV1/PLS3/NDEL1/VDR/ALG5/IGFBP6/TIMP2/CAT/LAMP2/KLF2/DPYSL3/MFSD1/QSOX1/RCN3/SLC33A1/ACSL4/IQGAP1/CAP1/VCAN/ARPC3/PAM/TAGLN2/SLC39A6/SH3BGRL3/TNFRSF11B/CMTM6/ATP6AP2/NQO2/FEZ1/HTRA1/ACTR2/IL13RA1/TMED3/TPST2/ELOVL5/ADAM10/TNFRSF1A/GABARAPL1/PLAUR/FKBP10/NSM…
MSigDB	Voom:Positive_vs_Negative:all_samples:no_correction	GSE40274_FOXP3_VS_FOXP3_AND_PBX1_TRANSDUCED_ACTIVATED_CD4_TCELL_DN	4.73687e-05	0.00117433	0.40171	1.82526	0	185	IFI44L/USP18/IFI44/MX1/IFITM3/IFIH1/DHX58/RNF213/IFIT1B/PDGFB/HLA-DMA/CD200/CCR7/MAPK11/NOD1/PARP11/THEMIS/FBXW9/BCL2L13/CDK20/CCDC157/ZC3H12D/SCIN/ARID5A/ID1/FMNL3/CACNB3/BBS5/EPB41L2/INF2/RAB3IP/ARMCX1/TCF7
MSigDB	Voom:Positive_vs_Negative:all_samples:no_correction	GSE21379_WT_VS_SAP_KO_TFH_CD4_TCELL_DN	4.60087e-05	0.00117433	0.404582	1.82518	0	174	IFIT1/OASL/RSAD2/IFI44/RTP4/HSH2D/PML/GIMAP7/CCL5/IFIT1B/CD163/MS4A6A/NLGN2/IRF5/HLA-DRB1/SHISA5/HLA-DOB/ITGB7/CD86/TRIB2
MSigDB	Voom:Positive_vs_Negative:all_samples:no_correction	CHIANG_LIVER_CANCER_SUBCLASS_UNANNOTATED_DN	1.2782e-05	0.00117433	-0.452141	-1.82429	0	173	GJA1/LYZ/DNAJB9/CDKN3/MMGT1/PGK1/RFC4/SLC39A6/GPR160/TPD52L1/RPS16/UBE2E3/ALDOA/RPL7A/POLE2/TMBIM4/RNF141/OSTC/IMPA2/DPM1/ARPC1A/CCNDBP1/TYROBP/VBP1/SEC11A/HSPA13/C1GALT1C1/RCN2/CAPZA2/PBK/MAD2L1/HAT1/TSPAN6/RHOA/PCNA/RFC3/TPRKB/UXT/HAUS1/SYPL1/STT3A/MED21/TMX1/ATG3/ATP1A1/SLC44A3/TAB2/SPOPL/PGD/EPDR1/ECT2/NEU1/DAD1/ZNHIT3/SLC25A5/CCNB2/DCTN3/CITED2/PRDX4/EBPL/CDK1/NFYC/PIGF/S100A10/GMNN/YBX1/MRP…
MSigDB	Voom:Positive_vs_Negative:all_samples:no_correction	KEGG_CHEMOKINE_SIGNALING_PATHWAY	4.43951e-05	0.00117433	0.409149	1.82357	0	160	CXCL10/CXCL11/CCL8/CXCL9/CCL2/STAT1/CXCL13/CX3CL1/STAT2/CCL5/CCR5/CXCL12/ITK/CXCR6/CX3CR1/ADCY2/ADCY5/CCR7/GNGT2/GRK4/CCR1/XCL2/GNB4/CXCR3
MSigDB	Voom:Positive_vs_Negative:all_samples:no_correction	GSE3039_CD4_TCELL_VS_ALPHAALPHA_CD8_TCELL_DN	4.60087e-05	0.00117433	0.404223	1.82357	0	174	IFIT1/RSAD2/USP18/BST2/IFI35/IFIH1/SAMD9L/ISG20/TLR3/FCGR3A/NCOA7/CD8A/CDH16/TDRD7/BSND/ADCY2/TEX14/MCM10/ARHGAP22/FHAD1
MSigDB	Voom:Positive_vs_Negative:all_samples:no_correction	GSE19888_CTRL_VS_T_CELL_MEMBRANES_ACT_MAST_CELL_DN	1.26622e-05	0.00117433	-0.447454	-1.82134	0	187	SCEL/IL1A/TMPRSS11F/CERK/LTA4H/KLK5/CLIC3/KLK11/DAPL1/MCTP1/MALL/CDSN/NRTN/AQP9/DSC3/NDRG2/GPSM2/HOXA5/NRIP3/RAB3D/ALOX12B/ARHGEF26/CYB5R4/SERPINB11/AMPH/ELOVL6/HELLS/KRT10/CD109/PPM1D/GPR87/SDC1/P2RY1/MBNL3/RALBP1/AREG/SORCS2/TMEM79/SKIL/C15orf62/RPL18A/BTBD7/DSG1/CHMP2A/NOTCH1/BTBD11/ZSWIM1/PSTK/PRKCH/PTK6/C1orf210/FBXO38/WFDC5/ZMAT3/PAIP2/GJB5/DSTN/NDUFS1/MAP2K4/ADRA1A/TTPAL/ZC3H6/OR8A1/SPINT1…
MSigDB	Voom:Positive_vs_Negative:all_samples:no_correction	GSE21927_BALBC_VS_C57BL6_MONOCYTE_TUMOR_UP	4.68669e-05	0.00117433	0.401127	1.8198	0	182	ISG15/USP18/OAS3/IFITM1/MX1/LY6E/UBE2L6/PML/SP110/SOCS1/APOL6/TRIM21/PSME2/PSMB8/DRAP1/CBR1/TRAFD1/CCDC85B/DNPEP
MSigDB	Voom:Positive_vs_Negative:all_samples:no_correction	GSE3400_UNTREATED_VS_IFNB_TREATED_MEF_UP	1.29348e-05	0.00117433	-0.456466	-1.81953	0	156	LPCAT1/NDRG4/PROS1/GALNT1/GABARAPL2/ACOX1/DOCK5/MMP7/TMCO3/DHRS7/ATP13A3/GGH/RAP1A/BNIP3L/CSGALNACT2/TMEM14C/GPR160/SERINC5/CHST7/UBE2E3/SERINC3/ARMCX3/ZDHHC6/RNF130/PDPN/ITGB1/RTN1/JTB/HECA/ZCCHC9/CUTC/SLC9A6/PLEKHM3/MAPK1/NDUFV2/PINK1/LEPROT/TRAIP/NRP1/KRAS/MFAP3/MAPK9/RNF44/SPOPL/TMEM170B/PAIP2/FAM168B/SMC1B/ADAM9/CITED2/FH/LYPLAL1/TSG101/GSK3B/MAEA/FBXW2/FBXO9/PRDM10/FBXL5/DCAF12/COA5/LYL1/NT…
MSigDB	Voom:Positive_vs_Negative:all_samples:no_correction	GSE6259_FLT3L_INDUCED_VS_WT_SPLENIC_DC_33D1_POS_UP	4.34405e-05	0.00117433	0.411325	1.81778	0	151	SIGLEC1/USP18/EPSTI1/C1QA/PARP12/IFIH1/PTPRO/CXCL13/TLR7/NUPR1/TNFSF10/ATP10A/EBI3/CIITA/IRF9/CD74/RNASE6/CD72/NEK10/TMEM176A
MSigDB	Voom:Positive_vs_Negative:all_samples:no_correction	GSE14769_UNSTIM_VS_120MIN_LPS_BMDM_DN	4.75579e-05	0.00117433	0.399466	1.81768	0	187	ISG15/RSAD2/IFIH1/TFEC/PARP14/IFIT1B/NUPR1/SP110/IL10/EBI3/C3/SERPINE1/ZNFX1/GPR174/VASH1/TGM2/IRF5/PDGFB/IRF4/MCOLN2/PDE1B/CD74/IKBKE/RHBDF2/CD274/CD69/EDN1/CSF1/OPTN
MSigDB	Voom:Positive_vs_Negative:all_samples:no_correction	GSE19198_CTRL_VS_IL21_TREATED_TCELL_24H_UP	4.63328e-05	0.00117433	0.402019	1.81532	0	176	CXCL11/IFI44/IFITM3/CXCL9/BATF2/GZMB/BCL2L14/IL6/CX3CL1/IL10/CSF3/MMP13/SAA2/SERPINE1/RGS1/TGM2/CD200/CCR7/IFNG/IL15RA/NR1I2/EDN1/RBMS2/TNF
MSigDB	Voom:Positive_vs_Negative:all_samples:no_correction	CHIANG_LIVER_CANCER_SUBCLASS_PROLIFERATION_UP	1.29231e-05	0.00117433	-0.454672	-1.81506	0	158	PTP4A3/PLBD1/NT5DC2/MMP9/TUBA4A/CCNE1/PM20D2/PLP2/SALL2/CDKN3/ARID3A/CKAP2L/CCNA2/AURKA/NCAPG/KIF11/AURKB/PKDCC/CDCA7/LAMB1/ASPM/RFC4/TOP2A/CKAP4/HELLS/SASS6/TMED3/SLC39A10/BCAT1/KIF23/TMEM65/B3GNT5/CDCA7L/CENPE/PRC1/IGF2BP3/DSCC1/TRNP1/NUF2/KIF20A/ZWINT/PBK/MAD2L1/TRIP13/CDCA5/PELI1/HJURP/SHCBP1/ETV4/WASF1/CEP55/PAPLN/SLC16A3/ATP1A1/CCNB1/ECT2/DBN1/CCNB2/CDK1/MAPK13/FANCI/EZH2/LDLRAD3/DLGAP5/PRK…
MSigDB	Voom:Positive_vs_Negative:all_samples:no_correction	GSE43863_DAY6_EFF_VS_DAY150_MEM_TH1_CD4_TCELL_DN	4.63328e-05	0.00117433	0.401235	1.81178	0	176	CXCL10/PLVAP/LAG3/LAP3/IL6/GIMAP4/IL10/PPM1K/MS4A6A/EBI3/TBX21/AGRN/IL2RA/IGFBP4/UNC93B1/IRF9/CD200/CCR7/JUN/OPTN/PEX14/BATF/PLXND1/CARD6/MYBL2/RFX5/ARID5A/ID1/IL12A/TNFAIP3/CCDC88C/BCL2
MSigDB	Voom:Positive_vs_Negative:all_samples:no_correction	GSE13484_12H_UNSTIM_VS_YF17D_VACCINE_STIM_PBMC_UP	1.28102e-05	0.00117433	-0.450268	-1.81121	0	168	PECAM1/PLBD1/INPP5A/RASSF2/MPP1/CD14/PCYOX1/CDIPT/KLF7/EEF1B2/IQGAP1/CLEC5A/APOLD1/FIG4/NACA/PABPC3/TAGLN2/RMND5A/SACS/RNASE4/PPCDC/NDUFC2/SLA/TPST2/PPM1D/ANG/TSC22D3/MZT2B/NDUFA2/SPTLC1/EIF2D/TGOLN2/CHPT1/ACTL6A/CSNK1G3/RCBTB2/PTGS1/DDHD2/RHOA/DDOST/NCOA4/CD36/DBP/BLVRA/FCN1/SLC25A46/CLTC/COMMD10/GIT2/ATP1A1/BLVRB/UBA52/PGD/BRCC3/DSTN/ANKRD49/KLHL24/FABP4/TBL2/RNF139/YBX1/BNIP3/SRSF1/RB1CC1/POLR…
MSigDB	Voom:Positive_vs_Negative:all_samples:no_correction	GSE3982_EOSINOPHIL_VS_TH1_UP	1.28067e-05	0.00117433	-0.449681	-1.81069	0	170	BMX/FGR/CD44/PTPRE/MGAM/PRDM5/FAM49A/RABGEF1/IL6R/TLE3/TLR4/MOAP1/VGLL1/PTAFR/IFNAR2/AP3S1/SLC16A10/HIF3A/PTPN12/CMTM6/BOK/OSBPL8/CKAP4/UBE2E3/SRPK1/LPIN1/PPP2R3A/XRCC2/HECA/NME4/PRNP/MAP3K5/IKZF5/ADPGK/SEC62/RNF11/BTBD7/SSPN/SOCS7/DENND5A/SERINC1/LAPTM4A/TAS2R14/LIN37/CLK1/NOTCH2/ROGDI/CACNA1S/PHF20/PGS1/THBS4/CD55/PPM1B/CD9/TGFB2/WIPI1/OSBPL2/ADAM8/MAEA/RAB33B/DMTF1/CHST15/PDLIM2/KIT/DPP8/GABRR…
MSigDB	Voom:Positive_vs_Negative:all_samples:no_correction	GSE7348_UNSTIM_VS_LPS_STIM_MACROPHAGE_DN	4.36205e-05	0.00117433	0.40834	1.80814	0	153	CXCL11/ISG15/IFIH1/UBE2L6/NUPR1/SP110/SOCS1/MMP13/IFNB1/GBP3/NOS2/PLSCR1/STAP1/TRIM21/IL27/CD69/EDN1/GBP5/CSF1/ZC3HAV1/RGL1/PLIN1/HIVEP3/ATF3/TNFAIP3/ACOT9/JAK2/TTC39C/PCDH7
MSigDB	Voom:Positive_vs_Negative:all_samples:no_correction	GSE34205_HEALTHY_VS_FLU_INF_INFANT_PBMC_UP	1.30186e-05	0.00117433	-0.45635	-1.80677	0	148	MRC1/EIF3L/CYBRD1/CD44/ST6GALNAC3/FCER1A/BCL11A/TPT1/RPL4/RPL5/MOB3B/RPS3A/MMGT1/PPP1R3E/LTB/EEF1B2/COMMD6/HSPA1L/NACA/PID1/RPL7A/RTN1/RPS14/MAST3/SNAI2/RPLP1/RPL10/RPS18/EEF2/RPL27/EIF2D/BNC2/CBL/MAPK1/DTWD1/RPS5/ZNF641/PBXIP1/EIF3F/UXT/RPL18/ANKH/SYPL1/RPL13/CBX7/STMN3/ZMAT3/RPL32/UBA52/RPS12/RPL8/TRIM27/PTDSS1/RPL35/KDM4B/ATL3/YY1/CR2/EEF1D/HADHA/FCRLA/SIRT4/UBE4B/POLR2L/PKN2/TBL1XR1/PAK2/ZCCH…
MSigDB	Voom:Positive_vs_Negative:all_samples:no_correction	GRAHAM_CML_DIVIDING_VS_NORMAL_QUIESCENT_UP	1.28447e-05	0.00117433	-0.449193	-1.803	0	165	CSTA/PPBP/NT5DC2/PROS1/CCNE1/PDSS1/PPIF/CDKN3/CCNA2/AURKA/VRK1/NCAPG/KIF11/GGH/AURKB/ASPM/RFC4/SLC25A13/ELOVL6/TUBB6/CST7/TOP2A/TST/SPC25/POLE2/ESPL1/RRM1/RRM2/NUDT1/MS4A3/PRC1/DSCC1/ITGB3BP/KIF20A/ZWINT/RAB31/PBK/MAD2L1/HAT1/MELK/HMMR/TRIP13/RFC3/DNAJC12/CD36/CPA3/LEPR/SAMM50/CEP55/CCNB1/COTL1/ECT2/ABCC4/CCNB2/PRDX4/CDK1/KIF15/FANCI/EZH2/GMNN/DLGAP5/RAD51/MICAL2/PIEZO2/MCM4/DUT/CLEC11A/HDC/EIF1A…
MSigDB	Voom:Positive_vs_Negative:all_samples:no_correction	HSIAO_HOUSEKEEPING_GENES	1.17704e-05	0.00117433	-0.418407	-1.80299	0	334	FMOD/LTA4H/MGP/TPT1/RPL4/PLP2/FTH1/RPS3A/RPS21/ARHGDIB/RPL6/EEF1B2/AP3S1/CD63/PGK1/COX8A/IQGAP1/JOSD1/CAP1/RPL3/RPS7/RPL9/BTG2/SSR2/NACA/TAGLN2/RPL10A/MGST2/RPS16/CCNI/ALDOA/HTRA1/RPL34/RPL23/CSNK2B/RPL7A/ITGB1/NDUFA12/RPS8/RPS14/RPLP1/RPL14/RPS18/SLC25A3/GLUL/RPS15A/EEF2/RPL27/NEDD8/HYAL2/APLP2/RPL29/RPS27A/ZFP36/FCGRT/RPS5/NDRG1/PSEN1/RPL11/ARPC2/RPL13A/NDUFV2/TMBIM6/FLNA/GUSB/RHOA/SURF1/DAZAP2…
MSigDB	Voom:Positive_vs_Negative:all_samples:no_correction	GSE36009_WT_VS_NLRP10_KO_DC_UP	4.63328e-05	0.00117433	0.398959	1.8015	0	176	OAS3/ZBP1/BST2/DDX60/PARP12/IL6/ISG20/LGALS3BP/TRIM5/FCGR3A/NLRC5/SLFN5/NMI/ADAR/PARP3/TDRD7/GCNT2/PARP11/RIN2/CSF1/FOXP2/PIK3AP1/RGL1/CHMP5/PKIB/CARD6/FLT3LG/SLAMF7/ATF3/CD180/OGFR/USP42
MSigDB	Voom:Positive_vs_Negative:all_samples:no_correction	ENK_UV_RESPONSE_EPIDERMIS_DN	1.12676e-05	0.00117433	-0.407119	-1.80096	0	469	IL1R2/SCEL/CD207/SPINK5/THBD/HSPB8/EMP1/ARG1/HPGD/EEF1A2/PTGS2/SULT2B1/CLIC3/PDGFC/PROS1/INPP5A/EGR3/CLCA4/SKAP2/PDE4B/BCL11A/ANXA9/NAMPT/ATP2B1/DSG3/MMP3/FRY/PKIA/SLCO4A1/FZD7/MSRA/GATM/IL6R/TLE3/CPM/IVNS1ABP/NDEL1/TGFA/RNASET2/KRT16/CTSF/TIMP2/ASAH1/IL4R/BBOX1/PNRC1/KLF2/S100A4/VAV3/RTN3/PHLDA1/CYP27B1/HSD11B1/NXT1/EPHB6/ADH6/MXD1/RPS6KA5/VIPR1/SOS2/PLAGL1/FZD10/HEBP1/DKK3/RNASE4/ITM2A/GAN/OXSR…
MSigDB	Voom:Positive_vs_Negative:all_samples:no_correction	GSE22886_DC_VS_MONOCYTE_DN	1.28259e-05	0.00117433	-0.447699	-1.79861	0	166	CD93/SLC11A1/F5/SLC16A7/CSTA/CRISPLD2/S100A9/HPSE/INPP5A/PLXNC1/SERPINA1/TLR5/BCL11A/RGS2/GCA/TLR2/CD14/HSD17B11/KCNJ15/PLP2/IL6R/CFP/AGTPBP1/KLF2/FPR1/CSF3R/RPS7/RPS6KA5/VCAN/MYO1F/LILRB3/NLRP1/TNFRSF1B/NEDD9/PID1/CKAP4/MEGF9/ING3/LYST/RAB27A/TSC22D3/IRAK3/DUSP6/RPL14/CHD1/METTL9/RPS27A/AP1S2/ZFP36/RPL30/PELI1/FCN1/USP3/BTG1/DUSP1/CDKN2D/NOTCH2/BPI/USE1/GPSM3/GMEB1/CEBPD/CRLF3/CIDEB/PNOC/CD55/CF…
MSigDB	Voom:Positive_vs_Negative:all_samples:no_correction	GSE22886_NAIVE_CD8_TCELL_VS_MONOCYTE_UP	4.68669e-05	0.00117433	0.396379	1.79826	0	182	PRF1/GZMB/USP9Y/CD2/GRAP2/ITK/ZAP70/IL21R/CD8A/NKG7/GZMA/IL2RB/SIDT1/LCK/CD8B/UBASH3A/CD6/CD3G/CD3E/SP140/GZMH/CD247/CD69/CD96/TGFBR3/NCALD/CD7/ZNHIT6/LY9/TRIB2/PRKCQ/GPR171/SPOCK2/CD3D/SH2D1A/AUTS2/CXCR3/RUNX3/FLT3LG/LIG1/BCL11B/CDC25B/PLCG1/NR3C2/PTCH1/PASK
MSigDB	Voom:Positive_vs_Negative:all_samples:no_correction	GSE13485_CTRL_VS_DAY1_YF17D_VACCINE_PBMC_UP	1.29231e-05	0.00117433	-0.449623	-1.7949	0	158	TIMP1/EGR3/IKBIP/HSDL2/CPD/METTL21A/PHF20L1/AURKA/C11orf54/MOSPD1/LPAR2/LITAF/LAMTOR3/RAB22A/TLR1/CCNDBP1/RAB21/ZCCHC9/MTFR1/DUSP11/MTMR10/SLC9A6/KBTBD7/ZNF200/HAT1/BTBD10/DHTKD1/ACVR1B/ZBTB26/TMEM33/CCDC90B/SLC30A5/ABHD2/ACYP2/SEC23A/MFAP3/SERINC1/PCTP/TSN/LRRC57/PTPMT1/GMEB1/FEM1C/PAPOLG/MAP2K4/UNC50/SLC25A32/DCUN1D1/THAP1/LYSMD3/MRPL13/TBC1D23/SMNDC1/RCOR1/C1orf43/PRPF4/CCNYL1/RBBP5/CCDC28A/NU…
MSigDB	Voom:Positive_vs_Negative:all_samples:no_correction	GSE11057_NAIVE_CD4_VS_PBMC_CD4_TCELL_DN	2.5391e-05	0.00117433	-0.441902	-1.79448	1	183	DGAT2/HAL/LTA4H/PDGFC/TMCC3/PRR5L/MCTP1/RASGRP4/ACER3/MPP1/NAMPT/RGS2/TM6SF1/FTH1/TMEM154/MPST/TLR6/ADAMTSL4/SLC31A2/CAT/SLC15A4/C9orf72/QSOX1/RNF149/BCKDK/DPYD/LILRB3/SH3BGRL3/PTPN12/REPS2/CYP1B1/RNF130/TPST2/LYST/RAB27A/RTN1/RALB/TMEM40/B3GNT5/IL18R1/CSF2RB/GLUL/GALC/GABARAP/LILRA6/LSP1/SSR3/PTGS1/OAZ2/SLC22A15/HVCN1/CLTC/DGKG/PGD/ACTB/NOTCH2/ARPC1B/DYSF/PLEKHG3/CEBPD/TKT/MAP3K3/STXBP2/SNAP23/U…
MSigDB	Voom:Positive_vs_Negative:all_samples:no_correction	GSE36891_UNSTIM_VS_POLYIC_TLR3_STIM_PERITONEAL_MACROPHAGE_DN	4.62899e-05	0.00117433	0.396879	1.79405	0	177	CXCL10/OAS3/BST2/CCL2/PARP12/PML/CCR5/ISG20/LGALS3BP/MS4A6A/CFB/HAP1/AXL/ADAR/TDRD7/IRF9/GCNT2/PARP11/RIN2/CYSLTR1/CHMP5/GNB4/ASS1/OGFR/USP42/NFIX/TRIM34/TCOF1/FAM72A/AZI2/CCDC86/DBR1/SLC28A2/HEATR5B/BCO2/MYD88/FNBP4/PARP8
MSigDB	Voom:Positive_vs_Negative:all_samples:no_correction	GSE14000_4H_VS_16H_LPS_DC_TRANSLATED_RNA_UP	2.56581e-05	0.00117433	-0.445541	-1.79081	1	167	IL1R2/CD93/PECAM1/GLIPR1/IL1RAP/PLAT/ALDH6A1/CLEC10A/SKAP2/TM6SF1/PTX3/MSRA/SLC47A1/TLE3/PLS3/ATP13A3/AHCY/SPCS3/ARHGDIB/NDUFB6/ITGAM/F13A1/S100A4/MKNK1/DNASE1L3/CXCR1/ATP11B/BTG2/PLXDC2/NLRP1/CLN3/CYP1B1/HADHB/MGST2/PPT1/UGGT1/MEGF9/NDUFAF2/EIF3K/ATP8A1/PON2/USP9X/IL17RA/RPL27/ASAP1/PTGS1/TACC1/BRWD3/PPARD/ABHD2/NRP1/GMFG/TNC/UBASH3B/CBX7/BLVRB/UBA52/DNASE1L1/FAM168B/NCF2/ABCC4/RPS9/SRSF6/AGL/PL…
MSigDB	Voom:Positive_vs_Negative:all_samples:no_correction	LTE2_UP.V1_UP	1.27928e-05	0.00117433	-0.444184	-1.79071	0	172	DSC2/CSGALNACT1/PPP1R3C/CXCR4/CLIC3/PROS1/GTDC1/MMP9/SORL1/SERPINA1/ACOX1/GPX3/DHRS7/CDKN3/CYFIP2/PNRC1/CALML5/AOX1/ACTG2/GGH/PIP/STAU2/RPS6KA5/BNIP3L/PLAGL1/RHOQ/TNFRSF11B/IL1R1/CYP1B1/TST/GLTP/POLE2/RAB27A/PCDH9/EHD3/SDCBP/PGM1/NOVA1/SLC9A6/MAP3K5/ELF5/ASPH/SASH1/PBK/PRKCH/TIMM13/SEC23A/PJA2/CGRRF1/DRAM1/SLC26A2/BTG1/OPN3/UHRF1BP1L/BMP7/REEP1/MBP/APPL2/NPC2/VTCN1/MRPL13/BACE2
MSigDB	Voom:Positive_vs_Negative:all_samples:no_correction	GSE23568_CTRL_TRANSDUCED_VS_WT_CD8_TCELL_DN	4.68669e-05	0.00117433	0.394518	1.78982	0	182	ISG15/IRF7/IFIH1/CCL5/IFIT1B/SH2D2A/MS4A6A/TAP1/UBA7/AGRN/ZAP70/FASLG/LCK/CCR7/CD6/ITGB7/CD3G/ATP13A1/CD3E/CD247/CD96/EVL/DTX1/SLC25A25/CBR1/PRKCQ/SPOCK2/CD3D/FYN/GNB4/KLRD1/TNFAIP8L1/TCF7/NR4A1/PRKD2/TLE1
MSigDB	Voom:Positive_vs_Negative:all_samples:no_correction	GSE37416_0H_VS_6H_F_TULARENSIS_LVS_NEUTROPHIL_UP	2.56581e-05	0.00117433	-0.445092	-1.789	1	167	SULT1B1/CCNJL/MRVI1/LPCAT2/PYGL/MMP25/MANSC1/TSPO/GCA/HSD17B11/CREB5/BICD2/SORT1/MEGF6/NDUFB3/RNASET2/MPZL1/SLC12A9/FCHO2/CCDC126/RPGRIP1/ANKRD44/ALG6/TPST2/DERA/IMPA2/DPY19L3/C1RL/DPEP3/NRBF2/ITPR2/CSNK1G3/FCGRT/ATF6/NDUFB1/TRAPPC1/CD46/UBE2D1/APBB1IP/CHAC2/TCP11L2/SEC23A/PHB2/APAF1/HIPK3/STX3/CCPG1/RABAC1/RPS6KA3/LIN37/USP6/CEBPD/CARHSP1/MAP3K3/SPINT1/EXOC6/CSAD/ACAP2/FBXL5/MSRB2/WDFY3/ZYG11B/S…
MSigDB	Voom:Positive_vs_Negative:all_samples:no_correction	GO_RIBOSOME	1.27246e-05	0.00117433	-0.441015	-1.78817	0	181	MT3/HBA1/RPL4/RPL5/RPS3A/RPS21/RPS13/RPS4X/MRPL33/RPL6/RPL3/RPS7/RPL9/SNCA/RPL10A/RPS16/RPL34/RPL23/NDUFA7/RPL22L1/RPL7A/RPS8/RPS14/MRPS24/RPLP1/RPL10/RPL14/RPS18/RPS15A/RPS24/EEF2/RPL27/EIF2D/RPL29/RPS27A/RPL26/MRPS10/DDX3X/RPS5/RPL11/RPL13A/RBM3/RPL30/RPL18A/RPS25/RPL18/RPS11/RPS20/MRPL55/RPL13/SERP1/MRPL34/RPSA/RSL24D1/RPL32/UBA52/RPS12/MRPL52/RPL8/RPS28/RPS9/MRPL21/RPL37A/RPL35/MRPL13/MRPS36/…
MSigDB	Voom:Positive_vs_Negative:all_samples:no_correction	FULCHER_INFLAMMATORY_RESPONSE_LECTIN_VS_LPS_UP	1.12194e-05	0.00117433	-0.402348	-1.78419	0	488	ECM1/CD93/IL1A/THBD/IL1B/GLIPR1/HOPX/WNT5A/TREM1/IL1RAP/CCL24/PLAT/SULF2/ACO1/PDGFC/FOLR1/FAM89B/TFPI/TGFBR1/CCNG2/AK4/ACER3/SCARF1/ARHGAP10/TNFRSF9/MEI1/LONRF1/GGT5/SH3BP5/FABP3/SDC2/DOCK5/NRIP3/CLEC4A/MOB3B/EREG/IVNS1ABP/KCNK6/TGFA/RHOF/MPZL1/CFP/UBE2W/NSMCE1/IGSF6/DHRS11/SLC25A40/ZNF697/BID/ISOC1/GGH/DCUN1D3/CSF2RA/DNASE1L3/PHLDA1/SUMF1/MGST1/SUN2/BTG2/PDLIM7/SSR2/NENF/TAGLN2/RHOQ/SH3BGRL3/PGM…
MSigDB	Voom:Positive_vs_Negative:all_samples:no_correction	GO_AMINOGLYCAN_METABOLIC_PROCESS	2.58525e-05	0.00117433	-0.446065	-1.77941	1	157	PGLYRP1/CSGALNACT1/IL1B/HS6ST2/HAS1/LYVE1/CHI3L1/FMOD/CD44/XYLT1/HPSE/PGLYRP3/NDST3/NDNF/SDC2/B3GNT8/CHIT1/EXTL3/HS2ST1/GPC3/LUM/SLC35D1/VCAN/HYAL3/CSGALNACT2/CTBS/B4GALT3/ST3GAL2/CHST7/GLB1/DSE/ANGPT1/DCN/SDC1/ST3GAL4/HGSNAT/HYAL2/NDST2/GLCE/GNS/GUSB/HS3ST3B1/HMMR/B4GALT1/HS3ST3A1/CHST14/TGFB1/GPC4/ST3GAL1/HS6ST1/EGFLAM/GPC1/GXYLT1/BGN/CHSY1
MSigDB	Voom:Positive_vs_Negative:all_samples:no_correction	GSE3982_BASOPHIL_VS_EFF_MEMORY_CD4_TCELL_UP	1.27455e-05	0.00117433	-0.439358	-1.77902	0	179	PECAM1/P2RY13/HPGD/IL1RAP/HRH4/PDGFC/ABHD5/FMO5/MGAM/NAMPT/TM6SF1/FRY/MPST/ATP6V1B2/ADIPOR1/CYB5R4/MXD1/LMBRD1/BEX4/REPS2/CKLF/TST/SERINC3/LRP12/SOCS5/SDCBP/FLT3/CAV2/ALOX5AP/C1RL/PLAA/NRBF2/IFNGR2/CHPT1/PRNP/TIMM8B/ARPC2/NDUFV2/HBP1/CREG1/RHOA/JARID2/NDUFAF1/MAPK14/NCF4/BTBD7/COX7C/PJA2/CCPG1/SERINC1/GIT2/PCTP/CLK1/JAK1/SENP7/P2RY14/RYK/UBE2J1/CD55/BASP1/OSTF1/TMEM59/BACE2/RAB5C/VAMP3/UBE2K/LAT2…
MSigDB	Voom:Positive_vs_Negative:all_samples:no_correction	GSE36888_UNTREATED_VS_IL2_TREATED_STAT5_AB_KNOCKIN_TCELL_6H_UP	1.28942e-05	0.00117433	-0.44414	-1.77701	0	161	IL1B/S100A8/HAS1/S100A9/FPR2/LRRC25/NAMPT/BST1/ANO10/CD14/FAM49A/BEST1/OLIG2/SOD2/CDC42EP5/CPD/TGFA/VDR/C3orf70/FPR1/MBOAT2/SLC16A10/MXD1/LILRB3/TNFRSF1B/HCK/SESN2/MEGF9/FCRLB/RAB27A/TMEM168/GNG2/APH1B/FAM126A/DMRT1/MAP3K5/GLCE/RAB31/LILRA6/SASH1/HRH1/HS3ST3B1/TRIP10/BTBD10/TBC1D30/PFKFB3/DDIT4/SLC4A8/MED30/TET2/USP3/RYBP
MSigDB	Voom:Positive_vs_Negative:all_samples:no_correction	GO_HOMOPHILIC_CELL_ADHESION_VIA_PLASMA_MEMBRANE_ADHESION_MOLECULES	2.62681e-05	0.00117433	-0.451891	-1.77459	1	139	DSC2/ESAM/CDH2/PCDHB15/PCDHB16/CDH11/PCDHB1/PCDHGB4/DCHS1/CDH17/DSG3/PCDHB6/DSC3/PCDHB10/PCDHB7/PCDHGA11/PCDHGA9/CDHR1/PCDHGB5/PCDHB5/PCDHGA3/PCDHA13/PCDHGA2/PCDHB14/PCDHB13/CDH24/KIRREL3/PCDHGB1/AMIGO1/AMIGO2/PCDHB4/PCDHGA1/PCDHGA8/ITGB1/PCDHB2/CDH6/PCDH9/PCDHGA4/SMAGP/PCDHB3/CDH7/PCDHGA7/PCDHB12/FAT4/PCDHGA12/DSG2/CDHR2/CDH13/PCDHGB2/SDK2/DSG1/PCDHGA10/PCDHGB6
MSigDB	Voom:Positive_vs_Negative:all_samples:no_correction	GSE26030_UNSTIM_VS_RESTIM_TH1_DAY5_POST_POLARIZATION_UP	1.27246e-05	0.00117433	-0.437498	-1.77391	0	181	PYGL/GTDC1/GALNT1/INPP5A/FRY/KBTBD11/FTH1/KLF7/RASSF5/ANTXR2/MMGT1/ZDHHC20/SLC36A4/RTN3/SLC16A10/CSF2RA/TXNDC15/ZNF354C/STRADB/CKAP4/GPR137B/LPIN1/MEGF9/MYADM/SLC38A2/LYST/ADAM10/RAP2A/TMEM65/ATRNL1/SOCS5/TIFA/MAGEE1/MBNL3/AP1S2/RAB31/NDRG1/MAPRE2/HBP1/TIRAP/ZNF467/SEC62/SMARCA1/SSPN/VOPP1/TCP11L2/GPR146/ANKH/KLHL14/PJA2/BCL6/ZMAT3/DNASE1L1/ACTG1/THRA/PIK3CA/STT3B/SNX14/ENTPD5/GXYLT1/PRMT2/ZNF287…
MSigDB	Voom:Positive_vs_Negative:all_samples:no_correction	ALONSO_METASTASIS_UP	2.56134e-05	0.00117433	-0.439488	-1.76965	1	170	MAL/EMP1/PPP1R3C/ALDH1A2/CDH2/TUBA4A/AK4/CAV1/NDUFB3/IL1RL1/MMGT1/DHRS11/KIF11/GGH/SDHD/CD63/COX8A/LUM/NDUFB11/ACADM/VCAN/BRK1/SEMA5A/BZW1/RPL10A/RNASE4/EIF3H/TMBIM4/SDCBP/EDNRB/VKORC1/SPARC/VBP1/APLP2/UBL5/GABARAP/RCBTB2/PDE5A/BTF3/DSG2/PRKCA/HMMR/SMARCA1/NCOA4/ENO1/CTSB/TGFBR2/COX6B1/LAPTM4A/RABAC1/FZD1/DAD1/ZNHIT3/SPCS1/ITGAV/S100A10/NDUFAB1/NPC2/ADK/PFN1/GHITM/ATL3/RAB1A/DCAF13/FAM114A1/XRCC5…
MSigDB	Voom:Positive_vs_Negative:all_samples:no_correction	GSE17301_CTRL_VS_48H_ACD3_ACD28_IFNA5_STIM_CD8_TCELL_DN	2.52899e-05	0.00117433	-0.433452	-1.76764	1	190	CD93/TMEM71/TLR8/PDGFC/ABTB1/PRR5L/CCNG2/PLXNC1/NDNF/PCYOX1/VSIG10/CKAP2L/CCNA2/AURKA/CDK19/METRNL/VAV3/CYTIP/SFT2D2/ZFAND2A/PRADC1/CENPV/WDHD1/ST3GAL2/CNTN4/ACAA1/GYG1/PDE3B/KIF23/MFSD9/ESPL1/HGSNAT/GAB2/DKK2/ZNF668/MAN2A1/AKTIP/RCBTB2/PBK/RNF150/PCNA/LTC4S/FUT11/PELI1/DENND5A/SLC25A27/PPARD/RNF167/HJURP/TGFBR2/FRMD6/CLK1/CBX5/NCAPG2/JAK1/MAPK3/BBS10/FEM1C/ZFYVE1/CNPPD1/EZH2/TDP2/RAD51/IGF1R/UBR…
MSigDB	Voom:Positive_vs_Negative:all_samples:no_correction	GSE16266_CTRL_VS_HEATSHOCK_AND_LPS_STIM_MEF_UP	1.2752e-05	0.00117433	-0.436808	-1.76603	0	176	NDUFB3/MOAP1/AP3S1/S100A4/RBM18/BNIP3L/PLAGL1/VAMP4/SFR1/LITAF/SERINC3/TMBIM1/NDUFC2/RPL23/SASS6/RAP2A/GNG2/F2R/NDUFA2/TMPO/VBP1/BCL2A1/PRNP/DDX3X/TMEM30A/UGP2/TRAPPC1/EIF2S3/RAB2A/JARID2/DBF4/ARPC5/DDIT4/TIPIN/HIF1A/KRAS/ATP6V1A/HPRT1/ATP6V1E1/UQCR11/CISD1/TIMM17B/SEC11C/SPCS1/COX4I1/COX6A1/S100A10/UBE2J1/VPS29/EZH2/ATXN1/GHITM/ATP6V1C1/TMEM223/UQCRB/TMEM19/MYL12B/EEF1D/PRRC1/WSB2/UBE2D3/CSTB/AB…
MSigDB	Voom:Positive_vs_Negative:all_samples:no_correction	GSE6269_HEALTHY_VS_STAPH_AUREUS_INF_PBMC_DN	3.90559e-05	0.00117433	-0.445919	-1.76547	2	148	SEMA6B/EIF3L/CYBRD1/CD44/GAS1/SORL1/MPP1/RGS2/RABGEF1/MYLPF/SOD2/CPD/IGFBP6/MFAP4/RTN3/CSF2RA/PLD2/BNIP3L/SNCA/METTL22/NENF/EIF4EBP2/CMTM6/REPS2/MBOAT7/SPATA2L/DNAJB5/GNA15/SLC25A3/CYP27A1/METTL9/NTRK1/ATG9A/RAB31/KRT1/ETHE1/BTF3/PINK1/EPB42/SLCO3A1/PKNOX2/BTBD7/ATRN/TALDO1/EIF3F/RIOK3/EIF1/SLC16A3/PCTP
MSigDB	Voom:Positive_vs_Negative:all_samples:no_correction	GSE30971_CTRL_VS_LPS_STIM_MACROPHAGE_WBP7_KO_2H_UP	2.57885e-05	0.00117433	-0.441141	-1.76501	1	161	IL1A/HAS1/PLAT/PTGS2/FPR2/GJB2/OSM/AK4/AQP9/STEAP4/IL19/G0S2/TNFRSF9/PTX3/FAM49A/RABGEF1/SH3BP5/SLCO4A1/PDSS1/OLIG2/CPM/TGFA/MPZL1/ATP6V1E2/OLIG1/GK/FLT1/SLC25A37/GRAMD1A/SLC16A10/DCUN1D3/SFR1/SERPINB7/BCAT1/IRAK3/USP12/GNG2/ADM/LAMB3/UPP1/RAB21/YRDC/HSPA13/BCL2A1/OSGIN2/MAP3K5/HRH1/EHD1/HS3ST3B1/TRIP10/PFKFB3/ACVR1B/DENND5A/GK3P
MSigDB	Voom:Positive_vs_Negative:all_samples:no_correction	GSE3039_ALPHABETA_CD8_TCELL_VS_B1_BCELL_UP	1.27553e-05	0.00117433	-0.435872	-1.76274	0	177	BMX/TREML2/CD19/FGR/TRAPPC5/CKS2/PTPRE/CDH17/RGS2/KBTBD11/SH3BP5/NLRP12/PLP2/ARAP3/DHRS7/CYFIP2/GFRA2/RAPGEF6/LRG1/BPGM/MPP6/DOCK11/HSD11B1/SYNJ1/MXD1/NEDD9/MGST2/RCHY1/DPF3/DUSP6/MS4A3/HCST/MAP3K5/MBNL3/LBR/ELANE/MAN2B1/MFF/KBTBD3/PBXIP1/FES/RPL18A/SLC25A27/RNF167/BTLA/ANKH/NAPG/TRIM11/NR2C2/CCPG1/RNF44/ANKRD12/DYSF/CACNA1S/MAP3K3/C1orf189/KLHL24/PPM1B/RNF146/MOV10L1/RPL35/ITCH/RAF1/ATP2A3/SBDS/…
MSigDB	Voom:Positive_vs_Negative:all_samples:no_correction	GSE21360_NAIVE_VS_TERTIARY_MEMORY_CD8_TCELL_UP	2.56144e-05	0.00117433	-0.437824	-1.76199	1	169	DMBT1/CERK/VIL1/HAS1/CLCA2/CYP26A1/ACO1/TUBA4A/RASSF2/MMP25/DCHS1/TPT1/VAT1/SLC47A1/CDKN3/TGM3/RHOF/SPCS3/TIMP2/PADI3/AURKA/NRGN/LTB/FAM172A/CRYL1/LCP1/SUN2/SSR2/PABPC3/BEAN1/LDOC1/CCNI/CHRNA10/RPL10/ALOX5/RPL27/RCN2/OCEL1/TACC1/PRKCA/SEC14L1/CNN2/PRKCH/P2RX6/ZHX3/RPL13/CBX7/RAB33A/RNF44/COTL1/OXA1L/DBN1/CCNB2/CIDEB/WAS
MSigDB	Voom:Positive_vs_Negative:all_samples:no_correction	MCBRYAN_PUBERTAL_TGFB1_TARGETS_UP	3.8611e-05	0.00117433	-0.439179	-1.75998	2	163	ECM1/WNT5A/LTF/PLAT/PDGFC/TGFBR1/TUBA4A/CDH11/GJA1/CD14/G0S2/FABP3/TLE3/CDC42EP5/CPD/KDR/TIMP2/BPGM/STAT5B/EXTL3/SIRPA/DPYSL3/ACTG2/CAP1/VCAN/GFRA1/GRB10/DKK3/HTRA1/IL13RA1/PICALM/ADAM10/EGLN1/F2R/APLP2/GALC/TPP2/EHD1/GUSB/SMARCA1/UBE2D1/MAPK14/CDKN2B/BMP1/TNC/SPIN1/RPS6KA3/ATP1A1/COTL1/PLOD2/ITGAV/MAPK8/BASP1/CA8/LPL/CNN1/VASN
MSigDB	Voom:Positive_vs_Negative:all_samples:no_correction	GSE29164_UNTREATED_VS_CD8_TCELL_AND_IL12_TREATED_MELANOMA_DAY7_UP	2.55536e-05	0.00117433	-0.435816	-1.75945	1	174	HAL/IL10RB/CCNG2/TUBA4A/ACER3/MSRA/FBXO33/TLE3/ATP13A3/TLR6/MMGT1/SYAP1/SYK/METRNL/TMEM159/RTN3/C16orf54/PTPN12/DGAT1/FAM49B/HMGN5/SRPK1/LAMTOR3/PPM1D/SLC38A2/PON2/RAB27A/IFNAR1/TYROBP/ZCCHC9/MAP3K5/MBNL3/ZNF277/JARID2/DAZAP2/USP45/SPAST/ATXN3/PDZD8/ATP6V1A/ATP6V1E1/RPS6KA3/CNTD1/TSN/HSD17B4/ZMAT3/ENTPD7/RWDD4/RNF38/RECQL/PLEKHG3/C16orf87/TXNDC11/THAP1/PRKCD/RRAS/VIM/EXOC6/MYNN/RAF1/EML4
MSigDB	Voom:Positive_vs_Negative:all_samples:no_correction	GSE24142_EARLY_THYMIC_PROGENITOR_VS_DN3_THYMOCYTE_UP	2.53424e-05	0.00117433	-0.430981	-1.75325	1	186	LPCAT1/LTF/ITGAX/CD44/PRCP/IL10RB/SORL1/PLXNC1/AQP9/PTPRE/SKAP2/CDH17/BCL11A/NFAM1/HSD17B11/PLEK/GGT5/DOCK5/FBXO33/ASAH1/IL4R/SIRPA/NRGN/TMEM205/MANBA/S100A4/GGH/RNF149/GSTM3/CPPED1/GPR65/C11orf54/STAU2/MGST1/TLCD2/TAGLN2/RHOQ/PTPN12/TUBB6/ST3GAL2/TTPA/HCK/LITAF/CKAP4/TMBIM1/MYADM/GABARAPL1/DEPTOR/TMEM40/GNA15/DUSP6/FAM126A/TYROBP/GLUL/RAB31/SASH1/MAPRE2/FLNA/SMAD6/FES/NAPSA/ACVR1B/CNN2/DENND5A
MSigDB	Voom:Positive_vs_Negative:all_samples:no_correction	HORIUCHI_WTAP_TARGETS_DN	1.20716e-05	0.00117433	-0.413746	-1.75215	0	275	SULT1B1/PECAM1/FAM83D/CXCR4/CDH2/CD44/CDCA2/MGP/CKS2/RASSF2/PLP2/LRRC17/CDKN3/MAP1B/ZDHHC20/CKAP2L/CCNA2/AURKA/CAT/VRK1/LAMP2/NCAPG/EEF1B2/KIF11/AURKB/PGK1/RPL3/ASF1B/ASPM/ACAT2/TOP2A/HELLS/SHMT1/PEG10/TAF10/ING3/NDUFA7/DKK1/RPL22L1/RPL7A/SPC25/KIF23/ESPL1/IFNAR1/RRM1/COX7B/TMEM64/RRM2/TMPO/PRC1/NUF2/SKA3/KIF20A/SNRNP27/COQ3/GMFB/LBR/ATG9A/PBK/RPL13A/C1D/MAD2L1/MELK/FLNA/HMMR/TM9SF3/FANCD2/TRIP13…
MSigDB	Voom:Positive_vs_Negative:all_samples:no_correction	GSE10325_BCELL_VS_MYELOID_DN	2.55536e-05	0.00117433	-0.432989	-1.74804	1	174	CD93/SLC11A1/P2RY13/CSTA/TNFRSF10C/CYBRD1/PLBD1/LST1/CRISPLD2/SRGN/TBXAS1/PDK3/CLEC10A/FCER1A/SERPINA1/QPCT/MPP1/AQP9/TLR5/PTPRE/RGS2/TM6SF1/TLR2/CLEC4A/CPD/CDA/CFP/CXCR2/NPL/IGSF6/SLC31A2/C5AR1/SIRPA/LAMP2/NLRP3/BID/FPR1/S100A4/RTN3/MYO1F/LILRB3/TNFRSF1B/VNN1/CYP1B1/HTRA1/RNF130/MEGF9/PLAUR/RAB27A/IMPA2/ADM/GNA15/DUSP6/ALDH2/GAB2/COQ2/FCGRT/GALC/SASH1/GNS/OAZ2/OSBPL1A/BLVRA/CTSB/DRAM1/LGALS3/DUS…
MSigDB	Voom:Positive_vs_Negative:all_samples:no_correction	GSE14000_UNSTIM_VS_16H_LPS_DC_TRANSLATED_RNA_UP	2.55105e-05	0.00117433	-0.431307	-1.74428	1	177	PECAM1/GLIPR1/AMPD2/ALDH6A1/CLEC10A/FITM2/SLC19A1/SKAP2/TCFL5/TM6SF1/MOB3B/METTL21A/AHCY/SPCS3/ARHGDIB/TACC3/CTTNBP2/FAM172A/BRI3BP/CRYL1/DOK3/LRMP/SACS/MGST2/UGGT1/TPST2/ATP8A1/FRAT2/ZBTB8A/SNX30/NUDT16L1/ASAP1/MTMR10/ZWINT/RAB31/GAB3/MFF/PINK1/KBTBD6/APBB1IP/MCEE/SOCS7/HVCN1/TTC13/GMFG/ATP9B/CNRIP1/PFAS/UBASH3B/ZMAT3/FOXJ2/FAM168B/NCF2/MAP3K3/SRSF6/LIX1L/GXYLT1/FOXN3/TMEM45B/YIF1B
MSigDB	Voom:Positive_vs_Negative:all_samples:no_correction	GSE17721_POLYIC_VS_PAM3CSK4_24H_BMDC_DN	2.55105e-05	0.00117433	-0.43088	-1.74256	1	177	DACH1/LPCAT1/IL1RAP/ITGAX/SLC19A1/GK/MFSD1/FCHO1/SNX18/GSTM3/PIP/VCAN/DGAT1/MBOAT7/SWI5/ALDOA/UGGT1/GBE1/GNG2/HCST/RPS15A/NDUFV2/MAD2L1/HM13/DDHD2/PBXIP1/ELOVL1/SLCO3A1/YIPF4/CHAC2/BLVRA/ANKH/GMFG/NDUFB10/CERS5/TFB2M/CDC25A/CEP55/RABAC1/MOB4/PTPMT1/RNF128/PIK3CA/ADAM9/CDK1/S100A1/SEC61B/CRTAP/RPL37A/CALCRL/C11orf24/HBS1L/HCLS1/PREB/CHURC1/PRIM2/TMEM97/DIS3/PTGES/BRAF/PRRC1/WBP2/WLS/BTF3L4/CNPY2/H…
MSigDB	Voom:Positive_vs_Negative:all_samples:no_correction	SMID_BREAST_CANCER_RELAPSE_IN_BONE_DN	1.20843e-05	0.00117433	-0.41185	-1.74194	0	271	IL1R2/KLK6/DSC2/KLK7/CLDN10/S100A8/PTP4A3/EPHX3/CXCR4/PTGS2/CD44/KLK5/CRYAB/PADI2/S100A9/PDK1/UCHL1/MALL/QPCT/FNDC4/TMEM45A/BCL11A/DSC3/PTX3/GPSM2/FZD7/PRKDC/MMP7/KLK10/SOD2/GPR19/GPR161/KRT16/PDZK1IP1/VGLL1/BBOX1/SLC25A37/MPP6/GSTM4/ACTG2/RBP1/GPM6B/GALNT14/TMEM158/NLRP1/TAGLN2/TNFRSF11B/PEG10/PICALM/DKK1/PDPN/LRP12/S100A2/IMPA2/CEP170/PTGFR/IGF2BP3/TTYH1/ELF5/ELN/KRT14/NDUFA4L2/FLNA/LGR5/PEG3/C…
MSigDB	Voom:Positive_vs_Negative:all_samples:no_correction	GSE3982_NEUTROPHIL_VS_NKCELL_UP	2.55193e-05	0.00117433	-0.430819	-1.74058	1	175	ACPP/AATK/MMP9/SORL1/FPR2/PLXNC1/TM6SF1/DNAJB9/MOSPD2/ANPEP/XKR8/MSRA/NDUFB3/KLF7/IVNS1ABP/VDR/SLC31A2/GK/C5AR1/NDUFB6/IFNAR2/ATP6V1B2/KLF2/NLRP3/BID/SLC12A6/CYTIP/ADIPOR1/ATP11A/CAP1/MXD1/RNF24/NEDD9/LPAR2/CKAP4/SERINC3/CEACAM5/SLA/ADAM10/ADAP1/RNF141/SDCBP/IMPA2/ALOX5/ASPH/ACTR3/PINK1/SDF2/SEC14L1/SLCO3A1/PFKFB3/PLIN3/ARPC5/NCOA4/DAZAP2/PELI1/DENND5A/GK3P/OGFRL1/BTG1/GIT2/TAB2/ZNF394/SGTA/DBN1/…
MSigDB	Voom:Positive_vs_Negative:all_samples:no_correction	GSE17974_CTRL_VS_ACT_IL4_AND_ANTI_IL12_24H_CD4_TCELL_UP	3.8911e-05	0.00117433	-0.43742	-1.74035	2	154	PTGS2/ERP27/XYLT1/ITPRIP/SORL1/ST6GALNAC3/INPP5A/DPEP2/LYZ/GPX3/DNAJB9/FBXO33/ASAH1/KLF2/C9orf72/ITGAM/VAV3/MXI1/ZFAND2A/C16orf54/PNPLA8/VIPR1/MYO1F/CTBS/NLRP1/LPAR2/ATP8A1/GABARAPL1/TSC22D3/HEG1/SGTB/UPP1/YPEL5/ALKBH7/NDRG1/YOD1/PFKFB3/TNFSF8/DENND5A/PSTK/CGRRF1/UBASH3B/DUSP1/IL11RA/SENP7/PIK3R5/CITED2/RASGRP2/EVI2B/TPRG1L/CEP68/TRPS1/IRF2BP2/FOSL2/FBXL5
MSigDB	Voom:Positive_vs_Negative:all_samples:no_correction	GSE36476_CTRL_VS_TSST_ACT_40H_MEMORY_CD4_TCELL_YOUNG_UP	3.84305e-05	0.00117433	-0.431172	-1.73439	2	168	CXCR4/PADI2/SORL1/INPP5A/DPEP2/SLC16A2/ATP2B1/TPT1/HSD17B11/DNAJB9/KLF7/ITGB2/MOAP1/NDEL1/RNASET2/CD177/CTSF/KLF2/NLRP3/MXI1/SUN2/SERINC5/RPL34/TSC22D3/TMEM127/HECA/SMAGP/CHD1/YPEL5/MTMR10/LPCAT3/LYPD3/FRAT1/MAPRE2/PPP1CB/PCMTD2/CDC42SE1/PBXIP1/ENTPD4/DAZAP2/PELI1/USP3/PIK3IP1/BTG1/DUSP1/RNF44/CLK1/ARL4C/RAB11FIP2/TOB1/IL11RA/UBL3/ATG12/PIK3CA/TCTA/RASGRP2/EVI2B/SPINK2/DSTYK/LAPTM5
MSigDB	Voom:Positive_vs_Negative:all_samples:no_correction	KEGG_ALZHEIMERS_DISEASE	3.93644e-05	0.00117433	-0.439838	-1.72884	2	140	CALML3/MME/IL1B/ERN1/NDUFB3/COX7A1/NDUFB6/BID/CALML5/SDHD/COX8A/SNCA/NDUFC2/NDUFA7/ADAM10/TNFRSF1A/PPP3CA/COX7B/NDUFA2/PPP3R1/ITPR2/MAPK1/PSEN1/NDUFV2/NDUFA4L2/ATF6/NDUFB1/UQCRQ/GAPDH/NDUFB9/COX7C/NDUFB10/COX6B1/APAF1/NDUFA8/UQCR11/MAPK3/CACNA1C/CACNA1S/NDUFS1/COX4I1/COX6A1/UQCRH/NDUFAB1/CDK5/GSK3B/LPL/NDUFS4/BACE2/CASP9/CHP2/ATP2A3/UQCRB/NCSTN/UQCRC2/UQCR10/NDUFS5/NDUFA6/NDUFA3/NAE1/PPP3CB/NDUFA…
MSigDB	Voom:Positive_vs_Negative:all_samples:no_correction	GSE21670_UNTREATED_VS_IL6_TREATED_STAT3_KO_CD4_TCELL_UP	2.5491e-05	0.00117433	-0.426069	-1.72521	1	179	ECM1/IL36A/CYBRD1/PLBD1/PYGL/PRCP/TBXAS1/CORO6/DPEP2/NFAM1/LYZ/NDRG2/HAAO/MREG/ITGB2/TLR6/ANTXR2/TIMP2/NLRP3/CSF3R/MANBA/JOSD1/CSGALNACT2/FIG4/SNRK/SH3BGRL3/ANKRD44/ATP6AP2/LRMP/ARRB2/TMBIM1/PDE3B/IL13RA1/CD109/TNFRSF1A/IL17RA/RTN1/SDCBP/RRM1/SPARC/HGSNAT/PRDM8/ERMAP/SLC9A6/RCBTB2/IL23A/PTPRJ/FLNA/CREG1/IGFLR1/SLCO3A1/RAB8B/APBB1IP/CD36/PELI1/HVCN1/CLEC4E/LGALS3/CLDN12/TOB1/GPC4/YPEL4/DECR1/ZYX/R…
MSigDB	Voom:Positive_vs_Negative:all_samples:no_correction	GSE1432_1H_VS_6H_IFNG_MICROGLIA_UP	3.81738e-05	0.00117433	-0.424744	-1.7222	2	181	CERK/AATK/LPCAT1/AMPD2/PLCXD1/PPM1F/ABHD5/XYLT1/MPP1/RGS2/HSDL2/CLCN1/LRRC17/TLE3/RNASET2/VDR/PHACTR1/AURKA/RTN3/CYTIP/ECM2/SATB2/SNCA/SPSB3/ELOVL6/BEAN1/FKBP9/PARL/PCDHGA1/RPL10A/TPD52L1/PDE3B/SLA/TPST2/DNAJB5/HECA/PGM1/TMPO/CYP27A1/COQ2/MEST/PREX2/TBC1D30/MCM6/NINJ2/PPARD/SLC4A7/ZMAT3/CTDSPL/CHMP1B/FAM168B/TKT/CCNB2/COX4I1/SRSF6/SS18L1/WIPI1/HBS1L/CEP68/CLCN3/OAZ1/RCOR1/ARHGAP26/SCLY/BABAM1/NUP…
MSigDB	Voom:Positive_vs_Negative:all_samples:no_correction	GSE17721_LPS_VS_PAM3CSK4_12H_BMDC_DN	3.82658e-05	0.00117433	-0.425	-1.71878	2	177	IL1B/GSTM1/BMP6/ACOX1/RPL5/FBXO33/KLF7/IVNS1ABP/MRPL33/DHRS11/TINAGL1/COX8A/CLEC5A/NDUFB11/VIPR1/CSGALNACT2/SWI5/NDUFC2/ZDHHC6/TMEM37/ZFP82/PLAUR/SDC1/YPEL3/HGSNAT/RPL14/NEDD8/COQ3/GLCE/MFF/ELOVL1/ENTPD4/TRAPPC1/SEC62/TALDO1/PGLS/RNF167/STAG2/CDC25A/RNF26/CISD1/EBP/OPN3/CDK1/MMP8/NFYC/SEC61B/LAPTM5/RRAS/ZNF148/RAB7A/CEP68/SCN7A/MTIF2/MBTD1/SLC37A4/EIF3I/SNX21/DBI/PRKCB/BCAS2/RPL12/PEA15/NDUFA6/CS…
MSigDB	Voom:Positive_vs_Negative:all_samples:no_correction	GSE1925_CTRL_VS_24H_IFNG_STIM_IFNG_PRIMED_MACROPHAGE_UP	2.54243e-05	0.00117433	-0.42343	-1.71794	1	182	ORM1/ACPP/EMP1/SLC5A1/CXCR4/HAL/FMOD/GP5/PROS1/CCNG2/PADI4/AK4/CNGA1/GGT5/FAH/ITGB2/TLR6/ARID3A/CASP6/SLC39A8/BPGM/PNRC1/AP3S1/IQGAP1/C11orf54/ASF1B/VCAN/BEX4/ARPC3/INSIG1/RMND5A/TSPAN12/LAMTOR3/GALNT11/JTB/F2R/CCNDBP1/RTN4/UBL5/NECAP1/LGR5/DDIT4/ACYP2/CDO1/UBE2B/ST8SIA1/RWDD4/CNTN3/TNFRSF8/DBN1/PRDX4/REEP1/CFD/CA8/TMEM59/CXADR/SUCLG1/ZRANB1/SCP2/SBDS/LAT2/DPP8/SBF2/WLS/FGF9/PSMB1/KCND2/ITM2B/COM…
MSigDB	Voom:Positive_vs_Negative:all_samples:no_correction	GSE3982_DC_VS_NEUTROPHIL_LPS_STIM_DN	3.8279e-05	0.00117433	-0.425122	-1.71756	2	175	MME/IL1A/IL1B/HAL/PLBD1/AFF2/KLK11/NEIL3/HPSE/SORL1/FPR2/RASSF2/PTPRE/RGS2/CD14/G0S2/TNFRSF9/CREB5/DOCK5/GPR161/CA1/TLR4/CTSG/VGLL1/CPPED1/CYB5R4/ODF1/MYO1F/BTG2/LPAR2/CKAP4/CXCL6/OXSR1/TAF13/SV2C/ADAP1/GPR87/IPCEF1/SST/ADM/DPF3/HECA/DYNC1I1/ALOX5/OSGIN2/PACSIN2/AKTIP/KCTD20/EHD1/NDUFA4L2/OAZ2/RHOA/JARID2/WASF3/ZNF407/FCN1/JMJD6
MSigDB	Voom:Positive_vs_Negative:all_samples:no_correction	REACTOME_METABOLISM_OF_MRNA	3.8256e-05	0.00117433	-0.424463	-1.71612	2	176	RPL4/RPL5/RPS3A/RPS21/RPS13/RPS4X/RPL6/RPL3/RPS7/RPL9/RPL10A/RPS16/RPL34/RPL23/RPL7A/MAGOH/RPS8/RPS14/RPLP1/RPL10/RPL14/RPS18/RPS15A/RPS24/RPL27/RPL29/RPS27A/RPL26/DCP2/ZFP36/RPS5/RPL11/ETF1/RPL13A/RPL30/PRKCA/MAPK14/RPL18A/RPS25/RPL18/LSM6/RPS11/RPS20/RPL13/EIF4A3/RPSA/DDX6/RPL32/UBA52/RPS12/RPL8/RPS28/CNOT7/CASC3/RPS9/ZFP36L1/RPL37A/PSMB3/PRKCD/RPL35/MAPKAPK2/LSM1/EXOSC8/PSMC6/FAU/LSM2/DIS3
MSigDB	Voom:Positive_vs_Negative:all_samples:no_correction	GSE36888_STAT5_AB_KNOCKIN_VS_WT_TCELL_IL2_TREATED_2H_DN	3.8256e-05	0.00117433	-0.423902	-1.71385	2	176	F5/IL1B/TREM1/LIN7A/CRISPLD2/CLEC10A/FMO5/AQP9/TMEM38A/STEAP4/GCA/ANO10/LYZ/NLRP12/IL6R/MRPL33/PTAFR/SIRPA/NRGN/HOMER3/ITGAM/F13A1/CCNY/TSHZ3/CLEC5A/BNIP3L/SPTSSA/PLXDC2/RNASE4/LAMTOR1/IL13RA1/MEGF9/ANG/IL17RA/NSMAF/ALOX5AP/COLEC12/ALDH2/PRNP/A1BG/ETHE1/ZNF277/ZNF467/C15orf48/EIF2S3/SMARCD3/TNFSF8/STX3/ATP6V1A/MARVELD1/BLVRB/CTDSPL/TMEM170B
MSigDB	Voom:Positive_vs_Negative:all_samples:no_correction	GSE41176_WT_VS_TAK1_KO_ANTI_IGM_STIM_BCELL_24H_UP	2.52627e-05	0.00117433	-0.41704	-1.70189	1	191	EMP1/IL1RAP/LST1/PRCP/TBXAS1/GLA/FAM89B/CKS2/BMP6/TSPO/DNAJB9/FAH/PPIF/CDKN3/MOAP1/NDEL1/HOMER3/JOSD1/SERINC5/GRB10/TPST2/GBE1/FICD/RNF103/STRN/RIT1/ADM/MTFR1/SLC10A3/ASPH/CREG1/TFE3/RAB5B/SPAG9/SMARCD3/ERF/SLC39A7/ATF2/ARF5/JMJD6/RYBP/DUSP1/RABAC1/BLVRB/PGD/JMJD1C/TKT/FEM1C/ZFP36L1/FADS1/BCAP31/CNPPD1/HSPA5/TDP2/MAPKAPK2/CDS2/FAU/MANF/ZFAND5/NRG1/VAMP3/ATP6V0D1/IDS/KDELR2/SRSF3/HPCAL1/KDELR1/PIT…
MSigDB	Voom:Positive_vs_Negative:all_samples:no_correction	IVANOVA_HEMATOPOIESIS_LATE_PROGENITOR	1.12605e-05	0.00117433	-0.38452	-1.70176	0	473	CAPNS2/LPCAT2/LTA4H/ERI1/DAPL1/HPSE/SORL1/CLEC10A/ACER3/MED7/MGAM/C5orf63/PLEK/BPIFB2/MAP2K1/FTH1/DHRS7/LGALS12/FBXO33/S1PR4/CA1/HSPBAP1/ELMOD2/IL1RL1/UBE2W/CTSG/CKAP2L/TET1/SLC31A2/SLC15A4/AP3S1/F13A1/SLC33A1/DNA2/DOK3/HSD11B1/FNIP1/ASF1B/RAB3C/PRADC1/SEH1L/CSGALNACT2/CTBS/VPS8/FUT4/SH3BGRL3/TMEM14C/GPR160/CKLF/HCK/HADHB/ANKRD22/RNF130/UGGT1/IL13RA1/CABLES2/LAMTOR3/TMED3/LYST/CHAC1/SPC25/IPCEF1/…
MSigDB	Voom:Positive_vs_Negative:all_samples:no_correction	SHEN_SMARCA2_TARGETS_UP	1.15344e-05	0.00117433	-0.389108	-1.69844	0	393	MED7/HSDL2/PRKD1/NDUFB6/ZFAND6/SDHD/LMBRD1/BEX4/SOS2/KIAA0355/RMND5A/ATP6AP2/OSBPL8/SERINC3/GYG1/ZDHHC6/RNF130/MED4/PON2/RAB22A/GBE1/USP9X/PCMT1/RALB/DERA/DPM1/RBPJ/RAB21/VBP1/SPTLC1/ARHGAP29/NUP133/NAP1L2/YPEL5/TGOLN2/CD59/DCP2/CAPZA2/UBQLN2/AKTIP/TMEM126B/SLC35A5/RWDD3/HNRNPH2/CHMP3/ACTR3/KIDINS220/HAT1/CREG1/PCMTD2/ACTR10/RAB2A/SEC62/VPS26A/SEC24B/LEPROT/DAZAP2/CEP57/RIOK3/CCDC90B/SLC30A5/OSBP…
MSigDB	Voom:Positive_vs_Negative:all_samples:no_correction	GO_CELLULAR_AMIDE_METABOLIC_PROCESS	1.09348e-05	0.00117433	-0.376131	-1.69056	0	601	MME/ARG1/CERK/CERS3/EIF3L/CPE/DIO2/EEF1A2/HAL/PTGS2/LTA4H/CLIC3/PROS1/FOLR1/GLA/ABTB1/ST6GALNAC3/ACER3/GSTM1/CORIN/SLC19A1/NAMPT/ALDH1L2/PADI6/RPL4/GGT5/RPL5/ANPEP/RPS3A/SLC25A16/CPM/CPD/RPS21/RPS13/RPS4X/SPCS3/CTSG/ASAH1/MRPL33/PCSK6/STAT5B/GHR/SLC25A40/P2RX1/ALOX12B/RPL6/SLC25A37/GSTM4/EEF1B2/GGH/GSTM3/GBA/FURIN/RPL3/RPS7/MGST1/RPL9/SLC25A15/SPCS2/EIF4EBP2/PAM/SLC25A13/NACA/CLN3/ST3GAL2/VNN1/AT…
MSigDB	Voom:Positive_vs_Negative:all_samples:no_correction	GO_ESTABLISHMENT_OF_PROTEIN_LOCALIZATION_TO_MEMBRANE	2.47552e-05	0.00117433	-0.406287	-1.68779	1	225	CDH2/RTP2/TSPAN5/RPL4/RABGEF1/RPL5/RPS3A/MOAP1/RPS21/RPS13/RPS4X/BID/RPL6/RPL3/RPS7/RPL9/SSR2/VAMP4/INPP5K/RPL10A/RPS16/RPL34/RPL23/MYADM/REEP2/RPL7A/TNFRSF1A/RPS8/RPS14/EHD3/SDCBP/RPLP1/RPL10/FAM126A/ZFAND2B/RPL14/RPS18/RPS15A/RPS24/TOMM7/RPL27/TRAM1L1/RPL29/RPS27A/RPL26/RAB31/RPS5/RPL11/RPL13A/TIMM9/SSR3/RPL30/TMED2/SEC62/RAB8B/RPL18A/RPS25/RPL18/RPS11/RPS20/RILPL2/SAMM50/RPL13/RILPL1/SSR1/RPSA…
MSigDB	Voom:Positive_vs_Negative:all_samples:no_correction	GO_SMALL_MOLECULE_BIOSYNTHETIC_PROCESS	1.14859e-05	0.00117433	-0.382384	-1.67292	0	404	PHOSPHO1/ALOX12/ALDH1A2/CYP7B1/LPCAT2/PTGS2/LTA4H/TBXAS1/PADI2/GLS2/FCER1A/PADI4/ACER3/SLC44A5/PADI1/CTH/PADI6/HAAO/GGT5/PDSS1/GATM/AHCY/SYK/BPGM/PADI3/PTAFR/OXSM/BBOX1/ALOX12B/HSD17B12/DHCR7/OLAH/IDI2/PGK1/CYP27B1/IDI1/GBA/PNPLA8/SLC35D1/ACADM/RBP1/VCAN/DPYD/STAR/SLC25A13/ELOVL6/INSIG1/MIF/ALDOC/MGST2/DSE/ALDOA/SHMT1/LPIN1/TECR/ELOVL5/CYP2R1/ALDH1A3/NANP/BCAT1/DCN/ALOX15B/IMPA2/NSDHL/LDHC/ADM/AS…
MSigDB	Voom:Positive_vs_Negative:all_samples:no_correction	GO_PEPTIDE_METABOLIC_PROCESS	1.13028e-05	0.00117433	-0.376756	-1.66445	0	462	MME/EIF3L/CPE/DIO2/EEF1A2/LTA4H/CLIC3/PROS1/ABTB1/GSTM1/CORIN/PADI6/RPL4/GGT5/RPL5/ANPEP/RPS3A/SLC25A16/CPM/CPD/RPS21/RPS13/RPS4X/SPCS3/CTSG/MRPL33/PCSK6/SLC25A40/RPL6/SLC25A37/GSTM4/EEF1B2/GSTM3/FURIN/RPL3/RPS7/MGST1/RPL9/SLC25A15/SPCS2/EIF4EBP2/PAM/SLC25A13/NACA/ATP6AP2/RPL10A/MGST2/RPS16/RPL34/RPL23/PPA2/NDUFA7/EIF3K/RPL22L1/RPL7A/CHAC1/EIF3H/RPS8/RPS14/MRPS24/RPLP1/RPL10/SLC25A20/RPL14/RPS18/…
MSigDB	Voom:Positive_vs_Negative:all_samples:no_correction	NUYTTEN_NIPP1_TARGETS_DN	1.06732e-05	0.00117433	-0.36396	-1.65656	0	760	MAL/AIF1L/PECAM1/CAMK2N1/ESAM/CCNJL/NT5DC2/PLCXD1/GCHFR/FAM89B/GTDC1/HPSE/CCNG2/FITM2/TUBA4A/MALL/GJB2/CDH11/ACER3/SCARA5/TSPAN5/ACOX1/SLC1A1/TFPI2/ANPEP/VSIG10/PLP2/TMCO3/RAB3D/CAV1/IL6R/LYPLA1/ATP13A3/TMEM154/SDR16C5/GPR161/ELMOD2/RHOF/ANTXR2/UBE2W/ENTPD3/IGFBP6/SYK/MAGT1/SLC16A14/TET1/AURKA/GK/PARD6G/LAMP2/SLC36A4/KLF2/NLRP3/SLAIN1/MBOAT2/QSOX1/DOCK11/RBM18/CCNY/SLC12A6/PHLDA1/MXI1/APOLD1/MXD1…
MSigDB	Voom:Positive_vs_Negative:all_samples:no_correction	LINDGREN_BLADDER_CANCER_CLUSTER_3_UP	2.405e-05	0.00117433	-0.388602	-1.64985	1	282	FAM83D/PRSS3/ALAS2/PANK1/CKS2/RASSF2/CCNE1/GCA/ACOX1/FABP3/CPD/SLC39A8/AURKA/VRK1/SLC25A40/TACC3/ARHGEF26/KIF11/GGH/RTN3/ACSL4/ACADM/RFC4/PLAGL1/KIFC1/INSIG1/WDHD1/NQO2/NEDD9/TOP2A/ARRB2/SHMT1/PPA2/PPM1D/ORC1/KIF23/RAD1/IMPA2/COX7B/MOBP/RRM2/TMEM106C/TMPO/CENPE/OSGIN2/PRC1/ZWINT/AP1S2/EID2/MAD2L1/MELK/TCF19/PCNA/SEC62/TRIP13/RFC3/DBF4/MCM6/CDK2/TRAIP/GPA33/SERP1/RAD18/NAA50/CDC25A/CEP55/CCNB1/NCA…
MSigDB	Voom:Positive_vs_Negative:all_samples:no_correction	GO_LIPID_BIOSYNTHETIC_PROCESS	1.12194e-05	0.00117433	-0.371991	-1.64957	0	488	PHOSPHO1/DGAT2/ALOX12/CERS3/LPCAT1/ALDH1A2/CYP7B1/LPCAT2/PTGS2/LTA4H/TBXAS1/ABHD5/ST6GALNAC3/FITM2/PLA2G4D/FCER1A/ACER3/TSPO/SLC44A5/HSD17B11/GGT5/TLR9/PDSS1/CDIPT/PRKD1/PIK3R2/ALG5/SYK/GK/OXSM/KL/P2RX1/PIGX/ALOX12B/HSD17B12/MBOAT2/DHCR7/OLAH/IDI2/ACSL4/CYP27B1/HSD11B1/IDI1/PLD2/GBA/PNPLA8/RBP1/SYNJ1/SPTSSA/STAR/FIG4/ELOVL6/INSIG1/MIF/DGAT1/ST3GAL2/PLA2G12A/SERINC5/INPP5K/MBOAT7/MGST2/LPIN1/TECR/…
MSigDB	Voom:Positive_vs_Negative:all_samples:no_correction	GO_SULFUR_COMPOUND_METABOLIC_PROCESS	3.54694e-05	0.00117433	-0.378596	-1.62649	2	322	DGAT2/CSGALNACT1/PAPSS2/SULT1B1/ACPP/HS6ST2/SULT2B1/FMOD/SULF2/CLIC3/TKTL1/XYLT1/TPK1/HPSE/GSTM1/CTH/NDST3/GGT5/TXNDC2/NDNF/PCYOX1/MSRA/MPST/AHCY/STAT5B/GHR/EXTL3/OXSM/HSD17B12/GSTM4/GSTM3/ACSL4/LUM/SLC35D1/VCAN/MGST1/CSGALNACT2/SULT1E1/ELOVL6/DGAT1/B4GALT3/ST3GAL2/HS3ST4/VNN1/CHST7/GLB1/MGST2/DSE/PPT1/TECR/ANGPT1/TPST2/ELOVL5/CHAC1/DCN/ACOT4/ST3GAL4/NDST2/GLCE/LPO/ETHE1/GNS/TXNL1/HS3ST3B1/ELOVL1…
MSigDB	Voom:Positive_vs_Negative:all_samples:no_correction	PILON_KLF1_TARGETS_DN	1.01047e-05	0.00117433	-0.3455	-1.61644	0	1796	PGLYRP1/CD93/PAPSS2/F5/GLIPR1/LPCAT1/LTF/CXCR4/PLBD1/TREML2/CHI3L1/FGR/CD44/SULF2/SRGN/PPM1F/ABHD5/CD300LB/PANK1/PDK1/TGFBR1/ALDH6A1/SORL1/GALNT1/FITM2/PLXNC1/NOP10/CCNH/IFNGR1/ACER3/PTPRE/SLC19A1/SKAP2/OLFM4/BCL11A/TSPO/RGS2/TM6SF1/TSPAN5/FRY/HSD17B11/PCYOX1/SH3BP5/PTPRC/DOCK5/CLEC4A/ARAP3/HSDL2/SELPLG/SLC25A16/IL6R/FBXO33/TLE3/LYPLA1/ITGB2/S1PR4/CYFIP2/RASSF5/IVNS1ABP/ARID3A/ANTXR2/ALG5/UBE2W/S…
MSigDB	Voom:Positive_vs_Negative:all_samples:no_correction	ONKEN_UVEAL_MELANOMA_DN	1.12575e-05	0.00117433	-0.362699	-1.60546	0	474	CSGALNACT1/PPP1R3C/EIF3L/CD44/LTA4H/NT5DC2/PDGFC/PRCP/GAS1/ALDH6A1/SLC6A15/CCNG2/GSTM1/PDE4B/MANSC1/GCA/CTH/RPL5/MAGEH1/CAV1/ATP13A3/PCOLCE2/GPR161/TLR4/CTSF/ASAH1/SIRPA/ZNF185/GSTM3/PHLDA1/ATP11A/RPL3/BEX4/ATP11B/SOS2/SNCA/MPPED2/SNRK/SLC39A6/CMTM6/RMND5A/PARL/NEDD9/RPL10A/GLB1/RNASE4/ITM2A/ACAA1/TIMP3/RPL23/PEG10/LPIN1/ENTPD1/ING3/GABARAPL1/TLR1/RPS8/MZT2B/EDNRB/CAV2/MFAP2/RPL14/MCAM/GLUL/GPR15…
MSigDB	Voom:Positive_vs_Negative:all_samples:no_correction	NUYTTEN_EZH2_TARGETS_DN	1.05352e-05	0.00117433	-0.350486	-1.60546	0	878	CSGALNACT1/AIF1L/CERK/HS6ST2/IL1RAP/FAM83D/ZNF365/NT5DC2/PLCXD1/NEIL3/TBXAS1/GCHFR/GTDC1/HPSE/RASSF2/MED7/CCNE1/MANSC1/IMPDH1/TRPC1/HSD17B11/BLM/RPL5/VSIG10/TMCO3/GPCPD1/TMEM154/GPR161/CDKN3/RASSF5/RPS13/RPS4X/CASP6/MPZL1/GINS4/CKAP2L/SLC16A14/CCNA2/AURKA/SIRPA/LAMP2/TACC3/ZNF185/ISOC1/KLHL2/FCHO1/COMMD6/BRI3BP/RNF182/AURKB/DNAJC22/CDC25C/PITX1/DNA2/NXT1/IDI1/GBA/CDCA7/RELN/NDUFB11/RPS6KA5/AIG1/R…
MSigDB	Voom:Positive_vs_Negative:all_samples:no_correction	DIAZ_CHRONIC_MEYLOGENOUS_LEUKEMIA_UP	1.02618e-05	0.00117433	-0.345713	-1.60411	0	1269	IL1B/TIMP1/IL1RAP/ACO1/PDGFC/TBXAS1/ALDH6A1/GALNT1/PLXNC1/CCNH/QPCT/MPP1/SLC18A2/NAMPT/CTH/PTX3/SNRPD3/PTPRC/SLCO4A1/FZD7/PLP2/MAP2K1/PRKDC/SELPLG/SOD2/LYPLA1/MPST/CPD/NDEL1/NUDT3/CASP6/ALG5/SLC39A8/STAT5B/NDUFB6/ATP6V1B2/BID/HSD17B12/HS2ST1/ZFAND6/VAV3/GGH/SDHD/CD63/RTN3/PGK1/RAB9A/TEK/SLC12A6/ACSL4/RAP1A/MXI1/STAU2/ACADM/RFC4/SOS2/BNIP3L/SLC25A15/STAR/SNCA/CAMLG/ARPC3/TAGLN2/PTPN12/MIF/PLA2G12A…
MSigDB	Voom:Positive_vs_Negative:all_samples:no_correction	GO_ORGANONITROGEN_COMPOUND_METABOLIC_PROCESS	1.01615e-05	0.00117433	-0.343643	-1.6027	0	1552	PHOSPHO1/MME/PGLYRP1/CSGALNACT1/PAPSS2/SULT1B1/ACPP/IL1B/ARG1/CERK/HS6ST2/CERS3/LPCAT1/AMPD2/HAS1/EIF3L/LYVE1/CPE/DIO2/EEF1A2/HAL/PLBD1/CHI3L1/LPCAT2/PTGS2/PRSS3/SULT2B1/FMOD/CD44/LTA4H/CLIC3/TKTL1/XYLT1/LRRK2/PADI2/PROS1/FOLR1/GLA/ABTB1/ALAS2/GLS2/TPK1/PANK1/HPSE/ALDH6A1/PGLYRP3/ST6GALNAC3/PLA2G4D/PADI4/AK4/ACER3/MPP1/GSTM1/CORIN/SLC19A1/PDE4B/PLB1/TPH2/TSPO/NAMPT/IMPDH1/SLC44A5/PADI1/CTH/ALDH1L…
MSigDB	Voom:Positive_vs_Negative:all_samples:no_correction	RODRIGUES_THYROID_CARCINOMA_ANAPLASTIC_DN	1.13538e-05	0.00117433	-0.363285	-1.60039	0	443	DMBT1/CSGALNACT1/PAPSS2/ECHDC3/CERK/CPE/CYBRD1/DIO2/LPCAT2/FMOD/SORL1/ST6GALNAC3/EGR3/GSTM1/TRIM58/SLC16A2/FRY/ARHGEF40/ABI3BP/ACOX1/GPX3/PKIA/MB/SDC2/MAGEH1/CYFIP2/RASSF5/RNASET2/FAM110B/PHF20L1/ASAH1/STAT5B/GHR/ZFAND6/CRYL1/GSTM3/SLC26A4/COL14A1/ECM2/MAN1A1/BEX4/GPM6B/SLC25A15/SNRK/TNFRSF11B/PLA2G12A/NEDD9/FEZ1/AFAP1L2/CSRNP3/ACAA1/FRMD4B/TIMP3/TSPAN12/TPST2/TMEM164/CPNE3/PTPRG/GALNT11/DEPTOR/E…
MSigDB	Voom:Positive_vs_Negative:all_samples:no_correction	GO_SECRETORY_GRANULE	3.55101e-05	0.00117433	-0.371798	-1.59607	2	319	CRISP3/ECM1/KLK13/ORM1/CA4/DMBT1/SLC11A1/SPINK5/F5/KLK7/ACPP/IL1B/PECAM1/TIMP1/LTF/CPE/PPBP/PLAT/PDGFA/KLK5/SRGN/PROS1/SERPINA1/SLC18A2/OLFM4/SCGB1A1/SELP/RAB3D/CAV1/ITGB2/CTSG/ATP6V1E2/LAMP2/TREML1/QSOX1/F13A1/CD63/CLCA1/GHRL/SNCA/ISLR/PAM/TRH/ORM2/DEFA4/SPINK1/CKAP4/ALDOA/TIMP3/ATP8A1/ITGB1/RAB27A/STXBP5/GNAI3/CAV2/SPARC/ATP7A/APOA1/APLP2/A1BG/ELANE/SKIL/ABCA12/F8/TMED2/SPAG9/CD46/NAPSA/CD36/LA…
MSigDB	Voom:Positive_vs_Negative:all_samples:no_correction	MOOTHA_PGC	3.47403e-05	0.00117433	-0.365518	-1.59213	2	383	MAL/CA4/HSPB8/EIF3L/NDRG4/EEF1A2/ABHD5/CKS2/NOP10/TMEM45A/HBA1/NDRG2/DNAJB9/FABP3/MAP2K1/HSDL2/NDUFB3/SOD2/CHRNE/COX7A1/CTSF/GK/NDUFB6/TIMM8A/BID/DPYSL3/TINAGL1/PGK1/COX8A/PHLDA1/ACADM/LMBRD1/VIPR1/BNIP3L/CRMP1/DGAT1/PLA2G12A/HADHB/ACADL/IFRD1/SHMT1/ACTR2/LPIN1/TSPAN12/GABARAPL1/GABPA/EGLN1/RRM1/COX7B/DUSP6/RRM2/SLC25A20/PGM1/UPP1/RTN4/TIMM8B/ITPR2/RAB31/TWF2/NDUFV2/KIDINS220/MTX1/NDUFAF1/DDIT4/L…
MSigDB	Voom:Positive_vs_Negative:all_samples:no_correction	GO_AMIDE_BIOSYNTHETIC_PROCESS	2.28587e-05	0.00117433	-0.362363	-1.5899	1	420	ARG1/CERS3/EIF3L/DIO2/EEF1A2/ABTB1/ST6GALNAC3/PADI6/RPL4/GGT5/RPL5/RPS3A/SLC25A16/RPS21/RPS13/RPS4X/MRPL33/SLC25A40/P2RX1/ALOX12B/RPL6/SLC25A37/EEF1B2/GBA/FURIN/RPL3/RPS7/RPL9/SLC25A15/EIF4EBP2/SLC25A13/NACA/ST3GAL2/RPL10A/MGST2/RPS16/RPL34/RPL23/PPA2/NDUFA7/EIF3K/RPL22L1/RPL7A/CHAC1/EIF3H/RPS8/RPS14/MRPS24/RPLP1/ASNSD1/RPL10/ST3GAL4/SLC25A20/RPL14/RPS18/SLC25A3/RPS15A/RPS24/SPTLC1/EEF2/RPL27/EIF…
MSigDB	Voom:Positive_vs_Negative:all_samples:no_correction	SENESE_HDAC1_TARGETS_UP	2.2998e-05	0.00117433	-0.363364	-1.58853	1	400	IL1A/GLIPR1/DCLK1/CD44/SRGN/MMP9/TFPI/CHRNA9/TGFBR1/ITPRIP/SLC6A15/NAMPT/TCFL5/MMP3/G0S2/PTX3/DNAJB9/SLCO4A1/NRIP3/GPCPD1/SOD2/IL6R/PPIF/LYPLA1/ATP13A3/TMEM154/ANTXR2/SLC39A8/EXTL3/NLRP3/LTB/SLC25A37/GRPEL2/FCHO2/OLAH/GPR65/PHLDA1/IQGAP1/ATP11A/LCP1/ABCC9/LIG4/MGST1/ATP11B/CSGALNACT2/TMEM158/MOSPD1/VKORC1L1/SLC39A6/PTPN12/TNFRSF11B/SERINC3/ACTR2/ADAM10/ITGB1/USP9X/USP12/STRN/NSMAF/ALPL/TMEM64/FAM…
MSigDB	Voom:Positive_vs_Negative:all_samples:no_correction	SHEDDEN_LUNG_CANCER_POOR_SURVIVAL_A6	2.29713e-05	0.00117433	-0.361877	-1.58295	1	403	IL1RAP/PYGL/NEIL3/CKS2/TUBA4A/AK4/CCNE1/ATP2B1/GPSM2/PRKDC/ERN1/SOD2/GPR19/PPIF/CDKN3/NUDT3/GINS4/CCNA2/AURKA/TIMM8A/TACC3/FCHO1/NCAPG/KIF11/GGH/AURKB/PGK1/CDC25C/PITX1/DNA2/ASPM/RFC4/SNCG/ELOVL6/MIF/WDHD1/TOP2A/GLMN/HELLS/STC1/SPC25/POLE2/ORC1/RAB22A/KIF23/PCMT1/GNAI3/LDHC/ADM/RRM2/PNP/CENPE/PRC1/IGF2BP3/KIF20A/GMFB/MAGOHB/ZWINT/PBK/PLIN2/MAD2L1/ACTR3/HAT1/MELK/PCNA/HMMR/YKT6/TRIP13/UBE2D1/RFC3/…
MSigDB	Voom:Positive_vs_Negative:all_samples:no_correction	FLECHNER_BIOPSY_KIDNEY_TRANSPLANT_REJECTED_VS_OK_DN	1.11899e-05	0.00117433	-0.35573	-1.57961	0	497	MME/CA4/ACPP/CLDN10/SLC16A7/HPGD/ACO1/CRYAB/GCHFR/ALDH6A1/CCNG2/AK4/CTH/ACOX1/SLC1A1/GPX3/DNAJB9/KBTBD11/GJB1/KCNJ15/ANPEP/SNRPD3/FAH/GATM/VAT1/PLS3/KDR/COX7A1/PDZK1IP1/AHCY/CAT/BBOX1/KL/APOM/GGH/PGK1/GPC3/TEK/SLC26A4/MXI1/ACADM/ADH6/BEX4/SPTSSA/SLC34A1/SLC25A13/CLDN8/TNFRSF11B/NQO2/GRB10/MAOB/HADHB/RNASE4/TST/ACAA1/UBE2E3/CALB1/HTRA1/SHMT1/DIO1/TECR/CRYM/PPP2R3A/GABARAPL1/GBE1/SDC1/IMPA2/F2R/COX…
MSigDB	Voom:Positive_vs_Negative:all_samples:no_correction	GO_OXIDOREDUCTASE_ACTIVITY	1.08902e-05	0.00117433	-0.348064	-1.56818	0	626	HEPHL1/ALOX12/HPGD/ALDH1A2/CYP26A1/CYP7B1/CYBRD1/DIO2/PTGS2/TBXAS1/ALDH6A1/FMO5/TPH2/IMPDH1/STEAP4/CYP2A7/MSRB3/HBA1/ALDH1L2/HSD17B11/ACOX1/IYD/HAAO/GPX3/TXNDC2/ALKBH2/PCYOX1/FTH1/MSRA/HSDL2/DHRS7/VAT1/NDUFB3/SOD2/SDR16C5/COX7A1/SDR9C7/FMO2/TET1/CAT/NDUFB6/DHRS11/BBOX1/GPX8/ALOX12B/HSD17B12/QSOX1/AOX1/DHCR7/SDHD/CRYL1/COX8A/HPDL/RETSAT/CYP27B1/HSD11B1/ZADH2/CYB5R4/SUMF1/ACADM/ADH6/MGST1/DPYD/GPX6…
MSigDB	Voom:Positive_vs_Negative:all_samples:no_correction	ONDER_CDH1_TARGETS_2_DN	3.43595e-05	0.00117433	-0.356202	-1.56109	2	414	IL1R2/DSC2/SCEL/IL1A/THBD/KLK7/TMPRSS11E/IL1B/CNTN1/CAMK2N1/S100A8/CSTA/KLK8/SLC5A1/IL1RAP/CLCA2/HOXA1/SERPINB13/PTGS2/CD44/KLK5/KLK11/CST6/MMP9/S100A9/HPSE/SORL1/SLC6A15/CCNG2/MALL/SERPINA1/QPCT/PTPRE/DSG3/DSC3/TLR2/G0S2/TFPI2/KCNJ15/MREG/MOB3B/KLK10/EREG/TGFA/KRT16/VDR/SLC39A8/SPCS3/SYK/PRSS8/IL4R/SLC31A2/VGLL1/ARHGDIB/PTAFR/SIRPA/LTB/ZNF185/SLC12A8/TINAGL1/CYP27B1/GPM6B/SNCA/GALNT14/SERINC5/LP…
MSigDB	Voom:Positive_vs_Negative:all_samples:no_correction	GO_CALCIUM_ION_BINDING	1.08841e-05	0.00117433	-0.345553	-1.55725	0	629	CRNN/CALML3/CD93/DSC2/FLG/RPTN/AIF1L/THBD/SLC24A3/S100A8/VIL1/LPCAT1/EDIL3/CAPNS2/LPCAT2/PRSS3/CDH2/SULF2/CALB2/PCDHB15/PADI2/PROS1/PCDHB16/S100A9/MGP/MCTP1/THBS3/RASGRP4/CDH11/PADI4/MMP25/PCDHB1/PCDHGB4/DCHS1/CDH17/ANXA9/DSG3/PCDHB6/GCA/DSC3/MMP3/TPT1/PADI1/PADI6/MEGF6/PCDHB10/MYLPF/PCDHB7/PCDHGA11/LRP1B/CACNA1E/PCDHGA9/MYL9/PLS3/NPNT/CDHR1/TNNC2/PCDHGB5/TGM3/PCDHB5/PRRG1/PCDHGA3/PADI3/PCDHA13/P…
MSigDB	Voom:Positive_vs_Negative:all_samples:no_correction	MARTINEZ_RB1_TARGETS_UP	2.18229e-05	0.00117433	-0.344931	-1.55215	1	612	IL1R2/IL36RN/CA4/IL36A/RPTN/AIF1L/PECAM1/CLDN10/HOPX/WNT5A/TIMP1/PTGS2/SULT2B1/CD44/ACO1/PON3/GJB6/TMCC3/GJA1/PTPRE/TMEM45A/TSPO/DSC3/ACOX1/HCAR2/RBP7/FAH/MSRA/EREG/CPD/KRT16/CASP6/MAP1B/LRG1/PMEPA1/PCSK6/GHR/EXTL3/CAT/SIRPA/BID/DPYSL3/QSOX1/KIF11/CRYL1/LUM/LCP1/CAP1/HIF3A/STAR/SNCA/SNCG/GDPD3/CENPV/BZW1/CTBS/SLC25A13/ELOVL6/UBLCP1/AVPR1A/ST3GAL2/GRB10/ITM2A/SERINC3/SRPK1/FRMD4B/SHMT1/TIMP3/RPL23…
MSigDB	Voom:Positive_vs_Negative:all_samples:no_correction	ENK_UV_RESPONSE_KERATINOCYTE_UP	1.12672e-05	0.00117433	-0.350225	-1.54956	0	471	MAL/IL1R2/ECM1/IL1B/SLURP1/ALOX12/KLK8/PPBP/SULT2B1/TKTL1/KLK11/CRYAB/CST6/GCHFR/FOLR1/GLA/QPCT/PTPRE/GABARAPL2/CTH/ACOX1/SELPLG/KLK10/VAT1/CACNA1E/PPIF/MOAP1/RPS21/NDEL1/CDA/TGM3/UPK1B/COX7A1/IGFBP6/PRSS8/BPGM/EMD/RAB9A/PLD2/LIG4/BCKDK/CAP1/GAST/MXD1/EIF4EBP2/RNF24/KCND3/TAGLN2/HNF1B/TNFRSF1B/MIF/DGAT1/ST3GAL2/RPL10A/SPINK1/TST/ACAA1/CCNI/ALDOA/IFRD1/CSNK2B/TECR/TMED3/DKK1/CRABP2/EIF3K/RNF103/TR…
MSigDB	Voom:Positive_vs_Negative:all_samples:no_correction	GO_WOUND_HEALING	4.58127e-05	0.00117433	-0.353147	-1.5477	3	414	KLK6/SPRR3/SLC11A1/PAPSS2/IL1A/F5/THBD/IL1B/S100A8/WNT5A/TIMP1/PLAT/NLRP6/PDGFA/GP5/PDGFC/PRCP/PROS1/TFPI/HPSE/TGFBR1/SERPINA1/GJA1/PLEK/TFPI2/NDNF/TYRO3/SDC2/FZD7/ITGA5/CAV1/EREG/MYL9/CD177/SYK/TREML1/P2RX1/DOCK11/CPB2/F13A1/VAV3/CLEC1B/LCP1/NACA/PTPN12/ADORA2A/ADRA2B/SH2B2/ARRB2/IFRD1/TIMP3/ENTPD1/PDPN/PLAUR/DCN/RAB27A/SDC1/EHD3/VKORC1/SERPINC1/GNG2/SPARC/F2R/GNA15/MCAM/C1GALT1C1/P2RY1/PIK3CG/G…
MSigDB	Voom:Positive_vs_Negative:all_samples:no_correction	STARK_PREFRONTAL_CORTEX_22Q11_DELETION_DN	4.55239e-05	0.00117433	-0.350996	-1.54396	3	435	EIF3L/PDGFA/GLS2/NOP10/FNDC4/RPL4/RPL5/FABP3/GINS4/MLLT11/C9orf72/SNX16/ARHGAP15/TSHZ3/NIPA1/FNIP1/NDUFB11/METTL8/FIG4/ACAT2/MPPED2/NENF/SPSB3/NACA/B4GALT3/HS3ST4/DCTN6/BOK/TPD52L1/LAMTOR1/TST/ABT1/ALDOA/PPT1/NDUFA7/EIF3K/RPL22L1/EIF3H/ROMO1/TXNDC17/NDUFA12/MZT2B/RIT1/RUNDC3A/NDUFA2/SLC25A20/PRAF2/SGTB/C1GALT1C1/RPL26/IFNGR2/SSR4/TIMM8B/SNRNP27/ASPH/SRA1/EPM2AIP1/NDUFV2/UGP2/NTAN1/ACTR10/GTF3A/PP…
MSigDB	Voom:Positive_vs_Negative:all_samples:no_correction	BENPORATH_MYC_MAX_TARGETS	1.07994e-05	0.00117433	-0.340799	-1.54197	0	675	LTA4H/KCNH4/PDK3/PDK1/UCHL1/CKS2/MT3/IFNGR1/FRY/TPT1/RABGEF1/RPL5/SNRPD3/FTH1/PRKDC/NDUFB3/TLE3/RPS21/IVNS1ABP/RPS13/RNASET2/RAPGEF6/SLC39A8/SYK/ASAH1/NDUFB6/SLC25A40/DPYSL3/MPP6/NCAPG/KIF11/GGH/MKNK1/CYTIP/SLC26A4/NXT1/RPS6KA5/RPL9/NACA/AP4B1/TAGLN2/SLC39A6/CLN3/ARRB2/HADHB/HEBP1/ABT1/EIF3K/RNF141/PCMT1/MAGOH/PPP3CA/GABPA/MED20/IFNAR1/RPLP1/DPM1/NDUFA2/CSF2RB/TMPO/RPL27/RPS27A/ITGB3BP/MAP3K5/KIF…
MSigDB	Voom:Positive_vs_Negative:all_samples:no_correction	KIM_ALL_DISORDERS_CALB1_CORR_UP	2.23649e-05	0.00117433	-0.346846	-1.54079	1	501	NDRG4/DCLK1/ZNF365/PRSS3/SORL1/UCHL1/SLC6A15/TUBA4A/EGR3/ATP2B1/FAM49A/SH3BP5/MAP2K1/CYFIP2/MOAP1/NDEL1/AHCY/MLLT11/NRGN/ATP6V1B2/NECAB2/ADAM23/PGK1/COX8A/INA/IDI1/EPHB6/JOSD1/NRXN1/STAU2/SYNJ1/BEX4/VIPR1/BNIP3L/CRMP1/AMPH/TMEM158/SLC39A6/MIF/LDOC1/ITM2A/UBE2E3/SERINC3/ALDOA/CALB1/ACTR2/TECR/CRYM/DOCK3/CHST10/RYR2/RTN1/PCMT1/ATRNL1/SOCS5/MAST3/SST/RNF103/RUNDC3A/ARPC1A/DYNC1I1/SLC25A3/CEP170/EEF2…
MSigDB	Voom:Positive_vs_Negative:all_samples:no_correction	MARTINEZ_RB1_AND_TP53_TARGETS_UP	2.21646e-05	0.00117433	-0.344559	-1.5381	1	538	IL1R2/IL36RN/CA4/IL36A/RPTN/AIF1L/PECAM1/SLURP1/CLDN10/S100A8/TIMP1/PTGS2/SULT2B1/CD44/PDGFA/ACO1/PDGFC/SRGN/PON3/TUBA4A/QPCT/GJA1/TMEM45A/TSPO/DSC3/TM6SF1/HSD17B11/ACOX1/BICD2/TFPI2/SORT1/HCAR2/RBP7/FAH/MSRA/EREG/CPD/IL1RL1/KRT16/CASP6/MAP1B/LRG1/PMEPA1/PCSK6/GHR/CAT/SIRPA/BBOX1/BID/DPYSL3/QSOX1/KIF11/LUM/LCP1/HIF3A/STAR/SNCG/CENPV/BZW1/CTBS/SLC25A13/AVPR1A/RPGRIP1/ST3GAL2/GRB10/LITAF/ITM2A/SERI…
MSigDB	Voom:Positive_vs_Negative:all_samples:no_correction	GO_OXIDATION_REDUCTION_PROCESS	1.062e-05	0.00117433	-0.334378	-1.52535	0	798	HEPHL1/ALOX12/PPP1R3C/HPGD/ALDH1A2/CYP26A1/CYP7B1/CYBRD1/DIO2/PTGS2/PGM5/PYGL/ACO1/TBXAS1/ALDH6A1/FMO5/MT3/TPH2/IMPDH1/STEAP4/C5orf63/CYP2A7/MSRB3/ALDH1L2/HSD17B11/ACOX1/IYD/HAAO/GPX3/TXNDC2/ALKBH2/PPP1R3B/PCYOX1/FTH1/MSRA/HSDL2/DHRS7/VAT1/NDUFB3/SOD2/SDR16C5/SDR9C7/FMO2/TET1/PPP1R3E/CAT/NDUFB6/DHRS11/BBOX1/KL/GPX8/ALOX12B/HSD17B12/QSOX1/AOX1/DHCR7/SDHD/CRYL1/PGK1/COX8A/HPDL/RETSAT/CYP27B1/ADIPOR…
MSigDB	Voom:Positive_vs_Negative:all_samples:no_correction	GO_ORGANONITROGEN_COMPOUND_BIOSYNTHETIC_PROCESS	1.05459e-05	0.00117433	-0.333096	-1.52508	0	870	PHOSPHO1/CSGALNACT1/PAPSS2/IL1B/ARG1/HS6ST2/CERS3/AMPD2/HAS1/EIF3L/DIO2/EEF1A2/LPCAT2/FMOD/XYLT1/PADI2/ABTB1/ALAS2/GLS2/TPK1/PANK1/ST6GALNAC3/PADI4/AK4/ACER3/GSTM1/TPH2/TSPO/NAMPT/IMPDH1/SLC44A5/PADI1/CTH/PADI6/RPL4/HAAO/NDST3/GGT5/RPL5/SDC2/B3GNT8/PRKD1/GATM/RPS3A/SLC25A16/RPS21/RPS13/RPS4X/CDA/AHCY/MRPL33/PADI3/EXTL3/BBOX1/SLC25A40/P2RX1/ALOX12B/RPL6/SLC25A37/GSTM4/EEF1B2/HS2ST1/GSTM3/GPC3/LUM/…
MSigDB	Voom:Positive_vs_Negative:all_samples:no_correction	JOHNSTONE_PARVB_TARGETS_3_DN	1.06429e-05	0.00117433	-0.332008	-1.5133	0	785	PDK3/ALDH6A1/MGP/PM20D2/GPSM2/RFXAP/TMCO6/PRKDC/IVNS1ABP/RAPGEF6/CCNA2/DIAPH3/LAMP2/SLC36A4/GPX8/PIGX/PTBP2/SNX16/NCAPG/AOX1/KIF11/PGK1/SLC35D1/DPYD/ASPM/RFC4/SPTSSA/SEH1L/CSGALNACT2/WDHD1/CMTM6/ANKRD44/PARL/TOP2A/ECHDC1/ALDH7A1/SACS/CSRNP3/HELLS/HMGN5/IFRD1/RCHY1/CSNK2B/PPT1/SASS6/KRT10/PCDHGA8/MED4/ING3/GOLIM4/SPC25/POLE2/BCAT1/CISD2/RAP2A/KIF23/PCMT1/GOPC/PPP3CA/STRN/RRM1/RIT1/ASNSD1/COX7B/RRM…
MSigDB	Voom:Positive_vs_Negative:all_samples:no_correction	TIEN_INTESTINE_PROBIOTICS_24HR_UP	4.47002e-05	0.00117433	-0.339561	-1.5091	3	504	LPCAT1/HPGD/CHI3L1/GALNT1/CKS2/INPP5A/SLC1A1/SNRPD3/HSDL2/NDUFB3/PPIF/ATP13A3/CDKN3/MPZL1/ASAH1/CCNA2/AURKA/ARHGDIB/NDUFB6/VRK1/PIN4/ISOC1/MFSD1/KIF11/DHCR7/GGH/IDI1/NLRP2/SEH1L/ACAT2/SLC25A13/TAGLN2/CMTM6/CKLF/ALDH7A1/MGST2/FRMD4B/PICALM/MED4/PON2/SPC25/POLE2/PTS/KIF23/PCMT1/DERA/ESPL1/IMPA2/RRM1/ADM/HEG1/NDUFA2/RRM2/MCAM/GLUL/TMPO/NUDT1/NEDD8/PRC1/RCN2/TGOLN2/SLC9A6/SPON1/KIF20A/DDX3X/TIMM8B/UB…
MSigDB	Voom:Positive_vs_Negative:all_samples:no_correction	GSE42724_MEMORY_BCELL_VS_PLASMABLAST_UP	4.77236e-05	0.00117521	0.481854	2.19388	0	188	CXCL11/CMPK2/USP18/OAS2/MX1/DDX60/IRF7/IL4I1/DHX58/PARP14/STAT1/PML/IL6/STAT2/PPM1K/UBA7/SLFN5/NUB1/STOML1/PLSCR1/IL2RA/CCR7/CD274/IL15RA/GPR183/ZBTB32/SLC4A11/CD226/THOC6/LDLR/NUDT17/NOSTRIN/TAP2/CACNB3/SPSB1/PDCD1
MSigDB	Voom:Positive_vs_Negative:all_samples:no_correction	GO_ESTABLISHMENT_OF_PROTEIN_LOCALIZATION_TO_ORGANELLE	4.7739e-05	0.00117521	-0.372525	-1.59036	3	300	SLC11A1/SORL1/MT3/TSPO/RPL4/RPL5/TMCO6/RPS3A/MOAP1/RPS21/RPS13/RPS4X/SYK/BID/RPL6/SNX16/ZFAND6/RPL3/RPS7/RPL9/CHCHD4/SPCS2/RPL10A/RPS16/GDF5/RPL34/RPL23/RANBP2/RPL7A/RYR2/RPS8/RPS14/PPP3CA/RPLP1/F2R/RPL10/ZFAND2B/RPL14/RPS18/RPS15A/RPS24/TOMM7/RPL27/NUP133/RPL29/RPS27A/RPL26/TIMM8B/MAPK1/RPS5/RPL11/RPL13A/TIMM9/SSR3/MFF/TOMM20/PINK1/RPL30/MTX1/SEC62/RAB8B/CEP57/RPL18A/RPS25/LAMP1/PRICKLE1/RPL18/T…
MSigDB	Voom:Positive_vs_Negative:all_samples:no_correction	GRAESSMANN_RESPONSE_TO_MC_AND_SERUM_DEPRIVATION_UP	4.79985e-05	0.0011798	0.655805	2.99162	0	191	CXCL10/IFIT1/ISG15/RSAD2/IFIT3/CMPK2/USP18/IFIT2/OAS2/ZBP1/IFI44/BST2/MX1/DDX60/RTP4/PRF1/CCL2/IFI35/IRF7/PARP12/IFIH1/PARP14/PARP9/STAT1/EIF2AK2/CD2/SP110/LGALS3BP/TMEM140/TLR3/FCGR3A/CFB/UBA7/SOCS1/C3/SLFN12/ADAR/TRIM21/PARP3/IRF9/KALRN/RIN2/SAMHD1/CSF1/TSPAN33/TRIB2/LIFR/TRAFD1/IGFBP7/GRHL2/CEP112/COL5A2/FJX1/ENC1/TAP2
MSigDB	Voom:Positive_vs_Negative:all_samples:no_correction	HALLMARK_INFLAMMATORY_RESPONSE	4.82044e-05	0.00118306	0.464795	2.12579	0	194	CXCL10/CXCL11/IFITM1/BST2/CXCL9/RTP4/CCL2/IRF7/LY6E/CMKLR1/MSR1/IL6/EIF2AK2/CX3CL1/CCL5/IL10/CSF3/TNFSF10/TLR3/EBI3/SERPINE1/NMI/RGS1/MYC/AXL/KCNA3/IL2RB/CXCR6/LIF/LCK/CCR7/IL15RA/GPR183/CD69/EDN1/CSF1
MSigDB	Voom:Positive_vs_Negative:all_samples:no_correction	MARKEY_RB1_ACUTE_LOF_DN	4.84567e-05	0.00118745	0.518181	2.37293	0	196	CXCL10/IFIT1/ISG15/IFIT3/CMPK2/USP18/IFIT2/SERPING1/C1QB/IFI35/IRF7/C1QC/IFIH1/DDX3Y/STAT1/UBE2L6/PNPT1/CCL5/ISG20/NUPR1/LGALS3BP/LGMN/TAP1/PSMB9/UBA7/AGRN/CSF1R/ZNFX1/SAA1/ADAR/PSME2/TMEM229B/PSMB8/MCOLN2/IRF9/IFI16/GCNT2/GZMH/PLA2G7/LMO2/CD72/CCR1/LDLR
MSigDB	Voom:Positive_vs_Negative:all_samples:no_correction	ZHANG_RESPONSE_TO_IKK_INHIBITOR_AND_TNF_UP	4.85909e-05	0.00118893	0.48844	2.24061	0	198	CXCL10/IFIT1/CXCL11/OASL/IFIT3/CMPK2/USP18/DDX58/IL4I1/IFIH1/PML/CCL5/ISG20/HDAC9/TNFSF10/TAP1/NCOA7/SLFN5/MMP13/GBP3/NUB1/ZNFX1/C3orf52/TRIM38/SAMD4A/LIF/LPAR6/IRF9/RASSF10/EDN1/PAOX/STARD5/TRAF3IP3/ARHGAP42/CITED4/CDC42EP4/RFX5/TAF4B/ATF3/TNFAIP3/SPSB1/INF2/RAB3IP/GRHL3
MSigDB	Voom:Positive_vs_Negative:all_samples:no_correction	GO_RESPONSE_TO_VIRUS	4.90004e-05	0.00119714	0.673952	3.1021	0	202	IFI44L/CXCL10/IFIT1/ISG15/OASL/RSAD2/IFIT3/IFIT2/OAS2/OAS3/IFI44/IFITM1/BST2/MX1/CCL8/IFITM3/DDX60/DDX58/CXCL9/OAS1/PRF1/IRF7/IFIH1/DHX58/TRIM22/STAT1/PML/IL6/EIF2AK2/TLR7/STAT2/CCL5/ISG20/IFIT1B/TRIM5/CXCL12/TLR3/NLRC5/PSMB9/TBX21/IFNB1/GBP3/PLSCR1/CD8A/ADAR/IRF5/UNC93B1/APOBEC3H/IRF9/IFI16/IKBKE/MAPK11/IFNG/SAMHD1/CD86/TNF/MST1R/ZC3HAV1/DUOX2/ACTA2
MSigDB	Voom:Positive_vs_Negative:all_samples:no_correction	GO_EXTERNAL_SIDE_OF_PLASMA_MEMBRANE	4.9478e-05	0.00120697	0.3833	1.76933	0	206	CXCL10/CXCL9/LAG3/CD80/IL6/CD2/CCR5/CXCL12/FCGR3A/IL2RA/FASLG/CD8A/IL2RB/HLA-DRB1/CD8B/IL12RB2/CD74/CCR7/CD274/IFNG/CD3E/SCUBE1/IL31RA/CD69/CD86/TGFBR3/TNF/ICOS/ADA/DNAI2/CCR1/CD226/LDLR/PCSK9/CXCR3/FLT3LG/CD4/TFR2/P2RX7/PDCD1/KLRD1/GGT7/SPN/CD27/TMEM123/IGKC/CD28/THBS1/IL12RB1/VCAM1/ITGA3/ACE
MSigDB	Voom:Positive_vs_Negative:all_samples:no_correction	DAVICIONI_TARGETS_OF_PAX_FOXO1_FUSIONS_UP	4.95522e-05	0.00120697	-0.399383	-1.65822	3	224	ECM1/MME/EMP1/CAMK2N1/TIMP1/PLAT/CXCR4/CYBRD1/CD44/PDGFC/GAS1/TSPAN8/PLXNC1/PTPRE/FAM49A/SH3BP5/SDC2/GATM/CAV1/LRRC17/IGFBP6/IL4R/PRRX1/VAV3/GPC3/COL14A1/TXNDC15/CAP1/GPM6B/ACAT2/DENND2A/LDOC1/HEBP1/DKK1/ADAM10/PON2/SNAI2/CAV2/HEG1/MCAM/ARHGAP29/YPEL5/DKK2/MAP3K5/NDRG1/PBK/RWDD3/UGP2/PTGS1/NTAN1/CREG1/PRKCA/NCOA4/MMP16/LEPROT/CREM/PELI1/CUL3/ARF5/TPBG/AP2S1/DUSP1/VEGFC/FZD1/JAK1/ARL4C/INHBA/PDGFD…
MSigDB	Voom:Positive_vs_Negative:all_samples:no_correction	REACTOME_INNATE_IMMUNE_SYSTEM	4.97315e-05	0.00120951	0.400643	1.85209	0	208	ISG15/ZBP1/DDX58/C1QA/C1QB/IRF7/C1QC/IFIH1/DHX58/UBE2L6/TLR7/LGMN/TLR3/CFB/NLRC5/UBA7/C3/IFNB1/SAA1/AIM2/UNC93B1/IKBKE/MAPK11/NOD1/JUN/MAPK10/MAPK12/C1S/CD4/CD180/P2RX7/TNFAIP3/C7/BCL2
MSigDB	Voom:Positive_vs_Negative:all_samples:no_correction	IRF1_01	5.00676e-05	0.00121403	0.481437	2.2326	0	212	CXCL10/CXCL11/ISG15/USP18/XAF1/BST2/DDX58/TFEC/IL6/CCL5/CXorf21/DTX3L/TAP1/TNFSF13B/PSMB9/IFNB1/TRIM21/GATA6/IL27/TMEM229B/LIF/PSMB8/IRF9/SLAMF8/ATP13A1/IL15RA/TGFB3/CD200R1/PTPRR/ELAVL4/RORB/SHANK2/KCNE4/PAX3/TBX1/FLT3LG/ZNF366/ATF3/NFIX/DMD/DYNLT1/NR3C2/LOX/USF1/TMPRSS5/DLG1/PPARGC1A/CCDC68/DUSP10
MSigDB	Voom:Positive_vs_Negative:all_samples:no_correction	MCLACHLAN_DENTAL_CARIES_UP	5.00676e-05	0.00121403	0.376212	1.74463	0	212	CCL8/CXCL9/C1QA/C1QB/CCL2/MS4A4A/GZMB/DDX3Y/ADAMDEC1/MSR1/SCO2/IL6/CXCL13/CCL5/CD163/KDM5D/CXCL12/MS4A6A/TYMP/CFB/RNASE1/APOE/IRF8/C3/CD84/CSF1R/CD209/HLA-DRB1/IGFBP4/HLA-DMA/IRF4/CD74/MNDA/RNASE6/HLA-DMB/SLAMF8/TRBC1/PLA2G7
MSigDB	Voom:Positive_vs_Negative:all_samples:no_correction	GO_POSITIVE_REGULATION_OF_CELL_CELL_ADHESION	5.03525e-05	0.0012191	0.397252	1.84278	0	213	CCL2/CD80/IL6/CXCL13/CX3CL1/CCL5/HAVCR2/IGF1/EBI3/PDCD1LG2/GRAP2/ZAP70/IL2RA/CARD11/HLA-DRB1/FSTL3/RAG1/IL7/LCK/CD74/GCNT2/CD274/HLA-DMB/TRBC1/CD6/CD3G/IFNG/CD3E/CD247/CD86/TNF/ICOS/PRKCQ/ADA/CD3D/FYN/PODXL/CD4/IL12A/SASH3/HLA-DRA/PDCD1/CCL19/GLI3/NCKAP1L/SPN/DHPS/SOX2/CD28/IL12RB1/VCAM1/ETS1/HES1/RASAL3/IL23R/WNT3A/CTLA4/GATA3
MSigDB	Voom:Positive_vs_Negative:all_samples:no_correction	VERHAAK_GLIOBLASTOMA_MESENCHYMAL	5.04687e-05	0.00122009	-0.411437	-1.68166	3	194	DSC2/SLC11A1/THBD/ACPP/CSTA/TIMP1/CYBRD1/PLBD1/CHI3L1/PYGL/SERPINA1/TLR2/CD14/PTPRC/COPZ2/ITGA5/PLS3/ITGB2/TLR4/VDR/IGFBP6/IL4R/C5AR1/ITGAM/MFSD1/S100A4/CYTIP/IQGAP1/DOK3/SFT2D2/LCP1/FURIN/MAN1A1/LAMB1/MYO1F/LILRB3/TNFRSF1B/IL1R1/MGST2/DSE/TMBIM1/TNFRSF1A/PDPN/PLAUR/RAB27A/GNA15/ALOX5/SLC10A3/ARHGAP29/RBMS1/TGOLN2/BNC2/MAN2A1/MAN2B1/PIGP/FES/NCF4/CNN2/NRP1/CTSB/SYPL1/TGFBR2/DRAM1/LGALS3/LCP2/SLC1…
MSigDB	Voom:Positive_vs_Negative:all_samples:no_correction	IRF_Q6	5.13848e-05	0.00122217	0.533746	2.48592	0	221	CXCL10/ISG15/IFIT2/ZBP1/IFI44/BST2/DDX60/RTP4/BATF2/IFI35/PARP12/DHX58/CD80/UBE2L6/PTPRO/TLR7/DTX3L/TNFSF13B/SOCS1/IFNB1/NUB1/ADORA3/NLGN2/MOV10/ADAR/TRIM21/GATA6/TMEM229B/RBCK1/CIITA/PSMB8/IRF9/EOMES/ITGB7/ATP13A1/LMO2/ZBTB32/RBMS2/RAD51AP1/MAPK10/RORB/CCND1/FCGR2C/ZNF296/TBX1/SIX1
MSigDB	Voom:Positive_vs_Negative:all_samples:no_correction	GO_CELLULAR_COMPONENT_ASSEMBLY_INVOLVED_IN_MORPHOGENESIS	5.09243e-05	0.00122217	0.400689	1.86074	0	216	CELSR3/RP1/CCDC151/SPAG17/DZIP1L/EPB41L3/TEKT2/IFT122/IFT140/STK36/DNAAF1/INTU/CCDC114/DNAI2/CLUAP1/TMEM231/DNAI1/SIX4/SPEF2/FOXJ1/RAB8A/CCDC113/CEP164/RSPH1/ARMC4/HYDIN/OBSCN/BBS5/CEP89/LAMA5/TMEM67/RAB3IP/KIF24/RP1L1/DMD/DNAH7/BBS1/CCDC28B/LRGUK/RPGRIP1L/KRT8/NME5/MYH3/RSPH4A/B9D1/TRAF3IP1/MYH11/CCDC13/IFT81/CEP41/TMOD4/DYNC2LI1/RSPH9/WDPCP/KIF3A/ARL6/C2CD3/TTC26/DZIP1/IFT57/CCNO/ZMYND10/RAB17/…
MSigDB	Voom:Positive_vs_Negative:all_samples:no_correction	GO_ORGANIC_HYDROXY_COMPOUND_BIOSYNTHETIC_PROCESS	5.13038e-05	0.00122217	-0.437047	-1.75582	3	166	PHOSPHO1/ALOX12/CYP7B1/LPCAT2/ACER3/TPH2/SLC44A5/TRPC1/PTAFR/BBOX1/DHCR7/IDI2/CYP27B1/IDI1/GBA/ACADM/STAR/SNCA/INSIG1/SHMT1/LPIN1/CYP2R1/SLC6A3/IMPA2/NSDHL/LDHC/SPTLC1/APOA1/CYP27A1/TYRP1/CHPT1/LBR/TMLHE/PMEL/ACER1/HSD17B1/SLC44A2/CYP51A1/SLC44A3/HSD17B4/APOA5/EBP/IPMK/GPR37/PGP/PLCG2/SGMS1/TGFB2/HMGCR/PLA2G4A/MSMO1/FDPS/NUS1/SCP2/INSIG2/ABHD3/HDC/CHKB/CFTR/APOA2
MSigDB	Voom:Positive_vs_Negative:all_samples:no_correction	KEGG_CYTOKINE_CYTOKINE_RECEPTOR_INTERACTION	5.13875e-05	0.00122217	0.377228	1.75553	0	220	CXCL10/CXCL11/CCL8/CXCL9/CCL2/IL6/CXCL13/CX3CL1/CCL5/CCR5/IL10/CSF3/TNFSF10/CXCL12/TNFSF13B/IFNB1/CSF1R/IL2RA/IL21R/FASLG/PDGFB/IL2RB/CXCR6/CX3CR1/LIF/IL7/IL12RB2/TNFSF18/PRLR/CCR7/IFNG/IL15RA/TGFB3/TNF/CSF1/TNFRSF19/LIFR/CCR1/IL5RA/TNFRSF25/XCL2/CXCR3
MSigDB	Voom:Positive_vs_Negative:all_samples:no_correction	GSE37416_CTRL_VS_3H_F_TULARENSIS_LVS_NEUTROPHIL_DN	5.13038e-05	0.00122217	-0.436342	-1.75298	3	166	IL1A/PTGS2/KLK5/PDK1/EGR3/CNGA1/G0S2/IVNS1ABP/MAGT1/PPP1R3E/OXSM/NLRP3/PGK1/DNAJC22/DNA2/NXT1/BZW1/MIF/DCTN6/ALDOC/ABT1/OXSR1/ALDOA/TAF13/FAM3D/PTS/ZNF654/ESPL1/PNPLA1/TRAM1L1/TGM1/PLIN2/ACTR3/SCYL2/UBAP1/RAB8B/DDIT4/LDHA/FAM177A1/FUT11/CHMP2A/ENO1/RAB33A/CLK1/PIGA/RNMT/ZNF292/SCUBE2/FEM1C/UBE2V2/MGAT5B/CDK5/BNIP3/KDM3A/MYNN/IRF2BP2/RLF/DDX50/CCDC47/RAB1A
MSigDB	Voom:Positive_vs_Negative:all_samples:no_correction	GSE3982_MAC_VS_TH1_UP	5.12269e-05	0.00122217	-0.431586	-1.73783	3	170	P2RY13/ITGAX/PPM1F/TPK1/ANXA9/GCA/CD14/HSD17B11/NDRG2/RABGEF1/FTH1/GATM/VAT1/TLR4/PHACTR1/HOMER3/AP3S1/VAV3/SDHD/KCNJ1/SOS2/METTL22/REPS2/VNN1/OSBPL8/UBXN2B/SERINC3/HTRA1/TNFRSF1A/RTN1/SOCS5/USP12/TMEM127/IFNAR1/CEP170/APLP2/MAPK1/GALC/SASH1/GRM6/CHMP3/CREG1/SPAG9/UBE2D1/DENND5A/PGLS/PPARD/OGFRL1/FCN1/ZHX3/DRAM1/COMMD10/ATXN3/ENTPD7/FOXO3/ITGAV/ZNF263/TCTA/KIF1B/PAPOLG/KLHL24/SNAP23/EVI2B/POLR3B/…
MSigDB	Voom:Positive_vs_Negative:all_samples:no_correction	GSE2770_IL12_ACT_VS_ACT_CD4_TCELL_48H_UP	5.10061e-05	0.00122217	-0.423462	-1.71354	3	178	KREMEN1/B3GALT5/ACER3/PTPRE/IMPDH1/HSD17B11/SLCO4A1/XKR8/CACNA1E/IL6R/ALG14/S1PR4/MMGT1/BPGM/ADAMTSL4/NDUFB6/RTN3/GSTM3/SLC16A10/ALPK2/ADIPOR1/STK38L/CTBS/DCTN6/ATP6AP2/VAMP4/HADHB/UBE2E3/RCHY1/UGGT1/IL13RA1/PON2/HGSNAT/ATG9A/SLC35C1/HAX1/ENTPD4/RAB2A/FKBP2/SERPINB8/RIOK3/SLC1A4/GPR108/ARSG/TMX1/FBXO38/CORO2B/PRELID1/SLC7A11/AUP1/FAM122A/ZDHHC12/CITED2/P2RY14/TNFRSF4/SIGMAR1/EAF2/TBL2/CDC123/NPC1…
MSigDB	Voom:Positive_vs_Negative:all_samples:no_correction	VEGF_A_UP.V1_DN	5.10061e-05	0.00122217	-0.422598	-1.71005	3	178	SULT1B1/TSPAN8/CKS2/CCNH/PTPRE/CCNE1/RGS2/LRRC17/TLE3/ATP13A3/CDKN3/IL1RL1/MAP1B/VRK1/FLT1/KIF11/RAP1A/ACADM/RFC4/AMPH/SACS/DKK1/KIF23/SEL1L/RRM2/TMPO/CEP170/CENPE/ARHGAP29/CBL/ASPH/MEST/EPM2AIP1/RASA2/MAD2L1/UGP2/HMMR/EIF2S3/DBF4/GPR4/CPA3/RGS5/UFL1/NRP1/DDX21/MFAP3/VEGFC/CCNB1/SLC4A7/PTPRD/MMRN1/GPR37/RECQL/ADAM9/CCNB2/FABP4/DLGAP5/OSTF1/ROM1/SLC30A9/MCM4/NR2F1/IPO5/TWF1/TRAPPC8/MBD4/CDC42EP2/R…
MSigDB	Voom:Positive_vs_Negative:all_samples:no_correction	GSE17721_CPG_VS_GARDIQUIMOD_12H_BMDC_DN	5.10386e-05	0.00122217	-0.422744	-1.70796	3	175	CA4/F5/IL1B/TREM1/DACH1/IL1RAP/ALDH1A2/LRRK2/MMP9/INPP5A/TUBA4A/AK4/STEAP4/HCAR2/CLEC4A/TNNC2/RNASET2/HSD17B12/IL9R/CLEC5A/MGST1/SATB2/SSR2/NENF/SH3BGRL3/TAF13/CABLES2/NANP/DUSP6/SMAGP/GLUL/NIN/MLLT3/MEST/DDOST/DAZAP2/TALDO1/UBE2B/APAF1/TMX1/VEGFC/C18orf32/NCAPG2/CERS2/ZNF330/LRRC57/TRAPPC3/TFRC/CEBPD/MAPK8/SCRN3/HSPA5/CACNA2D3/S100A11/HCLS1/ABHD3/INTS6/CCDC28A/CHKB/BPNT1/CAMK1D/WBP2/PI16
MSigDB	Voom:Positive_vs_Negative:all_samples:no_correction	GSE17721_CTRL_VS_GARDIQUIMOD_24H_BMDC_UP	5.1008e-05	0.00122217	-0.421718	-1.70502	3	176	CXCR4/ACO1/ABTB1/TPK1/TGFBR1/SELP/B3GNT8/IL6R/RASSF5/BPGM/VRK1/PNRC1/CSF3R/MANBA/IQGAP1/FCAMR/ASF1B/PAM/ELOVL6/TMEM14C/NQO2/HEBP1/CCNI/FRMD4B/RPL34/LAMTOR3/PTS/RAD1/ARPC1A/ADARB2/DDX3X/RALBP1/GALC/GAB3/CHDH/TP63/ZNF277/JARID2/MCEE/EIF3F/YEATS4/UBE2B/ANKH/CYP51A1/HAUS8/PHF13/TFB2M/SLC44A3/RNF38/CYP4F3/PGP/PNPLA6/SNX14/CARHSP1/CIDEB/MBP/STXBP2/SNAP23
MSigDB	Voom:Positive_vs_Negative:all_samples:no_correction	WELCSH_BRCA1_TARGETS_UP	5.0782e-05	0.00122217	-0.418428	-1.69916	3	183	PRCP/CCNG2/CKS2/QPCT/TFPI2/MAP2K1/KRT4/CAT/KIF11/LUM/IQGAP1/PAM/TOP2A/INPP5K/ALDH7A1/SERINC3/PICALM/NDUFA12/ARPC1A/RRM2/TMPO/TAF12/ITGB3BP/DDX3X/FCGRT/RBM3/TMBIM6/NIPAL3/TMED2/HMMR/RAB5B/RAB2A/CD46/DDOST/IGF2R/LEPROT/TSNAX/SEC23A/SSR1/RPS6KA3/TXNDC9/JAK1/NEU1/KCNK1/CITED2/NDUFS1/CDK1/NFYC/MAP2K4/ZFP36L1/ATP6V0A1/CREB1/PPP1R1A/WWP1/KLHDC3/HSPA5/CD9/TSG101/PPP6C/NPC2/BNIP3/SERPINB1/RRAS/PPP4C/CXADR…
MSigDB	Voom:Positive_vs_Negative:all_samples:no_correction	REACTOME_CYTOKINE_SIGNALING_IN_IMMUNE_SYSTEM	5.18699e-05	0.00123183	0.567122	2.64512	0	224	IFIT1/ISG15/OASL/IFIT3/USP18/XAF1/IFIT2/OAS2/OAS3/IFITM1/MX1/IFITM3/DDX58/OAS1/IFI35/IRF7/STAT1/UBE2L6/PML/IL6/EIF2AK2/STAT2/ISG20/UBA7/SOCS1/IRF8/IFNB1/IL2RA/ADAR/IRF5/IL2RB/HLA-DRB1/IL7/CIITA/IRF4/LCK/PSMB8/IRF9/PRLR/NOD1/IFNG
MSigDB	Voom:Positive_vs_Negative:all_samples:no_correction	IRF7_01	5.20535e-05	0.00123257	0.552134	2.57638	0	225	CXCL10/ISG15/OASL/USP18/XAF1/IFIT2/EPSTI1/BST2/DDX60/DDX58/BATF2/PARP12/CXorf21/SP110/LGALS3BP/DTX3L/TAP1/PSMB9/UBA7/SOCS1/SLC25A28/IFNB1/EGR4/PLEK2/MOV10/ABI3/ADAR/TRIM21/GATA6/IL27/TMEM229B/RBCK1/LIF/CACNA1A/PDE1B/GNGT2/ITGB7/GPR162/EVL/SLC12A7/FOXP2/OPTN
MSigDB	Voom:Positive_vs_Negative:all_samples:no_correction	GO_CYTOKINE_RECEPTOR_BINDING	5.20535e-05	0.00123257	0.371895	1.73534	0	225	CXCL10/CXCL11/CCL8/CXCL9/CCL2/STAT1/IL6/CXCL13/CX3CL1/CCL5/IL10/CSF3/TNFSF10/CXCL12/TNFSF13B/EBI3/IFNB1/STAP1/FASLG/IL27/GDF15/LIF/IL7/TNFSF18/DAB2IP/IFNG/TGFB3/TGFBR3/TNF/CSF1/LIFR
MSigDB	Voom:Positive_vs_Negative:all_samples:no_correction	ISRE_01	5.22766e-05	0.00123423	0.593276	2.77227	0	227	CXCL10/CXCL11/ISG15/IFIT3/USP18/XAF1/IFIT2/ZBP1/EPSTI1/IFI44/BST2/DDX60/DDX58/RTP4/BATF2/IFIH1/DHX58/PML/IKZF3/TLR7/CXorf21/DTX3L/TNFSF13B/UBA7/TBX21/SLC25A28/IFNB1/NUB1/MOV10/TRIM21/GATA6/IL27/RBCK1/IRF9/RANGAP1/ATP13A1/RAD51AP1/SLC12A7/OPTN/KCNE4/SCN2A/ZNF296/OVOL1/OTX1/GNB4/SIX1/SLC24A1/MACC1/AKAP6/DNAH6/ERBB2/ATXN7L1/GRIPAP1/LMO1/PCDH7/KCNN3/PRKD2/PTCH1/FMR1/USF1/PPARGC1A/LY86/EYA4/DUSP10
MSigDB	Voom:Positive_vs_Negative:all_samples:no_correction	GO_ADAPTIVE_IMMUNE_RESPONSE	5.22766e-05	0.00123423	0.47916	2.23903	0	227	SERPING1/C1QA/C1QB/IRF7/C1QC/C4B/IL6/CXCL13/HAVCR2/KDM5D/LILRB4/SLA2/TAP1/EBI3/BTN3A1/C3/IFNB1/CD84/ITK/ZAP70/CD8A/CAMK4/CD209/HLA-DRB1/MICB/RAG1/IRF4/UNC93B1/CD8B/CD74/TNFSF18/RAET1E/EOMES/CD6/SLAMF6/IFNG/THEMIS/GPR183/IL31RA/CD86/CD7/LY9/GAPT/LAX1/BATF/SH2D1A/FYN/MYO1G/C1S/CD4/RNF8/SLAMF7/TAP2/C7/RORC/LILRA4/LAIR1/JAK2/PRKD2
MSigDB	Voom:Positive_vs_Negative:all_samples:no_correction	ICSBP_Q6	5.24576e-05	0.0012349	0.491729	2.29908	0	228	ISG15/IFIT3/USP18/ZBP1/IFI44/BST2/BATF2/IFI35/PARP12/IFIH1/TFEC/IDO1/TLR7/SP110/ATP10A/DTX3L/TAP1/TNFSF13B/PSMB9/UBA7/SOCS1/IFNB1/MOV10/ADAR/GATA6/IL27/RBCK1/PSMB8/SP140/MPDZ/RAD51AP1/SLC12A7/TNFRSF19/USP28/PAX3/CITED4/ZNF296/HAS3/OTX1/TBX1/SIX1/ZNF366/DNAH6/ERBB2/DAGLA/CCDC148/LYSMD2/OSR2/GRIPAP1/PRKD2/FMR1/USF1/PPARGC1A/LY86/CHD6/DUSP10
MSigDB	Voom:Positive_vs_Negative:all_samples:no_correction	GSE34205_RSV_VS_FLU_INF_INFANT_PBMC_UP	5.24308e-05	0.0012349	-0.444084	-1.74742	3	141	IL1R2/ALAS2/GABARAPL2/MOB3B/SPTB/GPR161/CA1/PMEPA1/BPGM/SLC25A37/EEF1B2/PCDHB13/RNF182/GPC3/SLC26A4/ADIPOR1/MXI1/SLC4A1/BEND4/BNIP3L/SNCA/MPPED2/HEMGN/STRADB/NCKAP5/SESN3/HTRA3/TMOD1/RPL7A/USP12/RUNDC3A/CCNDBP1/PCDHB12/MBNL3/DNAJC6/RPS5/ANKRD60/EPB41/PINK1/NOX1/FADS3/EPB42/RNF11/GPR146/OR2W3/DDX6/SLC25A5/PPM1A/EBF1/DLK2/PIP5K1B/MICAL2/PFKFB2/DCAF12/TESC
MSigDB	Voom:Positive_vs_Negative:all_samples:no_correction	GO_CELL_PROJECTION_ASSEMBLY	5.31378e-05	0.00124909	0.374922	1.75677	0	233	PTPRO/FGD2/CELSR3/RP1/CCDC151/SPAG17/S1PR2/DZIP1L/TEKT2/IFT122/IFT140/STK36/DNAAF1/INTU/CCDC114/DNAI2/CLUAP1/TMEM231/DNAI1/SPEF2/FOXJ1/RAB8A/CCDC113/CEP164/RSPH1/ARMC4/HYDIN/BBS5/P2RX7/CEP89/LAMA5/TMEM67/RAB3IP/KIF24/RP1L1/DMD/DNAH7/BBS1/CCDC28B/LRGUK/RPGRIP1L/NME5/MYLK/RSPH4A/STX2/B9D1/PMP22/TRAF3IP1/CCDC13/IFT81/CEP41/DYNC2LI1/RSPH9/WDPCP/KIF3A/ARL6/C2CD3/NTN1/TTC26/DZIP1/IFT57/CCNO/ZMYND10/RAB…
MSigDB	Voom:Positive_vs_Negative:all_samples:no_correction	GO_LEUKOCYTE_CELL_CELL_ADHESION	5.33276e-05	0.00125173	0.387024	1.81418	0	234	RSAD2/CD80/HSH2D/IL6/CD2/CCL5/SLA2/EBI3/BTN3A1/TBX21/IFNB1/ITK/ZAP70/CARD11/NLRC3/CD8A/CD209/MICB/RAG1/IL7/IRF4/LCK/CD8B/CD74/TNFSF18/PRLR/CCR7/EOMES/ITGB7/CD3G/SLAMF6/IFNG/CD3E/THEMIS/CD86/CD7/TNF/CYP26B1/LY9/ADA/DLL4/CD3D/BATF/FYN/MAFB/CD4/P2RX7/RORC/BCL2/BCL11B/NT5E/CCL19/TCF7/GLI3/AZI2/DLG1/SPN/WNT1
MSigDB	Voom:Positive_vs_Negative:all_samples:no_correction	REACTOME_MEMBRANE_TRAFFICKING	5.34374e-05	0.00125248	-0.4643	-1.78429	3	118	GJB6/GJB2/GJA1/GJA4/GJB1/SORT1/FTH1/CPD/AP3S1/AP4B1/TBC1D8B/TPD52L1/TXNDC5/PICALM/RPS27A/TGOLN2/AP1S2/DNAJC6/CHMP3/NECAP1/GNS/SEC24B/IGF2R/CHMP2A/VPS4B/SEC23A/GJD4/CLTC/SEC13/COPB1/UBA52/GJA5/VAMP7/GJB5/TFRC/SNAP23/TSG101/MYO6/VPS25/STX4/PREB/SNX9/RAB5C/COPA/CHMP2B/VPS37A/AP1M2/STAM/ARCN1/VAMP2/BLOC1S1/ARF1/VPS37C/COPB2/SNX5/AP1G1/AP3B1
MSigDB	Voom:Positive_vs_Negative:all_samples:no_correction	HELLER_SILENCED_BY_METHYLATION_UP	5.38909e-05	0.00126128	0.515768	2.42376	0	239	IFI44L/CXCL10/IFIT1/ISG15/IFIT3/USP18/IFI44/HERC6/IFITM1/MX1/DDX60/DDX58/PRF1/IFIH1/TRIM22/ADAMDEC1/MSR1/STAT1/PLA2G4C/PML/CXCL13/ISG20/CFB/EBI3/SOCS1/APOE/AGRN/RGS1/HLA-DRB1/IGFBP4/HLA-DMA/CX3CR1/HLA-DOB/CIITA/CLDN3/IRF9/OLFML2B/CD200/CCR7/PHLDA2/SSTR2/HLA-DMB/GPR183/CD86/RGS13/DOCK10/CEL/LDLR/BTN2A2/TNFRSF25/MAFB/CDC42EP4
MSigDB	Voom:Positive_vs_Negative:all_samples:no_correction	WALLACE_PROSTATE_CANCER_RACE_UP	5.41126e-05	0.00126464	0.598866	2.81724	0	241	IFI44L/IFIT1/CXCL11/ISG15/RSAD2/IFIT3/XAF1/OAS2/IFI44/HERC6/IFITM1/MX1/CCL8/IFITM3/DDX60/CXCL9/C1QA/C1QB/PRF1/PARP12/GIMAP6/TFEC/MS4A4A/IDO1/ADAMDEC1/STAT1/UBE2L6/RASGRP3/CD2/CCL5/CCR5/ISG20/TYMP/TAP1/PSMB9/SOCS1/RNASE1/BTN3A1/APOE/APOL6/IRF8/ITK/ZAP70/SLFN12/RGS1/STAP1/CD8A/NKG7/GZMA/LCK/PSMB8/IRF9/IFI16/MAP4K1/RNASE6/CCR7/TRBC1/IFNG/GPR183/CD69/VSIG4/CD86/ITIH5/DOCK10/OPTN/GPR171/CCND1/CD3D/PEX…
MSigDB	Voom:Positive_vs_Negative:all_samples:no_correction	POOLA_INVASIVE_BREAST_CANCER_UP	5.43922e-05	0.00126832	0.383879	1.8077	0	243	CXCL10/CXCL11/RSAD2/CCL8/CXCL9/TFEC/GZMB/ADAMDEC1/FAP/CD2/CXCL13/ISG20/CD38/CD163/LILRB4/MMP13/IRF8/SERPINE1/ITK/AIM2/GZMA/LGALS2/GDF15/LCK/CD74/MAP4K1/MNDA/CCR7/KMO/HLA-DMB/SLAMF8/TRBC1/CD6/SP140/GPR183/CD69/PLA2G7/RET/CD86/RAD51AP1/STAG3/TRAF3IP3/CCR1/CREB3L1/GPR171/CD3D/GREM1/MAFB/EPPK1/CXCR3
MSigDB	Voom:Positive_vs_Negative:all_samples:no_correction	QI_PLASMACYTOMA_UP	5.47915e-05	0.00127497	0.366198	1.72955	0	248	RSAD2/LAG3/IFI35/CCL5/CCR5/IGF1/TNFSF13B/PSMB9/SOCS1/RNASE1/IRF8/ZAP70/PLSCR1/CSF1R/RGS1/CARD11/IL21R/STAP1/ABI3/CNP/AXL/TGM2/PDGFB/IL2RB/TRIM21/RRAD/RAG1/CIITA/LCK/PSMB8/PHLDA2/ITGB7/CD3G/CD3E/RABEP2/CD7/TNF/CCR1/RGL1/CD3D/BATF/IL5RA/SH2D1A/GNB4/SCIN/CD4/IL12A/TNFAIP3/TMSB10/KLRD1/BCL2/RASSF4
MSigDB	Voom:Positive_vs_Negative:all_samples:no_correction	GO_POSITIVE_REGULATION_OF_CAMP_MEDIATED_SIGNALING	5.51724e-05	0.00128198	0.877709	2.17161	1	10	CXCL10/CXCL11/CXCL9/ADRB1/CXCR3
MSigDB	Voom:Positive_vs_Negative:all_samples:no_correction	MARTINEZ_TP53_TARGETS_UP	5.54115e-05	0.00128569	-0.339652	-1.51619	4	538	IL1R2/IL36RN/CA4/IL36A/RPTN/AIF1L/PECAM1/CLDN10/S100A8/PTGS2/CD44/PDGFA/ACO1/PDGFC/SRGN/PON3/QPCT/GJA1/TMEM45A/DSC3/TM6SF1/ACOX1/BICD2/TFPI2/SORT1/HCAR2/RBP7/FAH/MSRA/EREG/CPD/IL1RL1/KRT16/CASP6/MAP1B/LRG1/PMEPA1/PCSK6/GHR/CAT/SIRPA/BBOX1/BID/DPYSL3/QSOX1/KIF11/LUM/LCP1/HIF3A/STAR/SNCG/CENPV/BZW1/CTBS/SLC25A13/TNNC1/AVPR1A/RPGRIP1/ST3GAL2/GRB10/LITAF/ITM2A/SERINC3/SRPK1/TP53INP2/RAB27A/PTPRG/GALN…
MSigDB	Voom:Positive_vs_Negative:all_samples:no_correction	GO_CD4_POSITIVE_OR_CD8_POSITIVE_ALPHA_BETA_T_CELL_LINEAGE_COMMITMENT	5.57709e-05	0.00128848	0.870598	2.20714	1	11	IL6/IRF4/SLAMF6/LY9/BATF/BCL2
MSigDB	Voom:Positive_vs_Negative:all_samples:no_correction	GO_REGULATION_OF_CHRONIC_INFLAMMATORY_RESPONSE	5.57709e-05	0.00128848	0.865496	2.1942	1	11	IDO1/CCL5/IL10/CX3CR1/TNF/TNFAIP3
MSigDB	Voom:Positive_vs_Negative:all_samples:no_correction	REACTOME_METABOLISM_OF_LIPIDS_AND_LIPOPROTEINS	5.68376e-05	0.00131124	-0.349514	-1.53853	4	439	PHOSPHO1/DGAT2/GLIPR1/CERK/CERS3/LPCAT1/CYP7B1/PLBD1/LPCAT2/ABHD5/GLA/PLA2G4D/ACER3/MED7/SLC44A5/G0S2/ACOX1/GPCPD1/CDIPT/PRKD1/CAV1/PIK3R2/TRIB3/ASAH1/GK/SLCO1A2/CDK19/HSD17B12/MBOAT2/DHCR7/IDI2/ACSL4/CYP27B1/HSD11B1/IDI1/PLD2/GBA/PNPLA8/SUMF1/ACADM/SYNJ1/STAR/FIG4/ELOVL6/DGAT1/PLA2G12A/INPP5K/MBOAT7/GLB1/HADHB/ACADL/ACAA1/MED11/LPIN1/TECR/MED4/ELOVL5/CYP2R1/SDC1/MED20/NSDHL/SLC25A20/SPTLC1/APOA1…
MSigDB	Voom:Positive_vs_Negative:all_samples:no_correction	DEBIASI_APOPTOSIS_BY_REOVIRUS_INFECTION_UP	5.76668e-05	0.0013263	0.557503	2.65646	0	269	IFI44L/CXCL10/IFIT1/CXCL11/ISG15/OASL/RSAD2/IFIT3/IFIT2/OAS2/IFI44/IFITM1/BST2/IFITM3/OAS1/IFI35/IRF7/TRIM22/STAT1/UBE2L6/PML/EIF2AK2/CCL5/ISG20/SP110/TAP1/PSMB9/IFNB1/NMI/PLSCR1/TRIM21/DHRS2/TDRD7/IRF9/IFI16/JUN/SAMHD1/RAD51AP1/DUSP8/ZC3HAV1
MSigDB	Voom:Positive_vs_Negative:all_samples:no_correction	GO_CILIARY_PART	5.75971e-05	0.0013263	0.399877	1.90363	0	267	KIF17/SPTBN5/RP1/CCDC151/KIF19/PKD2L1/SPAG17/DZIP1L/DNALI1/IFT122/IFT140/PKD1L1/KIF5C/DNAAF1/CCDC114/GRK4/SHANK2/DNAI2/GNAT1/CLUAP1/ENKUR/DCDC2/TMEM231/DNAH9/DNAI1/SPEF2/RAB8A/NEK8/DNAH17/CEP164/WDR60/RSPH1/CABYR/CROCC/ARMC4/SPEF1/DNAH6/HYDIN/BBS5/CEP89/MNS1/TMEM67/RAB3IP/NEDD1/USH1G/RP1L1/DNAH7/BBS1/DRD2/RPGRIP1L/ODF2/GLI3/PTCH1/TTC21B/RSPH4A/SPAG6/TCHP/PKD1/TCTN1/B9D1/CATSPERG/DNAH3/TRAF3IP1/CN…
MSigDB	Voom:Positive_vs_Negative:all_samples:no_correction	GO_REGULATION_OF_HOMOTYPIC_CELL_CELL_ADHESION	5.77367e-05	0.0013263	0.39346	1.8732	0	268	LAG3/CCL2/CD80/IDO1/IL6/CD2/CCL5/HAVCR2/IL10/IGF1/EBI3/PDCD1LG2/IFNB1/GRAP2/ZAP70/IL2RA/CARD11/TIGIT/CAMK4/CD209/HLA-DRB1/IL27/RAG1/IL7/IRF4/LCK/CD74/TNFSF18/CCR7/CD274/HLA-DMB/TRBC1/CD6/CD3G/IFNG/CD3E/CD247/CD86/DTX1/CYP26B1/ICOS/PRKCQ/ADA/LAX1/BTN2A2/CD3D/FOXJ1/FYN/CD4/IL12A/ERBB2/SASH3/HLA-DRA/PDCD1/CCL19/LMO1/PTGER3/GLI3/NCKAP1L/DLG1/SPN/DHPS/MAD1L1/CD28/IL12RB1/NRARP/VCAM1/HLA-DOA/RIPK3/HES1…
MSigDB	Voom:Positive_vs_Negative:all_samples:no_correction	DUNNE_TARGETS_OF_AML1_MTG8_FUSION_UP	5.81793e-05	0.00133457	-0.591366	-1.90373	3	41	S100A8/CXCR4/LST1/GCA/ATG16L2/LYZ/SELPLG/IL6R/SPCS3/CTSG/CAT/CSF3R/LCP1/MYO1F/CST7/SLA/ALOX5AP/MS4A3
MSigDB	Voom:Positive_vs_Negative:all_samples:no_correction	GO_MHC_PROTEIN_BINDING	5.87372e-05	0.00134355	0.752938	2.21893	1	20	LAG3/TAP1/CD8A/CD8B/CD74/CD4/TAP2/KLRD1
MSigDB	Voom:Positive_vs_Negative:all_samples:no_correction	SENGUPTA_NASOPHARYNGEAL_CARCINOMA_DN	5.86613e-05	0.00134355	0.434354	2.07845	0	278	MUC13/ODF3B/CFB/SLC22A16/RRAD/TTC25/TTC21A/SPAG17/DNALI1/TEKT2/CDHR3/SPATA17/DNAAF1/CCDC114/WDR63/C5orf49/DNAI2/LRRC10B/TPPP3/MUC16/RIBC2/PRR15/TEKT1/CDC20B/ENKUR/TMEM231/SIX2/DNAH9/DNAI1/CYP4B1/SPEF2/FOXJ1/UBXN10/DNAH12/EPPK1/CCDC17/CCDC113/ASS1/P4HTM/ZBBX/NEK11/STOML3/SPATA18/MDH1B/RSPH1/ADH1C/MORN3/C6orf118/EFCAB1/ARMC4/DNAH10/HYDIN/SNTN/FAM166B/TACC2/DNAH7/CGN/TPPP/ARMC3/VWA3B/ALDH3B1/PRSS23/…
MSigDB	Voom:Positive_vs_Negative:all_samples:no_correction	NOJIMA_SFRP2_TARGETS_DN	5.9254e-05	0.00135346	0.735787	2.24749	1	23	IFI44/IFITM1/BST2/MX1/STAT1/TRIM14/IFNB1/IGFBP4/CCND1
MSigDB	Voom:Positive_vs_Negative:all_samples:no_correction	REACTOME_NEGATIVE_REGULATORS_OF_RIG_I_MDA5_SIGNALING	6.04248e-05	0.00137825	0.692407	2.21643	1	28	ISG15/DDX58/IFIH1/UBE2L6/NLRC5/UBA7/IKBKE
MSigDB	Voom:Positive_vs_Negative:all_samples:no_correction	REACTOME_METABOLISM_OF_CARBOHYDRATES	6.21983e-05	0.0014167	-0.405111	-1.67626	4	217	CSGALNACT1/SLC5A1/HS6ST2/HAS1/LYVE1/FMOD/CD44/PYGL/HPSE/MGAM/NDST3/SDC2/GXYLT2/HS2ST1/PGK1/GPC3/LUM/VCAN/SEH1L/CSGALNACT2/SLC25A13/B4GALT3/PGM2/ST3GAL2/HS3ST4/ALDOC/CHST7/GLB1/DSE/ALDOA/GYG1/GALK1/RANBP2/GBE1/DCN/SDC1/PGM1/HYAL2/NUP133/NDST2/GLCE/UGP2/GNS/GUSB/HS3ST3B1/HMMR/PRKACA/PFKFB3/TALDO1/B4GALT1/GAPDH/PGLS/ENO1/HS3ST3A1/CHST14/PGD/GPC4/ST3GAL1/LCT/TKT/HS6ST1/GPC1/GXYLT1/BGN/CHSY1/PGAM2/AGL
MSigDB	Voom:Positive_vs_Negative:all_samples:no_correction	VALK_AML_CLUSTER_11	6.24044e-05	0.00141939	0.642753	2.16363	1	35	IFITM1/GIMAP6/LPAR6/CIITA/CD200/GIMAP5/EVL/ST3GAL5/FYN/ASS1
MSigDB	Voom:Positive_vs_Negative:all_samples:no_correction	BECKER_TAMOXIFEN_RESISTANCE_UP	6.43936e-05	0.00143211	0.619658	2.19997	1	45	IFIT1/ISG15/IFI44/BST2/MX1/EIF2AK2/LGALS3BP/NMI/IRF9/ID3/ID1/CACNB3
MSigDB	Voom:Positive_vs_Negative:all_samples:no_correction	KEGG_INTESTINAL_IMMUNE_NETWORK_FOR_IGA_PRODUCTION	6.31493e-05	0.00143211	0.621365	2.14015	1	39	CD80/IL6/IL10/CXCL12/TNFSF13B/HLA-DRB1/HLA-DMA/HLA-DOB/HLA-DMB/ITGB7/IL15RA/CD86/ICOS/HLA-DRA/CD28/HLA-DOA/CCL28/TNFSF13/CD40/ICOSLG
MSigDB	Voom:Positive_vs_Negative:all_samples:no_correction	GO_REGULATION_OF_INNATE_IMMUNE_RESPONSE	6.44371e-05	0.00143211	0.398073	1.93279	0	319	RSAD2/USP18/SERPING1/DDX60/DDX58/LAG3/IRF7/IFIH1/DHX58/PARP9/STAT1/TLR7/STAT2/CCL5/HAVCR2/TRIM5/LGMN/TLR3/TAP1/NLRC5/PSMB9/SOCS1/IFNB1/NMI/PLSCR1/CARD11/AIM2/ADAR/CD209/PSME2/IRF4/UNC93B1/PSMB8/IFI16/IKBKE/NOD1/DAB2IP/SLAMF6/IFNG/GFI1/SAMHD1/CD86/GBP5/ZC3HAV1/PIK3AP1/CD226/TRAFD1/TNIP3/SH2D1A/FYN
MSigDB	Voom:Positive_vs_Negative:all_samples:no_correction	GO_NEGATIVE_REGULATION_OF_IMMUNE_SYSTEM_PROCESS	6.4288e-05	0.00143211	0.393877	1.91133	0	317	IFIT1/BST2/SERPING1/LAG3/CCL2/C1QC/DHX58/IDO1/EIF2AK2/HAVCR2/IL10/LILRB4/CXCL12/SLA2/TLR3/TAP1/NLRC5/PDCD1LG2/IFNB1/CD84/NMI/IL2RA/MYC/STAP1/TIGIT/TRIM38/AXL/ADAR/HLA-DRB1/MICB/FSTL3/HLA-DOB/IRF4/CD74/IFI16/TNFSF18/MNDA/UBASH3A/CD274/DAB2IP/IL31RA/TGFB3/CD86/DTX1/TNF/ADA/PIK3AP1/TMEM176A/GPR171/LAX1/TRAFD1/BTN2A2/GREM1/FOXJ1/MAFB/ERBB2/TNFAIP3/PDCD1/NR1D1/DRD2/GLI3/MILR1/DLG1/RHBDD3/SPN/TRAF3IP1/…
MSigDB	Voom:Positive_vs_Negative:all_samples:no_correction	GO_LYMPHOCYTE_ACTIVATION	6.34397e-05	0.00143211	0.391452	1.89672	0	312	RSAD2/BST2/PRF1/CD80/HSH2D/IKZF3/IL6/CD2/IL10/HDAC9/SLA2/EBI3/BTN3A1/TBX21/IFNB1/ITK/ZAP70/CARD11/NLRC3/IL21R/CD8A/AXL/IL2RB/MICB/RAG1/IL7/IRF4/LCK/CD8B/CD74/TNFSF18/PRLR/CCR7/EOMES/CD6/CD3G/SLAMF6/IFNG/CD3E/THEMIS/GPR183/CD86/CD7/CYP26B1/LY9/ADA/GAPT/LAX1/DLL4/CD3D/BATF/FYN/MAFB/FLT3LG/CD4/RNF8/SLAMF7/CD180/P2RX7/RORC/BCL2/BCL11B/CCL19/TCF7/GLI3
MSigDB	Voom:Positive_vs_Negative:all_samples:no_correction	GSE36888_UNTREATED_VS_IL2_TREATED_TCELL_17H_DN	6.42236e-05	0.00143211	-0.434241	-1.74298	4	165	WNT5A/TREM1/HAS1/PTGS2/FPR2/SERPINA1/AK4/NAMPT/TLR2/G0S2/TNFRSF9/PTX3/FAM49A/KCNJ15/BEST1/PLP2/FTH1/SOD2/ATP13A3/CPD/TGFA/VDR/SLC39A8/GK/ZNF697/SLC25A37/DCUN1D3/CYP27B1/PDLIM7/HCK/ANKRD22/CKAP4/CXCL6/TP53INP2/PLAUR/S100A2/ADM/ALOX5AP/GNA15/LAMB3/ASAP1/BCL2A1/RCN2/CD59/HRH1/HS3ST3B1/TRIP10/C15orf48/TBC1D30/PFKFB3/DDIT4/LDHA/ACVR1B/RILPL2/BCL6/CLEC4E/CDKN2D/HECW2/SLC7A11
MSigDB	Voom:Positive_vs_Negative:all_samples:no_correction	GSE45365_WT_VS_IFNAR_KO_CD8A_DC_UP	6.42236e-05	0.00143211	-0.431577	-1.73229	4	165	BMX/PECAM1/ECHDC3/MRC1/PLBD1/TSPO/CDIPT/GPRC5D/CAT/VAV3/CXCR1/MXI1/ACADM/KIAA0355/RMND5A/LRMP/GLB1/IL13RA1/PIGB/FRAT2/RTN1/NME4/LBR/NKRF/SYNC/PRKACA/MAPK14/TTC22/ZDHHC24/EIF3E/TGFBR2/SERP1/MRPL34/DGKG/AP2S1/ACTB/IL11RA/LCT/SLC25A5/MBP/WAS/PIGF/TMEM223/BABAM1/DIS3/RER1/TRIAP1/CTC1/CCDC28A/CHKB/S100PBP/IDH1/GDE1/MAGED1/AMZ2/PELI2/STX6/SLC29A3/RPN2/LAMTOR2/SNX5/PEX19/POLR2G/HCFC1R1/RBL2/GALNT7/STAC/…
MSigDB	Voom:Positive_vs_Negative:all_samples:no_correction	GSE37416_CTRL_VS_6H_F_TULARENSIS_LVS_NEUTROPHIL_DN	6.40508e-05	0.00143211	-0.430073	-1.72997	4	168	IL1RAP/SULF2/PDK1/TGFBR1/ITPRIP/OSM/RIMKLA/OXSM/GRAMD1A/GSTM3/PGK1/BNIP3L/BZW1/TNFRSF1B/MIF/ALDOC/ALDOA/RANBP2/ORC1/GBE1/ZNF654/ADM/GNA15/RBPJ/ZFAND2B/PGM1/IFNGR2/EFNA3/HIP1/ATG9A/PLIN2/DDIT4/LDHA/FUT11/RIOK3/GPR146/ENO1/SNAPC1/PIK3IP1/RAB33A/CLK1/CBX5/EDEM1/PIGA/RNMT/ZNF292/TFRC/TNFRSF8/PIK3R5/FEM1C/DDX18/UBE2V2/NFXL1/ADAM8/BNIP3/KDM3A/MYNN/KDM4B/IRF2BP2/RLF/DDX50/IRGC/NGLY1/ESCO1/MGAT1/POFUT1/P…
MSigDB	Voom:Positive_vs_Negative:all_samples:no_correction	GSE14000_UNSTIM_VS_16H_LPS_DC_UP	6.44712e-05	0.00143211	-0.43136	-1.72588	4	161	PECAM1/INPP5A/SKAP2/TCFL5/MOB3B/RPS13/SPCS3/SLC12A9/NDUFB6/HOMER3/HS2ST1/BRI3BP/CRYL1/CCNY/KAT8/SATB2/PRADC1/MOSPD1/EIF4EBP2/DGAT1/TMEM14C/LRMP/INPP5K/TPST2/EIF3K/RPL7A/IL17RA/DEPTOR/ZBTB8A/JTB/IFT20/CMTM4/RPL29/DTWD1/CCNB1IP1/RAB31/RPL13A/TIMM9/PTGS1/NDUFB1/COX7C/PFAS/SLC26A2/GIT2/MAPK9/ZMAT3/ARL6IP4/CISD1/FOXJ2/FAM168B/MAP3K3/FH/UQCRH/PTDSS1/CROT/MAPKAPK3/C15orf61/ATXN1/ERCC8/ITPRIPL1/ATP2A3/UQ…
MSigDB	Voom:Positive_vs_Negative:all_samples:no_correction	GSE25123_CTRL_VS_ROSIGLITAZONE_STIM_MACROPHAGE_DN	6.38839e-05	0.00143211	-0.425536	-1.71795	4	174	RNF222/DACH1/LYVE1/SIRPB1/PLA2G4D/TLR5/FRY/TRPC1/IYD/SDC2/PTPRC/NDUFB3/PCDHB5/SPCS3/PGK1/LUM/BNIP3L/CAMLG/SWT1/BOK/HTRA3/LAMTOR3/EIF3H/NANP/AGFG2/NDUFA12/APH1B/NDUFA2/NOVA1/TMEM70/MAN2A1/GREB1L/PREX2/TPP2/MAD2L1/RPP30/FMO1/ELOVL1/MED30/TTC9C/EIF3E/STAG2/GMFG/DRAM1/SLC34A2/CEP55/HPRT1/ECT2/STARD6/ZNHIT3/SEC61B/CREB1/GMNN/KRT80/LAPTM5/SRP54/ENPP3/TMEM128/COL4A4/FGL1/MORF4L1/YIPF7/UQCR10/TM9SF2/VPS3…
MSigDB	Voom:Positive_vs_Negative:all_samples:no_correction	GSE3982_EOSINOPHIL_VS_EFF_MEMORY_CD4_TCELL_UP	6.40041e-05	0.00143211	-0.424857	-1.71173	4	171	CA4/ACPP/PECAM1/HRH4/GLA/MMP25/MGAM/KBTBD11/SORT1/RABGEF1/MYLPF/FTH1/SELPLG/TLE3/HSPBAP1/ARID3A/RNASET2/PHACTR1/SYK/PTAFR/HOMER3/ATP6V1B2/MFSD1/RTN3/CYB5R4/JOSD1/SYNJ1/TNFRSF1B/REPS2/DAPK2/TST/SRPK1/IL13RA1/SLA/RALB/SDCBP/CCR3/IL18R1/DCUN1D2/ALOX5/CHD1/BCL2A1/COQ2/PACSIN2/PSEN1/C1D/HAT1/CREG1/PPP1CB/JARID2/ADI1/BTBD7/ABHD2/UBE2B/TGFBR2/ORAI2/CCPG1/SERINC1/LIN37/RSL24D1/APOBR/PGD/RPS6KA1/TKT/MAP3K…
MSigDB	Voom:Positive_vs_Negative:all_samples:no_correction	GSE11057_CD4_CENT_MEM_VS_PBMC_DN	6.37276e-05	0.00143211	-0.420947	-1.70447	4	179	DGAT2/ALOX12/CD19/LTA4H/SIRPB1/PDGFC/PRCP/SRGN/ABHD5/GLA/MCTP1/FPR2/RASGRP4/PLXNC1/PTPRE/TM6SF1/PLEK/SORT1/RAB3D/TMEM154/TLR4/TLR6/CFP/ADAMTSL4/ASAH1/IGSF6/SLC31A2/OLIG1/PTAFR/ZNF185/METRNL/F13A1/CPPED1/MXD1/LILRB3/RHOQ/SH2B2/REPS2/FAM49B/TDRD9/PICALM/RTN1/SPARC/B3GNT5/DUSP6/APLP2/IFNGR2/RNF13/FCGRT/LILRA6/MAN2B1/PTGS1/SLC22A15/CPA3/HVCN1/IGKV4-1/OGFRL1/DRAM1/DGKG/LAPTM4A/ATP6V1A/PCTP/APOBR/TMEM1…
MSigDB	Voom:Positive_vs_Negative:all_samples:no_correction	GSE23398_WT_VS_IL2_KO_CD4_TCELL_SCURFY_MOUSE_DN	6.36634e-05	0.00143211	-0.41913	-1.69841	4	180	HPGD/CCL24/CXCR4/MCTP1/CCNG2/FRY/RPL4/RPS3A/IVNS1ABP/ZDHHC20/ZFAND6/TMEM159/ARHGAP15/CCNY/RAP1A/NDUFB11/ACADM/SSH2/ANKRD44/RNASE4/CCNI/UBXN2B/RPL34/ING3/EIF3K/TMEM37/EIF3H/FRAT2/YPEL3/ZBTB8A/HECA/ALOX5AP/GNA15/RPS15A/SH3BGRL2/SLC9A6/FAM118B/RPL13A/ATP1B3/OAZ2/PCMTD2/FBXL20/LTC4S/FUT11/SLC30A5/TCP11L2/SURF4/COMMD10/BTG1/LAPTM4A/ARL4C/PAIP2/ZNF292/RPS9/RSU1/MMP8/COX4I1/SNAP23/HMGCR/ZC3H6/RNF146/DED…
MSigDB	Voom:Positive_vs_Negative:all_samples:no_correction	GSE3982_NEUTROPHIL_VS_CENT_MEMORY_CD4_TCELL_UP	6.38839e-05	0.00143211	-0.420497	-1.69761	4	174	SULT1B1/IL1RAP/PRCP/MMP9/HPSE/PLXNC1/NOP10/CCNH/PADI4/IFNGR1/PTPRE/IMPDH1/CREB5/ANPEP/XKR8/DOCK5/KLF7/ITGB2/HSPBAP1/AGTPBP1/SIRPA/ATP6V1B2/CDK19/KLHL2/CD63/GPR65/CYTIP/ADIPOR1/STK38L/SOS2/ARPC3/EIF4EBP2/VPS8/SH2B2/NQO2/OSBPL8/TST/ALDOA/TNFRSF1A/TMBIM4/RNF141/IMPA2/POLB/APLP2/NRBF2/PACSIN2/ZNF200/SEC14L1/SLCO3A1/PFKFB3/DAZAP2/DENND5A/CUL3/BCL6/CLEC4E/APAF1/CCPG1/GIT2/CDKN2D/CERS2/COTL1/PGD/DYSF/RP…
MSigDB	Voom:Positive_vs_Negative:all_samples:no_correction	GSE17721_12H_VS_24H_PAM3CSK4_BMDC_DN	6.34019e-05	0.00143211	-0.417502	-1.69665	4	184	PECAM1/SLC16A7/GLIPR1/LRRK2/PDE4B/BST1/C5AR1/LAMP2/KLF2/ADAM23/TMEM205/PGK1/PHLDA1/DOK3/HSD11B1/SH2D1B/MXI1/TXNDC16/SNRK/PGM2/ST3GAL2/ANKRD44/VAMP4/CXCL6/ALDOA/SESN3/PRRT1/RPL22L1/GALNT11/GNG2/FCGRT/SIAE/PTGS1/OAZ2/DNAJC12/LTC4S/HIF1A/LRRC40/UBE2B/NDUFB10/TGFBR2/KIAA1143/SLC16A3/GPSM3/TM4SF5/RHOG/EBPL/MBP/FABP4/CALCRL/TDP2/CROT/CDK5/NFS1/MRPS36/MSRB2/DGUOK/ZFAND5/IGBP1/MARCO/UQCRC2/CS/MORF4L1/DBI…
MSigDB	Voom:Positive_vs_Negative:all_samples:no_correction	GSE37533_UNTREATED_VS_PIOGLIZATONE_TREATED_CD4_TCELL_PPARG1_AND_FOXP3_TRASDUCED_UP	6.36229e-05	0.00143211	-0.415356	-1.68413	4	181	IL1R2/IL1A/IL1B/EMP1/CCL24/CHI3L1/FGR/CLIC3/PDK1/FPR2/QPCT/G0S2/ACOX1/NDRG2/GPX3/TFPI2/SORT1/MREG/NRIP3/MMP7/PDSS1/PPIF/ATP13A3/PMEPA1/IGSF6/PTAFR/BID/ITGAM/SLC12A6/CYP27B1/DPYD/PTPN12/ARFGAP3/TUBB6/PPA2/PDPN/PLAUR/BCAT1/LRP12/ALOX15B/RIT1/ALOX5AP/HEG1/UPP1/ASAP1/BCL2A1/EPB41/SCYL2/HPD/ABHD2/ENO1/CYP51A1/ATP6V1A/NME1/SLC16A3/RAB33A/INHBA/CCL22/SENP7/NCF2/TNFRSF4/GP1BA/PSMB3/UBE2J1/NDUFAB1/MSMO1/L…
MSigDB	Voom:Positive_vs_Negative:all_samples:no_correction	GSE22443_IL2_VS_IL12_TREATED_ACT_CD8_TCELL_DN	6.33112e-05	0.00143211	-0.410229	-1.66982	4	187	CERK/CXCR4/PADI2/CKS2/NOP10/IFNGR1/PLP2/KDR/AHCY/ASAH1/MRPL33/AURKA/EXTL3/TACC3/FCHO1/AURKB/CDC25C/CYTIP/LCP1/KIFC1/CENPV/CLDN8/HNF1B/UGGT1/POLE2/RPS8/RRM1/ATP7A/RPS15A/GALC/NDRG1/TWF2/GNS/GUSB/TCF19/SEC14L1/CHRAC1/ANGPTL4/UGT8/DAGLB/HINT1/CDK2/PPARD/RPS11/CD53/NRP1/LGALS3/NTPCR/RPSA/TSN/RALA/MRPL52/CCL22/UCHL5/FH/MBP/WAS/FADS1/TRIM27/CD9/PRKCD/ADK/MRPS36/VPS25/TEX261/FAU/PRIM2/LSM2/KCMF1/GNG3/ZN…
MSigDB	Voom:Positive_vs_Negative:all_samples:no_correction	GSE21546_WT_VS_SAP1A_KO_DP_THYMOCYTES_DN	6.49502e-05	0.00144077	-0.43498	-1.72665	4	151	THBD/CERK/CRYAB/FITM2/EGR3/OLFM4/CCNE1/RGS2/SLC44A5/LONRF1/SORT1/RPL5/PPIF/PDE6H/PPP1R3E/FAM172A/CCNY/SUMF1/SOS2/TUBB6/PLA2G12A/FETUB/GRB10/NIPA2/CABLES2/LRP12/ATRNL1/TMEM168/SFT2D3/SNX30/CCNDBP1/SEL1L/ASB9/PKNOX1/AHCTF1/ETF1/ZFR2/PRKCA/BTBD7/TAS2R4/SLC26A2/SKI/ENTPD7/HCN1/RPS6KA1/PPP4R1/FABP4/PPP6C/WDR1/PRSS16/SHOX/CSN2/DCAF13/NTSR1/CTC1/C17orf50/PRKAR2A/UBE4B/EIF4H/MPI
MSigDB	Voom:Positive_vs_Negative:all_samples:no_correction	GSE45365_HEALTHY_VS_MCMV_INFECTION_CD11B_DC_DN	6.52963e-05	0.00144646	-0.44125	-1.74349	4	146	ALOX12/PPBP/CRYAB/PROS1/FAM89B/GJA1/SELP/CAV1/GPR19/MYL9/MPST/CDKN3/CTSG/GPRC5D/AURKA/DIAPH3/TREML1/DHCR7/GGH/CD63/AURKB/CLEC1B/LUM/AIG1/ASPM/PCDHB4/CXCL6/CHAC1/LMBRD2/CYS1/RRM2/CENPE/PRC1/TYRP1/NUF2/SKA3/KIF20A/PBK/GREB1L/GRM6/MELK/SYNC/HMMR/OR4D2/TRIP13/CDCA5/HJURP/SHCBP1/RILPL1/CEP55/CCNB1/PLOD2/CCNB2/CDK1/GP1BA/C11orf71/DLGAP5/LSM1/ZMAT5
MSigDB	Voom:Positive_vs_Negative:all_samples:no_correction	GO_POSITIVE_REGULATION_OF_CYTOKINE_PRODUCTION	6.58892e-05	0.0014556	0.344258	1.67845	0	330	RSAD2/ZBP1/DDX58/CCL2/IRF7/IFIH1/DHX58/CD80/IDO1/IL6/EIF2AK2/CD2/TLR7/CX3CL1/HAVCR2/HTR2B/IL10/TLR3/EBI3/IRF8/C3/SERPINE1/CSF1R/SAA1/CARD11/AIM2/TIGIT/IRF5/IL27/IRF4/IL12RB2/CD74/IFI16/CCR7/CD274/MAPK11/NOD1/CD6/SLAMF6/IFNG/CD3E/CD86/GBP5/TNF/LY9/PRKCQ/ZC3HAV1
MSigDB	Voom:Positive_vs_Negative:all_samples:no_correction	ZHOU_INFLAMMATORY_RESPONSE_LPS_UP	6.62471e-05	0.00145951	0.477873	2.33117	0	332	CXCL10/IFIT1/CXCL11/ISG15/OASL/IFIT3/USP18/IFIT2/OAS2/OAS3/IFI44/CCL8/DDX58/CXCL9/OAS1/RTP4/IRF7/C1QC/NEXN/IFIH1/CD80/DDX3Y/IL6/TLR7/CSF3/SOCS1/NCOA7/SLFN5/IRF8/SLC25A28/IFNB1/SERPINE1/ZNFX1/IL27/SSTR2/MAPK11/HSPB7/CYP2F1/EDN1/MORN1/TNF/FOXP2/ZC3HAV1/FILIP1/C22orf15/CSPP1/SPEF2/CDC42EP4/SOX21/ANGPTL1/SLC24A1/TP73
MSigDB	Voom:Positive_vs_Negative:all_samples:no_correction	YANG_BCL3_TARGETS_UP	6.62471e-05	0.00145951	0.42573	2.07681	0	332	IFI44L/CXCL10/OASL/RSAD2/IFIT3/CMPK2/USP18/IFIT2/HERC6/BST2/DDX60/RTP4/CCL2/IFI35/IRF7/DHX58/PARP14/UBE2L6/IL6/EIF2AK2/STAT2/SP110/TRIM5/IGF1/TMEM140/DTX3L/TAP1/PSMB9/UBA7/MMP13/SERPINE1/NMI/MOV10/PSMB8/SSTR2/TGFB3/EPB41L3/EDN1/TGFBR3/RAD51AP1/NCALD/TNF/RORB/IGSF10/ACSS1/CTXN1/LRRC27
MSigDB	Voom:Positive_vs_Negative:all_samples:no_correction	GO_REGULATION_OF_CELL_CELL_ADHESION	6.66978e-05	0.00146744	0.378083	1.84663	0	336	LAG3/CCL2/CD80/IDO1/IL6/CD2/CXCL13/CX3CL1/CCL5/HAVCR2/IL10/CXCL12/IGF1/EBI3/PDCD1LG2/IFNB1/GRAP2/ZAP70/IL2RA/CARD11/TIGIT/CAMK4/CD209/HLA-DRB1/FSTL3/IL27/RAG1/IL7/IRF4/LCK/CD74/TNFSF18/GCNT2/CCR7/CD274/HLA-DMB/TRBC1/CD6/CD3G/IFNG/CD3E/CD247/CD86/DTX1/TNF/CYP26B1/ICOS/PRKCQ/ADA/LAX1/BTN2A2/CD3D/FOXJ1/FYN/ASS1/PODXL/CD4/IL12A/ERBB2/SASH3/HLA-DRA/PDCD1/CCL19/LMO1/JAK2/PTGER3/GLI3/EPCAM/NCKAP1L/DLG1/…
MSigDB	Voom:Positive_vs_Negative:all_samples:no_correction	CREIGHTON_ENDOCRINE_THERAPY_RESISTANCE_2	6.74536e-05	0.00148205	0.558507	2.73143	0	341	OASL/RSAD2/CMPK2/XAF1/IFIT2/TRIM22/NUB1/ZNFX1/PSME2/FOXN4/MOK/TTC25/TTC21A/SERPINI2/CCDC78/RAB36/EFCAB6/DNALI1/TEKT2/IFT122/PAQR8/SPATA17/C11orf16/DNAAF1/WDR49/ARHGAP39/LRRC46/CCDC114/WDR63/C5orf49/SHANK2/DNAJB13/LRRC10B/TPPP3/IQUB/RIBC2/DNAH11/CLUAP1/TEKT1/CDC20B/ENKUR/TMEM231/DZANK1/LRRC27/DNAI1/HES6/SPEF2/CDK20/FOXJ1/TTC7B/EML1/DNAH12/CEP112/WDR38/IQCH/CCDC113/P4HTM/COG7/TP73/TMEM232/ZBBX/STON…
MSigDB	Voom:Positive_vs_Negative:all_samples:no_correction	GO_ACTIVATION_OF_IMMUNE_RESPONSE	7.16743e-05	0.00157265	0.340972	1.6821	0	368	SERPING1/DDX58/C1QA/C1QB/IRF7/C1QC/IFIH1/C4B/TLR7/HAVCR2/TRIM5/CD38/LGMN/SLA2/TLR3/FCGR3A/CFB/PSMB9/BTN3A1/C3/GRAP2/ITK/ZAP70/CARD11/AIM2/CD209/HLA-DRB1/PSME2/MICB/RBCK1/UNC93B1/LCK/PSMB8/IFI16/MNDA/IKBKE/NOD1/TRBC1/CD3G/IFNG/CD3E/THEMIS/CD247/VSIG4/CD86/PRKCQ/PIK3AP1/LAX1/CD3D/TNIP3/FYN/MYO1G/PRKCE/C1S/CD4/CD180/CACNB3/TNFAIP3/C7/HLA-DRA/BCL2/PLCG1/SCARA3/PRKD2/FFAR2/WIPF1/NCKAP1L/CARD9/NFATC2/I…
MSigDB	Voom:Positive_vs_Negative:all_samples:no_correction	FOSTER_TOLERANT_MACROPHAGE_DN	7.18442e-05	0.00157424	0.34412	1.69845	0	369	CXCL11/EPSTI1/MX1/DDX58/BATF2/IFIH1/PARP14/PLEKHA4/PML/IL6/PNPT1/EXOC3L4/IL10/PPM1K/TNFSF10/ATP10A/TLR3/NLRC5/SOCS1/NCOA7/SLFN5/MMP13/AGRN/SERPINE1/NOS2/SLFN12/AIM2/ADAP2/TRIM21/TMEM229B/LCK/IFI16/GCNT2/SLC25A22/RHBDF2/NOD1/IL15RA/SLC16A1/RIN2/CD69/ZBTB32/SAMHD1/CD86/EDN1/EVL/TRIM26/CSF1/GDA
MSigDB	Voom:Positive_vs_Negative:all_samples:no_correction	KUMAR_TARGETS_OF_MLL_AF9_FUSION	7.21085e-05	0.00157789	0.336031	1.65828	0	370	IFIT1/ISG15/RSAD2/IFIT3/CMPK2/USP18/IFIT2/IRF7/C1QC/PML/CD2/CCL5/LGALS3BP/GIMAP4/IGF1/KLRC1/GIMAP1/IFNB1/ITK/ZAP70/CD8A/ADAR/GZMA/RAG1/IRF4/LCK/MCOLN2/IRF9/CD8B/IFI16/EOMES/CD6/DAB2IP/CD3E/GTPBP2/PLA2G7/CD72/ICOS/TNFRSF19/PRKCQ
MSigDB	Voom:Positive_vs_Negative:all_samples:no_correction	GO_DEFENSE_RESPONSE_TO_OTHER_ORGANISM	7.23223e-05	0.00158042	0.474762	2.34425	0	372	IFI44L/CXCL10/IFIT1/ISG15/OASL/RSAD2/IFIT3/IFIT2/OAS2/OAS3/IFITM1/BST2/MX1/IFITM3/DDX60/DDX58/CXCL9/OAS1/BATF2/PRF1/IRF7/IFIH1/DHX58/TRIM22/STAT1/PML/IL6/EIF2AK2/CXCL13/TLR7/STAT2/ISG20/IFIT1B/HAVCR2/TRIM5/IL10/TLR3/NLRC5/IRF8/IFNB1/SERPINE1/GBP3/NOS2/PLSCR1/CD8A/ADAR/IRF5/IRF4/UNC93B1/APOBEC3H/IRF9/IFI16/NOD1/IFNG/IL31RA/SAMHD1/CD86
MSigDB	Voom:Positive_vs_Negative:all_samples:no_correction	GO_REGULATION_OF_IMMUNE_EFFECTOR_PROCESS	7.25058e-05	0.00158229	0.34983	1.72888	0	374	IFIT1/RSAD2/BST2/SERPING1/DDX60/DDX58/LAG3/CCL2/C4B/DHX58/CD80/PML/IL6/EIF2AK2/STAT2/HAVCR2/IL10/TLR3/CFB/TAP1/TBX21/C3/IFNB1/CD84/NOS2/ZAP70/IL2RA/STAP1/AIM2/TRIM38/MICB/IL27/IRF4/LCK/CD8B/CD74/TNFSF18/HLA-DMB/SLAMF6/IFNG/CD247/TGFB3/CD86/TNF/ZC3HAV1/CD226/SH2D1A/FOXJ1/FYN/SLC1A3/CD4/IL12A/SASH3/P2RX7/TNFAIP3/C7/CCL19/ASB2/MAP1A/FFAR2/MYLK/ITPKC/SPN/TRAF3IP1/FGF7/DUSP10/GPRC5B/A2M/CD28/IL12RB1/L…
MSigDB	Voom:Positive_vs_Negative:all_samples:no_correction	GO_LEUKOCYTE_ACTIVATION	7.26427e-05	0.00158314	0.389459	1.92508	0	375	RSAD2/BST2/BATF2/PRF1/CD80/HSH2D/IKZF3/IL6/CD2/TLR7/CX3CL1/CCL5/HAVCR2/IL10/HDAC9/SLA2/TLR3/EBI3/BTN3A1/TBX21/IFNB1/ITK/ZAP70/CARD11/NLRC3/IL21R/CD8A/CAMK4/AXL/IL2RB/MICB/DHRS2/CX3CR1/RAG1/IL7/IRF4/LCK/CD8B/CD74/TNFSF18/PRLR/CCR7/EOMES/CD6/CD3G/SLAMF6/IFNG/CD3E/JUN/THEMIS/GPR183/CD86/EDN1/CD7/CSF1/CYP26B1/LY9/ADA/GAPT/LAX1/DLL4/CD3D/BATF/FYN/MAFB/PRKCE/FLT3LG/CD4/RNF8/SLAMF7/CD180/P2RX7/RORC/BCL2…
MSigDB	Voom:Positive_vs_Negative:all_samples:no_correction	GO_CYTOKINE_MEDIATED_SIGNALING_PATHWAY	7.31261e-05	0.00159153	0.524828	2.59692	0	379	CXCL10/IFIT1/CXCL11/ISG15/PLVAP/OASL/RSAD2/IFIT3/XAF1/IFIT2/OAS2/OAS3/IFITM1/BST2/MX1/CCL8/IFITM3/CXCL9/OAS1/CCL2/IFI35/IRF7/TRIM22/CMKLR1/STAT1/PML/IL6/CXCL13/CX3CL1/STAT2/CCL5/CCR5/ISG20/TRIM5/CSF3/CXCL12/TNFSF13B/PSMB9/EBI3/SOCS1/IRF8/IFNB1/CSF1R/IL2RA/IL21R/AIM2/TRIM31/TRIM38/ADAR/IRF5/IL2RB/TRIM21/HLA-DRB1/CXCR6/PSME2/CX3CR1/CIITA/IRF4/PSMB8/IRF9/IL12RB2/CD74/TNFSF18/PRLR/CCR7/IFNG/IL15RA/IL…
MSigDB	Voom:Positive_vs_Negative:all_samples:no_correction	IVANOVA_HEMATOPOIESIS_MATURE_CELL	7.32672e-05	0.00159245	-0.391055	-1.64152	5	251	PGLYRP1/SLC11A1/P2RY13/MRC1/LPCAT1/LYVE1/PPBP/PLBD1/FGR/ALAS2/TSPAN8/MPP1/ANO10/CD14/MREG/GPCPD1/CDKN3/CPD/TLR6/LRG1/SYAP1/BPGM/CCNA2/LAMP2/ITGAM/SLC25A37/FPR1/NHSL2/ADIPOR1/MXI1/SLC4A1/SYNJ1/MXD1/BNIP3L/SNCA/HEMGN/MOSPD1/UBLCP1/STRADB/SERINC5/HEBP1/PICALM/GOLIM4/ATP8A1/RNF141/SDCBP/FAM126A/HGSNAT/C3orf62/TMPO/COLEC12/PPP3R1/PRC1/YPEL5/RBMS1/LBR/EPB42/C15orf48/RIOK3/LAMP1/RNF167/TCP11L2/CTSB/FCN1…
MSigDB	Voom:Positive_vs_Negative:all_samples:no_correction	FULCHER_INFLAMMATORY_RESPONSE_LECTIN_VS_LPS_DN	7.4184e-05	0.00161021	0.576914	2.8617	0	387	SIGLEC1/IFI44L/CXCL10/IFIT1/CXCL11/OASL/RSAD2/IFIT3/CMPK2/USP18/XAF1/IFIT2/OAS2/OAS3/EPSTI1/IFI44/HERC6/IFITM1/MX1/SERPING1/IFITM3/DDX58/CXCL9/OAS1/SDS/IFIH1/SAMD9L/MS4A4A/DHX58/TRIM22/LY6E/IDO1/CMKLR1/UBE2L6/PARP10/RNF213/CCR5/ISG20/CXorf21/NUPR1/SP110/LGALS3BP/TRIM5/HESX1/CD38/CD163/TRIM14/IL10/APOL3/TNFSF10/LGMN/TMEM140/MS4A6A/CFB/NCOA7/SLFN5/CD84/NMI/AIM2/SAMD4A/LPAR6/UNC93B1/ZFYVE26/IFI16/MN…
MSigDB	Voom:Positive_vs_Negative:all_samples:no_correction	GO_IMMUNE_EFFECTOR_PROCESS	7.62195e-05	0.00164231	0.535768	2.66202	0	397	IFI44L/CXCL10/IFIT1/ISG15/OASL/RSAD2/IFIT3/IFIT2/OAS2/OAS3/IFITM1/BST2/MX1/SERPING1/IFITM3/DDX60/DDX58/CXCL9/C1QA/OAS1/C1QB/PRF1/IRF7/C1QC/IFIH1/C4B/DHX58/TRIM22/GZMB/STAT1/PML/IL6/EIF2AK2/TLR7/STAT2/ISG20/IFIT1B/HAVCR2/TRIM5/KDM5D/SLA2/TLR3/FCGR3A/CFB/NLRC5/C3/IFNB1/GBP3/ZAP70/PLSCR1/CD8A/CAMK4/ADAR/IRF5/HLA-DRB1/MICB/CX3CR1/IRF4/UNC93B1/APOBEC3H/IRF9/CD74/IFI16/TNFSF18/RAET1E/EOMES/CD3G/SLAMF6/…
MSigDB	Voom:Positive_vs_Negative:all_samples:no_correction	FUJII_YBX1_TARGETS_DN	7.60543e-05	0.00164231	-0.414626	-1.68587	5	185	SLC16A7/IL1RAP/CXCR4/NEIL3/TFPI/PPP2R2C/GPX3/PRKDC/CDKN3/BPGM/VRK1/MLLT11/TIMM8A/KIF11/CDC25C/CDCA7/ASF1B/ASPM/RFC4/EIF4EBP2/TOP2A/HELLS/TIMP3/PDE3B/DKK1/SPC25/POLE2/RAP2A/KIF23/RRM1/RRM2/DNAJC3/ZWINT/ZNF367/MAD2L1/KBTBD6/MELK/FLNA/TCF19/FANCD2/TRIP13/RFC3/MCM6/CDK2/TIPIN/SHCBP1/SLC26A2/SSR1/CDC25A/NCAPG2/COTL1/UBL3/DBN1/VAPB/BMP7/CRIPT/FANCI/SLC25A32/RAD51/CLCN3/POLA2/ERCC8/MCM4/DUT/DEPDC1/PTGES…
MSigDB	Voom:Positive_vs_Negative:all_samples:no_correction	GSE411_WT_VS_SOCS3_KO_MACROPHAGE_IL6_STIM_100MIN_UP	7.60823e-05	0.00164231	-0.414345	-1.68382	5	184	CASS4/SLC11A1/LTF/CHI3L1/ITGAX/SRGN/PADI4/ACER3/TSPO/SLCO4A1/RAB3D/VAT1/CACNA1E/AURKA/HS2ST1/SDHD/ALPK2/CYTIP/DNA2/ADIPOR1/KIFC1/ATP6AP2/CHAC1/ESPL1/NSDHL/MRPS10/TOMM20/TCF19/ACTR10/RAB2A/FKBP2/MCM6/CDCA5/CDKN2B/RIOK3/ETFDH/TRAIP/HAUS1/LCORL/SHCBP1/SMPD1/MRPL55/RILPL1/LAPTM4A/TIMM17B/P2RY14/IQGAP2/UNC50/BASP1/EZH2/ADAM8/PLCD1/DLGAP5/PAPSS1/HBS1L/DNAJB11/APIP/EIF6/CLPTM1
MSigDB	Voom:Positive_vs_Negative:all_samples:no_correction	GSE22886_CTRL_VS_LPS_24H_DC_UP	7.62728e-05	0.00164231	-0.414259	-1.68074	5	182	GLIPR1/CERK/EIF3L/NT5DC2/TBXAS1/CLEC10A/IFNGR1/GCA/TM6SF1/BICD2/MSRA/CDIPT/RPS3A/RPS13/CXCR2/SYK/SLC12A9/NRGN/CDK19/EEF1B2/HS2ST1/F13A1/S100A4/RTN3/COX8A/RAP1A/NACA/CTDSP1/MGST2/UBE2E3/NDUFC2/ACTR2/EIF3K/PON2/FRAT2/RPS8/RPS14/MAST3/IMPA2/EGLN1/HGSNAT/RPS18/RPL27/EIF2D/CHPT1/CAPZA2/AP1S2/PTGS1/TACC1/HAT1/RPL30/NDUFB1/APBB1IP/MAPK14/FES/CD36/NRP1/COX7C/COMMD10/COTL1/ROGDI/RNMT/FAM168B
MSigDB	Voom:Positive_vs_Negative:all_samples:no_correction	HALLMARK_MTORC1_SIGNALING	7.60273e-05	0.00164231	-0.411792	-1.67519	5	186	CXCR4/LTA4H/GLA/PDK1/TUBA4A/AK4/SKAP2/NAMPT/CTH/ITGB2/CFP/TRIB3/AURKA/MLLT11/DHCR7/PGK1/IDI1/BTG2/ELOVL6/INSIG1/STC1/ALDOA/IFRD1/ACTR2/SLA/ELOVL5/GBE1/BCAT1/RIT1/RRM2/PGM1/PNP/SEC11A/ADIPOR2/ETF1/ACTR3/YKT6/FKBP2/DDIT4/LDHA/GAPDH/SLC1A4/ENO1/CYP51A1/SSR1/SERP1/CDC25A/HPRT1/EDEM1/EBP/SLC7A11/TFRC/PLOD2/UCHL5/NFYC/FADS1/HSPA5/CD9/HMGCR/GSK3B/MTHFD2L/PSMC6/MCM4/RAB1A/TMEM97/SLC37A4
MSigDB	Voom:Positive_vs_Negative:all_samples:no_correction	GO_POSITIVE_REGULATION_OF_CHEMOTAXIS	7.64059e-05	0.00164298	0.470373	1.96432	1	105	CXCL10/CXCL11/CXCL9/CCL2/CMKLR1/IL6/CXCL13/CX3CL1/CCL5/CXCL12/SERPINE1/PDGFB/CD74/TNFSF18/CCR7/PLA2G7/CSF1/CCR1/FGF18/CXCR3
MSigDB	Voom:Positive_vs_Negative:all_samples:no_correction	GSE22886_DAY0_VS_DAY1_MONOCYTE_IN_CULTURE_UP	7.65316e-05	0.0016435	-0.418586	-1.69284	5	177	F5/PECAM1/P2RY13/PLBD1/CRISPLD2/LTA4H/PYGL/PADI2/SORL1/DPEP2/TLR5/RGS2/RPL4/RPS4X/CDA/RNASET2/AGTPBP1/STAT5B/CAT/SLC12A9/NRGN/KLF2/CSF3R/F13A1/S100A4/CPPED1/MXI1/VIPR1/NLRP1/LRMP/MGST2/ACAA1/ENTPD1/ATP8A1/IPCEF1/FRAT2/RPS8/IMPA2/RPS18/PGM1/ALDH2/RPL27/RPL29/RPL26/CHPT1/ZFP36/RPS5/FRAT1/RPL13A/CBFA2T3/RPL30/ZNF467/SMARCD3/APBB1IP/MAPK14/FES/CD36/NINJ2
MSigDB	Voom:Positive_vs_Negative:all_samples:no_correction	GO_CILIUM	7.66989e-05	0.0016449	0.361308	1.79656	0	400	KIF17/SPTBN5/RP1/ADCY5/CCDC151/KIF19/PKD2L1/TTC21A/SPAG17/DZIP1L/DNALI1/TEKT2/IFT122/IFT140/PKD1L1/KIF5C/DNAAF1/GAS8/CCDC114/GRK4/SHANK2/DNAI2/GNAT1/IQUB/DNAH11/CLUAP1/TEKT1/ENKUR/DCDC2/TMEM231/DNAH9/DNAI1/TEKT4/PDE4C/MYO7A/SPEF2/CDK20/RAB8A/DNAH12/NEK8/USH1C/DNAH17/CEP164/GNA11/STOML3/WDR60/RSPH1/CABYR/CROCC/CNGB3/ARMC4/TEKT5/SPEF1/DNAH6/DNAH10/HYDIN/BBS5/SNTN/CEP89/MNS1/TMEM67/RAB3IP/NEDD1/USH1…
MSigDB	Voom:Positive_vs_Negative:all_samples:no_correction	GO_REGULATION_OF_MULTI_ORGANISM_PROCESS	7.69349e-05	0.00164604	0.421181	2.09577	0	402	IFIT1/ISG15/OASL/RSAD2/OAS3/IFITM1/BST2/MX1/IFITM3/DDX60/DDX58/OAS1/DHX58/STAT1/PARP10/PML/EIF2AK2/STAT2/CCL5/ISG20/HAVCR2/TRIM5/TRIM14/IL10/IGF1/TAP1/APOE/IRF8/IFNB1/NOS2/PLSCR1/IL2RA/AIM2/TRIM31/TRIM38/ADAR/TRIM21/MICB/IL27/APOBEC3H/LCK/CD8B/IFI16/NOD1/IFNG/JUN/CD247/TRIM26/OXTR/POU2F3/TNF/ADA/ZC3HAV1
MSigDB	Voom:Positive_vs_Negative:all_samples:no_correction	GSE16385_IL4_VS_ROSIGLITAZONE_STIM_MACROPHAGE_UP	7.69556e-05	0.00164604	-0.43126	-1.73257	5	166	INPP5A/SKAP2/TSPO/SORT1/PRKDC/ARAP3/RPS13/RPS4X/TRIB3/SPCS3/PMEPA1/ZNF704/CDK19/LTB/EEF1B2/SDHD/CCNY/IQGAP1/C11orf54/CCDC18/NACA/B4GALT3/FRMD4B/CD109/DNAJB5/SLC38A2/RPS14/PPP3CA/RPLP1/SLC25A3/RPL27/DNAJC3/CCNB1IP1/KCTD20/RCBTB2/ETF1/TMBIM6/INSC/GTF3A/POLE4/BTBD7/ANGPTL4/FBXO3/KISS1R/OXA1L/USE1/RPL8/SCAI/FH/GANAB/UBE2J1/ATXN1/ZSCAN2/MBTD1/IGF1R/SCP2/DUT/MARCO/NETO2/CDC23/GALNT2/VPS13B/TBL1XR1/RNF1…
MSigDB	Voom:Positive_vs_Negative:all_samples:no_correction	GSE29615_CTRL_VS_DAY3_LAIV_IFLU_VACCINE_PBMC_UP	7.72221e-05	0.00164898	-0.430706	-1.72603	5	163	THBD/KRT78/LYVE1/CRYAB/CCNG2/MMP25/CAMKK1/PCDHB6/LONRF1/DNAJB9/KCNJ15/RPS3A/NDEL1/DPYSL3/PNPLA8/RBP1/TXNDC16/TMEM11/TMEM167B/MBOAT7/AFAP1L2/ANKRD22/ING3/TBC1D15/GABARAPL1/USP30/CCR3/DPM1/B3GNT5/SGTB/CHD1/HSPA13/PRC1/ZDHHC18/YPEL5/FAM53C/MAGOHB/ETF1/HNRNPH2/MAP3K2/RAB2A/TOPORS/MED30/PCDHGA10/PHF13/SLC34A2/PRSS33/LAPTM4A/GTF2B/RAMP2/MBIP/VAPB/SLC45A4/COQ10B/ZFP36L1/STRAP/TMEM45B/GNA13/SIPA1L2/BACE2…
MSigDB	Voom:Positive_vs_Negative:all_samples:no_correction	RODWELL_AGING_KIDNEY_UP	7.72977e-05	0.00164898	0.339396	1.68839	0	403	IFITM1/SERPING1/DDX58/C1QA/C1QB/CCL2/C1QC/IL4I1/PARP12/SAMD9L/TRIM22/PARP14/LY6E/MSR1/RNF213/CCL5/CD38/MS4A6A/ODF3B/DTX3L/TYMP/CFB/TAP1/NLRC5/PSMB9/APOE/IRF8/NUB1/STOML1/CSF1R/RGS1/VASH1/NKG7/AXL/GZMA/HLA-DRB1/SHISA5/PSME2/RBCK1/HLA-DMA/CX3CR1/CLDN3/PSMB8/IRF9/RNASE6/COL1A1/SLAMF8/TRBC1/CD69/SAMHD1/CALHM2/C1orf216/GBP5/SHANK2/CCR1/TRAFD1/LIG3/TNFRSF25/ARVCF/GNB4/SLC1A3/MICALL2/C1S/RUNX3/FLT3LG/C4…
MSigDB	Voom:Positive_vs_Negative:all_samples:no_correction	GO_LYMPHOCYTE_MEDIATED_IMMUNITY	7.76307e-05	0.0016539	0.464813	1.95863	1	111	SERPING1/C1QA/C1QB/IRF7/C1QC/C4B/GZMB/KDM5D/SLA2/C3/CD8A/HLA-DRB1/MICB/CD74/RAET1E/IL31RA/GAPT/BATF/MYO1G/C1S/RNF8/SLAMF7/C7/KLRD1/DLG1/CD27/IGKC/INPP5D
MSigDB	Voom:Positive_vs_Negative:all_samples:no_correction	SMID_BREAST_CANCER_NORMAL_LIKE_UP	7.83699e-05	0.00166526	0.351588	1.75272	0	411	SIGLEC1/ZBP1/SERPING1/PRF1/CCL2/GIMAP6/GZMB/IL6/RASGRP3/CD2/CXCL13/CCL5/ISG20/SP110/GIMAP4/CD38/CXCL12/IGF1/MS4A6A/IRF8/C3/ITK/ZAP70/MGAT3/IL21R/STAP1/CD8A/VASH1/NKG7/GZMA/LGALS2/HLA-DRB1/IL7/HLA-DOB/MT1M/CIITA/LCK/CD74/IFI16/MAP4K1/GIMAP5/RNASE6/CCR7/TRBC1/CD6/ITGB7/CD3G/SP140/GPR183/CD247/CD69/CD96/ITIH5/TGFBR3/DOCK10/CD7/CD72/DOK2/OXTR/STAG3/ICOS/LY9/PRKCQ/TRAF3IP3/MEOX1/GPR171/ACTA2/P2RX5/CD3…
MSigDB	Voom:Positive_vs_Negative:all_samples:no_correction	SWEET_LUNG_CANCER_KRAS_UP	7.95617e-05	0.00168836	-0.344848	-1.5182	6	440	ORM1/PGLYRP1/DSC2/MRC1/ARG1/VIL1/LPCAT1/PLBD1/CHI3L1/ITGAX/CD44/PDK3/TSPAN8/CKS2/GJB2/GJA1/BST1/CD14/KCNJ15/PCYOX1/PLP2/MAP2K1/ITGB2/LRG1/IL4R/SIRPA/RPL6/SLAIN1/EEF1B2/CD63/RNF149/PGK1/ACSL4/PHLDA1/IQGAP1/ATP11A/LCP1/MAN1A1/RPL3/BEX4/HNF1B/FAM49B/ALDOC/RPL10A/LITAF/ACADL/ALDOA/ZDHHC6/SHMT1/ENTPD1/SLC38A2/PON2/SDC1/ST3GAL4/DUSP6/TYROBP/LAMB3/EEF2/SSR4/CLDND1/LPCAT3/PRNP/ITPR2/MAPK1/ELF5/UBQLN2/TME…
MSigDB	Voom:Positive_vs_Negative:all_samples:no_correction	GO_REGULATION_OF_CELL_ACTIVATION	8.09979e-05	0.00171658	0.334	1.67056	0	426	LAG3/CCL2/CD80/IDO1/IKZF3/IL6/CD2/CCL5/HAVCR2/CD38/IL10/IGF1/SLA2/TNFSF13B/EBI3/PDCD1LG2/APOE/TBX21/IFNB1/GRAP2/CD84/ZAP70/PLSCR1/IL2RA/CARD11/STAP1/TIGIT/CAMK4/AXL/PDGFB/CD209/HLA-DRB1/IL27/RAG1/IL7/IRF4/LCK/CD74/TNFSF18/MNDA/CCR7/CD274/HLA-DMB/TRBC1/CD6/CD3G/IFNG/CD3E/GPR183/IL31RA/CD247/CD86/DTX1/CYP26B1/ICOS/PRKCQ/ADA/CD226/LAX1/BTN2A2/CD3D/FOXJ1/FYN/FLT3LG/CD4/IL12A/ERBB2/SASH3/TNFAIP3/HLA-D…
MSigDB	Voom:Positive_vs_Negative:all_samples:no_correction	GO_PROTEIN_TARGETING	8.20479e-05	0.00173656	-0.357116	-1.54357	6	347	SLC11A1/RTP2/SORL1/MT3/TSPO/RPL4/RABGEF1/RPL5/TMCO6/RPS3A/RPS21/RPS13/RPS4X/SYK/HOMER3/NLGN1/BID/RPL6/SNX16/ZFAND6/RPL3/RPS7/RPL9/CHCHD4/SPCS2/SSR2/INPP5K/RPL10A/RPS16/GDF5/RPL34/RPL23/RANBP2/MYADM/RPL7A/RAB27A/RPS8/RPS14/PPP3CA/EHD3/SDCBP/RPLP1/F2R/RPL10/ZFAND2B/RPL14/RPS18/RPS15A/RPS24/TOMM7/RPL27/TRAM1L1/NUP133/RPL29/RPS27A/RPL26/TIMM8B/MAPK1/RPS5/GABARAP/RPL11/RPL13A/TIMM9/SSR3/MFF/TOMM20/RPL…
MSigDB	Voom:Positive_vs_Negative:all_samples:no_correction	HALLMARK_PROTEIN_SECRETION	8.22695e-05	0.00173897	-0.487205	-1.81154	5	94	GLA/TSPAN8/LAMP2/AP3S1/CD63/RAB9A/PAM/ARFGAP3/VAMP4/PPT1/ADAM10/RAB22A/CAV2/ATP7A/MAPK1/GALC/TMED2/RAB2A/YKT6/IGF2R/SSPN/VPS4B/NAPG/CLTC/TMX1/AP2S1/RPS6KA3/ATP1A1/COPB1/VAMP7/TOM1L1/KIF1B/SNAP23/TSG101/SGMS1/BNIP3/CLCN3/SEC22B/RER1/VAMP3/RAB5A/STAM/ARCN1/ARF1/COPB2/AP1G1/USO1/AP3B1/COG2/ARFIP1/STX7/TMED10/ARFGEF1/SCAMP3/CTSC/SEC24D/GNAS/STX12/GOLGA4
MSigDB	Voom:Positive_vs_Negative:all_samples:no_correction	LU_EZH2_TARGETS_DN	8.24383e-05	0.00174026	-0.362818	-1.56297	6	333	PAPSS2/FAM83D/PLAT/ACO1/ALDH6A1/PTPRE/CCNE1/BMP6/ATP2B1/PM20D2/MMP3/CREB5/RABGEF1/TMEM154/CYFIP2/RASSF5/METTL21A/NPL/MAGT1/PARD6G/SLC15A4/NLRP3/MANEAL/RTN3/SLC16A10/ALPK2/SFT2D2/ADIPOR1/IDI1/LAMB1/ZBTB34/SATB2/LILRB3/IL17RD/ELOVL6/HNF1B/PTPN12/WDHD1/TBC1D8B/LITAF/UBE2E3/NIPA2/PICALM/DKK1/XRCC2/PPP3CA/SDCBP/VKORC1/ADM/HEG1/DUSP6/ZCCHC9/SPTLC1/CCBE1/CMTM4/IGF2BP3/NRBF2/DCP2/MAN2A1/GLCE/ANTXR1/ASPH/…
MSigDB	Voom:Positive_vs_Negative:all_samples:no_correction	GSE16385_IFNG_TNF_VS_UNSTIM_MACROPHAGE_ROSIGLITAZONE_TREATED_UP	8.40654e-05	0.00177229	0.421373	1.84159	1	140	BST2/IL4I1/PARP12/PARP10/EIF2AK2/ISG20/LGALS3BP/CARD11/PRLR/TTC25/CD274/RANGAP1/SDSL/ZBTB32/RET/CBR1/ZNF496/LDLR/RAB8A/ZNF296/SLC34A3/FAAH/SLAMF7/CCDC28B/CGN/CC2D1A/XPO1/ADCY7/REPIN1/DEXI/MDM2/NUDC/FAM149A/FNBP4/UBE2Z/SLCO5A1
MSigDB	Voom:Positive_vs_Negative:all_samples:no_correction	REACTOME_INITIAL_TRIGGERING_OF_COMPLEMENT	8.43431e-05	0.00177582	0.823265	2.13554	2	12	C1QA/C1QB/C1QC/CFB/C3/C1S
MSigDB	Voom:Positive_vs_Negative:all_samples:no_correction	GO_INNATE_IMMUNE_RESPONSE	8.50196e-05	0.00177884	0.487275	2.45104	0	450	IFIT1/ISG15/OASL/RSAD2/IFIT3/XAF1/IFIT2/OAS2/OAS3/ZBP1/IFITM1/BST2/MX1/CCL8/SERPING1/IFITM3/DDX60/DDX58/C1QA/OAS1/C1QB/CCL2/IFI35/IRF7/C1QC/IFIH1/C4B/DHX58/TRIM22/GZMB/STAT1/PML/EIF2AK2/TLR7/CX3CL1/STAT2/CCL5/ISG20/HAVCR2/TRIM5/TRIM14/TLR3/CFB/NLRC5/CD300E/IRF8/C3/IFNB1/CD84/ITK/NOS2/ZAP70/NUB1/CSF1R/SAA1/AIM2/TRIM31/TRIM38/AXL/ADAR/IRF5/TRIM21/CD209/HLA-DRB1/MICB/IL27/CIITA/IRF4/UNC93B1/APOBEC3H…
MSigDB	Voom:Positive_vs_Negative:all_samples:no_correction	GO_AXONEMAL_DYNEIN_COMPLEX	8.51474e-05	0.00177884	0.833659	2.20688	2	13	DNALI1/CCDC114/DNAI2/DNAI1/DNAH17/DNAH6/DNAH7/DNAH3/DYNC2LI1/DNAH2/DNAH1
MSigDB	Voom:Positive_vs_Negative:all_samples:no_correction	GO_CELLULAR_RESPONSE_TO_INTERFERON_BETA	8.51474e-05	0.00177884	0.827791	2.19134	2	13	STAT1/PNPT1/TLR3/IFNB1/AIM2/NDUFA13
MSigDB	Voom:Positive_vs_Negative:all_samples:no_correction	GO_NEGATIVE_T_CELL_SELECTION	8.51474e-05	0.00177884	0.82152	2.17474	2	13	ZAP70/CD74/CCR7/CD3E/THEMIS/GLI3/SPN/CD28
MSigDB	Voom:Positive_vs_Negative:all_samples:no_correction	GO_AMINOGLYCAN_CATABOLIC_PROCESS	8.47721e-05	0.00177884	-0.537374	-1.87858	5	64	PGLYRP1/LYVE1/CHI3L1/FMOD/CD44/HPSE/PGLYRP3/SDC2/CHIT1/GPC3/LUM/VCAN/HYAL3/CTBS/GLB1/DCN/SDC1/HGSNAT/HYAL2/GNS/GUSB/HMMR
MSigDB	Voom:Positive_vs_Negative:all_samples:no_correction	GSE40666_WT_VS_STAT4_KO_CD8_TCELL_UP	8.48176e-05	0.00177884	0.409303	1.79433	1	143	PLVAP/EPSTI1/MX1/DHX58/SLC8A2/STAT1/NUPR1/CSF3/NLRC5/GJD3/ZNF831/GATA6/TDRD7/SLC25A41/SSTR2/ZBTB32/FHAD1/DUSP15/KCNH1/ACACB/CCNA1/DLEC1/SLC1A2/NKD1/ACOT9
MSigDB	Voom:Positive_vs_Negative:all_samples:no_correction	PEART_HDAC_PROLIFERATION_CLUSTER_UP	8.59895e-05	0.00179411	-0.546396	-1.85861	5	55	CCNG2/CKS2/CCNE1/BLM/CDKN3/QSOX1/SLC12A6/CDC25C/RAP1A/MXI1/MXD1/BTG2/INSIG1/TPD52L2/MAPRE2/CREG1/CDK2/CGRRF1/BTG1/DUSP1/TOB1/DCTN3/HDAC3/ING1
MSigDB	Voom:Positive_vs_Negative:all_samples:no_correction	GO_MHC_PROTEIN_COMPLEX_BINDING	8.71536e-05	0.00181606	0.776173	2.19942	2	17	KLRC1/HLA-DRB1/HLA-DMA/HLA-DOB/CD74/HLA-DMB/HLA-DRA/KLRD1/HLA-DOA
MSigDB	Voom:Positive_vs_Negative:all_samples:no_correction	GO_THYMIC_T_CELL_SELECTION	8.78838e-05	0.00182891	0.764377	2.22493	2	19	ZAP70/CARD11/CD74/CCR7/CD3E/CD3D/GLI3/SPN/CD28/JAG2/GATA3
MSigDB	Voom:Positive_vs_Negative:all_samples:no_correction	REACTOME_GENERATION_OF_SECOND_MESSENGER_MOLECULES	8.81057e-05	0.00183117	0.745905	2.19821	2	20	GRAP2/ITK/ZAP70/HLA-DRB1/LCK/CD3G/CD3E/CD247/EVL/CD3D/CD4/PLCG1/ENAH
MSigDB	Voom:Positive_vs_Negative:all_samples:no_correction	GO_CELL_CELL_ADHESION_VIA_PLASMA_MEMBRANE_ADHESION_MOLECULES	8.89849e-05	0.00184707	-0.410827	-1.66681	6	182	DSC2/CLDN10/ESAM/CLDN17/CDH2/PCDHB15/PCDHB16/CDH11/PCDHB1/PCDHGB4/DCHS1/CDH17/DSG3/PCDHB6/DSC3/SELP/PCDHB10/PCDHB7/PCDHGA11/ITGA5/PCDHGA9/CDHR1/PCDHGB5/PCDHB5/PCDHGA3/PCDHA13/PCDHGA2/PCDHB14/NLGN1/PCDHB13/CDH24/KIRREL3/NRXN1/PCDHGB1/AMIGO1/AMIGO2/CLDN8/PCDHB4/PCDHGA1/PCDHGA8/ITGB1/PCDHB2/CDH6/PCDH9/PCDHGA4/SMAGP/PCDHB3/CDH7/PCDHGA7/PCDHB12/FAT4/PCDHGA12/DSG2/CDHR2/CDH13/PCDHGB2/SDK2/DSG1/PCDHGA10…
MSigDB	Voom:Positive_vs_Negative:all_samples:no_correction	GSE37301_MULTIPOTENT_PROGENITOR_VS_RAG2_KO_NK_CELL_UP	8.92186e-05	0.00184954	-0.41354	-1.67448	6	179	DSC2/DMBT1/SULT1B1/AQP9/PTPRE/FTH1/GPR19/PLS3/PAQR7/SLC39A8/ISOC1/RTN3/CRYL1/CSTF1/FURIN/ABCC9/MAN1A1/METTL8/SLC25A15/RHOQ/NTRK3/RMND5A/CCNI/CYP1A2/TP53INP2/ZFP30/PCMT1/NME4/DUSP6/RRM2/PGM1/PPP3R1/APOA1/APLP2/MAPK1/ZNF467/PRKACA/EIF2S3/TM9SF3/UBAP1/TNFSF8/NCOA4/FES/CDK2/PIGS/MMP15/KIAA1191/SPAST/TSNAX/STAG2/CMTM8/CHMP1B/NFYC/FADS1/LGALS7/GANAB/ENTPD5/NPC1/PPP6C/SEC14L2
MSigDB	Voom:Positive_vs_Negative:all_samples:no_correction	GO_REGULATION_OF_CHEMOTAXIS	8.95215e-05	0.00185281	0.398756	1.77965	1	162	CXCL10/CXCL11/CXCL9/CCL2/CMKLR1/PTPRO/IL6/CXCL13/CX3CL1/CCL5/CXCL12/SERPINE1/STAP1/PDGFB/CD74/TNFSF18/CCR7/PLA2G7/CSF1/CCR1/ROBO2/GREM1/FGF18/CXCR3/PLXND1
MSigDB	Voom:Positive_vs_Negative:all_samples:no_correction	PIGF_UP.V1_UP	8.96057e-05	0.00185281	-0.422626	-1.70275	6	171	PTGS2/CALB2/TSPAN8/RGS2/GJA4/TFPI2/DNAJB9/LRRC17/ATP13A3/CPD/IL1RL1/BPGM/HS2ST1/SLC33A1/RAP1A/STK38L/STAU2/ACADM/VCAN/AMPH/AGA/OSBPL8/SACS/MAGOH/SOCS5/HSPA13/DCP2/GMFB/DNAJC3/RNF13/RCBTB2/UGP2/NECAP1/EIF2S3/ROR1/TOPORS/CPA3/HIF1A/UFL1/CCPG1/TWISTNB/HSD17B4/SLC4A7/MMRN1/CCL22/GPR37/RECQL/ADAM9/MAP2K4/CREB1/FABP4/SGMS1/RFK/TDP2/AGL/PLA2G4A/STXBP3/GGCX/GRB14/DMTF1/ATP2A3/CR2/TWF1/BCAS2/TMED5/ABCE1/P…
MSigDB	Voom:Positive_vs_Negative:all_samples:no_correction	GSE369_PRE_VS_POST_IL6_INJECTION_IFNG_WT_LIVER_UP	9.00374e-05	0.00185935	0.410692	1.83601	1	164	IFIT1/USP18/OAS1/LY6E/UBE2L6/PML/CCL5/TMEM140/DTX3L/PDCD1LG2/TBX21/IRF8/TGM2/TRIM69/LIF/SLC25A22/PHLDA2/CD274/DAB2IP/JUN/TEKT2/SYNPO2/RHOBTB1/RNF112
MSigDB	Voom:Positive_vs_Negative:all_samples:no_correction	GRAESSMANN_APOPTOSIS_BY_SERUM_DEPRIVATION_UP	9.11993e-05	0.00185941	0.465107	2.35516	0	483	CXCL10/IFIT1/OTOF/ISG15/OASL/RSAD2/IFIT3/CMPK2/USP18/IFIT2/OAS2/OAS3/ZBP1/IFI44/BST2/MX1/DDX60/RTP4/PRF1/CCL2/IFI35/IRF7/PARP12/IFIH1/PARP9/STAT1/EIF2AK2/CD2/PNPT1/STAT2/CCL5/SP110/LGALS3BP/TMEM140/TLR3/FCGR3A/CFB/UBA7/SOCS1/C3/SLFN12/PLSCR1/SAA1/MYC/ADAR/TRIM21/PARP3/IGFBP4/CLDN3/CACNA1A/IRF9/PDE1B/IFI16/PTPRT/PHLDA2/KALRN/RIN2/ZBTB32/SAMHD1/CSF1/TSPAN33/TRIB2/ARHGAP39/LIFR/TRAFD1/IGFBP7/DUS3L/C…
MSigDB	Voom:Positive_vs_Negative:all_samples:no_correction	WANG_BARRETTS_ESOPHAGUS_DN	9.03941e-05	0.00185941	-0.697799	-2.00312	5	24	KLK6/SPRR3/KLK7/S100A8/LTA4H/PRCP/PLP2/FMO2/ACTR3/DSG1/CUL3/ARF5/CTSB
MSigDB	Voom:Positive_vs_Negative:all_samples:no_correction	GSE36888_UNTREATED_VS_IL2_TREATED_STAT5_AB_KNOCKIN_TCELL_2H_DN	9.07647e-05	0.00185941	0.401395	1.79681	1	166	SDS/CCL5/CD38/PPM1J/ITK/ZAP70/ABI3/AXL/IL2RB/MAP4K1/ITGB7/SMPD3/SP140/EVL/RABEP2/REC8/ELAVL4/TSPAN33/C19orf44/TRIB2/P2RY6/ADA/RUVBL1/CYP2S1/SLAMF7/PPP1R16A/NDC80/ODF2L/C11orf49/ASB2/PRSS23/DDX47/SUSD3/NDUFAF4/STAT4/GAS6/A2M/TRAF4/MMD/EFHC1/ETS1/STIL/UST/HEATR5B/SIT1/HAPLN3/ACOT7/CCDC34/TCEA3/IL7R/TPD52/LBH
MSigDB	Voom:Positive_vs_Negative:all_samples:no_correction	GSE37301_MULTIPOTENT_PROGENITOR_VS_GRAN_MONO_PROGENITOR_UP	9.18822e-05	0.00185941	0.397169	1.78951	1	173	ISG15/RSAD2/CMPK2/USP18/IFIT2/IFIH1/STAT1/PML/PNPT1/ISG20/NUB1/PLSCR1/ZNFX1/SHISA5/IL7/PSMB8/SAMHD1/C11orf16/MDN1/ID1/GNA14/RAB3IP/KLRD1/EPS8/JAK2/GLI3/PPAN/FGFR3/CCDC86
MSigDB	Voom:Positive_vs_Negative:all_samples:no_correction	GSE41867_DAY6_VS_DAY8_LCMV_CLONE13_EFFECTOR_CD8_TCELL_UP	9.16045e-05	0.00185941	0.395313	1.77963	1	172	CXCL11/OAS2/OAS3/ZBP1/EPSTI1/IFITM3/RNF213/PML/STAT2/ISG20/PPM1K/MS4A6A/NLRC5/PSMB9/TBX21/SLC25A22/CD3G/GTPBP2
MSigDB	Voom:Positive_vs_Negative:all_samples:no_correction	GSE25088_ROSIGLITAZONE_VS_IL4_AND_ROSIGLITAZONE_STIM_STAT6_KO_MACROPHAGE_DAY10_DN	9.12492e-05	0.00185941	0.395699	1.77892	1	170	IFIT3/SERPING1/DDX60/C1QB/PRF1/PARP12/PARP14/GZMB/DTX3L/CFB/TAP1/PSMB9/EBI3/C3/MOV10/TGM2/CD209/HLA-DOB/SP140
MSigDB	Voom:Positive_vs_Negative:all_samples:no_correction	GO_POSITIVE_REGULATION_OF_IMMUNE_RESPONSE	9.18695e-05	0.00185941	0.349836	1.77247	0	486	RSAD2/SERPING1/DDX58/C1QA/LAG3/C1QB/IRF7/C1QC/IFIH1/C4B/CD80/IDO1/IL6/TLR7/CCL5/HAVCR2/TRIM5/CD38/LGMN/SLA2/TLR3/FCGR3A/CFB/NLRC5/PSMB9/BTN3A1/TBX21/C3/IFNB1/GRAP2/ITK/ZAP70/PLSCR1/CARD11/AIM2/CD209/HLA-DRB1/PSME2/MICB/RBCK1/UNC93B1/LCK/PSMB8/CD74/IFI16/MNDA/IKBKE/CCR7/NOD1/HLA-DMB/TRBC1/CD3G/SLAMF6/IFNG/CD3E/THEMIS/CD247/VSIG4/CD86/GBP5/TNF/PRKCQ/ADA/PIK3AP1/CD226/LAX1/CD3D/TNIP3/SH2D1A/FYN/MYO1…
MSigDB	Voom:Positive_vs_Negative:all_samples:no_correction	GSE2128_CTRL_VS_MIMETOPE_NEGATIVE_SELECTION_DP_THYMOCYTE_NOD_UP	9.13993e-05	0.00185941	0.391593	1.76141	1	171	CXCL11/IFITM3/DDX58/C1QA/OAS1/RTP4/C1QB/C1QC/IL4I1/LGALS3BP/MS4A6A/FCGR3A/APOE/CSF1R/PDGFB/CX3CR1/IRF4/GPR183/EDN1/CD72/DOK2/LIFR
MSigDB	Voom:Positive_vs_Negative:all_samples:no_correction	BERTUCCI_MEDULLARY_VS_DUCTAL_BREAST_CANCER_UP	9.13993e-05	0.00185941	0.390934	1.75845	1	171	LAG3/STAT1/HSH2D/LAP3/CD38/DTX3L/TYMP/TAP1/PSMB9/BTN3A1/APOE/RGS1/AIM2/GZMA/MICB/GALM/HLA-DOB/PSMB8/CD274/ITGB7/MCM10/IL15RA/GBP5/TRAFD1/RNF207/PUS1/C1S/XPNPEP1/RFX5/CCDC88C/TCOF1/E2F5/GTSE1/PSMG4/RIMKLB/IQCG/GLRX/IGKC/IL12RB1/VCAM1/ZMIZ2
MSigDB	Voom:Positive_vs_Negative:all_samples:no_correction	GSE36888_STAT5_AB_KNOCKIN_VS_WT_TCELL_IL2_TREATED_6H_UP	9.13993e-05	0.00185941	0.387057	1.74101	1	171	CXCL11/ISG15/IFIT2/DDX58/IRF7/IFIH1/GIMAP7/GRIN3A/NLRC5/GIMAP1/IL21R/MDK/APBA2/CD3G/SLAMF6/CD69
MSigDB	Voom:Positive_vs_Negative:all_samples:no_correction	GSE21360_NAIVE_VS_PRIMARY_MEMORY_CD8_TCELL_DN	9.13993e-05	0.00185941	0.386961	1.74058	1	171	IFIT1/RSAD2/IFIT3/IFIT2/BST2/SAMD9L/UBE2L6/LGALS3BP/HAVCR2/ATP10A/IRF8/PLD4/SLCO2B1/RGS1/MOV10/CX3CR1/OLFML3/ATP6V0D2/PAOX/NAV2/CCND1/PKIB/DCK/TRPV2/ATF3/APOC1
MSigDB	Voom:Positive_vs_Negative:all_samples:no_correction	GSE30083_SP1_VS_SP3_THYMOCYTE_DN	9.18822e-05	0.00185941	0.384745	1.73353	1	173	IFIT1/USP18/OAS2/IFI44/HERC6/OAS1/IRF7/IFIH1/RNF213/MS4A6A/SLFN5/GIMAP1/C3orf52/FAM78A/SHISA5/SIDT1/IGFBP4/ITGB7/DTX1/TNFRSF25/HAS3/ACOX3/FLT3LG/ADH1C/RAB3IP/RP1L1/TRIM34/TBC1D1/TNFAIP8L1
MSigDB	Voom:Positive_vs_Negative:all_samples:no_correction	GSE3982_MEMORY_CD4_TCELL_VS_BCELL_DN	9.18822e-05	0.00185941	0.38413	1.73076	1	173	OAS1/SCO2/RASGRP3/TLR7/ISG20/SP110/HESX1/CD38/IRF8/STAP1/SIDT1/HLA-DMA/HLA-DOB/IRF4/CACNA1A/CD74/CD200/HLA-DMB/JUN/LMO2/TMEM62/CD72/SLC37A1/TMEM156/BTN2A2/P2RX5/FCGR2C/PUS1/MAPK12/CD180/NT5E/E2F5/TLE1/DLAT/LY86/REXO4/IGKC/MICAL3/PSEN2/NADK/QRSL1/IGHM/NASP/SLC15A3
MSigDB	Voom:Positive_vs_Negative:all_samples:no_correction	GO_CYTOKINE_ACTIVITY	9.18822e-05	0.00185941	0.380571	1.71472	1	173	CXCL10/CXCL11/CCL8/CXCL9/CCL2/IL6/CXCL13/CX3CL1/CCL5/IL10/CSF3/TNFSF10/CXCL12/TNFSF13B/EBI3/IFNB1/FASLG/IL27/GDF15/LIF/IL7/TNFSF18/IFNG/TGFB3/EDN1/TNF/CSF1
MSigDB	Voom:Positive_vs_Negative:all_samples:no_correction	GSE2706_UNSTIM_VS_8H_R848_DC_UP	9.03494e-05	0.00185941	-0.427144	-1.70756	6	160	PECAM1/EMP1/PLBD1/PYGL/TBXAS1/XYLT1/PDK3/DPEP2/SLC19A1/CCNE1/CREB5/MPST/GFRA2/PRAM1/PTAFR/CDNF/TMEM205/GPBAR1/TSHZ3/ZNF850/C16orf54/ALDH7A1/CYP1B1/MAOB/LGI4/FRAT2/IL17RA/CDCA7L/C1RL/NUDT16L1/MAP3K5/HRH1/PTGS1/SLC35C1/FES/OSBPL1A/DBP/ZNF248/CNRIP1/PIK3IP1/CBX7/TMEM117/MARVELD1/BLVRB/SLC39A3/EBPL/MBP/CRTAP/SH2D3C/PRSS36/YIF1B/TRPS1/SUFU/MAML3/RASSF1/RGS9BP/ACP6/CPVL/TSHZ1
MSigDB	Voom:Positive_vs_Negative:all_samples:no_correction	CONCANNON_APOPTOSIS_BY_EPOXOMICIN_DN	9.11304e-05	0.00185941	-0.430133	-1.70298	6	148	DACH1/CXCR4/PDK1/SORL1/CDH11/AK4/BCL11A/SLC18A1/PTX3/SLC1A1/CCNA2/AURKA/NDUFB6/S100A4/MFAP4/AURKB/LUM/MXI1/VCAN/SPTSSA/KIFC1/TMEM158/INSIG1/LDOC1/ALDOC/TOP2A/ALDH7A1/PPEF1/LRRN3/SPC25/KIF23/RTN1/ESPL1/ADM/NDUFA2/NME4/NUDT1/MLLT3/MAD2L1/SNRPG/SMAD6/NDUFB1/ABCA12/HMMR/TBC1D30/LDHA/CBX5/DNASE1L1/CLCN4/TFRC/TWIST1/ETV1/CDK1/CHGA/DOK4/AGPAT1/DLGAP5
MSigDB	Voom:Positive_vs_Negative:all_samples:no_correction	GSE17721_0.5H_VS_12H_CPG_BMDC_DN	9.20175e-05	0.00185981	0.40183	1.81277	1	174	CXCL11/CMPK2/OAS3/RTP4/PARP12/PARP14/CCL5/NUPR1/IL10/FCGR3A/TAP1/EBI3/SOCS1/AGRN/NOS2/NLGN2/LIF/SLC25A22/GTPBP2/GFI1/EDN1/SYNPO2/KCTD1/BCL2L13/ANKRD24/PRKCE/PLA1A/SLAMF7
MSigDB	Voom:Positive_vs_Negative:all_samples:no_correction	GSE17721_PAM3CSK4_VS_CPG_4H_BMDC_DN	9.24642e-05	0.00186417	0.384681	1.73591	1	175	ISG15/ZBP1/EPSTI1/IDO1/RPH3A/ATP10A/MS4A6A/PSMB9/IRF8/SERPINE1/NUB1/AIM2/MOV10/CNP/PSME2/TMEM229B/IRF9/ZFYVE26/CD274/ATP13A1/GTPBP2/LMO2/EDN1/TRIM26/PTPRR/CRISPLD1/CHMP5/SRD5A2/PLA1A/TAP2/LAMA5/RAB3IP/ZNF444
MSigDB	Voom:Positive_vs_Negative:all_samples:no_correction	GSE26495_NAIVE_VS_PD1LOW_CD8_TCELL_DN	9.24642e-05	0.00186417	0.381747	1.72267	1	175	LAG3/PRF1/GZMB/SPATS2L/CCL5/CCR5/TBX21/TIGIT/NKG7/GZMA/IL2RB/MICB/MCOLN2/RHBDF2/EOMES/SLAMF6/SP140/GZMH/C1orf216/TGFBR3/NCALD/DOK2/RHOU/GBP5/OPTN/PIK3AP1/CD226/CHST12/TOX/RABGAP1L/TTC38/AUTS2/FYN/SLAMF7/OSBPL5/ACOT9/KLRD1/JAKMIP2
MSigDB	Voom:Positive_vs_Negative:all_samples:no_correction	PID_IL12_STAT4_PATHWAY	9.27787e-05	0.00186586	0.638271	2.11946	2	33	PRF1/CD80/TBX21/IL2RA/HLA-DRB1/CD3G/IFNG/CD3E/JUN/CD247/CD86/CD3D/CD4/HLA-DRA/STAT4/CD28
MSigDB	Voom:Positive_vs_Negative:all_samples:no_correction	GSE17721_LPS_VS_CPG_16H_BMDC_UP	9.26655e-05	0.00186586	0.38995	1.76082	1	176	CXCL11/RSAD2/BATF2/IRF7/IFIH1/MSR1/PML/LAP3/ATP10A/PSMB9/NOS2/TRIM21/PSME2/TDRD7/PSMB8/GFI1/SAMHD1/MAPK10/MST1R/CYP4B1/DOCK6/PLA1A/CABP5/AKR1B10/ATXN7L1/PDCD1/TRIM34/DYNLT1/LAIR1
MSigDB	Voom:Positive_vs_Negative:all_samples:no_correction	HASINA_NOL7_TARGETS_UP	9.312e-05	0.00186926	-0.807578	-1.95766	5	12	TIMP1/TFPI/TIMP2/SOS2/PLAUR/RTN1/ADM/CD59/HIF1A
MSigDB	Voom:Positive_vs_Negative:all_samples:no_correction	GSE360_L_DONOVANI_VS_B_MALAYI_HIGH_DOSE_MAC_DN	9.31793e-05	0.00186926	0.391234	1.77258	1	180	BST2/MX1/IFITM3/OAS1/C1QB/IRF7/CCL5/TNFSF10/TAP1/UBA7/NMI/IGFBP4/HLA-DMA/GDF15/PSMB8/HLA-DMB/LMO2/ELAVL4/ADA/SNED1/TRAFD1/DLEC1/PLXND1
MSigDB	Voom:Positive_vs_Negative:all_samples:no_correction	GSE11961_MARGINAL_ZONE_BCELL_VS_MEMORY_BCELL_DAY7_UP	9.37339e-05	0.00187805	0.387686	1.75882	1	182	RSAD2/CMPK2/USP18/XAF1/IFIT2/HERC6/IRF7/IFIH1/EIF2AK2/IFIT1B/SLFN5/SLC25A22/HSPB7/RGS13/CALHM2/SCML4/LAX1
MSigDB	Voom:Positive_vs_Negative:all_samples:no_correction	GO_REGULATION_OF_CYTOKINE_PRODUCTION	9.40203e-05	0.00188145	0.361062	1.83167	0	497	ISG15/RSAD2/ZBP1/BST2/DDX60/DDX58/LAG3/CCL2/IRF7/IFIH1/DHX58/CD80/IDO1/CMKLR1/UBE2L6/PML/IL6/EIF2AK2/CD2/TLR7/CX3CL1/HAVCR2/HTR2B/IL10/TLR3/NLRC5/EBI3/UBA7/SOCS1/PDCD1LG2/IRF8/C3/IFNB1/CD84/SERPINE1/NOS2/NMI/CSF1R/SAA1/CARD11/NLRC3/AIM2/TIGIT/TRIM38/AXL/ACE2/IRF5/TRIM21/HLA-DRB1/GATA6/IL27/IRF4/IL12RB2/CD74/IFI16/IKBKE/UBASH3A/CCR7/CD274/MAPK11/NOD1/CD6/SLAMF6/IFNG/CD3E/TGFB3/CD86/GBP5/TNF/LY9/TR…
MSigDB	Voom:Positive_vs_Negative:all_samples:no_correction	GSE10325_CD4_TCELL_VS_BCELL_UP	9.41886e-05	0.00188249	0.390731	1.77294	1	183	IFITM1/PRF1/GIMAP6/CD2/SPATS2L/CCL5/CCR5/GIMAP4/SH2D2A/TNFSF10/ATP10A/ITK/ZAP70/GZMA/IL2RB/LPAR6/LCK/APBA2/GIMAP5/UBASH3A/TRBC1/CD6/CD3G/CD247/SAMHD1/C1orf216/TGFBR3/NCALD/ICOS/OPTN/PRKCQ/CLUAP1/SH2D1A/TNFRSF25/FYN/TRPV2/FLT3LG/DNMT1/TNFAIP3/BCL11B/CDR2/PLCG1
MSigDB	Voom:Positive_vs_Negative:all_samples:no_correction	GSE11961_GERMINAL_CENTER_BCELL_DAY7_VS_MEMORY_BCELL_DAY40_DN	9.46074e-05	0.00188387	0.393381	1.78575	1	184	SIGLEC1/CMPK2/DDX58/TFEC/IDO1/PARP9/BCL2L14/FGD2/IL6/TLR7/CFB/CSF1R/PLD4/RGS1/ADAP2/GALM/CD8B/KCND1/TEX14/FAM71F1/SSTR2/CD72/SYNPO2/SNED1/SLC34A3/GNB4/SPATA18/SCIN
MSigDB	Voom:Positive_vs_Negative:all_samples:no_correction	GSE11961_GERMINAL_CENTER_BCELL_DAY7_VS_PLASMA_CELL_DAY7_UP	9.46074e-05	0.00188387	0.393144	1.78467	1	184	OASL/IFI44/BST2/PRF1/IFI35/PARP9/STAT1/USP9Y/CD2/IFIT1B/TRIM14/PPM1K/TNFSF10/DTX3L/SOCS1/NMI/IL2RA/ABI3/MUC15/CCDC102A/SAMHD1/DSCAML1/GPR171/GREM1/C1S/APOC1/TCOF1/UBFD1/PTGER3/FMR1/NID2/E2F8/HDHD3/MPEG1/VAC14/UCN/NGEF/NUP210/EHD4/CNDP2/BOLA1/ACOT7/FAM102A/CCND2/WBP4
MSigDB	Voom:Positive_vs_Negative:all_samples:no_correction	GSE33374_CD8_ALPHAALPHA_VS_ALPHABETA_CD161_HIGH_TCELL_DN	9.46074e-05	0.00188387	0.392056	1.77973	1	184	CXCL10/ISG15/IFIT3/IFIT2/PRF1/IFIH1/CCL5/GIMAP4/SH2D2A/TAP1/PSMB9/GZMA/LCK/PSMB8/CD3G/CD3E/CD247/RIN2/EVL/DOK2/PRKCQ
MSigDB	Voom:Positive_vs_Negative:all_samples:no_correction	GSE36078_WT_VS_IL1R_KO_LUNG_DC_UP	9.51158e-05	0.00189166	0.377451	1.7175	1	187	IFIT2/OAS2/HERC6/EXOC3L1/IFIH1/PARP9/FAP/SLFN5/KLRC1/TBX21/RGS1/OIT3/ABI3/NKG7/MCOLN2/GRIN2D/IFNG/IL15RA/FAM184A/RBMS2/TMEM200A/TRIM26/ZNHIT6/FOXP2/GPRIN1/GPR171/MRPL38/SIX4/HAS3/RUNX3/TSPYL5/MACC1/SLAMF7/TMEM125/NMNAT2/RARRES1/WIPF1/SRFBP1/APBB1/TNNI1/SLC12A4/HEPACAM2/TMEM175
MSigDB	Voom:Positive_vs_Negative:all_samples:no_correction	GO_POSITIVE_REGULATION_OF_CALCIUM_ION_IMPORT	9.75324e-05	0.00193733	0.586213	2.10896	2	48	CXCL10/CXCL11/CXCL9/CCL2/CXCL12/HAP1/PDGFB/CXCR3/TRPV2/AKAP6/PLCG1
MSigDB	Voom:Positive_vs_Negative:all_samples:no_correction	WUNDER_INFLAMMATORY_RESPONSE_AND_CHOLESTEROL_UP	9.78474e-05	0.0019412	0.582354	2.10459	2	49	CMPK2/IFI44/BST2/STAT1/CCL5/SP110/PSMB9/UBA7/SOCS1/HLA-DRB1/HLA-DMA/PSMB8/HLA-DMB/SERPINI2/SLC16A1
MSigDB	Voom:Positive_vs_Negative:all_samples:no_correction	GO_CELLULAR_RESPONSE_TO_CYTOKINE_STIMULUS	9.85804e-05	0.00194978	0.457572	2.33063	0	519	CXCL10/IFIT1/CXCL11/ISG15/PLVAP/OASL/RSAD2/IFIT3/XAF1/IFIT2/OAS2/OAS3/IFITM1/BST2/MX1/CCL8/IFITM3/CXCL9/OAS1/CCL2/IFI35/IRF7/TRIM22/CMKLR1/STAT1/PML/IL6/CXCL13/CX3CL1/PNPT1/STAT2/CCL5/CCR5/ISG20/TRIM5/CSF3/CXCL12/TLR3/TNFSF13B/PSMB9/EBI3/SOCS1/IRF8/IFNB1/NOS2/CSF1R/IL2RA/IL21R/AIM2/TRIM31/TRIM38/AXL/ADAR/IRF5/IL2RB/TRIM21/HLA-DRB1/CXCR6/PSME2/CX3CR1/CIITA/IRF4/PSMB8/IRF9/PDE1B/IL12RB2/CD74/TNFSF1…
MSigDB	Voom:Positive_vs_Negative:all_samples:no_correction	CHANG_IMMORTALIZED_BY_HPV31_DN	9.8642e-05	0.00194978	0.566294	2.08319	2	53	IFIT1/IFIT2/OAS2/IFI44/IFITM1/MX1/IFI35/TRIM22/STAT1
MSigDB	Voom:Positive_vs_Negative:all_samples:no_correction	GO_CELL_ACTIVATION	9.85804e-05	0.00194978	0.32608	1.66088	0	519	CXCL10/RSAD2/BST2/BATF2/PRF1/CD80/HSH2D/IKZF3/IL6/CD2/TLR7/CX3CL1/CCL5/HAVCR2/HTR2B/IL10/HDAC9/IGF1/SLA2/TLR3/EBI3/BTN3A1/TBX21/IFNB1/ITK/ZAP70/PLSCR1/SAA1/CARD11/NLRC3/IL21R/CD8A/CAMK4/AXL/IL2RB/MICB/DHRS2/CX3CR1/RAG1/IL7/IRF4/LCK/CD8B/CD74/TNFSF18/PRLR/CCR7/COL1A1/EOMES/CD6/CD3G/SLAMF6/IFNG/CD3E/JUN/THEMIS/GPR183/CD86/EDN1/ADAMTS13/CD7/CSF1/CYP26B1/LY9/PRKCQ/ADA/GAPT/LAX1/DLL4/CD3D/BATF/FYN/MAF…
MSigDB	Voom:Positive_vs_Negative:all_samples:no_correction	GO_SULFUR_COMPOUND_BIOSYNTHETIC_PROCESS	0.000101564	0.00200264	-0.410373	-1.66645	7	183	CSGALNACT1/PAPSS2/HS6ST2/FMOD/XYLT1/TPK1/GSTM1/CTH/NDST3/GGT5/MPST/AHCY/EXTL3/HSD17B12/GSTM4/GSTM3/ACSL4/LUM/SLC35D1/VCAN/MGST1/CSGALNACT2/ELOVL6/B4GALT3/ST3GAL2/CHST7/MGST2/DSE/PPT1/TECR/ANGPT1/ELOVL5/CHAC1/DCN/ACOT4/ST3GAL4/NDST2/GLCE/HS3ST3B1/ELOVL1/ADI1/B4GALT1/CHAC2/GSTO2/CDO1/CHST14/SLC26A2/ST3GAL1/HS6ST1/BGN/CHSY1/ACSL1/ELOVL3/PAPSS1/APIP/CSAD/MTHFD2L/DSEL/EXTL1/B3GAT3/CHST15/ACOT6/DLD/B4G…
MSigDB	Voom:Positive_vs_Negative:all_samples:no_correction	GSE17721_PAM3CSK4_VS_GADIQUIMOD_24H_BMDC_UP	0.000101564	0.00200264	-0.410063	-1.66519	7	183	AATK/CCL24/PLBD1/PROS1/NOP10/SCARA5/ACOX1/DOCK5/CLEC4A/RAB3D/RPS21/RPS4X/MRPL33/GPRC5D/C3orf70/PCDHB13/GSTM3/PIP/LRFN1/MAN1A1/TXNDC16/CTDSP1/MGST2/RPL23/RPL22L1/RPL7A/ANG/RPLP1/PTGFR/RPL26/UBL5/RALBP1/RAB31/NDUFV2/KRT14/PCMTD2/PAFAH2/CDC42SE1/ELOVL1/TALDO1/LDHA/PELI1/EIF3F/EPHA6/ANKH/SURF4/HEPH/SLC44A3/APOBR/CTDSPL/ALDH1L1/GTF2B/ZYX/TKT/CCNB2/RPS9/LCN2/MBP/PLCG2/PSMB3/CD9/GMNN/RAD51/FDPS/MRPS36/M…
MSigDB	Voom:Positive_vs_Negative:all_samples:no_correction	GSE3039_CD4_TCELL_VS_B1_BCELL_DN	0.000102016	0.00200421	-0.41496	-1.6777	7	176	CD93/SLC11A1/IL1B/TLR8/LPCAT2/CD44/SIRPB1/MPP1/BST1/PROK2/TLR2/C6orf15/FTH1/OLIG2/SOD2/MCOLN1/MPST/ATP6V1G2/TIMP2/IL4R/SLC31A2/SIRPA/FPR1/CSF3R/AP3S1/HSPA1L/ADIPOR1/FURIN/CAP1/GALNT14/SNCG/TTPA/FAM49B/TST/PIGB/NDUFA7/SDCBP/YPEL3/SDHAF2/TYROBP/MCAM/UPP1/CCBE1/SH3BGRL2/GABARAP/PLIN2/RHOA/ADI1/GSTO2/LAMP1/SRSF12/CD53/CTSB/GDPD1/BTG1/HPRT1/TAZ/TMEM106B/MMP8/C1orf189/CABLES1/DLEU7/CD9/C15orf61/RAPGEF5…
MSigDB	Voom:Positive_vs_Negative:all_samples:no_correction	GSE8921_UNSTIM_VS_TLR1_2_STIM_MONOCYTE_12H_UP	0.000101862	0.00200421	-0.411456	-1.66731	7	180	SCEL/DACH1/CCL24/STEAP4/LONRF1/SORT1/TMCO6/PLS3/TLR6/C3orf70/C5AR1/IFNAR2/QSOX1/RCN3/COL14A1/NIPA1/SNCA/PLAGL1/TLCD2/FKBP9/IL1R1/MBOAT7/HEBP1/PPCDC/UBE2E3/MEGF9/ATP8A1/F2R/CCNDBP1/DUSP6/GLUL/TIFA/PIK3CG/TPD52L2/SPON1/QPCTL/FCGRT/ADIPOR2/MAN2B1/SCYL2/TIRAP/EPB42/LEPROT/NCF4/CCRL2/UGT8/RNF167/ZDHHC24/CERS5/SLC4A7/HDDC3/TFRC/CEBPD/ABHD1/RPS9/SLC9A9/OSBPL2/SNX13/C15orf61/DEDD2/ITPRIPL1/CTC1/MPP5/AATF…
MSigDB	Voom:Positive_vs_Negative:all_samples:no_correction	GSE37416_CTRL_VS_48H_F_TULARENSIS_LVS_NEUTROPHIL_DN	0.000102963	0.00202035	-0.424418	-1.70082	7	163	SIRPB1/PLCXD1/SCARF1/FTH1/SPCS3/MAGT1/SLC36A4/TMEM205/RTN3/ATP11B/CAMLG/CCDC126/ZDHHC6/CSNK2B/TPST2/NDUFA2/CEP170/HSPA13/PRNP/RNF13/RASA2/TXNL1/F8/RAB2A/VPS26A/ACVR1B/PRPF38A/CLTC/EIF4A3/GABPB1/ATP6V1E1/C18orf32/MOB4/TIMM17B/NEU1/VAMP7/ST3GAL1/GMEB1/ATG12/SMU1/CRIPT/COQ10B/STXBP2/COX6A1/HSPA5/BASP1/TMEM59/SIPA1L2/SRP54/TBC1D23/FAU/MANF/SMAP1/WDFY3/PRDX6/GDI1/RAB5A/DYM/CSE1L/TRIM23/DNAJB1/ARCN1/ZF…
MSigDB	Voom:Positive_vs_Negative:all_samples:no_correction	OSMAN_BLADDER_CANCER_UP	0.000104868	0.00205524	-0.351826	-1.52557	8	360	IL1A/CD44/FOLR1/GALNT1/INPP5A/IFNGR1/ACER3/BICD2/BLM/PTPRC/LYPLA1/ITGB2/NUDT3/UBE2W/MAGT1/SLC25A40/IFNAR2/KLF2/SNX16/SLC25A37/FAM172A/IQGAP1/FNIP1/DPYD/ATP11B/SLC25A13/RHOQ/CYP1B1/SERINC3/FRMD4B/CPNE3/GOLIM4/LYST/GBE1/RAB27A/RAP2A/IRAK3/STRN/TMPO/MS4A3/HSPA13/ALDH2/RBMS1/TGOLN2/MRPS10/PRNP/COQ2/MAN2A1/UBQLN2/ZNF641/P4HB/RASA2/SF3B1/MFF/ACTR3/KBTBD6/FLNA/MAP3K2/PCNA/RAD21/CEP57/LDHA/PIAS1/RIOK3/TM…
MSigDB	Voom:Positive_vs_Negative:all_samples:no_correction	WILCOX_RESPONSE_TO_PROGESTERONE_UP	0.000105686	0.00206875	-0.444529	-1.73244	7	131	THBD/RGS2/HSD17B11/DNAJB9/PCSK6/GK/IFNAR2/NCAPG/DHCR7/IDI1/ASPM/ACAT2/ELOVL6/INSIG1/WDHD1/TOP2A/SHMT1/PEG10/LPIN1/KCNJ16/NSDHL/RRM2/PRC1/KIF20A/ITGBL1/PBK/AREG/HBP1/HMMR/SEC14L1/CEP57/HJURP/SHCBP1/EIF1/CYP51A1/CEP55/CCNB1/EBP/BBS10/CCNB2/ETV1/CDK1/KLHL24/FADS1/FANCI/HMGCR/PLA2G4A/MSMO1/DLGAP5/HBS1L/FDPS
MSigDB	Voom:Positive_vs_Negative:all_samples:no_correction	HOLLEMAN_ASPARAGINASE_RESISTANCE_B_ALL_UP	0.000106138	0.00207508	-0.719884	-1.98221	6	20	LPCAT1/EIF3L/RPL4/RPL5/RPL6/EEF1B2/RPL3/NTRK3/EIF3K/RPL7A/RPS5/RPL11/RPL13A
MSigDB	Voom:Positive_vs_Negative:all_samples:no_correction	REACTOME_COMMON_PATHWAY	0.000109135	0.00212852	-0.833325	-1.97468	6	11	F5/THBD/PROS1/F13A1/SERPINC1
MSigDB	Voom:Positive_vs_Negative:all_samples:no_correction	GO_CARBOHYDRATE_CATABOLIC_PROCESS	0.000109126	0.00212852	-0.476636	-1.78617	7	99	PGM5/PYGL/TKTL1/MGAM/BPGM/CHIT1/GK/XYLB/MANBA/CRYL1/PGK1/CTBS/FUT4/PGM2/ALDOC/GLB1/ALDOA/GYG1/GALK1/DERA/PGM1/MAN2B1/ADPGK/PFKFB3/DHTKD1/LDHA/GAPDH/ENO1/FUT9/FUT10/NEU1/RBKS/PGAM2/AGL/PFKFB2/STBD1/MAN2B2/PFKFB4/GLYCTK/GM2A/PHKG1/PHKA2/PGK2/CHIA/DCXR/HKDC1/FUT1/CALM1/TPI1/ENO3
MSigDB	Voom:Positive_vs_Negative:all_samples:no_correction	GO_REGULATION_OF_CELL_ADHESION	0.000109938	0.00214161	0.298163	1.52809	0	569	LAG3/CCL2/CD80/IDO1/ADAMDEC1/PTPRO/PML/IL6/CD2/CXCL13/CX3CL1/CCL5/HAVCR2/IL10/CXCL12/IGF1/EBI3/PDCD1LG2/IFNB1/GRAP2/SERPINE1/ZAP70/SAA1/IL2RA/CARD11/TIGIT/CAMK4/TGM2/CD209/HLA-DRB1/CCDC80/FSTL3/IL27/RAG1/IL7/IRF4/LCK/CD74/TNFSF18/GCNT2/PRLR/COL16A1/CCR7/CD274/COL1A1/HLA-DMB/TRBC1/CD6/CD3G/IFNG/CD3E/CD247/RET/CD86/DTX1/PLXNB1/PTPRR/TNF/CSF1/CYP26B1/ICOS/PRKCQ/ADA/LAX1/BTN2A2/SPOCK2/CD3D/GREM1/FOXJ…
MSigDB	Voom:Positive_vs_Negative:all_samples:no_correction	HORIUCHI_WTAP_TARGETS_UP	0.000110436	0.00214872	0.345961	1.6364	1	251	CXCL11/RSAD2/IFIT3/IFIT2/EPSTI1/IFI44/CCL2/IFIH1/TFEC/FRMD3/RNF213/PCDH17/LGALS3BP/HTR2B/TLR3/CFB/PLEK2/OLFML3/GCNT2/CD200/KALRN/SLC2A12/TMEM200A/CSF1/TRIB2/ST3GAL5/ACTA2/CRISPLD1/PITPNM3/MAFB
MSigDB	Voom:Positive_vs_Negative:all_samples:no_correction	GO_POSITIVE_REGULATION_OF_CELL_ACTIVATION	0.000114679	0.00222858	0.362014	1.72264	1	266	CCL2/CD80/IL6/CD2/CCL5/HAVCR2/CD38/IGF1/TNFSF13B/EBI3/PDCD1LG2/TBX21/GRAP2/ZAP70/IL2RA/CARD11/STAP1/AXL/HLA-DRB1/RAG1/IL7/LCK/CD74/CCR7/CD274/HLA-DMB/TRBC1/CD6/CD3G/IFNG/CD3E/GPR183/CD247/CD86/ICOS/PRKCQ/ADA/CD226/CD3D/FYN/FLT3LG/CD4/IL12A/SASH3/HLA-DRA/PDCD1/BCL2/CCL19/JAK2/GLI3/NCKAP1L/NFATC2/SPN/CD27/IGKC/INPP5D/DHPS/GAS6/SOX15/CD28/THBS1/IL12RB1/IL33/VCAM1/HES1/IGHM/RASAL3/IL23R/WNT3A/CTLA4/G…
MSigDB	Voom:Positive_vs_Negative:all_samples:no_correction	GSE1740_MCSF_VS_MCSF_AND_IFNG_DAY2_DERIVED_MACROPHAGE_DN	0.000115698	0.00224298	-0.425393	-1.7063	8	164	LPCAT1/NLRC4/PDK1/GALNT1/CCNH/DOCK5/MMP7/TMCO3/MMGT1/ASAH1/HOMER3/ADIPOR1/SLC35D1/TMEM14C/SERINC5/CHST7/SERINC3/S1PR3/MEGF9/USP9X/RAP2A/PPP3CA/JTB/SNX30/CEP170/CYP27A1/NUP133/CAMTA1/MAPK1/GLCE/PINK1/KIDINS220/COMMD3/PRKACA/SURF1/RAB8B/SLC27A4/MED30/HAUS1/NDUFA8/HSD17B4/CERS2/SPOPL/TMEM170B/RWDD4/FH/NDUFS1/ZFP36L1/LYPLAL1/G2E3/TSG101/TAOK3/FAM76B/FBXO9/ZNF148/EML4/HUS1/INTS6/KLHL15/MZT1/BPNT1/LPP/…
MSigDB	Voom:Positive_vs_Negative:all_samples:no_correction	RIGGI_EWING_SARCOMA_PROGENITOR_DN	0.000115698	0.00224298	-0.422381	-1.69422	8	164	ECM1/MME/CSGALNACT1/PPP1R3C/FAM83D/CHI3L1/CD44/PDE1A/PDK1/PDE4B/NAMPT/GPSM2/KCNJ15/BDKRB1/GXYLT2/PCOLCE2/IGFBP6/PRRX1/DPYSL3/SLC12A8/ZDHHC2/PHLDA1/COL14A1/ECM2/VCAN/DPYD/ASPM/TMEM158/IL1R1/TOP2A/SFR1/CLGN/STC1/CXCL6/GDF5/ALDH1A3/DCN/GNG2/HEG1/RRM2/PTGFR/CCBE1/PRC1/SPON1/BNC2/PBK/PTGS1/MMP16/STEAP1B/ABHD2/NRP1/SHCBP1/STC2/HEPH/CEP55/DEPDC7
MSigDB	Voom:Positive_vs_Negative:all_samples:no_correction	GO_REGULATION_OF_INTERFERON_ALPHA_PRODUCTION	0.000116554	0.00225146	0.75989	2.18326	3	18	DDX58/IRF7/IFIH1/TLR7/HAVCR2/IL10/TLR3/NMI/IRF5/ZC3HAV1
MSigDB	Voom:Positive_vs_Negative:all_samples:no_correction	BIOCARTA_COMP_PATHWAY	0.000116554	0.00225146	0.75868	2.17978	3	18	C1QA/C1QB/C1QC/C4B/CFB/C3/C1S/C7
MSigDB	Voom:Positive_vs_Negative:all_samples:no_correction	GO_REGULATION_OF_HEMOPOIESIS	0.00011653	0.00225146	0.357837	1.71039	1	275	ISG15/IRF7/C1QC/CD80/IKZF3/IL6/EIF2AK2/CD2/CCL5/CSF3/LILRB4/TLR3/IFNB1/ZAP70/CSF1R/IL2RA/CARD11/MYC/CAMK4/AXL/FSTL3/IL27/RAG1/LIF/IL7/IRF4/CD74/TNFSF18/MAPK11/IFNG/JUN/CD86/DTX1/TNF/CSF1/CYP26B1/ADA/CCR1/TMEM176A/GPR171/FOXJ1/MAFB/P4HTM/FLT3LG/SCIN/IL12A/ANKRD54/PPARGC1B/ERBB2/SASH3/CCL19/GLI3/NCKAP1L/CD27/BGLAP/INPP5D/GAS6/TMEM176B/CD28/IL12RB1/NRARP/HLA-DOA/ACE/ETS1
MSigDB	Voom:Positive_vs_Negative:all_samples:no_correction	BIOCARTA_CTLA4_PATHWAY	0.000117178	0.00226083	0.73607	2.14254	3	19	CD80/ITK/HLA-DRB1/LCK/CD3G/CD3E/CD247/CD86/ICOS/CD3D/HLA-DRA/CD28/CTLA4/ICOSLG
MSigDB	Voom:Positive_vs_Negative:all_samples:no_correction	HUANG_GATA2_TARGETS_UP	0.000118734	0.0022881	-0.441045	-1.72077	8	132	CD93/GLIPR1/CERK/CD44/SRGN/ABTB1/TGFBR1/TSPO/SELPLG/ARID3A/AP3S1/SLC12A6/CYTIP/DOK3/SFT2D2/ACADM/MYO1F/GDPD3/SH3BGRL3/INPP5K/MGST2/GYG1/RNF130/GABARAPL1/IL17RA/IRAK3/ARPC1A/ALOX5AP/TYROBP/YPEL5/PIK3CG/IFNGR2/UBL5/RAB31/GABARAP/NDRG1/PLIN2/HBP1/FES/NAPSA/CPA3/ANKH/GMFG/TGFBR2/CLEC4E/CCPG1/BTG1/DGKG/CDKN1B/RHOG/P2RY14/IQGAP2
MSigDB	Voom:Positive_vs_Negative:all_samples:no_correction	GO_GENERATION_OF_PRECURSOR_METABOLITES_AND_ENERGY	0.000120945	0.00232794	-0.377587	-1.5955	9	268	PPP1R3C/PGM5/PYGL/ACO1/MT3/ACOX1/PPP1R3B/NDUFB3/COX7A1/BPGM/PPP1R3E/CAT/NDUFB6/KL/XYLB/SDHD/PGK1/COX8A/CYB5R4/NDUFB11/SNCA/SLC25A13/PGM2/AVPR1A/ALDOC/PID1/ALDOA/CYP1A2/NDUFC2/GYG1/GALK1/NDUFA7/NDUFAF2/GBE1/NDUFA12/COX7B/SDHAF2/NDUFA2/GSK3A/SLC25A3/PGM1/MTFR1/RPS27A/NDUFV2/ADPGK/UGP2/MC4R/PINK1/PPP1CB/NDUFB1/UQCRQ/CHCHD5/SURF1/NDUFAF1/PFKFB3/DHTKD1/LDHA/GAPDH/SLC25A27/ETFDH/PPARD/NDUFB9/LEPR/ALDH5…
MSigDB	Voom:Positive_vs_Negative:all_samples:no_correction	GO_RESPONSE_TO_CYTOKINE	0.000121832	0.00233812	0.425603	2.19532	0	620	CXCL10/IFIT1/CXCL11/ISG15/PLVAP/OASL/RSAD2/IFIT3/XAF1/IFIT2/OAS2/OAS3/IFITM1/BST2/MX1/CCL8/IFITM3/CXCL9/OAS1/CCL2/IFI35/IRF7/TRIM22/CMKLR1/STAT1/PML/IL6/EIF2AK2/CXCL13/CX3CL1/PNPT1/STAT2/CCL5/CCR5/ISG20/TRIM5/CD38/CSF3/CXCL12/TLR3/TNFSF13B/PSMB9/EBI3/SOCS1/IRF8/IFNB1/NOS2/NUB1/PLSCR1/CSF1R/IL2RA/IL21R/AIM2/TRIM31/TRIM38/AXL/ADAR/IRF5/IL2RB/TRIM21/HLA-DRB1/CXCR6/PSME2/CX3CR1/CIITA/IRF4/PSMB8/IRF9/…
MSigDB	Voom:Positive_vs_Negative:all_samples:no_correction	NUYTTEN_NIPP1_TARGETS_UP	0.000121832	0.00233812	0.384013	1.98079	0	620	IFI44L/ISG15/OASL/RSAD2/XAF1/OAS2/EPSTI1/IFI44/IFITM1/MX1/DDX60/DDX58/OAS1/RTP4/BATF2/PARP12/IFIH1/SAMD9L/TRIM22/PARP14/IDO1/PARP9/STAT1/PLEKHA4/RNF213/PML/EIF2AK2/RASGRP3/SPATS2L/PNPT1/STAT2/ISG20/TRIM5/HESX1/CSF3/PPM1K/TNFSF10/TMEM140/TAP1/TRANK1/NCOA7/SLFN5/MMP13/SERPINE1/GBP3/NMI/PLSCR1/ZNFX1/TRIM38/TGM2/GATA6/SAMD4A/DHRS2/TDRD7/SALL4/ZFYVE26/IFI16/ADAMTS14/JUN/SP140/XRN1/ADAMTS13/SPATA17/PTP…
MSigDB	Voom:Positive_vs_Negative:all_samples:no_correction	WHITEFORD_PEDIATRIC_CANCER_MARKERS	0.000121908	0.00233812	-0.472294	-1.78526	8	105	CDCA2/PON3/CKS2/CCNA2/AURKA/MLLT11/SLC25A40/KIF11/GGH/CDCA7/ASF1B/RFC4/TOP2A/POLE2/BCAT1/ESPL1/RRM2/TMPO/NUDT1/CENPE/PRC1/NUF2/ZWINT/PBK/ZNF367/MAD2L1/MELK/PCNA/RFC3/DBF4/CDCA5/GAPDH/HAUS1/ENO1/CDC25A/NME1/CCNB1/TWIST1/CCNB2/CDK1
MSigDB	Voom:Positive_vs_Negative:all_samples:no_correction	GO_RESPONSE_TO_MOLECULE_OF_BACTERIAL_ORIGIN	0.00012222	0.00234131	0.343208	1.65455	1	297	CXCL10/CXCL11/CMPK2/CXCL9/CCL2/C4B/CD80/IDO1/IL6/EIF2AK2/CXCL13/CCL5/CCR5/HAVCR2/IL10/CSF3/IGF1/SOCS1/IRF8/SERPINE1/NOS2/STAP1/FASLG/CNP/AXL/IRF5/CX3CR1/IL12RB2/CCR7/CD6/DAB2IP/IFNG/JUN/GFI1/CD86/EDN1/TNF/TNIP3/TNFRSF25/ASS1/PRKCE/IL12A/DNMT1/CD180/P2RX7/TNFAIP3/MTA1/NR1D1/JAK2/PTGER3/PALM3/SSC5D/PLSCR4/HSF1/CARD9/PPARGC1A/CD27/DUSP10
MSigDB	Voom:Positive_vs_Negative:all_samples:no_correction	TSAI_RESPONSE_TO_IONIZING_RADIATION	0.000124394	0.00237732	0.414802	1.80072	2	134	CXCL10/IFITM1/CD80/STAT1/TNFSF10/ADORA3/MYC/AXL/IL2RB/GDF15/IRF4/IRF9/PKD2L1/MSC/TGFBR3/CCR1/BATF/RFX5/ENC1/TNFAIP3/ATF5/JAK2/PTN/KRT8/PLK1
MSigDB	Voom:Positive_vs_Negative:all_samples:no_correction	GO_POSITIVE_REGULATION_OF_IMMUNE_EFFECTOR_PROCESS	0.000127226	0.00242858	0.395635	1.7344	2	143	RSAD2/DDX60/LAG3/CCL2/DHX58/CD80/IL6/TBX21/C3/CD84/NOS2/ZAP70/STAP1/CD74/HLA-DMB/SLAMF6/IFNG/CD86/TNF/ZC3HAV1/CD226/SH2D1A/IL12A/SASH3/P2RX7
MSigDB	Voom:Positive_vs_Negative:all_samples:no_correction	GSE41867_DAY15_EFFECTOR_VS_DAY30_EXHAUSTED_CD8_TCELL_LCMV_CLONE13_DN	0.000127455	0.00243007	-0.410338	-1.66151	9	179	CRISP3/PDK1/PRDM5/MOB3B/PPIF/ATP13A3/MMGT1/ZDHHC20/TMEM108/RMND5A/ECHDC1/TMOD1/TXNDC5/SLC35F2/ORC1/CHST10/PCMT1/SDC1/GABPA/MTFR1/IKZF5/GALC/TMEM126B/LEMD3/ETF1/MAPRE2/TSPAN6/TMED2/RAB18/JMJD6/STT3A/TWISTNB/CLDN12/ZNF280C/FOXO3/NDUFS1/ZFP36L1/ZNF566/FAM114A2/TFDP1/SNAP23/HMGCR/STRAP/PUS3/NUS1/EML4/MTIF2/CDS2/OXR1/TMEM97/INTS6/ETAA1/TOP2B/PIAS2/HIBCH/DYM/EIF2S2/MKNK2/TAF5/PPP1R14B/INO80C/NAE1/MCMBP…
MSigDB	Voom:Positive_vs_Negative:all_samples:no_correction	GSE30971_WBP7_HET_VS_KO_MACROPHAGE_2H_LPS_STIM_UP	0.000127928	0.00243334	-0.415941	-1.67685	9	172	IL1R2/CASS4/MRC1/CERK/IL1RAP/CCL24/LPCAT2/LST1/PRCP/CD300LB/LRRK2/MMP9/PADI4/MPP1/SKAP2/TM6SF1/ITGB2/RASSF5/AURKA/SLC25A40/HOMER3/ITGAM/C3orf80/STK38L/CLEC5A/PLXDC2/S1PR3/PPT1/PON2/GABARAPL1/SNX30/COX7B/RBPJ/CAMTA1/TIMM8B/RAP1GDS1/LSP1/TXNDC12/ETHE1/HAT1/DBF4/CD36/GAPDH/ABHD2/ANKH/FCN1/UBASH3B/TGFB1/PGD/TMEM170B/DECR1/NCF2/LYPLAL1/SLC9A9/CD9/LAPTM5/PAPSS1/TMEM45B/GNA13/TRPS1/EML4/HCLS1/ARHGAP26/Z…
MSigDB	Voom:Positive_vs_Negative:all_samples:no_correction	GSE3982_EOSINOPHIL_VS_NKCELL_UP	0.000127928	0.00243334	-0.415569	-1.67535	9	172	ACPP/TREML2/LST1/PYGL/INPP5A/PLXNC1/CCNH/SLC19A1/PTX3/FAM49A/ANPEP/FTH1/OLIG2/ASAH1/PNRC1/LTB/MFSD1/RTN3/PGK1/WFDC1/CYB5R4/RNF24/SH2B2/CMTM6/REPS2/GRB10/CKAP4/GPR137B/ENTPD1/SLA/SDCBP/NSMAF/TMEM127/EGLN1/RBPJ/DCUN1D2/ALOX5/BCL2A1/NRBF2/PIK3CG/TTYH1/FRAT1/AREG/EPM2AIP1/CHMP3/PTGS1/ZNF200/SEC14L1/SEC62/NCOA4/FES/BTBD7/SLC4A8/DDX21/UBE2B/BCL6/ORAI2/EIF4A3/MSLN/RSL24D1/DDX6/NOTCH2/SOHLH2/CFD/STK4/PPP…
MSigDB	Voom:Positive_vs_Negative:all_samples:no_correction	REACTOME_IMMUNOREGULATORY_INTERACTIONS_BETWEEN_A_LYMPHOID_AND_A_NON_LYMPHOID_CELL	0.000128663	0.00244444	0.594896	2.08868	3	43	IFITM1/LILRB4/FCGR3A/KLRC1/C3/CD8A/CD8B/RAET1E/ITGB7/CD3G/CD3E/CD247/CD96/CD200R1/CD226/CD3D
MSigDB	Voom:Positive_vs_Negative:all_samples:no_correction	MIKKELSEN_IPS_LCP_WITH_H3K4ME3	0.000129372	0.00245502	0.405189	1.78486	2	148	XAF1/OAS3/RUFY4/IFITM1/EXOC3L1/IFI35/EBI3/NLRC3/HSD17B14/TRIM21/DAB2IP/VWA3A/ZFP57/PRICKLE3/SPEF2/C20orf96/OPRL1/STON2/PRR15L/CYP2J2/C6orf118/RORC
MSigDB	Voom:Positive_vs_Negative:all_samples:no_correction	GSE45365_WT_VS_IFNAR_KO_CD11B_DC_UP	0.000130713	0.00247466	0.401342	1.77533	2	152	DHX58/SOCS1/PATL2/SBK1/MAP4K1/UBASH3A/LTK/CD6/GPR183/MAMDC4/LAX1/SPOCK2/AARS2/TNFRSF25/ST6GALNAC6/ANO9/CXCR3/DCK/FLT3LG/ID1/TAF4B/BCL2/ZNF444/TCOF1/NT5E/NR3C2/TTC39B/L3MBTL2/FAM120C/MTG1/RIMKLB/CABIN1/POMGNT1/EHMT2/ETS1/TRIM3/PSEN2/ATXN7L2/PELP1/PRR12/FAM102A/UAP1L1/ZNF682/ANK3/LETM1/ZNF827/MACROD1/PCYT2/RNF220/NIPSNAP1/NOP14/LCAT/UNK/TGIF1/TCF20/GRAMD1C/TUT1/SLC25A4/SOX12/SARM1/VSIG1/SNPH/MFHAS1…
MSigDB	Voom:Positive_vs_Negative:all_samples:no_correction	GO_POSITIVE_REGULATION_OF_DEFENSE_RESPONSE	0.00013138	0.00248438	0.339321	1.65191	1	327	CCL8/DDX60/DDX58/LAG3/CCL2/IRF7/IFIH1/DHX58/IDO1/IL6/TLR7/CX3CL1/CCL5/HAVCR2/TRIM5/LGMN/TLR3/NLRC5/PSMB9/C3/IFNB1/SERPINE1/PLSCR1/CARD11/AIM2/CD209/PSME2/UNC93B1/PSMB8/IFI16/TNFSF18/IKBKE/CCR7/NOD1/CD6/SLAMF6/PLA2G7/CD86/GBP5/TNF/ZC3HAV1/PIK3AP1/CD226/TNIP3/SH2D1A/FYN/XCL2
MSigDB	Voom:Positive_vs_Negative:all_samples:no_correction	GO_MICROTUBULE_BUNDLE_FORMATION	0.000132083	0.00249183	0.547217	2.02067	3	54	RP1/CCDC151/GAS2L2/SPAG17/TEKT2/DNAAF1/CCDC114/DNAI2/TPPP3/DNAI1/SPEF2/RSPH1/ARMC4/HYDIN/RP1L1/DNAH7/TPPP/LRGUK/RSPH4A/PLK1/RSPH9/ZMYND10/DNAAF2/CCDC39/DNAH1/TTLL6/CC2D2A/PLA2G3/SPAG16
MSigDB	Voom:Positive_vs_Negative:all_samples:no_correction	GO_REGULATION_OF_DEFENSE_RESPONSE	0.000131978	0.00249183	0.320161	1.66286	0	666	IFIT1/RSAD2/USP18/CCL8/SERPING1/DDX60/DDX58/LAG3/CCL2/IRF7/IFIH1/C4B/DHX58/IDO1/PARP9/STAT1/PML/IL6/EIF2AK2/TLR7/CX3CL1/STAT2/CCL5/HAVCR2/TRIM5/IL10/LGMN/TLR3/CFB/TAP1/NLRC5/PSMB9/SOCS1/APOE/C3/IFNB1/SERPINE1/NOS2/NMI/PLSCR1/SAA1/IL2RA/CARD11/AIM2/DUOXA2/TRIM38/ACE2/ADAR/CD209/PSME2/MICB/IL27/CX3CR1/IRF4/UNC93B1/LCK/PSMB8/CD8B/IFI16/TNFSF18/IKBKE/CCR7/NOD1/CD6/DAB2IP/SLAMF6/IFNG/CD247/PLA2G7/GFI1…
MSigDB	Voom:Positive_vs_Negative:all_samples:no_correction	GSE11864_CSF1_PAM3CYS_VS_CSF1_IFNG_PAM3CYS_IN_MAC_DN	0.00013262	0.00249905	0.401752	1.78643	2	158	OASL/SDS/IFIH1/GZMB/PARP9/RMI2/LAP3/GIMAP8/TMEM140/DTX3L/TNFSF13B/TRANK1/PDCD1LG2/GBP3/NMI/LPAR6/CD200/HLA-DMB/SMPD3/EDN1/STAC3/ST3GAL5/FCGR2C/IDO2/CHST4/TAP2/LIG1
MSigDB	Voom:Positive_vs_Negative:all_samples:no_correction	REACTOME_COSTIMULATION_BY_THE_CD28_FAMILY	0.000132882	0.00250105	0.53335	1.98365	3	56	CD80/PDCD1LG2/GRAP2/HLA-DRB1/LCK/CD274/CD3G/CD3E/CD247/CD86/ICOS/CD3D/FYN/CD4/PDCD1/CD28/PIK3R3/CTLA4
MSigDB	Voom:Positive_vs_Negative:all_samples:no_correction	GO_SINGLE_STRANDED_RNA_BINDING	0.000133418	0.00250822	0.525031	1.96859	3	58	DDX60/DDX58/IFIH1/DHX58/TLR7/PNPT1/RBM11/DIS3L2
MSigDB	Voom:Positive_vs_Negative:all_samples:no_correction	GO_HEPARAN_SULFATE_PROTEOGLYCAN_METABOLIC_PROCESS	0.000134523	0.00252313	-0.654271	-1.94376	8	28	CSGALNACT1/HS6ST2/SULF2/XYLT1/HPSE/NDST3/EXTL3/HS3ST4/DSE/NDST2/GLCE/HS3ST3B1/HS6ST1/GPC1/EXTL1/B3GAT3
MSigDB	Voom:Positive_vs_Negative:all_samples:no_correction	BROWNE_HCMV_INFECTION_6HR_UP	0.000136874	0.00256127	0.518896	1.97886	3	64	ISG15/OASL/MX1/OAS1/IRF7/EIF2AK2/IFNB1/CNP/MNDA/TRIM26/MUC3A/FOXJ1
MSigDB	Voom:Positive_vs_Negative:all_samples:no_correction	JECHLINGER_EPITHELIAL_TO_MESENCHYMAL_TRANSITION_UP	0.000136874	0.00256127	0.512309	1.95374	3	64	IFIT1/ISG15/IFIT3/IFITM3/CCL2/IRF7/STAT1/MMP13/PLA2G7/ADA
MSigDB	Voom:Positive_vs_Negative:all_samples:no_correction	GSE30083_SP2_VS_SP4_THYMOCYTE_DN	0.000139018	0.0025797	0.38807	1.75607	2	178	IFIT1/IFIT3/IFI44/OAS1/CXorf21/CD38/PPM1J/MS4A6A/TAP1/TBX21/IRF8/AIM2/FAM78A/IL2RB/SIDT1/IGFBP4/LIF/GIMAP5/NOD1/SLAMF6/IFNG/CCDC102A/RIN2/DNAJB13/CCND1/MPP4/B4GALNT4/CXCR3/ST14/CCDC88C/NT5E/LAIR1/TTC39C/TTC39B/ADCY7/STAT4/LY86/SPN/MAN1C1
MSigDB	Voom:Positive_vs_Negative:all_samples:no_correction	GSE17721_0.5H_VS_4H_CPG_BMDC_DN	0.00013887	0.0025797	0.386355	1.74647	2	177	RTP4/IFI35/LAP3/CCL5/ISG20/NUPR1/TNFSF10/ATP10A/FCGR3A/TAP1/UBA7/NOS2/AIM2/TGM2/IKBKE/CD247/GFI1/EDN1/DSCAML1/STARD5/TRIM26/CD72/SYNPO2/KIF5C/CSF1/SCML4/DLL4/SLC1A2/RAB3IP/IGF2BP2/TBC1D1/JAK2/MYLK/RPS6KA2/NRP2/E2F8
MSigDB	Voom:Positive_vs_Negative:all_samples:no_correction	GSE1460_INTRATHYMIC_T_PROGENITOR_VS_CD4_THYMOCYTE_DN	0.000139256	0.0025797	0.385426	1.74549	2	179	IFI44L/OAS2/IFI44/IFITM1/STAT1/PLA2G4C/SP110/GIMAP4/HTR2B/TNFSF10/TRIM38/IL2RB/CD200/GIMAP5/CCR7/CD6/FAM184A/GPR183/TOR1B/NCALD/DOK2/TNF/ICOS/LY9/TRAF3IP3/ST3GAL5/SPOCK2/TNFRSF25/ID3/ABCB1/ENC1/TNFAIP3
MSigDB	Voom:Positive_vs_Negative:all_samples:no_correction	GSE22601_IMMATURE_CD4_SINGLE_POSITIVE_VS_CD8_SINGLE_POSITIVE_THYMOCYTE_DN	0.000140095	0.0025797	0.379095	1.71886	2	181	XAF1/ZBP1/IFITM3/RTP4/IFI35/IRF7/PARP14/GZMB/STAT1/STAT2/LGALS3BP/DTX3L/SOCS1/TBX21/PLSCR1/ABI3/TGM2/IGFBP4/LIF/IRF9/IL12RB2
MSigDB	Voom:Positive_vs_Negative:all_samples:no_correction	GSE46606_IRF4HIGH_VS_IRF4MID_CD40L_IL2_IL5_DAY3_STIMULATED_BCELL_DN	0.000139769	0.0025797	0.379271	1.71837	2	180	IFITM3/OAS1/IL4I1/STAT1/PML/CCL5/CXorf21/CD38/TRIM14/TMEM140/TLR3/MGAT3/AXL/PSME2/RPS6KL1/RBM11/CD8B/TGFB3/CD86/IFT122/CD200R1/TNF/CSF1/OPTN/IGSF10/FAAH/WDR38/MACC1/ABCB1/ATF3/ACOT9/TBC1D1/POU6F1/AMN/JAK2/TTC21B
MSigDB	Voom:Positive_vs_Negative:all_samples:no_correction	GSE20715_0H_VS_24H_OZONE_TLR4_KO_LUNG_UP	0.000139769	0.0025797	0.378461	1.7147	2	180	PLVAP/OAS1/RTP4/PARP12/IFIH1/PTPRO/SPATS2L/GMPR/MYH7/TAP1/CSF1R/SIDT1/PSMB8/CD3G/CD247/EPB41L3/DTX1/RAD51AP1/SLC12A7/OXTR/CHST12/CD3D/PLXND1/MAPK12/RFX5/ADH1C/OSBPL5/SASH3/KLRD1/BCL11B/LYSMD2/NR1D1
MSigDB	Voom:Positive_vs_Negative:all_samples:no_correction	GSE13484_12H_UNSTIM_VS_YF17D_VACCINE_STIM_PBMC_DN	0.000138696	0.0025797	0.379195	1.71115	2	175	SIGLEC1/IFI44L/CCL8/IFI35/GIMAP6/DHX58/LY6E/GIMAP4/TRANK1/C3/IL2RA/IFNG/MSC/EDN1/TOR1B/SLC37A1/OPTN/RORB/MST1R/CD226/CLUAP1/TRAFD1/CHMP5/RUVBL1/CYP2J2/RFX5/CABYR/TAP2/ATF3/GNA14/C1GALT1
MSigDB	Voom:Positive_vs_Negative:all_samples:no_correction	GSE17721_12H_VS_24H_CPG_BMDC_UP	0.000139769	0.0025797	0.377586	1.71074	2	180	RSAD2/BATF2/IFIH1/TFEC/MSR1/PNPT1/IGF1/PSMB9/UBA7/SLFN12/MOV10/CIITA/SLAMF8/SMPD3/FBXO6/RGL1/THOC6/SLC12A3/SLC1A3/ID1/RPP25/USP42/TNFAIP8L1/KANK2/TTC39B/LIPG/TMEM184A/PDZRN3/FST/CCDC86/CATSPERG/PMP22/DPH2/GBP6/TSC22D1/SLC28A2/MUC4/UCN/WNK2/ANKRD33B/ANXA4/CHODL/IFT172/CD40/BHLHE41/GCG/RGS10/C6orf62
MSigDB	Voom:Positive_vs_Negative:all_samples:no_correction	GSE32034_LY6C_HIGH_VS_LOW_ROSIGLIZATONE_TREATED_MONOCYTE_UP	0.000139256	0.0025797	0.377726	1.71062	2	179	ISG15/IFIT3/CMPK2/IFIT2/IRF7/LY6E/MAB21L2/TLR7/CCR5/LGALS3BP/CXCL12/MS4A6A/AGRN/NMI/ZNFX1/IGFBP4/UNC93B1/LMO2/C11orf16
MSigDB	Voom:Positive_vs_Negative:all_samples:no_correction	GSE19923_E2A_KO_VS_E2A_AND_HEB_KO_DP_THYMOCYTE_DN	0.000139256	0.0025797	0.377177	1.70813	2	179	ISG15/RSAD2/MX1/LAG3/IRF7/GZMB/LAP3/IL6/PNPT1/CCL5/IFIT1B/NUPR1/SH2D2A/IL10/IFNB1/MYC/CD8B/SLC12A7/LDLR/TTC7B/PLXND1/PRKCE
MSigDB	Voom:Positive_vs_Negative:all_samples:no_correction	GSE17301_ACD3_ACD28_VS_ACD3_ACD28_AND_IFNA5_STIM_CD8_TCELL_DN	0.000138998	0.0025797	0.374824	1.69251	2	176	IFI44L/USP18/MX1/SERPING1/IRF7/TFEC/MS4A4A/GZMB/LILRB4/MS4A6A/IRF8/STAP1/HLA-DRB1/SIDT1/HLA-DMA/CD74/MNDA/RNASE6/HLA-DMB/GPR183
MSigDB	Voom:Positive_vs_Negative:all_samples:no_correction	GSE17721_CPG_VS_GARDIQUIMOD_6H_BMDC_DN	0.000139833	0.0025797	-0.407683	-1.65405	10	182	IL36A/PPBP/TFPI/TLR2/TNFRSF9/CASP6/CFP/GK/SIRPA/ZNF704/TIMM8A/NLRP3/HSD17B12/MFSD1/SNX18/MYO1F/SNRK/DGAT1/PARL/TMBIM1/GYG1/ALG9/RNF130/PON2/SDC1/FICD/PRAF2/SEC11A/LPCAT3/LMBR1/ADIPOR2/TPP2/MMS22L/PBXIP1/SLC4A8/SLC30A5/VOPP1/ETFDH/TTC13/CEP55/FZD1/TAZ/NEU1/RNF128/TNFRSF4/LCN2/RYK/WAS/HSPA5/PYCR1/SRP54/UGGT2/INSIG2/LSM2/UQCRB/PTGES/GAR1/UCK2/S100PBP/RSPRY1/NUMB/ABHD4/TMEM185A/ERLIN1
MSigDB	Voom:Positive_vs_Negative:all_samples:no_correction	HALLMARK_OXIDATIVE_PHOSPHORYLATION	0.00013997	0.0025797	-0.406818	-1.64951	10	181	ALDH6A1/NDUFB3/NDUFB6/SDHD/COX8A/RETSAT/ACADM/NQO2/MAOB/HADHB/ACAA1/NDUFC2/NDUFA7/COX7B/NDUFA2/SLC25A20/SLC25A3/TIMM8B/TIMM9/NDUFV2/NDUFB1/UQCRQ/SURF1/LDHA/ETFDH/TIMM13/RHOT1/COX7C/PHB2/COX6B1/NDUFA8/MRPL34/ATP6V1E1/UQCR11/OXA1L/DECR1/SLC25A5/FH/NDUFS1/COX4I1/COX6A1/UQCRH/NDUFAB1/NDUFS4/ATP6V1C1/SUCLG1/UQCRB/BCKDHA/UQCRC2/CS/HADHA/UQCR10/SLC25A11/DLD/NDUFA6/CPT1A/MRPS15/IDH1/NDUFA3/BAX/VDAC2/NDUF…
MSigDB	Voom:Positive_vs_Negative:all_samples:no_correction	GSE45365_NK_CELL_VS_CD11B_DC_DN	0.000139285	0.0025797	-0.404681	-1.64723	10	187	PGLYRP1/PRSS27/IL1B/S100A8/TREM1/TIMP1/HAS1/PLBD1/CHI3L1/CD44/SIRPB1/CD300LB/MMP9/S100A9/FPR2/OSM/PADI4/PDE4B/CD14/PTX3/SELPLG/TLE3/ITGB2/KRT16/SYK/NSMCE1/ARHGDIB/BYSL/CSF3R/RNF149/PHLDA1/CYTIP/ZFAND2A/MYO1F/BTG2/PTPN12/PGM2/TUBB6
MSigDB	Voom:Positive_vs_Negative:all_samples:no_correction	CHAN_INTERFERON_PRODUCING_DENDRITIC_CELL	0.000140572	0.00258312	0.814808	2.11361	4	12	PRF1/GZMB/KLRC1/FASLG/NKG7/GZMA/KLRD1
MSigDB	Voom:Positive_vs_Negative:all_samples:no_correction	GSE17721_CTRL_VS_POLYIC_4H_BMDC_DN	0.000140601	0.00258312	0.381854	1.73236	2	182	RSAD2/EPSTI1/CXCL9/CCL2/PARP12/DHX58/NUPR1/CD38/ATP10A/MS4A6A/TAP1/PSMB9/SLC38A5/IRF8/NUB1/ZNFX1/ADAP2/PARP3/KPTN/TDRD7/SLAMF8/GTPBP2/XRN1/STARD5/PIK3AP1/ZNF296/STX1A/ATF3/TRIM34/ZNF689/EYA1/TTC39C
MSigDB	Voom:Positive_vs_Negative:all_samples:no_correction	GSE10325_CD4_TCELL_VS_MYELOID_UP	0.000141283	0.00258976	0.371353	1.68501	2	183	CD2/ITK/ZAP70/MYC/IL2RB/LCK/APBA2/GIMAP5/UBASH3A/CD6/CD3G/CD247/CD96/EVL/TGFBR3/NCALD/ICOS/OPTN/PRKCQ/CD226/GPR171/CLUAP1/TMEM63A/SPOCK2/CD3D/SH2D1A/TNFRSF25/RUVBL1/FLT3LG/DNMT1/BCL2/BCL11B/CDR2/PLCG1/TCF7/FAM171A1/STAT4/SFI1/MAN1C1/CD28/DEXI/PEX3/MAST4/RNF144A/GATA3/SKAP1/FAM102A/KLHL3/SMYD2/CCND2/SIRPG/FBLN5/MRFAP1L1/ANK3/DYRK2/GZMK/ZNF512B/BAG3/PLEKHB1/FAM50B/DENND2D/TNIK/ASF1A/POLR3E
MSigDB	Voom:Positive_vs_Negative:all_samples:no_correction	GSE32986_CURDLAN_LOWDOSE_VS_CURDLAN_HIGHDOSE_STIM_DC_DN	0.000141283	0.00258976	0.370411	1.68074	2	183	RSAD2/IFIT3/IFIT2/CCL2/CD80/CX3CL1/ISG20/IFIT1B/EXOC3L4/NLRC5/EBI3/NCOA7/C3/AGRN/TGM2/HLA-DRB1/PSME2/CIITA/IKBKE/RHBDF2/SLAMF8
MSigDB	Voom:Positive_vs_Negative:all_samples:no_correction	GSE22140_HEALTHY_VS_ARTHRITIC_GERMFREE_MOUSE_CD4_TCELL_DN	0.000141911	0.00259832	0.374745	1.70115	2	184	OASL/IFIT3/IFIT2/OAS2/IFI44/MX1/CCL8/SDS/CD163/LGMN/IGF1/RNASE1/IRF8/SERPINE1/RGS1/PDGFB/MSC/VSIG4/DOCK10/TNF/CCR1/RENBP/BATF/MYO7A/FYN/NAPA
MSigDB	Voom:Positive_vs_Negative:all_samples:no_correction	GSE21678_WT_VS_FOXO1_FOXO3_KO_TREG_UP	0.000142282	0.00260217	-0.422162	-1.68279	10	156	CEACAM4/SRGN/GLA/INPP5A/CCNH/IFNGR1/NAMPT/SNORD89/TRPC1/DNAJB9/FBXL22/SH3BP5/IVNS1ABP/VAV3/ADIPOR1/FNIP1/PNPLA8/TXNDC16/SSH2/PAM/SESN3/FRMD4B/ALG9/LPIN1/USP12/SDCBP/POLB/RRM2/ASAP1/MAP3K5/HIP1/WDR91/ITGBL1/SCYL2/MAMLD1/SEC14L1/SPAG9/ZEB1/DNAJC25/C19orf18/PELI1/RIOK3/USP3/AGFG1/LRRC66/PIGA/MMRN1/JMJD1C/TXNDC11/EZH2/FAM76B/HBS1L/CPEB4/TRPS1/IRF2BP2/BRMS1L/INTS6/SMAP1/KLHL15/MED13L/DNAJB14/LRRC8C/RA…
MSigDB	Voom:Positive_vs_Negative:all_samples:no_correction	GSE2770_TGFB_AND_IL4_VS_IL12_TREATED_ACT_CD4_TCELL_6H_UP	0.000142674	0.00260638	0.369114	1.67957	2	187	USP18/ZBP1/EPSTI1/RTP4/IFI35/SAMD9L/PARP14/PARP9/RNF213/GIMAP4/SOCS1/IRF8/STAP1/TRIM21/LPAR6/PDE1B/GPR183/GPR162/GFI1/DOK2/TRIB2/SCML4/PRKCQ/GPR171
MSigDB	Voom:Positive_vs_Negative:all_samples:no_correction	GO_RESPONSE_TO_BIOTIC_STIMULUS	0.000143719	0.0026166	0.399931	2.08724	0	712	IFI44L/CXCL10/IFIT1/CXCL11/ISG15/OASL/RSAD2/IFIT3/CMPK2/IFIT2/OAS2/OAS3/IFI44/IFITM1/BST2/MX1/CCL8/IFITM3/DDX60/DDX58/CXCL9/OAS1/BATF2/PRF1/CCL2/IRF7/IFIH1/C4B/DHX58/CD80/TRIM22/IDO1/STAT1/PML/IL6/EIF2AK2/CXCL13/TLR7/STAT2/CCL5/CCR5/ISG20/IFIT1B/HAVCR2/TRIM5/IL10/CSF3/CXCL12/IGF1/TLR3/NLRC5/PSMB9/SOCS1/TBX21/IRF8/IFNB1/SERPINE1/GBP3/NOS2/PLSCR1/STAP1/FASLG/CD8A/CNP/AXL/ADAR/IRF5/HLA-DRB1/IL27/CX3…
MSigDB	Voom:Positive_vs_Negative:all_samples:no_correction	VECCHI_GASTRIC_CANCER_EARLY_DN	0.000143701	0.0026166	-0.366532	-1.56172	11	294	MAL/SULT1B1/HSPB8/CLDN10/CNTN1/SLC16A7/ECHDC3/HPGD/LYVE1/ALDH1A2/CPE/CYBRD1/PDGFC/SLC15A1/GAS1/ALDH6A1/MCTP1/SLC18A2/SCARA5/FAM3B/ALDH1L2/GABRB3/KIAA1324/BPIFA1/GPX3/NDNF/KCNJ15/GNG7/MAGEH1/LRRC17/IL6R/ENTPD3/GHR/SLC36A4/F13A1/CYTIP/INA/RAB9B/MAP7D2/GPM6B/AMPD1/SULT1E1/NTRK3/IRX2/CYP1B1/PID1/ITM2A/HMGN5/SUSD4/ANGPT1/PPP2R3A/KCNJ16/RAB27A/TSC22D3/PCDH9/SST/CASQ2/GLUL/APOA1/NAP1L2/CLDND1/DNAJC6/UBE…
MSigDB	Voom:Positive_vs_Negative:all_samples:no_correction	GO_REGULATION_OF_MACROPHAGE_CHEMOTAXIS	0.000144246	0.00262323	0.773414	2.15907	4	16	CCL2/CMKLR1/CX3CL1/CCL5/STAP1/TNFSF18/CSF1
MSigDB	Voom:Positive_vs_Negative:all_samples:no_correction	GO_NEGATIVE_REGULATION_OF_DEFENSE_RESPONSE_TO_VIRUS	0.000145256	0.00263863	0.753691	2.13571	4	17	IFIT1/DHX58/EIF2AK2/IL2RA/TRIM38/MICB
MSigDB	Voom:Positive_vs_Negative:all_samples:no_correction	GO_REGULATION_OF_IMMUNE_RESPONSE	0.000147558	0.00267443	0.359798	1.8807	0	727	RSAD2/USP18/IFITM1/BST2/SERPING1/DDX60/DDX58/C1QA/LAG3/C1QB/IRF7/C1QC/IFIH1/C4B/DHX58/CD80/IDO1/PARP9/STAT1/IL6/CXCL13/TLR7/STAT2/CCL5/HAVCR2/TRIM5/CD38/IL10/LGMN/SLA2/TLR3/FCGR3A/CFB/TAP1/NLRC5/PSMB9/SOCS1/BTN3A1/CD300E/KLRC1/TBX21/C3/IFNB1/GRAP2/CD84/ITK/ZAP70/NMI/PLSCR1/IL2RA/CARD11/STAP1/AIM2/CD8A/ADAR/CD209/HLA-DRB1/PSME2/MICB/IL27/RBCK1/IRF4/UNC93B1/LCK/PSMB8/CD8B/CD74/IFI16/TNFSF18/MNDA/IK…
MSigDB	Voom:Positive_vs_Negative:all_samples:no_correction	GO_REGULATION_OF_LEUKOCYTE_DIFFERENTIATION	0.000149477	0.00270314	0.360421	1.66714	2	209	IRF7/C1QC/CD80/IKZF3/IL6/CD2/CCL5/LILRB4/TLR3/IFNB1/ZAP70/CSF1R/IL2RA/CARD11/MYC/CAMK4/AXL/FSTL3/IL27/RAG1/LIF/IL7/IRF4/CD74/TNFSF18/IFNG/JUN/CD86/DTX1/TNF/CSF1/CYP26B1/ADA/CCR1/TMEM176A/FOXJ1/MAFB/FLT3LG/IL12A/PPARGC1B/ERBB2/SASH3/CCL19/GLI3/NCKAP1L/CD27/BGLAP/INPP5D/GAS6/TMEM176B/CD28/IL12RB1/NRARP/HLA-DOA
MSigDB	Voom:Positive_vs_Negative:all_samples:no_correction	GSE41978_WT_VS_ID2_KO_AND_BIM_KO_KLRG1_LOW_EFFECTOR_CD8_TCELL_DN	0.000152546	0.00275555	-0.406757	-1.6503	11	182	ORM1/IL36A/SLC11A1/SULT1B1/IL1B/PCBP3/DIO2/HAL/NLRP6/NEIL3/FPR2/PLXNC1/GSTM1/RGS2/TFPI2/FTH1/MSRA/PHF20L1/PKDCC/ALPK2/ASF1B/MPP2/UBLCP1/WDHD1/GFRA1/SESN3/GDF5/BPIFB1/PPT1/PIGB/PPM1D/CRYM/CPNE3/PDPN/RAB27A/PCDHB2/KIF23/KCNN2/SLC22A13/ZNF746/ITGB3BP/FAM53C/MAD2L1/OCEL1/PTPRJ/MMS22L
MSigDB	Voom:Positive_vs_Negative:all_samples:no_correction	GSE36476_CTRL_VS_TSST_ACT_72H_MEMORY_CD4_TCELL_YOUNG_DN	0.000153321	0.00276646	-0.414076	-1.67169	11	174	IL1R2/ACO1/NEIL3/GLA/CKS2/EGR3/FAH/GPR19/CDKN3/VDR/AURKA/GK/NCAPG/KIF11/GGH/CPPED1/SFT2D2/APOLD1/ASPM/RFC4/KIFC1/ELOVL6/MAP7D3/TUBB6/IL1R1/TOP2A/TST/PPCDC/POLE2/ESPL1/RRM2/TMEM106C/CENPE/KIF20A/ZWINT/PBK/PCNA/HMMR/TALDO1/TRAIP/ZNF248/SHCBP1/STT3A/MED14/PFAS/CDC25A/CEP55/NME1/CCNB1/CISD1/ACTG1/SLC25A5/CCNB2/FH/KIF15/POLA1/TBL2/FANCI/GMNN/DLGAP5/SRSF1/RAD51/POLA2
MSigDB	Voom:Positive_vs_Negative:all_samples:no_correction	GSE17721_PAM3CSK4_VS_CPG_12H_BMDC_UP	0.000153681	0.00276985	-0.412629	-1.6615	11	170	LTA4H/FPR2/RNASET2/TIMM8A/KLHL2/TMEM205/GGH/CRYL1/COX8A/SLC12A6/ACADM/EIF4EBP2/SLC39A6/TST/SGIP1/RCHY1/MYADM/RPL7A/GPR85/YPEL3/DUSP6/PRAF2/NUDT16L1/RPL27/NIN/DNAJC3/GALC/SFRP2/RPL13A/SIAE/RBM3/PRKAG1/HINT1/VOPP1/ETFDH/CYP51A1/SAMM50/NDUFA8/EIF4A3/SLC16A3/RNF26/CISD1/TIMM17B/WDR12/GPSM3/PGP/EBPL/RPL37A/OAZ1/MBTD1/PREB/DHRS1/TMEM97/MANF/C19orf53/EIF3I/TRIAP1/NDUFA6/IDH1/HADH/CSE1L/PARVG/CYB5R1/CREB…
MSigDB	Voom:Positive_vs_Negative:all_samples:no_correction	GO_REGULATION_OF_TYPE_I_INTERFERON_MEDIATED_SIGNALING_PATHWAY	0.000153946	0.00277154	0.642058	2.11907	4	32	USP18/IRF7/STAT1/STAT2/NLRC5/IFNB1/ADAR
MSigDB	Voom:Positive_vs_Negative:all_samples:no_correction	GO_LIPOXYGENASE_PATHWAY	0.000154395	0.00277653	-0.791081	-1.95862	9	13	ALOX12/HPGD/PTGS2/ALOX12B/ALOX15B/ALOX5AP/ALOX5/LTC4S
MSigDB	Voom:Positive_vs_Negative:all_samples:no_correction	GSE42021_TREG_PLN_VS_CD24LO_TREG_THYMUS_UP	0.000155115	0.00278637	-0.417454	-1.66528	11	157	ECHDC3/CERK/CPE/CYBRD1/NT5DC2/ACO1/SH3GL3/IMPDH1/TYRO3/SALL2/ASAH1/SIRPA/CLEC1B/MYO1F/DENND2A/TNFRSF1B/OSBPL8/RAB22A/PPP3CA/SST/DUSP6/ALOX5/LMCD1/DSCC1/GMFB/IKZF5/TMEM126B/RPL11/ARL6IP5/SLC35C1/TRIP10/RAB5B/RIOK3/UNC119/GABPB1/RAB33A/JAK1/CLK4/TOM1L1/CNOT7/RHD/MBP/RFK/SNX13/GSK3B/MAN1A2/MTIF2/OXR1/IGBP1/GABBR1/VTI1B/PRKAR2A/KRT5/EIF2S2/ABHD4/AP1M2/TMX4/ING2/NIPAL2/RNF125/AMZ2
MSigDB	Voom:Positive_vs_Negative:all_samples:no_correction	GSE11864_UNTREATED_VS_CSF1_IFNG_PAM3CYS_IN_MAC_UP	0.000155336	0.00278724	-0.416637	-1.65941	11	155	SULT1B1/GLIPR1/S100A8/XYLT1/ST6GALNAC3/CCNH/PLB1/PCYOX1/NLRP12/DOCK5/ERN1/LYPLA1/MPST/GPBAR1/EPHB6/RPS7/RPL9/VIPR1/BNIP3L/FIG4/VPS8/PARL/ARRB2/GLB1/MGST2/TST/TGOLN2/AP1S2/MAPRE2/SORCS2/C16orf86/SEC62/RNF11/CYHR1/BTBD11/LEPR/SLC44A2/GMFG/PHB2/TRIM11/NTPCR/COTL1/CHMP1B/HDDC3/ARPC1B/PGP/LAPTM5/TMEM59/FKBP1A/OXR1/MRPS27/XRCC5/CAMK1D/USP15/UBL7/C1orf52/UBE2D3/TMUB2/KIF3C/HGF/ING2/MAGED1/ANKDD1A/HNRNPU…
MSigDB	Voom:Positive_vs_Negative:all_samples:no_correction	BIOCARTA_MONOCYTE_PATHWAY	0.000155907	0.00279438	-0.818118	-1.93865	9	11	PECAM1/CD44/SELP/ITGB2/ITGAM/ITGB1
MSigDB	Voom:Positive_vs_Negative:all_samples:no_correction	SENGUPTA_NASOPHARYNGEAL_CARCINOMA_WITH_LMP1_DN	0.000158311	0.00283433	-0.439536	-1.71488	11	132	SCGB3A1/SPRR3/SCEL/S100A8/DACH1/CLCA2/CAPNS2/PROS1/S100A9/SLC6A15/GJB2/SERPINA1/OLFM4/SERPINB4/ABI3BP/ANPEP/DOCK5/MMP7/KRT4/UPK1B/PDZK1IP1/MAP1B/DNASE1L3/ALPK2/SLC26A4/SULT1E1/TPD52L1/CXCL6/CD109/CRABP2/PDPN/ELF5/DNAJC6/KRT14/SERTAD4/ABCA12/CTAG2/BTNL9/MSLN/ST8SIA1/HRCT1/RNF128/LCN2/ZG16B/ICAM4/FAM83C/ZNF322/MAP2/ACSS3/MPP7/PLP1/CR2/BICD1/PRKCB/DCX
MSigDB	Voom:Positive_vs_Negative:all_samples:no_correction	PARK_APL_PATHOGENESIS_DN	0.000159779	0.00285745	-0.572544	-1.86751	10	44	PECAM1/SRGN/LYZ/VAT1/ASAH1/SIRPA/QSOX1/CKAP4/SRPK1/LYST/RAB27A/MCAM/GLUL/RAB31/ELANE/LSP1/PRKCA/BTG1/NEU1/ZYX
MSigDB	Voom:Positive_vs_Negative:all_samples:no_correction	GO_POSITIVE_REGULATION_OF_IMMUNE_SYSTEM_PROCESS	0.000160282	0.00286327	0.381025	1.99739	0	766	CXCL10/CXCL11/ISG15/PLVAP/RSAD2/CCL8/SERPING1/DDX60/DDX58/CXCL9/C1QA/LAG3/C1QB/CCL2/IRF7/C1QC/IFIH1/C4B/DHX58/CD80/IDO1/CMKLR1/IL6/CD2/CXCL13/TLR7/CX3CL1/CCL5/HAVCR2/TRIM5/CD38/CSF3/CXCL12/LGMN/IGF1/SLA2/TLR3/FCGR3A/CFB/TAP1/NLRC5/TNFSF13B/PSMB9/EBI3/BTN3A1/PDCD1LG2/TBX21/C3/IFNB1/GRAP2/CD84/SERPINE1/ITK/NOS2/ZAP70/PLSCR1/CSF1R/IL2RA/CARD11/STAP1/AIM2/AXL/CD209/HLA-DRB1/PSME2/MICB/RBCK1/RAG1/LIF/…
MSigDB	Voom:Positive_vs_Negative:all_samples:no_correction	REACTOME_IMMUNE_SYSTEM	0.000161734	0.00288601	0.398006	2.08936	0	774	IFIT1/ISG15/OASL/IFIT3/USP18/XAF1/IFIT2/OAS2/OAS3/ZBP1/IFITM1/MX1/IFITM3/DDX58/C1QA/OAS1/C1QB/IFI35/IRF7/C1QC/IFIH1/DHX58/CD80/STAT1/UBE2L6/PML/IL6/EIF2AK2/RASGRP3/TLR7/STAT2/ISG20/LILRB4/LGMN/DTX3L/TLR3/FCGR3A/CFB/TAP1/NLRC5/PSMB9/UBA7/SOCS1/PDCD1LG2/KLRC1/IRF8/C3/IFNB1/GRAP2/ITK/ZAP70/SAA1/IL2RA/CARD11/AIM2/CD8A/ADAR/IRF5/IL2RB/TRIM21/HLA-DRB1/PSME2/RBCK1/HLA-DMA/IL7/HLA-DOB/CIITA/IRF4/UNC93B1/…
MSigDB	Voom:Positive_vs_Negative:all_samples:no_correction	BILANGES_SERUM_RESPONSE_TRANSLATION	0.000164819	0.00293558	-0.654195	-1.92854	10	27	RPL4/RPS4X/RPL6/EEF1B2/RPS7/EIF3H/RPS8/RPL10/RPL14/RPL29/RPS5/RPL18A/EIF3F
MSigDB	Voom:Positive_vs_Negative:all_samples:no_correction	GSE40666_UNTREATED_VS_IFNA_STIM_CD8_TCELL_90MIN_UP	0.000165276	0.00293947	0.414338	1.79427	3	132	IFIT3/EPSTI1/IFI44/MX1/RTP4/PARP9/HSH2D/GATA6/ADCY5/CD274/FOXP2/WFIKKN1/LRRC27/SH2D1A/CCDC157/RCOR2/RP1L1/NCDN/CSPG4/LIPG/CATSPERG/ENAH/MUC4/UST/WNK2/MAST4/UBE2Z/MVK/TSSK2/CHODL/EDARADD/ARAP2/DGCR6L/DUOXA1/GALR3
MSigDB	Voom:Positive_vs_Negative:all_samples:no_correction	GO_SKIN_DEVELOPMENT	0.000165818	0.00294588	-0.409951	-1.65792	12	177	FLG/SPRR3/CNFN/SCEL/SPINK5/WNT5A/ALOX12/CSTA/CERS3/PDGFA/CDSN/EDAR/MAP2K1/EREG/FOXN1/TGM3/KRT16/LTB/ALOX12B/GBA/DACT2/ZDHHC21/KRT10/CD109/DKK1/SMO/NSDHL/ATP7A/RBPJ/SLITRK5/TGM1/PSEN1/TP63/KRT1/TMEM79/ABCA12/LGR5/SLC27A4/ACER1/ACVR1B/NOTCH1/FOXE1/CBX7/HRNR/ALX4/INHBA/ADAM9/CDC42/TSG101/TGFB2/STK4/WNT16/SUFU/COL3A1/FOSL2/ASPRV1/EVPL/PRR9
MSigDB	Voom:Positive_vs_Negative:all_samples:no_correction	GSE2770_TGFB_AND_IL4_VS_IL12_TREATED_ACT_CD4_TCELL_48H_UP	0.000166737	0.00295894	-0.415896	-1.67084	12	166	F5/CMTM2/LIN7A/CRISPLD2/PYGL/GCHFR/PADI4/KBTBD11/DOCK5/RAB3D/KLF7/TLE3/PIK3R2/STAT5B/KLF2/PIGX/ZNF185/GPBAR1/NXT1/POLM/TMEM14C/INPP5K/ARRB2/UBE2E3/RPL23/S1PR3/PPT1/IFT20/NUDT1/EIF2D/CHPT1/FCGRT/MAPRE2/TRAPPC1/APBB1IP/PIGS/ARF5/RHOT1/ACYP2/SYN2/RNF44/CTDSPL/MAPK3/BPI/TKT/DCTN3/CIDEB/ZG16B/CDK5/PUSL1/KDM3A/MSRB2/KCMF1/CLEC11A/PIP4K2A/MPPE1/HADHA
MSigDB	Voom:Positive_vs_Negative:all_samples:no_correction	REACTOME_GAP_JUNCTION_ASSEMBLY	0.000168655	0.00298969	-0.763871	-1.96147	10	15	GJB6/GJB2/GJA1/GJA4/GJB1/GJD4/GJA5/GJB5
MSigDB	Voom:Positive_vs_Negative:all_samples:no_correction	GO_LEUKOCYTE_DIFFERENTIATION	0.000173913	0.00307952	0.34954	1.66673	2	271	RSAD2/BATF2/IL6/IL10/CSF3/HDAC9/TBX21/IFNB1/ITK/ZAP70/CSF1R/CARD11/CD8A/CAMK4/AXL/DHRS2/RAG1/IL7/IRF4/LCK/PDE1B/CD74/IFI16/CCR7/EFNA2/EOMES/SLAMF6/IFNG/CD3E/JUN/THEMIS/GPR183/IL31RA/CD86/TNF/CSF1/LY9/ADA/DLL4/CD3D/BATF/MAFB/FLT3LG/CD4/RORC/BCL2/BCL11B/CCL19/TCF7/GLI3/AZI2/SPN/WNT1/GAS6/CD28/VCAM1/JAG2/BAK1/RIPK3/KLF6
MSigDB	Voom:Positive_vs_Negative:all_samples:no_correction	DELYS_THYROID_CANCER_DN	0.000175893	0.00311116	-0.39195	-1.60882	13	202	CA4/LTF/ALDH1A2/NDRG4/CYBRD1/DIO2/FMOD/CRYAB/FOLR1/GAS1/TFPI/ALDH6A1/MGP/SLC16A2/HBA1/CTH/SLC1A1/SH3BP5/SDC2/COPZ2/LRP1B/SALL2/GFRA2/FMO2/GHR/AOX1/GSTM3/GPC3/TEK/DNASE1L3/SLC26A4/RELN/RPS6KA5/SLC25A15/MPPED2/TNFRSF11B/ALDH7A1/FEZ1/ITM2A/DIO1/FLRT2/CPNE3/IPCEF1/DCN/RYR2/TSC22D3/CASQ2/CRABP1/ALDH2/TSPAN7
MSigDB	Voom:Positive_vs_Negative:all_samples:no_correction	RHEIN_ALL_GLUCOCORTICOID_THERAPY_DN	0.000177058	0.00312835	-0.355291	-1.52779	14	325	MME/EMP1/MRC1/LTA4H/ALDH6A1/CKS2/EGR3/MPP1/TCFL5/SNRPD3/PRKDC/IVNS1ABP/AHCY/CAT/VRK1/MLLT11/PIN4/ISOC1/NCAPG/KIF11/GGH/RTN3/PGK1/RPL3/ACADM/GPM6B/RFC4/SPTSSA/ERG/MIF/TOP2A/HEBP1/FRMD4B/SLC35E3/RPL23/CSNK2B/CPNE3/POLE2/GBE1/PCMT1/RRM1/SPARC/DUSP6/RRM2/NUDT1/PRC1/ITGB3BP/ZWINT/MEST/MAD2L1/UGP2/MELK/RHOA/PCNA/PIGP/HMMR/CEP57/MCM6/TALDO1/LDHA/GAPDH/CCDC90B/PRKCH/ALDH5A1/SHCBP1/WASF1/ENO1/GCSH/SSR1/ND…
MSigDB	Voom:Positive_vs_Negative:all_samples:no_correction	KEGG_GRAFT_VERSUS_HOST_DISEASE	0.000177762	0.00313735	0.716	2.18705	5	23	PRF1/CD80/GZMB/IL6/KLRC1/FASLG/HLA-DRB1/HLA-DMA/HLA-DOB/HLA-DMB/IFNG/CD86/TNF/HLA-DRA/KLRD1/CD28/HLA-DOA
MSigDB	Voom:Positive_vs_Negative:all_samples:no_correction	ONO_AML1_TARGETS_UP	0.000178433	0.00314576	0.707448	2.18281	5	24	HAVCR2/CD38/PDCD1LG2/FASLG/NKG7/GZMA/CXCR6/EOMES/IFNG/JUN/SLAMF7/PDCD1
MSigDB	Voom:Positive_vs_Negative:all_samples:no_correction	GSE13484_UNSTIM_VS_YF17D_VACCINE_STIM_PBMC_UP	0.000178635	0.00314589	-0.410969	-1.66038	13	175	SORL1/RASSF2/MOAP1/SPCS3/ASAH1/AP3S1/LCP1/SSR2/TMEM11/RMND5A/PARL/RNF130/ACTR2/HECA/SEC11A/DCP2/CUTC/PACSIN2/CSNK1G3/AP1S2/LBR/FRAT1/MAN2B1/NKRF/TWF2/SF3B1/KIDINS220/NDUFB1/PBXIP1/SEC24B/PRPF8/ARF5/ABHD2/SHCBP1/SPAST/PJA2/SLC25A46/LTN1/SSR1/TSN/PPIP5K2/FOXJ2/FAM168B/ARPC1B/DSTN/CARHSP1/MAP3K3/POLR2B/SS18L1/PPP6C/CPSF6/MAEA/FBXW2/SRSF1/KDM3A/FBXO9/MBTD1/PREB/MFNG/XRCC5/PFDN5/TOP2B/MRPS15/PFKFB4/HA…
MSigDB	Voom:Positive_vs_Negative:all_samples:no_correction	GSE2128_C57BL6_VS_NOD_CD4CD8_DP_THYMOCYTE_UP	0.000179301	0.00315417	-0.41184	-1.65742	13	169	SLC11A1/IL1A/IL1B/EMP1/LPCAT1/LTF/PPBP/PTGS2/KREMEN1/VSIG2/PDK1/MGAM/ATP2B1/SH3BP5/EREG/FLT1/RNF149/PNPLA8/BNIP3L/SWT1/GPR160/PID1/CKAP4/OXSR1/HTRA1/SLC38A2/PLAUR/BCAT1/SPARC/ADM/ALOX5AP/PNPLA1/LHX4/UPP1/TMPO/YRDC/PNP/BCL2A1/ITGB3BP/CLDND1/COQ2/MED31/PINK1/YOD1/SEC62/ACVR1B/PRKCH/KIAA1191/EIF1/USP3/PCTP/RALA/ST3GAL1/TTPAL/PPP1R35/RUSC2/EAF2/TSTD1/CD55/TSG101/TMEM39A/CDK14/RAB33B/TRPS1/MTHFD2L/SNX…
MSigDB	Voom:Positive_vs_Negative:all_samples:no_correction	GSE26495_NAIVE_VS_PD1HIGH_CD8_TCELL_DN	0.000180595	0.00317348	0.384198	1.7183	3	165	LAG3/PRF1/SPATS2L/CCL5/CCR5/TLR3/TBX21/TIGIT/NKG7/GZMA/GALM/MCOLN2/RHBDF2/EOMES/SLAMF6/SP140/GZMH/GFI1/CALHM2/TGFBR3/DOK2/RHOU/GBP5/OPTN/USP28/TOX/TTC38/AUTS2/FYN/RUNX3/SLAMF7/ACOT9/KLRD1/JAKMIP2
MSigDB	Voom:Positive_vs_Negative:all_samples:no_correction	GO_HORMONE_METABOLIC_PROCESS	0.000183368	0.00321522	-0.429404	-1.69089	13	142	MME/KLK6/DGAT2/SULT1B1/IL1B/ALDH1A2/CYP26A1/CPE/DIO2/CORIN/PLB1/HSD17B11/IYD/SLCO4A1/SDR16C5/CTSG/PCSK6/STAT5B/HSD17B12/RETSAT/FURIN/RBP1/STAR/RPE65/SULT1E1/DGAT1/ATP6AP2/CYP1B1/DIO1/CRYM/CRABP2/ALDH1A3/ADM/CRABP1
MSigDB	Voom:Positive_vs_Negative:all_samples:no_correction	GSE22432_CONVENTIONAL_CDC_VS_PLASMACYTOID_PDC_DN	0.000185159	0.00323253	0.378152	1.70939	3	177	HERC6/DDX60/PARP14/LY6E/STAT2/LGALS3BP/HTR2B/TAP1/NOS2/NUB1/STOML1/NMI/MOV10/ABI3/CNP/TDRD7/PSMB8/SLAMF8/IL15RA/GTPBP2/RABEP2/TRAFD1/CCDC17/TAP2/CD180/KLRD1/RNF114/LY86/MMP2/GLRX/BAIAP2/IL12RB1/HLA-DOA/DNAH2/RBM43/PARP8/FARS2/TTC26
MSigDB	Voom:Positive_vs_Negative:all_samples:no_correction	GSE25123_WT_VS_PPARG_KO_MACROPHAGE_ROSIGLITAZONE_STIM_UP	0.000185159	0.00323253	0.378032	1.70885	3	177	C1QA/C1QB/C1QC/SPATS2L/PPM1K/CXCL12/IGF1/GAL3ST4/UBA7/SLCO2B1/CARD11/ADAP2/PDGFB/SIDT1/LPAR6/OLFML3/GPR82/OLFML2B/PLEKHG5/ANKFY1/VSIG4/CCND1/TNFRSF25/EML1/SLC1A3/CARD6/STON2/TSPYL5/RPP25/RHPN2/EPB41L2/DMD/CRYBB1/PDE9A/TCEAL3/POMGNT1/GAS6/A2M/FOXK1/CHID1/ETS1/USP51/PIK3R3/ESR1/RBM4B
MSigDB	Voom:Positive_vs_Negative:all_samples:no_correction	GSE26669_CTRL_VS_COSTIM_BLOCK_MLR_CD4_TCELL_UP	0.000185357	0.00323253	0.377316	1.70741	3	178	CMPK2/DDX58/IRF7/SAMD9L/DHX58/IDO1/HSH2D/RNF213/PML/EIF2AK2/GIMAP4/TRIM5/TAP1/NLRC5/UBA7/SLFN5/CNP/GAS2L2/CCDC102A/ICOS/UNC80/RIC3/HIVEP3/TAP2/DNMT1/INF2/JAKMIP2/NT5E/NOP56/CELSR1
MSigDB	Voom:Positive_vs_Negative:all_samples:no_correction	GSE14000_TRANSLATED_RNA_VS_MRNA_DC_DN	0.000184677	0.00323253	-0.434933	-1.69838	13	133	EIF3L/LST1/RPL4/CDC42EP5/RPS13/OST4/EPHB4/BID/EEF1B2/DNAJC22/LAMTOR1/RPL23/DUSP23/ADAP1/RPS14/YPEL3/RPLP1/JTB/ARPC1A/RPL10/IFT20/RPS18/RPS15A/RPL26/A1BG/RPS5/RPL11/RPL13A/RPL30/GTF3A/SURF1/RPS25/RPL18/RPS11/NDUFB10/ORAI2/SERP1/RPSA/RPL32/TRAPPC3/RPS12/RPL8/POP7/CIDEB/CRTAP/ZDHHC4/RPUSD1/PRMT2/YBX1/RPL35/TMEM141/LZIC/C2orf68/IGBP1/IDS/KDELR2/EEF1D/RPL12/ATP6V1C2/GDE1/SSU72/BCL7C/SNX3/RPL19/ST6GAL2
MSigDB	Voom:Positive_vs_Negative:all_samples:no_correction	GSE17721_CPG_VS_GARDIQUIMOD_4H_BMDC_UP	0.000184928	0.00323253	0.373702	1.68637	3	175	EPSTI1/RTP4/BATF2/IL4I1/IFIH1/ISG20/TNFSF10/TMEM140/EBI3/MMP13/SERPINE1/ITK/NUB1/SLFN12/PLSCR1/RGS1/GTPBP2/CCDC102A/RIN2/CD86/CD72/AKAP7/MPP4/ANKRD24/CHST4/ATF3/OGFR
MSigDB	Voom:Positive_vs_Negative:all_samples:no_correction	GSE2770_UNTREATED_VS_IL4_TREATED_ACT_CD4_TCELL_2H_UP	0.000185675	0.00323459	0.371336	1.68168	3	179	CXCL10/IFIT1/CMPK2/LAG3/IRF7/C1QC/SH2D2A/TBX21/PLEKHH1/CXCR6/CD96/CSF1/PRICKLE3/GDA/DLG4/TRAFD1/CDHR4/CLDN9/GNB4/FJX1/ARID5A/PDCD1/ATF5/E2F5/PRSS23/ABCC6/PI4K2B/HS3ST2/GBP6/MPEG1/SLC5A2/STIL/MTHFD2/MID1/ICAM5/UBE2Z/TIMP4/MVK/SRGAP1/MYH7B/CAPN3/DNAJC2/PYCR2
MSigDB	Voom:Positive_vs_Negative:all_samples:no_correction	GO_IMMUNE_RESPONSE	0.000186116	0.00323603	0.426038	2.24938	0	849	CXCL10/IFIT1/CXCL11/ISG15/OASL/RSAD2/IFIT3/XAF1/IFIT2/OAS2/OAS3/ZBP1/IFITM1/BST2/MX1/CCL8/SERPING1/IFITM3/DDX60/DDX58/CXCL9/C1QA/OAS1/C1QB/PRF1/CCL2/IFI35/IRF7/C1QC/IFIH1/C4B/DHX58/TRIM22/GZMB/ADAMDEC1/CMKLR1/STAT1/PML/IL6/EIF2AK2/CXCL13/TLR7/CX3CL1/STAT2/CCL5/CCR5/ISG20/HAVCR2/TRIM5/KDM5D/TRIM14/IL10/CSF3/LILRB4/TNFSF10/CXCL12/SLA2/TLR3/FCGR3A/CFB/TAP1/NLRC5/TNFSF13B/EBI3/BTN3A1/PDCD1LG2/CD300E/…
MSigDB	Voom:Positive_vs_Negative:all_samples:no_correction	GSE5679_PPARG_LIGAND_ROSIGLITAZONE_VS_RARA_AGONIST_AM580_TREATED_DC_DN	0.000186359	0.00323603	0.373914	1.6941	3	180	IFIT1/CMPK2/USP18/XAF1/DDX58/RTP4/IRF7/SAMD9L/HSH2D/RNF213/TNFSF10/ZNFX1/IRF9/SLAMF6/RIN2/CD96/DOCK10/SCML4/GRK4/ACSS1/ID3/ARID5A/ABCB1
MSigDB	Voom:Positive_vs_Negative:all_samples:no_correction	GSE36078_WT_VS_IL1R_KO_LUNG_DC_AFTER_AD5_T425A_HEXON_INF_DN	0.000186359	0.00323603	0.373071	1.69028	3	180	OASL/RSAD2/USP18/IFI44/MX1/RTP4/STAT1/HSH2D/IFIT1B/TLR3/PLD4/MOV10/CNP/MAPK11/GPR183/C1orf216/IDUA
MSigDB	Voom:Positive_vs_Negative:all_samples:no_correction	KAYO_AGING_MUSCLE_DN	0.00018933	0.00328246	-0.46004	-1.74363	13	107	KLK6/IMPDH1/TFPI2/BLM/SNRPD3/SOD2/CFP/BYSL/COX8A/SLC4A1/RPS7/SERINC3/NIPA2/LPIN1/PON2/SLC6A3/SPARC/RPS18/MATN1/NDUFV2/UGP2/HPD/SEC14L1/CDH13/SURF1/ERF/MAPK14/RPS25/ACYP2/SLC25A46/LGALS3/NEU1/FH/PIGF/ELL2/COX6A1/UQCRH
MSigDB	Voom:Positive_vs_Negative:all_samples:no_correction	HALLMARK_GLYCOLYSIS	0.000189439	0.00328246	-0.397853	-1.6244	14	192	DSC2/HS6ST2/CXCR4/CD44/PYGL/TKTL1/PDK3/AK4/CTH/NDST3/SDC2/TGFA/CASP6/AURKA/QSOX1/HS2ST1/PGK1/GPC3/MXI1/VCAN/PAM/SLC25A13/MIF/PGM2/ALDH7A1/STC1/ALDOA/GALK1/IL13RA1/ANG/GPR87/NANP/DCN/SDC1/NSDHL/LDHC/KIF20A/EFNA3/GLCE/UGP2/GUSB/HAX1/HMMR/DDIT4/TALDO1/LDHA/ANGPTL4/B4GALT1/PGLS/TPBG/ENO1/STC2/SLC16A3/TFF3/GPC4/ZNF292/PLOD2/LCT/CITED2/CDK1/GPC1/HSPA5/PGAM2/AGL
MSigDB	Voom:Positive_vs_Negative:all_samples:no_correction	REACTOME_GLYCOSAMINOGLYCAN_METABOLISM	0.000189807	0.00328531	-0.462807	-1.74693	13	104	CSGALNACT1/HS6ST2/HAS1/LYVE1/FMOD/CD44/HPSE/NDST3/SDC2/GXYLT2/HS2ST1/GPC3/LUM/VCAN/CSGALNACT2/B4GALT3/ST3GAL2/HS3ST4/CHST7/GLB1/DSE/DCN/SDC1/HYAL2/NDST2/GLCE/GNS/GUSB/HS3ST3B1/HMMR/B4GALT1/HS3ST3A1/CHST14/GPC4/ST3GAL1/HS6ST1/GPC1/GXYLT1/BGN/CHSY1
MSigDB	Voom:Positive_vs_Negative:all_samples:no_correction	BIOCARTA_TCAPOPTOSIS_PATHWAY	0.000191539	0.00331175	0.870446	2.09301	6	9	CCR5/FASLG/CD3G/CD3E/CD247/CD3D/CD4/CD28
MSigDB	Voom:Positive_vs_Negative:all_samples:no_correction	GSE37416_CTRL_VS_12H_F_TULARENSIS_LVS_NEUTROPHIL_UP	0.000192152	0.00331879	-0.413782	-1.66444	14	168	CA4/ACPP/ERP27/PPM1F/DPEP2/MANSC1/CREB5/BICD2/SDC2/SELPLG/RAB3D/MPZL1/MMGT1/HSD17B12/SNX18/BRI3BP/CCNY/RPGRIP1/CXCL6/UGGT1/PDE3B/EIF3K/FRAT2/TLR1/STXBP5/NUDT16L1/MAP3K5/ACTL6A/EPB41/NTAN1/TACC1/PCNA/CD46/NCOA4/IGF2R/ADI1/TBC1D14/TOPORS/SOCS7/CUL3/VPS4B/HVCN1/OGFRL1/CHST14/TGFBR2/ORAI2/STMN3/BRAT1/CERS2/ZMAT3/LRRC57/TIGD3/CHMP1B/FAM117B/CRLF3/IQGAP2/WAS/TRIM27/STK4/PPP6C/STRAP/WDR1/CLPTM1/MBTD1/MS…
MSigDB	Voom:Positive_vs_Negative:all_samples:no_correction	PID_CD8_TCR_PATHWAY	0.000197265	0.00340272	0.546448	2.0015	5	52	PRF1/CD80/GRAP2/ZAP70/CARD11/CD8A/LCK/CD8B/CD3G/CD3E/CD247/CD86/PRKCQ/CD3D/FYN/PRKCE/PLCG1
MSigDB	Voom:Positive_vs_Negative:all_samples:no_correction	ALK_DN.V1_DN	0.000197433	0.00340272	0.434127	1.84113	4	116	IFI44L/MX1/OAS1/RTP4/CMKLR1/UTY/HDAC9/ADORA3/UNC93B1/IRF9/CHRM4/ADCY2/ZFYVE26/EFNA2/SERPINI2/GPR162/TTC38/FXYD6/CTF1/NMNAT2/PRODH/THSD4/INPP5D/CEP41/AP1G2/CCDC81/SLC28A2
MSigDB	Voom:Positive_vs_Negative:all_samples:no_correction	GO_SOLUTE_PROTON_ANTIPORTER_ACTIVITY	0.000198962	0.00342542	-0.744478	-1.94184	12	16	SLC11A1/SLC9B2/TMCO3/SLC47A1/SLC9A4/SLC9A3/SLC9A7/SLC9A6
MSigDB	Voom:Positive_vs_Negative:all_samples:no_correction	NUYTTEN_EZH2_TARGETS_UP	0.000205634	0.00352612	0.367378	1.94628	0	904	CXCL10/OASL/USP18/XAF1/OAS3/EPSTI1/IFI44/HERC6/IFITM1/MX1/DDX60/DDX58/OAS1/RTP4/BATF2/NEXN/IL4I1/PARP12/IFIH1/SAMD9L/TRIM22/PARP14/PARP9/STAT1/PLEKHA4/UBE2L6/PML/LAP3/IL6/EIF2AK2/RASGRP3/SPATS2L/PNPT1/STAT2/GMPR/ISG20/TRIM5/TRIM14/PPM1K/APOL3/TNFSF10/LGMN/TMEM140/DTX3L/TLR3/TYMP/TAP1/PSMB9/TRANK1/SOCS1/NCOA7/SLFN5/MMP13/APOL6/SLC25A28/IFNB1/AGRN/SERPINE1/GBP3/NMI/CARD17/PLSCR1/PLEK2/ZNFX1/SAA1/ZC…
MSigDB	Voom:Positive_vs_Negative:all_samples:no_correction	GSE42088_UNINF_VS_LEISHMANIA_INF_DC_4H_DN	0.000205685	0.00352612	-0.416636	-1.67117	15	164	TREM1/EIF3L/CXCR4/PTGS2/OSM/S1PR4/TLR4/RPS13/RPS4X/KLF2/CSF3R/CYTIP/MXI1/RPS7/BTG2/SNRK/NACA/NLRP1/TFF2/INPP5K/CHST7/RPS16/PPCDC/IFRD1/RPL34/EIF3H/GABARAPL1/TSC22D3/RPS8/RPS14/RPLP1/RPL10/RPS18/RPS15A/RPS24/RPL27/GAB2/YPEL5/RPL26/NTRK1/FAM53C/PRNP/DDX3X/RPL11/RPL13A/BTF3/RPL30/SMARCD3/EIF3F/RPL18/RPS11/EIF3E/RPL13/SERP1/BTG1/DUSP1/RSL24D1/RPL32/UBA52/ARL4C/ZNF394/OXA1L/CHMP1B/BPI/RPL8/RPS9/RASGRP…
MSigDB	Voom:Positive_vs_Negative:all_samples:no_correction	GSE42724_NAIVE_BCELL_VS_PLASMABLAST_DN	0.000205265	0.00352612	-0.414256	-1.66506	15	167	IL1R2/AATK/LST1/ERP27/DPEP2/TCFL5/ATP2B1/TM6SF1/MCOLN1/CPM/HSPBAP1/TLR4/CXCR2/NRGN/AP3S1/F13A1/SNX18/RTN3/ARHGAP15/CCNY/PLXDC2/LRMP/SLC46A3/STC1/RNF130/PDE3B/DUSP23/TMEM168/MED20/IMPA2/CDCA7L/NUDT1/CHPT1/AP1S2/FCGRT/RCBTB2/ZNF641/HRH1/PINK1/TACC1/APBB1IP/SOCS7/GPR146/ANKH/GDPD1/CNRIP1/TGFBR2/CMTM8/CCPG1/FAM189A2/NCAPG2/CERS2/CTDSPL/ARL4C/NCF2/CNOT7/P2RY14/MBP
MSigDB	Voom:Positive_vs_Negative:all_samples:no_correction	GSE1740_UNSTIM_VS_IFNA_STIMULATED_MCSF_IFNG_DERIVED_MACROPHAGE_UP	0.000207848	0.00355943	0.403099	1.75165	4	135	RTP4/GIMAP6/STAT1/FAP/GIMAP8/GRIN3A/EXOC3L4/FANCA/LGMN/NLRC5/BTN3A1/ITK/TRIM21/RBCK1/HLA-DOB/ADCY2/CD74/PHLDA2/SLAMF8/CD3G/SDSL/SLC12A7/TNF/FOXP2/ICOS/CLDN4/ID3/CARD6/KCNMB1/RUNX3/HIVEP3/USP42/ARHGEF17/D2HGDH/RAB3IL1/MYH3/TCF7L2/SYNPO/FAM83G/IL12RB1/BAK1/SIL1
MSigDB	Voom:Positive_vs_Negative:all_samples:no_correction	DURCHDEWALD_SKIN_CARCINOGENESIS_DN	0.0002084	0.00356509	-0.380854	-1.59345	16	242	KLK12/HOXA1/CHI3L1/PTGS2/CD44/GJB6/DSG3/MMP3/HBA1/LY6K/ACOX1/KLK10/ATP13A3/ARID3A/PMEPA1/CAT/HOMER3/TINAGL1/CCNY/DCUN1D3/PHLDA1/GBA/RBP1/MXD1/PTPN12/DAPK2/FETUB/C16orf72/GPR137B/FLRT2/CRABP2/ALDH1A3/PDPN/RAB22A/ITGB1/RALB/NSDHL/ASAP1/CMTM4/APLP2/XDH/DDX3X/RANBP9/FLRT3/YOD1/HMMR/BTBD10/UBAP1/PIAS1/B4GALT1/TPBG/FCN1/HIPK3/LTN1/UBASH3B/COMMD10/GIT2/UBL4A/DDX6/SLC4A7/LRRC57/VGLL3/FAM168B/UBL3/RNF38/T…
MSigDB	Voom:Positive_vs_Negative:all_samples:no_correction	GSE6269_FLU_VS_STREP_PNEUMO_INF_PBMC_DN	0.000209183	0.00357471	-0.426863	-1.68511	15	145	LTF/EIF3L/CYBRD1/CD44/LTA4H/PROS1/SORL1/SLC19A1/STEAP4/TPT1/HSD17B11/RPL4/MYLPF/RPS3A/PCOLCE2/CA1/CPD/CHIT1/MFAP4/RTN3/ADIPOR1/BNIP3L/SNCA/REPS2/IL13RA1/CPNE3/DNAJB5/SLC9A3/HGSNAT/MS4A3/CYP27A1/EIF2D/GPR3/RAB31/SSR3/CHMP3/ETHE1/BTF3/PINK1/NCOA4/ADI1/ATRN/EIF3F
MSigDB	Voom:Positive_vs_Negative:all_samples:no_correction	SHETH_LIVER_CANCER_VS_TXNIP_LOSS_PAM2	0.000209723	0.00358015	-0.429255	-1.68907	15	141	MAL/CD93/CERK/LYVE1/PDGFA/ABHD5/TSPAN8/PTPRE/ANXA9/MYO7B/CD14/KIAA1324/TRIB3/CTSG/PRSS8/SIRPA/ACSL4/RBP1/RAB3C/BTG2/NENF/TAGLN2/PGM2/CKLF/VNN1/MYADM/CAV2/SPARC/DUSP6/RRM2/MCAM/UPP1/NUF2/TWF2/HMMR/PEG3/PFKFB3/SLC1A4/UNC119/TGFBR2/STT3A/HEPH/ROGDI/DMC1/BMP7/LPL/S100A11/BEX2/TMEM45B/COL4A4/ZFP37/PLS1
MSigDB	Voom:Positive_vs_Negative:all_samples:no_correction	GO_OXIDATIVE_PHOSPHORYLATION	0.000210172	0.00358403	-0.502	-1.80033	14	75	NDUFB3/NDUFB6/COX8A/NDUFB11/SNCA/NDUFC2/NDUFA7/NDUFA12/COX7B/SDHAF2/NDUFA2/NDUFV2/NDUFB1/UQCRQ/SURF1/NDUFAF1/NDUFB9/COX7C/NDUFB10/COX6B1/NDUFA8/UQCR11/TAZ/NDUFS1/COX4I1/COX6A1/UQCRH/NDUFAB1/NDUFS4/UQCRB/UQCRC2/UQCR10/DLD/NDUFS5/NDUFA6/MECP2/NDUFA3/NDUFA1/NDUFB4/COX5B/UQCRFS1/NDUFA9/COX4I2/NDUFB7
MSigDB	Voom:Positive_vs_Negative:all_samples:no_correction	GO_CELLULAR_RESPONSE_TO_BIOTIC_STIMULUS	0.000218312	0.0037189	0.397411	1.76189	4	154	CXCL10/CMPK2/CCL2/CD80/IL6/CCL5/CCR5/HAVCR2/IL10/CSF3/IRF8/SERPINE1/NOS2/STAP1/AXL/CX3CR1/CD6/DAB2IP/IFNG/GFI1/CD86/TNF/TNIP3/ASS1/PRKCE/IL12A/CD180/TNFAIP3/NR1D1
MSigDB	Voom:Positive_vs_Negative:all_samples:no_correction	GO_CELL_SUBSTRATE_JUNCTION	0.000220717	0.00375591	-0.34632	-1.50454	18	369	MME/CASS4/AIF1L/CDH2/CD44/PGM5/FHL3/GJA1/RPL4/RPL5/PTPRC/MAP2K1/ITGA5/RPS3A/CAV1/RPS13/RPS4X/MPZL1/CAT/FLT1/ZNF185/RPL6/TEK/IQGAP1/LCP1/LIG4/CAP1/RPL3/RPS7/RPL9/FBLN7/PDLIM7/ARPC3/PTPN12/NEDD9/RPL10A/HCK/RPS16/RPL23/ACTR2/LAMTOR3/FLRT2/CPNE3/ADAM10/RPL7A/PLAUR/ITGB1/KIF23/SDC1/RPS8/RPS14/EHD3/SDCBP/CAV2/RPLP1/RPS18/MCAM/RAB21/RPL27/CD59/PACSIN2/MAPK1/RPS5/P4HB/ARPC2/RPL13A/ACTR3/FLRT3/FLNA/RPL30/…
MSigDB	Voom:Positive_vs_Negative:all_samples:no_correction	GSE3920_IFNB_VS_IFNG_TREATED_ENDOTHELIAL_CELL_UP	0.000222199	0.00377715	-0.425773	-1.67956	16	144	ECM1/CD93/ACPP/PCBP3/CERK/IL1RL2/TREML2/DAPL1/QPCT/NIPAL1/NDRG2/SH3BP5/TRPM6/CPM/IFNAR2/EEF1B2/F13A1/PGK1/SFT2D2/VIPR1/TXNDC16/IL1R1/HELLS/RPL23/GBE1/LRP12/KIF23/DPY19L3/RPL10/RPS15A/IFNGR2/CUTC/CDCA5/SLC25A27/RPS20/GPR146/SHCBP1/ZHX3/KCNH5/RPL32/RPS12/RNF38/CRLF3/RNLS/WWP1
MSigDB	Voom:Positive_vs_Negative:all_samples:no_correction	GO_INFLAMMATORY_RESPONSE	0.000222552	0.00377917	0.317417	1.5745	2	387	SIGLEC1/CXCL10/CXCL11/CCL8/CXCL9/CCL2/C4B/IDO1/PLA2G4C/IL6/CXCL13/TLR7/CX3CL1/CCL5/CCR5/NUPR1/HAVCR2/CD163/IL10/HDAC9/APOL3/TLR3/SAA2/C3/ZAP70/NMI/PLSCR1/CSF1R/SAA1/IL2RA/AIM2/SAA4/CAMK4/AXL/HLA-DRB1/CXCR6/IL27/IGFBP4/IFI16/CCR7/NOD1/CD6/DAB2IP/CYP4F11/SCUBE1/IL31RA/GBP5/TNF/CSF1/CYP26B1/PRKCQ/CCR1/TNIP3/IL5RA/TNFRSF25/XCL2/CXCR3
MSigDB	Voom:Positive_vs_Negative:all_samples:no_correction	GO_POSITIVE_REGULATION_OF_CALCIUM_ION_TRANSPORT	0.000224955	0.00381082	0.453776	1.87328	5	98	CXCL10/CXCL11/CXCL9/CCL2/CCL5/CXCL12/HAP1/PDGFB/CCR1/P2RX5/CXCR3/TRPV2/CD4/AKAP6/P2RX7/PLCG1/MYLK
MSigDB	Voom:Positive_vs_Negative:all_samples:no_correction	GO_KERATINOCYTE_DIFFERENTIATION	0.000225124	0.00381082	-0.508884	-1.80556	15	70	FLG/SPRR3/CNFN/SCEL/WNT5A/CSTA/CERS3/CDSN/MAP2K1/EREG/FOXN1/TGM3/KRT16/KRT10/RBPJ/TGM1/TP63/TMEM79/ABCA12/ACER1/NOTCH1/HRNR/ADAM9/CDC42/TSG101/STK4/WNT16/FOSL2/EVPL/PRR9
MSigDB	Voom:Positive_vs_Negative:all_samples:no_correction	BIOCARTA_CLASSIC_PATHWAY	0.00022706	0.00383957	0.799117	2.11544	7	13	C1QA/C1QB/C1QC/C4B/C3/C1S/C7
MSigDB	Voom:Positive_vs_Negative:all_samples:no_correction	DUTERTRE_ESTRADIOL_RESPONSE_24HR_UP	0.000227395	0.00384122	-0.362846	-1.54648	18	295	IL1RAP/FAM83D/CDCA2/GLA/MGP/BLM/PDSS1/PPIF/KCNK6/SLC39A8/CCNA2/AURKA/VRK1/TACC3/MANEAL/XYLB/NCAPG/KIF11/GGH/BRI3BP/AURKB/DNA2/CDCA7/MAN1A1/ASF1B/ASPM/RFC4/KIFC1/SLC39A6/WDHD1/TFF1/GFRA1/TOP2A/TPD52L1/TST/HELLS/STC1/TMEM164/POLE2/XRCC2/KIF23/DEPTOR/ESPL1/IMPA2/RRM1/RRM2/CDCA7L/TMPO/PRC1/DSCC1/CDCA4/CHPT1/SKA3/ZWINT/RAB31/PBK/AREG/ZNF367/MMS22L/MELK/TCF19/PCNA/FANCD2/TRIP13/RFC3/DHTKD1/TREX2/MCM6/C…
MSigDB	Voom:Positive_vs_Negative:all_samples:no_correction	GSE360_T_GONDII_VS_B_MALAYI_HIGH_DOSE_DC_UP	0.000229011	0.00386447	0.376533	1.69509	4	172	RSAD2/IFIT3/SERPING1/IFITM3/CXCL9/IFI35/ISG20/TAP1/RGS1/TRIM31/FASLG/PSME2/CD200/CCR7/PTPRT/OR2B6/IL15RA/GFI1/IDUA/IGFBP7/DIXDC1/FGF18/SLC1A2/TNFAIP3/COL9A2/DYNLT1/ATF5/POU6F1/FERMT2/COL4A5/PMP22/STAT4/NRP2/IGKC/LTBP2
MSigDB	Voom:Positive_vs_Negative:all_samples:no_correction	VANTVEER_BREAST_CANCER_METASTASIS_DN	0.000230668	0.00388431	-0.462031	-1.74158	16	103	LPCAT1/MMP9/CKS2/TMEM45A/GPSM2/IVNS1ABP/ZDHHC20/AURKA/DIAPH3/FLT1/GGH/PGK1/NIPA1/ASPM/RFC4/SACS/SPC25/GBE1/LRP12/ADM/PRC1/SKA3/NDRG1/MAPRE2/MAD2L1/MELK/TRIP13/RAD21/MCM6/HJURP/AGFG1/ECT2/TFRC/UCHL5/CCNB2/PTDSS1/EZH2/DLGAP5/BNIP3/MRPL13
MSigDB	Voom:Positive_vs_Negative:all_samples:no_correction	GO_DEFENSE_RESPONSE	0.000231535	0.00389485	0.394222	2.09757	0	972	SIGLEC1/IFI44L/CXCL10/IFIT1/CXCL11/ISG15/OASL/RSAD2/IFIT3/XAF1/IFIT2/OAS2/OAS3/ZBP1/IFITM1/BST2/MX1/CCL8/SERPING1/IFITM3/DDX60/DDX58/CXCL9/C1QA/OAS1/BATF2/C1QB/PRF1/CCL2/IFI35/IRF7/C1QC/IFIH1/C4B/DHX58/TRIM22/GZMB/IDO1/STAT1/PLA2G4C/PML/IL6/EIF2AK2/CXCL13/TLR7/CX3CL1/STAT2/CCL5/CCR5/ISG20/IFIT1B/NUPR1/LGALS3BP/HAVCR2/TRIM5/CD163/TRIM14/IL10/HDAC9/APOL3/TLR3/CFB/TAP1/NLRC5/CD300E/IRF8/SAA2/C3/IFNB…
MSigDB	Voom:Positive_vs_Negative:all_samples:no_correction	GSE360_DC_VS_MAC_B_MALAYI_HIGH_DOSE_DN	0.000232948	0.00391455	0.364246	1.6503	4	180	ISG15/OAS2/IFI44/BST2/MX1/TRIM22/IDO1/GMPR/CCL5/NUPR1/CD163/IGF1/TYMP/RGS1/TRIM21/PSME2/IFI16/IFNG/CD247/OPTN/ADA/LDLR
MSigDB	Voom:Positive_vs_Negative:all_samples:no_correction	GSE35685_CD34POS_CD10NEG_CD62LPOS_VS_CD34POS_CD10POS_BONE_MARROW_DN	0.000236843	0.00397587	0.362771	1.64833	4	185	CXCL10/ISG15/IFIT2/IFITM3/CCL2/LY6E/STAT1/PML/PNPT1/TAP1/PSMB9/SOCS1/PLSCR1/MCOLN2/GCNT2/JUN/IL15RA/CD86/SLC12A7/C11orf16/ADA/CCR1
MSigDB	Voom:Positive_vs_Negative:all_samples:no_correction	RICKMAN_HEAD_AND_NECK_CANCER_D	0.000237964	0.00398639	-0.636066	-1.91869	15	30	SCGB3A1/DMBT1/LTF/FOLR1/ABI3BP/KIAA1324/BPIFA1/BPIFB2/LRMP/BPIFB1
MSigDB	Voom:Positive_vs_Negative:all_samples:no_correction	QI_HYPOXIA	0.000237793	0.00398639	-0.434005	-1.69143	17	131	PPP1R3C/CRYAB/GLS2/HPSE/PDK1/CCNG2/NDRG2/PPP1R3B/CDHR1/CASP6/MBOAT2/MXI1/ACAT2/MPP2/INSIG1/IRX2/ALDOC/STC1/ALDOA/IL13RA1/LPIN1/CD109/GBE1/EGLN1/NSDHL/ADM/PGM1/NDRG1/ADIPOR2/HIGD1A/DDIT4/GPR146/CYP51A1/JMJD6/DUSP1/FZD1/FOXO3/PLOD2/FAM117B/REEP1/OSTF1/BNIP3/KDM3A/PLOD1/KDM4B
MSigDB	Voom:Positive_vs_Negative:all_samples:no_correction	GO_SECRETORY_GRANULE_MEMBRANE	0.000239194	0.00400284	-0.507791	-1.80169	16	70	CA4/DMBT1/SLC11A1/PECAM1/CPE/SELP/CAV1/LAMP2/CD63/CLCA1/SNCA/PAM/ATP8A1/RAB27A/CAV2/SPARC/APLP2/TMED2/CD46/CD36/SLC30A5/VAMP7/FAM170B/ABCC4/CD9/ADAM8
MSigDB	Voom:Positive_vs_Negative:all_samples:no_correction	HALLMARK_TNFA_SIGNALING_VIA_NFKB	0.000240825	0.00402596	0.361079	1.64973	4	193	CXCL10/CXCL11/IFIT2/DDX58/CCL2/IFIH1/CD80/IL6/CCL5/TAP1/SERPINE1/MYC/LIF/PHLDA2/JUN/IL15RA/GPR183/MSC/CD69/EDN1/TNF/CSF1/LDLR/CCND1
MSigDB	Voom:Positive_vs_Negative:all_samples:no_correction	GSE17721_0.5H_VS_4H_LPS_BMDC_UP	0.000241921	0.00404011	-0.404786	-1.64029	18	180	CD93/SCEL/ECHDC3/HOXA1/CXCR4/TGFBR1/NDUFB3/RASSF5/NUDT3/SLC15A4/RPL6/EEF1B2/CPPED1/RAP1A/CCDC115/GDPD3/ELOVL6/TMEM14C/FAM49B/ECHDC1/C14orf119/HEBP1/MED11/UGGT1/TAF10/KRT10/TECR/PTS/MRPS24/RPS15A/HIP1/RAB31/TOMM20/LDHA/EIF3F/SLC4A8/TMEM33/VOPP1/SLC26A6/RPL13/SLC16A3/BRAT1/NEU1/PGP/RHOG/SNX14/CRTAP/TBL2/ZNF287/PRKCD/RAB7A
MSigDB	Voom:Positive_vs_Negative:all_samples:no_correction	GSE15930_STIM_VS_STIM_AND_IFNAB_72H_CD8_T_CELL_UP	0.000242288	0.00404206	-0.40645	-1.64329	18	176	CRISP3/IL1A/ARG1/MRVI1/ACO1/PROS1/CD14/G0S2/GJA4/HSD17B11/BPIFA2/IGFBP6/CAT/NHSL2/EPHB6/ODF1/ASF1B/GPM6B/FUT4/ADORA2A/PCBD2/GABARAPL1/FRAT2/FKBP10/GABPA/FLT3/DPF3/NEDD8/GATA1/EFNA3/PKNOX1/MEST/CBFA2T3/F8/CDH13/APBB1IP/CNN2/OR6A2/KRTDAP/ARF5/CDKN2D/GNPTG/GPSM3/CDKN1B/LCT/DHH/IQGAP2/CALCRL/EGLN2/PGAM2/INPP1/FBXW2/ATXN1/FCER2/B4GALNT1/PREB/MFNG/DMTF1/B3GAT3
MSigDB	Voom:Positive_vs_Negative:all_samples:no_correction	GRAESSMANN_APOPTOSIS_BY_DOXORUBICIN_UP	0.000250063	0.00416315	0.312526	1.66747	0	1025	CXCL10/IFIT1/ISG15/OASL/RSAD2/IFIT3/CMPK2/USP18/OAS2/OAS3/ZBP1/IFI44/BST2/MX1/DDX60/RTP4/CCL2/IFI35/IRF7/PARP12/IFIH1/DHX58/STAT1/PLEKHA4/PML/CX3CL1/PNPT1/STAT2/ISG20/SP110/LGALS3BP/CSF3/TMEM140/TLR3/FCGR3A/TAP1/PSMB9/UBA7/KIF17/ZAP70/NUB1/NMI/PLEK2/HAP1/SBK1/TGM2/PDGFB/TRIM21/HLA-DRB1/SHISA5/CDK18/IGFBP4/GALM/GDF15/LIF/PDE1B/IFI16/GCNT2/SLC25A22/IKBKE/PHLDA2/CD274/LENG1/SRMS/CYP2F1/RIN2/DRAP1/TG…
MSigDB	Voom:Positive_vs_Negative:all_samples:no_correction	GO_HYDROLASE_ACTIVITY_HYDROLYZING_O_GLYCOSYL_COMPOUNDS	0.000250728	0.00416993	-0.491372	-1.77833	17	79	CHI3L1/CD44/GLA/HPSE/ACER3/MGAM/LYZ/CHIT1/KL/MANBA/GBA/MAN1A1/HYAL3/CTBS/GLB1/GLB1L3/GBE1/HYAL2/MAN2A1/GALC/MAN2B1/GUSB/ACER1/EDEM1/NEU1/EDEM3/LCT/GANAB/AGL/MAN1A2
MSigDB	Voom:Positive_vs_Negative:all_samples:no_correction	GOZGIT_ESR1_TARGETS_UP	0.000251336	0.00417575	-0.433284	-1.68506	18	129	ECM1/DSC2/SPRR3/PECAM1/CYP26A1/CRISPLD2/GAS1/DPEP2/FRY/FAM49A/MEGF6/ANPEP/ADAMTSL4/VGLL1/SLC25A37/CSF3R/PKDCC/LAMB1/SEMA5A/PEG10/SLC39A10/ORC1/COX7B/ALOX5/CEP170/IGF2BP3/SGCE/XDH/ASPH/SORCS2/KRT14/TCF19/PMEL/CYP11A1/UGT8/OSBPL1A/HSD17B1
MSigDB	Voom:Positive_vs_Negative:all_samples:no_correction	BILANGES_RAPAMYCIN_SENSITIVE_VIA_TSC1_AND_TSC2	0.000253875	0.0042136	-0.512723	-1.80132	17	66	PRCP/RPS21/ATP6V1G2/AHCY/ENTPD3/BRI3BP/PGK1/RPL3/RPL10A/GYG1/EIF3K/SLC25A3/SSR4/BTF3/TOMM20/EIF2S3/RPS20/EIF3E/BLVRB/ACTG1/RPS28/SLC25A5/BCS1L/BGN/VIM/IGBP1/NAA10/CS/KDELR1/MRPL30/OLA1/PRDX3/UQCRFS1/NAP1L1/NME2/PPIB/RPL36AL/TUBB4A
MSigDB	Voom:Positive_vs_Negative:all_samples:no_correction	YAGI_AML_FAB_MARKERS	0.00025504	0.00422859	-0.406275	-1.64258	19	176	CRISP3/CSTA/PRSS3/ITGAX/ACO1/PROS1/IL10RB/SORL1/IFNGR1/TRPC1/GJA4/PKIA/CAV1/CPM/CFP/TIMP2/MRPL33/MLLT11/NLRP3/MANBA/GGH/LCP1/MAN1A1/RFC4/ELOVL6/TNFRSF1B/TIMP3/TPST2/ELOVL5/F2R/CSF2RB/NTRK1/AP1S2/IL23A/DDHD2/PCNA/RFC3/ALDH5A1/UNC119/MED21/ORAI2/GIT2/KEL/CLCN4/TOM1L1/PLOD2/TNFRSF4/FADS1/ELL2/S100A10/GP1BA/FANCI/GATA2/ATXN1/CXADR
MSigDB	Voom:Positive_vs_Negative:all_samples:no_correction	GSE19198_CTRL_VS_IL21_TREATED_TCELL_1H_DN	0.000256016	0.00423468	-0.407629	-1.64232	19	171	WNT5A/TREM1/VSIG10L/LTA4H/GCHFR/TGFBR1/GABARAPL2/ARHGEF40/TYRO3/NLRP12/TLE3/PPIF/CPD/MOAP1/PMEPA1/SLC31A2/SLC16A10/DOK3/FURIN/MGST1/SSH2/PDLIM7/PLXDC2/CKLF/GRB10/ECHDC1/RNASE4/UBXN2B/HTRA1/PPT1/ANG/GBE1/PLAUR/USP9X/IL18R1/PGM1/GLUL/CEP170/IFNGR2/BNC2/DNAJC6/ADPGK/SKIL/MAP3K2/RAB18/NCOA4/APBB1IP/C15orf62/GPR108/RHOT1/BTG1/MAPK9/SKI/DUSP1/RALA/ERGIC1/GPR157/PLOD2/ITGAV/STT3B/ELL2/S100A10/PPM1B/FANC…
MSigDB	Voom:Positive_vs_Negative:all_samples:no_correction	GSE36826_WT_VS_IL1R_KO_SKIN_DN	0.000255856	0.00423468	-0.407192	-1.64157	19	172	EMP1/TREM1/PPBP/LST1/CST6/PPM1F/LFNG/QPCT/AQP9/NAMPT/FRY/ANPEP/CFP/C5AR1/SLC25A37/FPR1/CSF2RA/CYTIP/SFT2D2/LCP1/STK38L/TXNDC15/VCAN/PDLIM7/SH3BGRL3/CST7/PID1/DSE/AFTPH/DNAJB5/GNA15/DUSP6/PNP/KIFC3/PACSIN2/PTGS1/MAMLD1/FLNA/PPP1CB/TFE3/LDHA/ARF5/CD53/DDX21/ORAI2/DUSP1/LAD1/COTL1/ACTB/SLC7A11/RHOG/S100A10/CDC42/MAPKAPK3/VIM/CDK14/EIF6/HCLS1/PREB/GNG11/IDS/GDI1/HNRNPA2B1/EIF4G2/PTPN6/PITPNA/MSN/AATF…
MSigDB	Voom:Positive_vs_Negative:all_samples:no_correction	WANG_SMARCE1_TARGETS_UP	0.000256194	0.00423468	-0.374625	-1.57367	20	253	CA4/DACH1/HS6ST2/EDIL3/CPE/PLAT/CYBRD1/DIO2/CHI3L1/LPCAT2/SULF2/PROS1/ERI1/TGFBR1/ALDH6A1/PRR5L/MGP/GJB2/SERPINB4/FRY/ALDH1L2/PTX3/PPP1R3B/PCDHB10/PCYOX1/SDC2/KLF7/MYL9/TLE3/MAP1B/IGFBP6/TIMP2/GHR/PCDHB14/PRRX1/DPYSL3/SLC12A8/TMEM108/SNX18/LUM/PLAG1/VCAN/DPYD/AMIGO2/TLCD2/ANKRD44/SERINC5/IL1R1/GRB10/RNASE4/ITM2A/SERPINB7/S1PR3/IL13RA1/CD109/BCAT1/DCN/RAB27A/RTN1/GNG2/F2R/HEG1/LMCD1/RBMS1/MAN2A1/A…
MSigDB	Voom:Positive_vs_Negative:all_samples:no_correction	MOOTHA_PYR	0.000256505	0.00423548	-0.877089	-1.83409	15	7	PDK3/PDK1
MSigDB	Voom:Positive_vs_Negative:all_samples:no_correction	GO_LEUKOCYTE_MEDIATED_IMMUNITY	0.000258743	0.00426808	0.388796	1.71265	5	148	SERPING1/C1QA/C1QB/IRF7/C1QC/C4B/GZMB/IL6/KDM5D/SLA2/C3/CD8A/CAMK4/HLA-DRB1/MICB/CD74/RAET1E/IL31RA/GAPT/BATF/MYO1G/C1S/RNF8/SLAMF7/C7/KLRD1/MILR1/DLG1/CD27/IGKC/INPP5D
MSigDB	Voom:Positive_vs_Negative:all_samples:no_correction	GO_POSITIVE_REGULATION_OF_INNATE_IMMUNE_RESPONSE	0.000260607	0.00429443	0.340675	1.59079	4	226	DDX58/LAG3/IRF7/IFIH1/TLR7/CCL5/HAVCR2/TRIM5/LGMN/TLR3/NLRC5/PSMB9/IFNB1/PLSCR1/CARD11/AIM2/CD209/PSME2/UNC93B1/PSMB8/IFI16/IKBKE/NOD1/SLAMF6/CD86/GBP5/PIK3AP1/CD226/TNIP3/SH2D1A/FYN/PRKCE/IL12A/CD180/TNFAIP3
MSigDB	Voom:Positive_vs_Negative:all_samples:no_correction	GSE22886_NAIVE_BCELL_VS_DC_DN	0.000266288	0.00438357	-0.402639	-1.63625	20	184	PLBD1/LST1/SRGN/GLA/TPK1/QPCT/IMPDH1/TM6SF1/GPX3/SDC2/PPIF/SLC31A2/SIRPA/LAMP2/NRGN/BID/ISOC1/ITGAM/SDHD/CD63/RTN3/MKNK1/MAN1A1/SYNJ1/DPYD/NQO2/ARRB2/HEBP1/MGST2/TST/GPR137B/DSE/PPA2/TNFRSF1A/ADAP1/GABARAPL1/RAP2A/LRP12/IMPA2/RIT1/SEL1L/RTN4/FCGRT/RCBTB2/MAN2B1/ETHE1/PINK1/GNS/PLIN3/LEPROT/CD36/BLVRA/NRP1/ATP6V1E1/PGD/SLC7A11/ROGDI/NEU1/RNF14/RHOG/CITED2/CDK5/MAPKAPK3/SPINT1/ATXN1/CCDC47/VAMP3/GL…
MSigDB	Voom:Positive_vs_Negative:all_samples:no_correction	REACTOME_TRAF6_MEDIATED_IRF7_ACTIVATION	0.000266643	0.00438365	0.707225	2.16025	8	23	DDX58/IRF7/IFIH1/IFNB1/IKBKE/IRF3/TRIM25/IFNA21/IFNA14/IRF1/TRAF2/IFNA1
MSigDB	Voom:Positive_vs_Negative:all_samples:no_correction	PID_CD8_TCR_DOWNSTREAM_PATHWAY	0.000266836	0.00438365	0.51706	1.9387	7	58	PRF1/GZMB/EGR4/IL2RA/FASLG/CD8A/IL2RB/CD8B/EOMES/CD3G/IFNG/CD3E/JUN/CD247/TNF/PRKCQ/CD3D/PRKCE
MSigDB	Voom:Positive_vs_Negative:all_samples:no_correction	GO_MHC_CLASS_II_PROTEIN_COMPLEX	0.000270585	0.00444072	0.877685	2.04477	9	8	HLA-DRB1/HLA-DMA/HLA-DOB/CD74/HLA-DMB/HLA-DRA/HLA-DOA
MSigDB	Voom:Positive_vs_Negative:all_samples:no_correction	GSE9509_LPS_VS_LPS_AND_IL10_STIM_IL10_KO_MACROPHAGE_30MIN_UP	0.000271209	0.00444645	-0.412898	-1.64948	20	159	EMP1/CLDN10/PYGL/SRGN/TBXAS1/TFPI/FRY/ARHGEF40/PTPRC/DHRS7/RAB3D/IL6R/TLE3/PAQR7/ADAMTSL4/CYYR1/HSD17B12/EEF1B2/S100A4/ARHGAP15/BEND4/MYO1F/ZBTB46/PLXDC2/FKBP9/RPL10A/ANGPT1/DEPTOR/IMPA2/C1RL/PNP/EEF2/APLP2/MLLT3/RNF150/TRIP10/SLC22A15/CHMP2A/GSTO2/BLVRB/CTDSPL/MMRN1/GPR27/PLOD2/IQGAP2/CALCRL/PRMT2/PIP5K1B/ADAM8/BNIP3/BACE2
MSigDB	Voom:Positive_vs_Negative:all_samples:no_correction	CREL_01	0.000271961	0.00445426	0.336512	1.58465	4	243	CXCL10/CXCL11/IKZF3/CCL5/IFNB1/CSF1R/IL2RA/ABI3/IL27/CD74/TNFSF18/COL16A1/SLAMF8/GNGT2/SMPD3/S1PR2/MSC/RIN2/CD69/CD86/PLXNB1/PCDH10/POU2F3/ELAVL4/TRIB2/SIX4/GREM1/RFX5/CASKIN2/KRT36/IL17C/TSNAXIP1/CUEDC1/NR2F2/ITPKC/CYP2D6/GDPD5/CHD6/WRAP53/TCF7L2/TRAF4/STX19/AP1G2/COL11A2/RIMS2/PAN2/RANBP10/WNT10B/PARP8/PIK3R3/MOB3C/SH2B3/CNKSR1/CLCN2/SMYD2
MSigDB	Voom:Positive_vs_Negative:all_samples:no_correction	CROONQUIST_IL6_DEPRIVATION_DN	0.00027502	0.00448807	-0.476588	-1.76313	19	91	PTP4A3/ABHD5/CKS2/TYRO3/PTPRC/CDKN3/CCNA2/AURKA/KIF11/GGH/AURKB/RFC4/KIFC1/TOP2A/ITM2A/GALK1/SPC25/POLE2/RRM2/CENPE/ZWINT/MAD2L1/FADS3/PCNA/HMMR/TRIP13/RFC3/TRAIP/CDC25A/CCNB1/CCNB2/CDK1/FANCI/MCM4/DUT/SEPHS1/SPP1/AASS/LMNB1/GMPS/CDC20/TYMS/CDC45/SMC4/KIF14/HMGA1/KIF2C/MKI67/PLK4
MSigDB	Voom:Positive_vs_Negative:all_samples:no_correction	GO_ENDOPLASMIC_RETICULUM_GOLGI_INTERMEDIATE_COMPARTMENT	0.000275137	0.00448807	-0.476309	-1.75952	19	90	CA4/F5/FOLR1/GJB2/SERPINA1/ANPEP/COPZ2/TGFA/CCDC115/MAN1A1/UGGT1/TMED3/CD59/AREG/P4HB/DDHD2/F8/TMED2/RAB2A/YKT6/SURF4/COPB1/ERGIC1/CNIH3/BCAP31/HSPA5/CD55/DICER1/TMED9/SEC22B/UGGT2/RER1/MPPE1/ERGIC2/KDELR1/TMED5/STX5/VMP1/LMAN1L/SLC35C2/CNIH4/SPPL3/TMED10/TMED7/TBC1D20/CTSC/NUCB1
MSigDB	Voom:Positive_vs_Negative:all_samples:no_correction	GSE17721_LPS_VS_CPG_24H_BMDC_UP	0.000274813	0.00448807	0.373561	1.68171	5	172	CXCL11/RSAD2/IFIT2/STAT1/BCL2L14/STAT2/UBA7/SERPINE1/TRIM69/TDRD7/SLAMF8/FBXO6/GDA/TPPP3/CCR1/ACSS1/SIX1/CEP164/ARID5A/CHST4/SLC1A2/GPSM1/BCL11B/NFIX/DYNLT1/TNFAIP8L1/LMO1
MSigDB	Voom:Positive_vs_Negative:all_samples:no_correction	KRIEG_KDM3A_TARGETS_NOT_HYPOXIA	0.000275647	0.00449184	0.374326	1.68658	5	173	IFIT3/IFI44/OAS1/IFI35/DHX58/STAT1/PLA2G4C/NUPR1/TMEM140/SAA2/GBP3/STOML1/SAA1/PSME2/RRAD/IL7/SDSL/ZNHIT6/PHF11
MSigDB	Voom:Positive_vs_Negative:all_samples:no_correction	TIEN_INTESTINE_PROBIOTICS_6HR_UP	0.000276352	0.00449879	-0.574584	-1.84971	18	41	SORL1/TPT1/RPL4/RPL5/RPS3A/PGK1/PHLDA1/RPS7/RPL9/RPL23/RPS14/RPS24/PRNP/RAB2A/GAPDH/RPS11/RPL13/ACTB/RPL37A
MSigDB	Voom:Positive_vs_Negative:all_samples:no_correction	RUIZ_TNC_TARGETS_DN	0.000277502	0.0045074	-0.431405	-1.67972	20	130	DIO2/CD44/ABHD5/CKS2/CCNE1/BLM/PDSS1/CAV1/CCNA2/AURKB/ASF1B/RFC4/TMEM158/AMIGO2/LYPD1/TUBB6/DKK1/SPC25/ORC1/CAV2/RRM2/TMPO/PNP/DSCC1/ZWINT/ITGBL1/PBK/MEST/MAD2L1/MELK/TRIP13/MCM6/TIPIN/HJURP/OGFRL1/SHCBP1/STC2/CDC25A/NCAPG2/POP7/CDK1/FANCI/GMNN/MICAL2/EXOSC8/POLR1E/MCM4/SERPINE2/TMEM97/GPRC5A/NRG1/FEN1/PEA15/LPXN/RRAS2/TYMS/CDC45/EIF5/SERPINB2/SLC38A1/GINS3/KIF2C
MSigDB	Voom:Positive_vs_Negative:all_samples:no_correction	GSE360_CTRL_VS_M_TUBERCULOSIS_DC_DN	0.000277997	0.0045074	0.371007	1.67528	5	176	IFIT2/OAS2/IFI44/BST2/CCL8/CD80/STAT2/HESX1/CD38/CD163/IL10/TNFSF10/TYMP/AGRN/RGS1/IRF9/CCR7/IFNG/MSC/NCALD/ADA/TRAFD1/GREM1/CCNA1/DLEC1/RUNX3/COL5A2/SCARB2
MSigDB	Voom:Positive_vs_Negative:all_samples:no_correction	GSE17721_PAM3CSK4_VS_GADIQUIMOD_16H_BMDC_DN	0.000277393	0.0045074	0.367601	1.65884	5	175	ISG15/C1QB/IFI35/C1QC/IFIH1/DHX58/MSR1/PARP9/CCR5/ISG20/TMEM140/UBA7/NMI/PLD4/OLFML3/MCM10/LMO2
MSigDB	Voom:Positive_vs_Negative:all_samples:no_correction	HAHTOLA_SEZARY_SYNDROM_DN	0.000278336	0.00450838	0.625229	2.07616	8	33	BST2/GZMB/CCL5/IRF8/NKG7/IL2RB/APBA2/KLRD1/BCL2/PRSS23/PTCH1/DLG5
MSigDB	Voom:Positive_vs_Negative:all_samples:no_correction	GO_T_CELL_DIFFERENTIATION	0.000278862	0.00451237	0.420883	1.79475	6	120	RSAD2/IL6/TBX21/ITK/ZAP70/CARD11/CD8A/RAG1/IL7/IRF4/LCK/CD74/CCR7/EOMES/SLAMF6/IFNG/CD3E/THEMIS/LY9/DLL4/CD3D/BATF/MAFB/CD4/RORC/BCL2/BCL11B/TCF7/GLI3/SPN/WNT1/CD28/JAG2/RIPK3
MSigDB	Voom:Positive_vs_Negative:all_samples:no_correction	GSE17721_PAM3CSK4_VS_CPG_12H_BMDC_DN	0.000280191	0.0045248	0.363077	1.64624	5	181	OAS2/EPSTI1/BST2/MX1/CXCL9/IL4I1/PARP14/PML/LGALS3BP/AGRN/NUB1/CCDC80/CD274/IL15RA/LMO2/ZNF474/TNF/ANKRD24/HNF4G/ARID5A/GNA14/CD180/CACNB3/OGFR/RCSD1/STX2/ABCC6/CSTF3/IL12RB1/KLF6/SLC22A5/MYD88/WNK2
MSigDB	Voom:Positive_vs_Negative:all_samples:no_correction	GSE37416_CTRL_VS_24H_F_TULARENSIS_LVS_NEUTROPHIL_DN	0.000280119	0.0045248	-0.40069	-1.62369	21	180	LPCAT1/GLA/OSM/AK4/GABARAPL2/DNAJB9/RABGEF1/SH3BP5/MAP2K1/TMCO3/PNRC1/EMD/SLC36A4/AP3S1/CD63/RAB9A/JOSD1/BZW1/GPR160/RELT/OXSR1/LAMTOR3/FCRLB/TBC1D15/PTS/CISD2/ZNF654/IRAK3/GNA15/RBPJ/RAB21/GLUL/HSPA13/IFNGR2/CLDND1/ATG9A/ADIPOR2/ETF1/P4HB/ADPGK/SCYL2/ZNF277/SDF2/TM9SF3/SPAG9/RAB8B/DBF4/ATF2/DENND5A/CDK2/PIK3IP1/RYBP/EIF4A3/SEC61G/IPMK/ZNF292/PRDX4/ZEB2/ELL2/NPC1/KDM3A/DEDD2/ING1/PSMC6/DDX50/MALT…
MSigDB	Voom:Positive_vs_Negative:all_samples:no_correction	ZHAN_MULTIPLE_MYELOMA_HP_UP	0.000281329	0.00453865	0.604654	2.04832	8	36	RSAD2/OAS2/DDX58/LAG3/CCR5/TNFSF10/SIDT1/CNTN5
MSigDB	Voom:Positive_vs_Negative:all_samples:no_correction	GO_ORGANIC_ACID_BIOSYNTHETIC_PROCESS	0.000282132	0.00454706	-0.37706	-1.5769	22	241	ALOX12/ALDH1A2/CYP7B1/PTGS2/LTA4H/TBXAS1/PADI2/GLS2/FCER1A/PADI4/PADI1/CTH/PADI6/HAAO/GGT5/GATM/AHCY/SYK/PADI3/OXSM/BBOX1/ALOX12B/HSD17B12/OLAH/PNPLA8/SLC35D1/ACADM/RBP1/VCAN/DPYD/STAR/ELOVL6/MIF/MGST2/DSE/SHMT1/TECR/ELOVL5/ALDH1A3/NANP/BCAT1/DCN/ALOX15B/LDHC/ASNSD1/ALOX5AP/ASPG/GLUL/ALOX5/CYP27A1/TMLHE/NAALAD2/UGP2/PRKAG1/PTGS1/FADS3/ELOVL1/LTC4S/ADI1/PRKAB2/CDO1/CHST14/HSD17B4/PRG3/ELOVL4/FADS1…
[truncated: 53,672 more rows]
