# Supplementary material for: Shotgun transcriptome, spatial omics, and isothermal profiling of SARS-CoV-2 infection reveals unique host responses, viral diversification, and drug interactions
Source: Nat Commun. 2021 Mar 12;12:1660. doi: 10.1038/s41467-021-21361-7 (PMC7954844; doi:10.1038/s41467-021-21361-7)
Supplement: Supplementary file 9 — Supplementary Data 6 [file 41467_2021_21361_MOESM9_ESM.xlsx]

## Sheet: CUIMC
Cohort	Drug	Matching	Outcome	Covariates	OR/HR	95% CI	p-value
anti-hypertensive	ACEI/ARB	matched	Infection	drug exposure	1.03018	0.951 - 1.116	0.465105
anti-hypertensive	ACEI/ARB	matched	Infection	drug with age/sex/DM/HTN	1.04157	0.96 - 1.13	0.326284
anti-hypertensive	ACEI/ARB	matched	Infection	drug exposure with demographics, risk factors	1.02143	0.937 - 1.113	0.629222
anti-hypertensive	ACEI/ARB	unmatched	Infection	drug exposure	1.1725	1.058 - 1.299	0.00234852
anti-hypertensive	ACEI/ARB	unmatched	Infection	drug with age/sex/DM/HTN	1.03496	0.93 - 1.151	0.527828
anti-hypertensive	ACEI/ARB	unmatched	Infection	drug exposure with demographics, risk factors	0.967431	0.864 - 1.083	0.564362
anti-hypertensive	ACEI/ARB	matched	Intubation	drug exposure	0.725053	0.629 - 0.835	8.28418e-06
anti-hypertensive	ACEI/ARB	matched	Intubation	drug with age/sex/DM/HTN	0.73892	0.641 - 0.852	2.89887e-05
anti-hypertensive	ACEI/ARB	matched	Intubation	drug exposure with demographics, risk factors	0.73738	0.638 - 0.852	3.44997e-05
anti-hypertensive	ACEI/ARB	matched	Death	drug exposure	0.671534	0.587 - 0.769	7.48583e-09
anti-hypertensive	ACEI/ARB	matched	Death	drug with age/sex/DM/HTN	0.807313	0.705 - 0.925	0.00205339
anti-hypertensive	ACEI/ARB	matched	Death	drug exposure with demographics, risk factors	0.815422	0.711 - 0.935	0.00340937
anti-hypertensive	ACEI/ARB	unmatched	Intubation	drug exposure	0.620104	0.522 - 0.736	4.59487e-08
anti-hypertensive	ACEI/ARB	unmatched	Intubation	drug with age/sex/DM/HTN	0.674317	0.565 - 0.805	1.22399e-05
anti-hypertensive	ACEI/ARB	unmatched	Intubation	drug exposure with demographics, risk factors	0.729937	0.608 - 0.876	0.000724241
anti-hypertensive	ACEI/ARB	unmatched	Death	drug exposure	0.754423	0.636 - 0.895	0.00127187
anti-hypertensive	ACEI/ARB	unmatched	Death	drug with age/sex/DM/HTN	0.740734	0.622 - 0.882	0.000741163
anti-hypertensive	ACEI/ARB	unmatched	Death	drug exposure with demographics, risk factors	0.766249	0.642 - 0.915	0.00329956
anti-hypertensive	BB	matched	Infection	drug exposure	0.837064	0.777 - 0.902	2.84983e-06
anti-hypertensive	BB	matched	Infection	drug with age/sex/DM/HTN	0.835365	0.775 - 0.901	2.79684e-06
anti-hypertensive	BB	matched	Infection	drug exposure with demographics, risk factors	0.821286	0.758 - 0.889	1.25942e-06
anti-hypertensive	BB	unmatched	Infection	drug exposure	0.960151	0.864 - 1.067	0.449068
anti-hypertensive	BB	unmatched	Infection	drug with age/sex/DM/HTN	0.861472	0.773 - 0.96	0.0069831
anti-hypertensive	BB	unmatched	Infection	drug exposure with demographics, risk factors	0.821572	0.729 - 0.926	0.00123685
anti-hypertensive	BB	matched	Intubation	drug exposure	1.17178	1.044 - 1.316	0.00727084
anti-hypertensive	BB	matched	Intubation	drug with age/sex/DM/HTN	1.15244	1.026 - 1.294	0.0166265
anti-hypertensive	BB	matched	Intubation	drug exposure with demographics, risk factors	1.164	1.033 - 1.311	0.0123845
anti-hypertensive	BB	matched	Death	drug exposure	0.957362	0.852 - 1.076	0.465563
anti-hypertensive	BB	matched	Death	drug with age/sex/DM/HTN	0.817389	0.727 - 0.919	0.000786009
anti-hypertensive	BB	matched	Death	drug exposure with demographics, risk factors	0.805334	0.714 - 0.909	0.00044931
anti-hypertensive	BB	unmatched	Intubation	drug exposure	2.19385	1.806 - 2.665	2.58602e-15
anti-hypertensive	BB	unmatched	Intubation	drug with age/sex/DM/HTN	2.11762	1.741 - 2.576	5.98054e-14
anti-hypertensive	BB	unmatched	Intubation	drug exposure with demographics, risk factors	1.51088	1.232 - 1.853	7.49565e-05
anti-hypertensive	BB	unmatched	Death	drug exposure	1.68998	1.404 - 2.035	3.04678e-08
anti-hypertensive	BB	unmatched	Death	drug with age/sex/DM/HTN	1.39323	1.156 - 1.679	0.000493604
anti-hypertensive	BB	unmatched	Death	drug exposure with demographics, risk factors	1.07768	0.885 - 1.312	0.456885
anti-hypertensive	CCB	matched	Infection	drug exposure	0.855759	0.79 - 0.927	0.000148363
anti-hypertensive	CCB	matched	Infection	drug with age/sex/DM/HTN	0.858105	0.79 - 0.932	0.000284384
anti-hypertensive	CCB	matched	Infection	drug exposure with demographics, risk factors	0.849845	0.78 - 0.926	0.000213755
anti-hypertensive	CCB	unmatched	Infection	drug exposure	1.0167	0.918 - 1.126	0.750941
anti-hypertensive	CCB	unmatched	Infection	drug with age/sex/DM/HTN	0.998215	0.899 - 1.108	0.973277
anti-hypertensive	CCB	unmatched	Infection	drug exposure with demographics, risk factors	0.892884	0.799 - 0.998	0.045729
anti-hypertensive	CCB	matched	Intubation	drug exposure	0.890478	0.781 - 1.015	0.0819937
anti-hypertensive	CCB	matched	Intubation	drug with age/sex/DM/HTN	0.866488	0.76 - 0.988	0.0318795
anti-hypertensive	CCB	matched	Intubation	drug exposure with demographics, risk factors	0.922229	0.808 - 1.053	0.230032
anti-hypertensive	CCB	matched	Death	drug exposure	0.665908	0.582 - 0.762	3.27251e-09
anti-hypertensive	CCB	matched	Death	drug with age/sex/DM/HTN	0.600286	0.524 - 0.687	1.33882e-13
anti-hypertensive	CCB	matched	Death	drug exposure with demographics, risk factors	0.625184	0.546 - 0.716	1.12854e-11
anti-hypertensive	CCB	unmatched	Intubation	drug exposure	1.15439	0.972 - 1.37	0.100842
anti-hypertensive	CCB	unmatched	Intubation	drug with age/sex/DM/HTN	1.24484	1.047 - 1.48	0.0129794
anti-hypertensive	CCB	unmatched	Intubation	drug exposure with demographics, risk factors	1.02966	0.863 - 1.228	0.745179
anti-hypertensive	CCB	unmatched	Death	drug exposure	0.896643	0.755 - 1.064	0.212303
anti-hypertensive	CCB	unmatched	Death	drug with age/sex/DM/HTN	0.807621	0.68 - 0.96	0.015291
anti-hypertensive	CCB	unmatched	Death	drug exposure with demographics, risk factors	0.730214	0.613 - 0.87	0.00044121
anti-hypertensive	THZ	matched	Infection	drug exposure	1.2132	1.088 - 1.353	0.000530683
anti-hypertensive	THZ	matched	Infection	drug with age/sex/DM/HTN	1.21514	1.085 - 1.361	0.000729554
anti-hypertensive	THZ	matched	Infection	drug exposure with demographics, risk factors	1.21952	1.085 - 1.37	0.000837539
anti-hypertensive	THZ	unmatched	Infection	drug exposure	1.39965	1.251 - 1.566	4.42489e-09
anti-hypertensive	THZ	unmatched	Infection	drug with age/sex/DM/HTN	1.35215	1.206 - 1.517	2.57213e-07
anti-hypertensive	THZ	unmatched	Infection	drug exposure with demographics, risk factors	1.16566	1.033 - 1.316	0.0132046
anti-hypertensive	THZ	matched	Intubation	drug exposure	2.01497	1.718 - 2.364	7.68875e-18
anti-hypertensive	THZ	matched	Intubation	drug with age/sex/DM/HTN	1.96142	1.671 - 2.303	1.82698e-16
anti-hypertensive	THZ	matched	Intubation	drug exposure with demographics, risk factors	1.96375	1.669 - 2.311	4.18203e-16
anti-hypertensive	THZ	matched	Death	drug exposure	1.01782	0.859 - 1.207	0.838791
anti-hypertensive	THZ	matched	Death	drug with age/sex/DM/HTN	1.06238	0.895 - 1.26	0.487962
anti-hypertensive	THZ	matched	Death	drug exposure with demographics, risk factors	1.0307	0.868 - 1.224	0.730492
anti-hypertensive	THZ	unmatched	Intubation	drug exposure	2.18907	1.845 - 2.597	2.56943e-19
anti-hypertensive	THZ	unmatched	Intubation	drug with age/sex/DM/HTN	2.42642	2.043 - 2.882	5.32761e-24
anti-hypertensive	THZ	unmatched	Intubation	drug exposure with demographics, risk factors	1.96568	1.651 - 2.34	3.20155e-14
anti-hypertensive	THZ	unmatched	Death	drug exposure	1.14147	0.954 - 1.365	0.147459
anti-hypertensive	THZ	unmatched	Death	drug with age/sex/DM/HTN	1.20602	1.007 - 1.444	0.041673
anti-hypertensive	THZ	unmatched	Death	drug exposure with demographics, risk factors	1.01621	0.846 - 1.221	0.863528
everyone	ACEI/ARB	matched	Infection	drug exposure	0.872147	0.806 - 0.944	0.000716167
everyone	ACEI/ARB	matched	Infection	drug with age/sex/DM/HTN	0.84028	0.775 - 0.912	2.83709e-05
everyone	ACEI/ARB	matched	Infection	drug exposure with demographics, risk factors	0.824943	0.758 - 0.897	7.62373e-06
everyone	ACEI/ARB	unmatched	Infection	drug exposure	1.55509	1.44 - 1.679	1.68446e-29
everyone	ACEI/ARB	unmatched	Infection	drug with age/sex/DM/HTN	0.942421	0.861 - 1.032	0.199524
everyone	ACEI/ARB	unmatched	Infection	drug exposure with demographics, risk factors	0.807815	0.734 - 0.889	1.21335e-05
everyone	ACEI/ARB	matched	Intubation	drug exposure	0.811198	0.704 - 0.935	0.00383647
everyone	ACEI/ARB	matched	Intubation	drug with age/sex/DM/HTN	0.80504	0.698 - 0.929	0.00289881
everyone	ACEI/ARB	matched	Intubation	drug exposure with demographics, risk factors	0.787779	0.682 - 0.91	0.00114152
everyone	ACEI/ARB	matched	Death	drug exposure	0.629048	0.55 - 0.719	1.13242e-11
everyone	ACEI/ARB	matched	Death	drug with age/sex/DM/HTN	0.704029	0.615 - 0.806	3.31791e-07
everyone	ACEI/ARB	matched	Death	drug exposure with demographics, risk factors	0.659244	0.576 - 0.755	1.5654e-09
everyone	ACEI/ARB	unmatched	Intubation	drug exposure	2.38053	2.035 - 2.785	2.69046e-27
everyone	ACEI/ARB	unmatched	Intubation	drug with age/sex/DM/HTN	1.43599	1.193 - 1.729	0.000132507
everyone	ACEI/ARB	unmatched	Intubation	drug exposure with demographics, risk factors	0.905235	0.761 - 1.076	0.259322
everyone	ACEI/ARB	unmatched	Death	drug exposure	2.24182	1.931 - 2.603	3.54907e-26
everyone	ACEI/ARB	unmatched	Death	drug with age/sex/DM/HTN	0.976855	0.828 - 1.153	0.781886
everyone	ACEI/ARB	unmatched	Death	drug exposure with demographics, risk factors	0.68602	0.585 - 0.805	3.65026e-06
everyone	BB	matched	Infection	drug exposure	0.738246	0.686 - 0.795	8.48004e-16
everyone	BB	matched	Infection	drug with age/sex/DM/HTN	0.735771	0.682 - 0.794	1.73029e-15
everyone	BB	matched	Infection	drug exposure with demographics, risk factors	0.767426	0.709 - 0.831	5.33202e-11
everyone	BB	unmatched	Infection	drug exposure	1.4127	1.313 - 1.52	1.6533e-20
everyone	BB	unmatched	Infection	drug with age/sex/DM/HTN	0.831555	0.763 - 0.906	2.72857e-05
everyone	BB	unmatched	Infection	drug exposure with demographics, risk factors	0.705703	0.64 - 0.778	2.37073e-12
everyone	BB	matched	Intubation	drug exposure	1.48987	1.325 - 1.676	3.0872e-11
everyone	BB	matched	Intubation	drug with age/sex/DM/HTN	1.31827	1.171 - 1.484	4.63442e-06
everyone	BB	matched	Intubation	drug exposure with demographics, risk factors	1.45923	1.294 - 1.646	7.86636e-10
everyone	BB	matched	Death	drug exposure	0.80106	0.714 - 0.898	0.000145578
everyone	BB	matched	Death	drug with age/sex/DM/HTN	0.814427	0.726 - 0.914	0.00050112
everyone	BB	matched	Death	drug exposure with demographics, risk factors	0.813022	0.723 - 0.914	0.000555928
everyone	BB	unmatched	Intubation	drug exposure	5.9537	5.113 - 6.933	9.08845e-117
everyone	BB	unmatched	Intubation	drug with age/sex/DM/HTN	5.09128	4.242 - 6.111	2.16497e-68
everyone	BB	unmatched	Intubation	drug exposure with demographics, risk factors	1.71981	1.443 - 2.05	1.41713e-09
everyone	BB	unmatched	Death	drug exposure	3.86263	3.351 - 4.452	1.18066e-77
everyone	BB	unmatched	Death	drug with age/sex/DM/HTN	1.76812	1.51 - 2.07	1.45863e-12
everyone	BB	unmatched	Death	drug exposure with demographics, risk factors	0.879624	0.751 - 1.03	0.112006
everyone	CCB	matched	Infection	drug exposure	0.790054	0.729 - 0.856	8.31835e-09
everyone	CCB	matched	Infection	drug with age/sex/DM/HTN	0.767832	0.707 - 0.834	3.6893e-10
everyone	CCB	matched	Infection	drug exposure with demographics, risk factors	0.76476	0.702 - 0.833	7.05071e-10
everyone	CCB	unmatched	Infection	drug exposure	1.43428	1.327 - 1.55	6.5995e-20
everyone	CCB	unmatched	Infection	drug with age/sex/DM/HTN	0.939363	0.859 - 1.027	0.168948
everyone	CCB	unmatched	Infection	drug exposure with demographics, risk factors	0.757843	0.689 - 0.834	1.35484e-08
everyone	CCB	matched	Intubation	drug exposure	1.15949	1.014 - 1.325	0.03017
everyone	CCB	matched	Intubation	drug with age/sex/DM/HTN	1.06171	0.928 - 1.214	0.382613
everyone	CCB	matched	Intubation	drug exposure with demographics, risk factors	1.10439	0.965 - 1.264	0.15056
everyone	CCB	matched	Death	drug exposure	0.695516	0.607 - 0.796	1.4742e-07
everyone	CCB	matched	Death	drug with age/sex/DM/HTN	0.679845	0.594 - 0.779	2.55254e-08
everyone	CCB	matched	Death	drug exposure with demographics, risk factors	0.668723	0.583 - 0.767	8.35293e-09
everyone	CCB	unmatched	Intubation	drug exposure	3.67498	3.156 - 4.279	5.10677e-63
everyone	CCB	unmatched	Intubation	drug with age/sex/DM/HTN	2.69715	2.256 - 3.225	1.38231e-27
everyone	CCB	unmatched	Intubation	drug exposure with demographics, risk factors	1.21827	1.032 - 1.438	0.0195423
everyone	CCB	unmatched	Death	drug exposure	2.45502	2.113 - 2.852	8.83368e-32
everyone	CCB	unmatched	Death	drug with age/sex/DM/HTN	1.05846	0.898 - 1.247	0.49778
everyone	CCB	unmatched	Death	drug exposure with demographics, risk factors	0.656236	0.56 - 0.769	2.11874e-07
everyone	THZ	matched	Infection	drug exposure	1.07501	0.964 - 1.198	0.192279
everyone	THZ	matched	Infection	drug with age/sex/DM/HTN	1.02846	0.919 - 1.151	0.625054
everyone	THZ	matched	Infection	drug exposure with demographics, risk factors	1.01847	0.908 - 1.143	0.755782
everyone	THZ	unmatched	Infection	drug exposure	1.79589	1.626 - 1.984	9.7712e-31
everyone	THZ	unmatched	Infection	drug with age/sex/DM/HTN	1.25463	1.126 - 1.398	3.99465e-05
everyone	THZ	unmatched	Infection	drug exposure with demographics, risk factors	1.02857	0.918 - 1.153	0.627713
everyone	THZ	matched	Intubation	drug exposure	2.19791	1.872 - 2.581	7.04727e-22
everyone	THZ	matched	Intubation	drug with age/sex/DM/HTN	2.05929	1.752 - 2.421	1.9654e-18
everyone	THZ	matched	Intubation	drug exposure with demographics, risk factors	2.0192	1.715 - 2.378	3.64809e-17
everyone	THZ	matched	Death	drug exposure	0.859812	0.729 - 1.015	0.0735595
everyone	THZ	matched	Death	drug with age/sex/DM/HTN	0.866711	0.733 - 1.024	0.0933035
everyone	THZ	matched	Death	drug exposure with demographics, risk factors	0.853312	0.722 - 1.009	0.0633566
everyone	THZ	unmatched	Intubation	drug exposure	5.52119	4.728 - 6.448	2.41651e-103
everyone	THZ	unmatched	Intubation	drug with age/sex/DM/HTN	4.43601	3.721 - 5.288	5.29975e-62
everyone	THZ	unmatched	Intubation	drug exposure with demographics, risk factors	2.09618	1.778 - 2.471	1.19193e-18
everyone	THZ	unmatched	Death	drug exposure	2.6665	2.26 - 3.146	2.75172e-31
everyone	THZ	unmatched	Death	drug with age/sex/DM/HTN	1.41282	1.186 - 1.683	0.000108671
everyone	THZ	unmatched	Death	drug exposure with demographics, risk factors	0.905195	0.762 - 1.075	0.255543

## Sheet: WCMC
Cohort	Drug	Matching	Outcome	Covariates	OR/HR	95% CI	p-value
anti-hypertensive	ACEI/ARB	matched	Infection	drug exposure	0.727371	0.65 - 0.814	3.33772e-08
anti-hypertensive	ACEI/ARB	matched	Infection	drug with age/sex/DM/HTN	0.718663	0.641 - 0.806	1.60365e-08
anti-hypertensive	ACEI/ARB	matched	Infection	drug exposure with demographics, risk factors	0.693331	0.615 - 0.781	1.70298e-09
anti-hypertensive	ACEI/ARB	unmatched	Infection	drug exposure	0.786366	0.686 - 0.902	0.000578081
anti-hypertensive	ACEI/ARB	unmatched	Infection	drug with age/sex/DM/HTN	0.651738	0.565 - 0.752	4.25624e-09
anti-hypertensive	ACEI/ARB	unmatched	Infection	drug exposure with demographics, risk factors	0.669676	0.577 - 0.778	1.51993e-07
anti-hypertensive	ACEI/ARB	matched	Intubation	drug exposure	0.706655	0.55 - 0.907	0.00645005
anti-hypertensive	ACEI/ARB	matched	Intubation	drug with age/sex/DM/HTN	0.710571	0.553 - 0.913	0.00759508
anti-hypertensive	ACEI/ARB	matched	Intubation	drug exposure with demographics, risk factors	0.733961	0.565 - 0.954	0.0206649
anti-hypertensive	ACEI/ARB	matched	Death	drug exposure	0.578824	0.449 - 0.747	2.64804e-05
anti-hypertensive	ACEI/ARB	matched	Death	drug with age/sex/DM/HTN	0.738399	0.571 - 0.955	0.021058
anti-hypertensive	ACEI/ARB	matched	Death	drug exposure with demographics, risk factors	0.670228	0.516 - 0.87	0.00267009
anti-hypertensive	ACEI/ARB	unmatched	Intubation	drug exposure	0.611732	0.459 - 0.815	0.000806772
anti-hypertensive	ACEI/ARB	unmatched	Intubation	drug with age/sex/DM/HTN	0.542861	0.405 - 0.728	4.58767e-05
anti-hypertensive	ACEI/ARB	unmatched	Intubation	drug exposure with demographics, risk factors	0.751123	0.544 - 1.038	0.0825051
anti-hypertensive	ACEI/ARB	unmatched	Death	drug exposure	0.542371	0.405 - 0.726	3.8177e-05
anti-hypertensive	ACEI/ARB	unmatched	Death	drug with age/sex/DM/HTN	0.611843	0.453 - 0.826	0.00131175
anti-hypertensive	ACEI/ARB	unmatched	Death	drug exposure with demographics, risk factors	0.639868	0.469 - 0.873	0.00485871
anti-hypertensive	BB	matched	Infection	drug exposure	1.23903	1.121 - 1.369	2.56084e-05
anti-hypertensive	BB	matched	Infection	drug with age/sex/DM/HTN	1.23123	1.113 - 1.362	5.05639e-05
anti-hypertensive	BB	matched	Infection	drug exposure with demographics, risk factors	1.25402	1.129 - 1.393	2.41251e-05
anti-hypertensive	BB	unmatched	Infection	drug exposure	1.32716	1.15 - 1.532	0.000111833
anti-hypertensive	BB	unmatched	Infection	drug with age/sex/DM/HTN	1.25044	1.08 - 1.447	0.00272729
anti-hypertensive	BB	unmatched	Infection	drug exposure with demographics, risk factors	1.18786	1.013 - 1.393	0.0340834
anti-hypertensive	BB	matched	Intubation	drug exposure	1.20103	0.991 - 1.455	0.0616915
anti-hypertensive	BB	matched	Intubation	drug with age/sex/DM/HTN	1.09311	0.901 - 1.326	0.366394
anti-hypertensive	BB	matched	Intubation	drug exposure with demographics, risk factors	1.03554	0.842 - 1.274	0.740748
anti-hypertensive	BB	matched	Death	drug exposure	1.00431	0.831 - 1.214	0.964531
anti-hypertensive	BB	matched	Death	drug with age/sex/DM/HTN	0.999046	0.826 - 1.208	0.992139
anti-hypertensive	BB	matched	Death	drug exposure with demographics, risk factors	0.744838	0.608 - 0.913	0.0045191
anti-hypertensive	BB	unmatched	Intubation	drug exposure	1.97992	1.434 - 2.734	3.3193e-05
anti-hypertensive	BB	unmatched	Intubation	drug with age/sex/DM/HTN	1.8045	1.304 - 2.497	0.000368219
anti-hypertensive	BB	unmatched	Intubation	drug exposure with demographics, risk factors	1.32507	0.945 - 1.858	0.102653
anti-hypertensive	BB	unmatched	Death	drug exposure	1.71383	1.255 - 2.341	0.000710644
anti-hypertensive	BB	unmatched	Death	drug with age/sex/DM/HTN	1.48853	1.088 - 2.036	0.0127511
anti-hypertensive	BB	unmatched	Death	drug exposure with demographics, risk factors	1.0766	0.773 - 1.499	0.66227
anti-hypertensive	CCB	matched	Infection	drug exposure	1.01876	0.912 - 1.138	0.742781
anti-hypertensive	CCB	matched	Infection	drug with age/sex/DM/HTN	1.02246	0.913 - 1.145	0.700606
anti-hypertensive	CCB	matched	Infection	drug exposure with demographics, risk factors	1.00548	0.894 - 1.131	0.927548
anti-hypertensive	CCB	unmatched	Infection	drug exposure	1.19912	1.046 - 1.375	0.00914136
anti-hypertensive	CCB	unmatched	Infection	drug with age/sex/DM/HTN	1.10469	0.96 - 1.272	0.165979
anti-hypertensive	CCB	unmatched	Infection	drug exposure with demographics, risk factors	0.966936	0.833 - 1.122	0.657769
anti-hypertensive	CCB	matched	Intubation	drug exposure	1.016	0.818 - 1.263	0.886159
anti-hypertensive	CCB	matched	Intubation	drug with age/sex/DM/HTN	0.99181	0.797 - 1.234	0.941114
anti-hypertensive	CCB	matched	Intubation	drug exposure with demographics, risk factors	1.03812	0.831 - 1.297	0.741961
anti-hypertensive	CCB	matched	Death	drug exposure	0.770815	0.618 - 0.961	0.0207734
anti-hypertensive	CCB	matched	Death	drug with age/sex/DM/HTN	0.702499	0.563 - 0.877	0.00180069
anti-hypertensive	CCB	matched	Death	drug exposure with demographics, risk factors	0.687463	0.547 - 0.863	0.00126358
anti-hypertensive	CCB	unmatched	Intubation	drug exposure	1.22961	0.93 - 1.626	0.147129
anti-hypertensive	CCB	unmatched	Intubation	drug with age/sex/DM/HTN	1.24268	0.931 - 1.659	0.140556
anti-hypertensive	CCB	unmatched	Intubation	drug exposure with demographics, risk factors	1.09046	0.809 - 1.469	0.56911
anti-hypertensive	CCB	unmatched	Death	drug exposure	0.968855	0.735 - 1.277	0.822542
anti-hypertensive	CCB	unmatched	Death	drug with age/sex/DM/HTN	0.801095	0.602 - 1.066	0.128084
anti-hypertensive	CCB	unmatched	Death	drug exposure with demographics, risk factors	0.818237	0.608 - 1.1	0.184518
anti-hypertensive	THZ	matched	Infection	drug exposure	0.888992	0.759 - 1.042	0.145486
anti-hypertensive	THZ	matched	Infection	drug with age/sex/DM/HTN	0.888487	0.757 - 1.043	0.149016
anti-hypertensive	THZ	matched	Infection	drug exposure with demographics, risk factors	0.888506	0.752 - 1.05	0.164608
anti-hypertensive	THZ	unmatched	Infection	drug exposure	0.977579	0.834 - 1.146	0.779746
anti-hypertensive	THZ	unmatched	Infection	drug with age/sex/DM/HTN	0.921407	0.783 - 1.084	0.322765
anti-hypertensive	THZ	unmatched	Infection	drug exposure with demographics, risk factors	0.885469	0.747 - 1.05	0.162145
anti-hypertensive	THZ	matched	Intubation	drug exposure	2.90836	2.218 - 3.814	1.18497e-14
anti-hypertensive	THZ	matched	Intubation	drug with age/sex/DM/HTN	2.69495	2.052 - 3.54	1.04283e-12
anti-hypertensive	THZ	matched	Intubation	drug exposure with demographics, risk factors	1.9042	1.42 - 2.554	1.72039e-05
anti-hypertensive	THZ	matched	Death	drug exposure	1.45219	1.078 - 1.956	0.0141532
anti-hypertensive	THZ	matched	Death	drug with age/sex/DM/HTN	1.5791	1.168 - 2.136	0.003023
anti-hypertensive	THZ	matched	Death	drug exposure with demographics, risk factors	1.43002	1.043 - 1.96	0.0262529
anti-hypertensive	THZ	unmatched	Intubation	drug exposure	3.04283	2.304 - 4.019	4.583e-15
anti-hypertensive	THZ	unmatched	Intubation	drug with age/sex/DM/HTN	2.97669	2.24 - 3.956	5.65087e-14
anti-hypertensive	THZ	unmatched	Intubation	drug exposure with demographics, risk factors	1.99668	1.475 - 2.703	7.74295e-06
anti-hypertensive	THZ	unmatched	Death	drug exposure	1.38663	1.031 - 1.866	0.0308773
anti-hypertensive	THZ	unmatched	Death	drug with age/sex/DM/HTN	1.47207	1.092 - 1.985	0.0112511
anti-hypertensive	THZ	unmatched	Death	drug exposure with demographics, risk factors	1.38808	1.009 - 1.91	0.0439027
everyone	ACEI/ARB	matched	Infection	drug exposure	0.784019	0.7 - 0.878	2.49223e-05
everyone	ACEI/ARB	matched	Infection	drug with age/sex/DM/HTN	0.764943	0.682 - 0.858	5.0279e-06
everyone	ACEI/ARB	matched	Infection	drug exposure with demographics, risk factors	0.749236	0.664 - 0.845	2.47092e-06
everyone	ACEI/ARB	unmatched	Infection	drug exposure	1.73562	1.559 - 1.932	6.24354e-24
everyone	ACEI/ARB	unmatched	Infection	drug with age/sex/DM/HTN	0.805088	0.71 - 0.913	0.00072026
everyone	ACEI/ARB	unmatched	Infection	drug exposure with demographics, risk factors	0.725291	0.635 - 0.829	2.32913e-06
everyone	ACEI/ARB	matched	Intubation	drug exposure	0.521429	0.408 - 0.667	2.16914e-07
everyone	ACEI/ARB	matched	Intubation	drug with age/sex/DM/HTN	0.509411	0.398 - 0.652	8.64116e-08
everyone	ACEI/ARB	matched	Intubation	drug exposure with demographics, risk factors	0.624067	0.483 - 0.806	0.000298758
everyone	ACEI/ARB	matched	Death	drug exposure	0.562087	0.435 - 0.726	1.04117e-05
everyone	ACEI/ARB	matched	Death	drug with age/sex/DM/HTN	0.6664	0.515 - 0.862	0.00204115
everyone	ACEI/ARB	matched	Death	drug exposure with demographics, risk factors	0.730254	0.562 - 0.949	0.0188547
everyone	ACEI/ARB	unmatched	Intubation	drug exposure	1.89672	1.464 - 2.457	1.26671e-06
everyone	ACEI/ARB	unmatched	Intubation	drug with age/sex/DM/HTN	0.619194	0.469 - 0.817	0.000703385
everyone	ACEI/ARB	unmatched	Intubation	drug exposure with demographics, risk factors	0.650412	0.488 - 0.868	0.0034446
everyone	ACEI/ARB	unmatched	Death	drug exposure	1.95962	1.497 - 2.566	1.0037e-06
everyone	ACEI/ARB	unmatched	Death	drug with age/sex/DM/HTN	0.769662	0.577 - 1.027	0.0752804
everyone	ACEI/ARB	unmatched	Death	drug exposure with demographics, risk factors	0.688088	0.513 - 0.923	0.0126074
everyone	BB	matched	Infection	drug exposure	1.12333	1.018 - 1.24	0.0205781
everyone	BB	matched	Infection	drug with age/sex/DM/HTN	1.12371	1.017 - 1.242	0.0221765
everyone	BB	matched	Infection	drug exposure with demographics, risk factors	1.10722	0.997 - 1.229	0.0566744
everyone	BB	unmatched	Infection	drug exposure	2.32236	2.115 - 2.55	1.4439e-69
everyone	BB	unmatched	Infection	drug with age/sex/DM/HTN	1.28488	1.149 - 1.437	1.09295e-05
everyone	BB	unmatched	Infection	drug exposure with demographics, risk factors	1.14132	1.007 - 1.293	0.0380369
everyone	BB	matched	Intubation	drug exposure	0.850108	0.708 - 1.021	0.0821971
everyone	BB	matched	Intubation	drug with age/sex/DM/HTN	0.799696	0.665 - 0.961	0.0171122
everyone	BB	matched	Intubation	drug exposure with demographics, risk factors	0.801423	0.661 - 0.972	0.0245477
everyone	BB	matched	Death	drug exposure	0.950724	0.788 - 1.146	0.596776
everyone	BB	matched	Death	drug with age/sex/DM/HTN	1.019	0.844 - 1.23	0.844457
everyone	BB	matched	Death	drug exposure with demographics, risk factors	0.914291	0.751 - 1.112	0.370463
everyone	BB	unmatched	Intubation	drug exposure	4.27559	3.441 - 5.313	3.08052e-39
everyone	BB	unmatched	Intubation	drug with age/sex/DM/HTN	1.69065	1.313 - 2.176	4.56591e-05
everyone	BB	unmatched	Intubation	drug exposure with demographics, risk factors	0.970696	0.753 - 1.251	0.818444
everyone	BB	unmatched	Death	drug exposure	4.88975	3.892 - 6.143	2.71034e-42
everyone	BB	unmatched	Death	drug with age/sex/DM/HTN	1.89636	1.462 - 2.46	1.46235e-06
everyone	BB	unmatched	Death	drug exposure with demographics, risk factors	1.04401	0.801 - 1.36	0.749578
everyone	CCB	matched	Infection	drug exposure	1.02388	0.916 - 1.144	0.676882
everyone	CCB	matched	Infection	drug with age/sex/DM/HTN	1.03169	0.921 - 1.156	0.590932
everyone	CCB	matched	Infection	drug exposure with demographics, risk factors	1.01297	0.9 - 1.14	0.830689
everyone	CCB	unmatched	Infection	drug exposure	2.22015	2.002 - 2.463	2.09292e-51
everyone	CCB	unmatched	Infection	drug with age/sex/DM/HTN	1.19703	1.059 - 1.353	0.0039758
everyone	CCB	unmatched	Infection	drug exposure with demographics, risk factors	0.984147	0.864 - 1.121	0.809357
everyone	CCB	matched	Intubation	drug exposure	0.86516	0.697 - 1.074	0.189299
everyone	CCB	matched	Intubation	drug with age/sex/DM/HTN	0.853345	0.687 - 1.06	0.152109
everyone	CCB	matched	Intubation	drug exposure with demographics, risk factors	0.948247	0.761 - 1.182	0.636332
everyone	CCB	matched	Death	drug exposure	0.764259	0.612 - 0.955	0.0179817
everyone	CCB	matched	Death	drug with age/sex/DM/HTN	0.826376	0.661 - 1.033	0.0942327
everyone	CCB	matched	Death	drug exposure with demographics, risk factors	0.827484	0.658 - 1.04	0.104874
everyone	CCB	unmatched	Intubation	drug exposure	3.20609	2.549 - 4.032	2.31036e-23
everyone	CCB	unmatched	Intubation	drug with age/sex/DM/HTN	1.19005	0.92 - 1.539	0.185074
everyone	CCB	unmatched	Intubation	drug exposure with demographics, risk factors	0.890565	0.69 - 1.15	0.374177
everyone	CCB	unmatched	Death	drug exposure	3.18004	2.499 - 4.047	5.22483e-21
everyone	CCB	unmatched	Death	drug with age/sex/DM/HTN	1.02721	0.787 - 1.342	0.843729
everyone	CCB	unmatched	Death	drug exposure with demographics, risk factors	0.863427	0.661 - 1.127	0.280269
everyone	THZ	matched	Infection	drug exposure	0.909985	0.776 - 1.067	0.244669
everyone	THZ	matched	Infection	drug with age/sex/DM/HTN	0.905138	0.77 - 1.063	0.225546
everyone	THZ	matched	Infection	drug exposure with demographics, risk factors	0.879105	0.743 - 1.04	0.134013
everyone	THZ	unmatched	Infection	drug exposure	1.88076	1.63 - 2.17	5.51754e-18
everyone	THZ	unmatched	Infection	drug with age/sex/DM/HTN	1.01823	0.872 - 1.189	0.819386
everyone	THZ	unmatched	Infection	drug exposure with demographics, risk factors	0.875285	0.744 - 1.03	0.109006
everyone	THZ	matched	Intubation	drug exposure	2.13414	1.647 - 2.765	9.42742e-09
everyone	THZ	matched	Intubation	drug with age/sex/DM/HTN	1.94801	1.501 - 2.528	5.30532e-07
everyone	THZ	matched	Intubation	drug exposure with demographics, risk factors	1.63533	1.239 - 2.159	0.000518449
everyone	THZ	matched	Death	drug exposure	1.26951	0.944 - 1.708	0.114731
everyone	THZ	matched	Death	drug with age/sex/DM/HTN	1.42219	1.053 - 1.92	0.0215539
everyone	THZ	matched	Death	drug exposure with demographics, risk factors	1.30655	0.954 - 1.789	0.0953509
everyone	THZ	unmatched	Intubation	drug exposure	6.08343	4.795 - 7.718	5.09449e-50
everyone	THZ	unmatched	Intubation	drug with age/sex/DM/HTN	2.65782	2.047 - 3.451	2.15366e-13
everyone	THZ	unmatched	Intubation	drug exposure with demographics, risk factors	1.73951	1.332 - 2.271	4.70566e-05
everyone	THZ	unmatched	Death	drug exposure	3.71691	2.818 - 4.903	1.4875e-20
everyone	THZ	unmatched	Death	drug with age/sex/DM/HTN	1.69916	1.27 - 2.274	0.000359925
everyone	THZ	unmatched	Death	drug exposure with demographics, risk factors	1.3124	0.971 - 1.774	0.0773064
