# Supplementary material for: Shotgun transcriptome, spatial omics, and isothermal profiling of SARS-CoV-2 infection reveals unique host responses, viral diversification, and drug interactions
Source: Nat Commun. 2021 Mar 12;12:1660. doi: 10.1038/s41467-021-21361-7 (PMC7954844; doi:10.1038/s41467-021-21361-7)
Supplement: Supplementary file 10 — Supplementary Data 7 [file 41467_2021_21361_MOESM10_ESM.xlsx]

## Sheet: Sheet1
Primer Sequences: rActin (5′-3′)
ACTB-F3	AGTACCCCATCGAGCACG
ACTB-B3	AGCCTGGATAGCAACGTACA
ACTB-FIP	GAGCCACACGCAGCTCATTGTATCACCAACTGGGACGACA
ACTB-BIP	CTGAACCCCAAGGCCAACCGGCTGGGGTGTTGAAGGTC
ACTB-LoopF	TGTGGTGCCAGATTTTCTCCA
ACTB-LoopB	CGAGAAGATGACCCAGATCATGT
Gene E Primer Set (5’-3’)
E1-F3	TGAGTACGAACTTATGTACTCAT
E1-B3	TTCAGATTTTTAACACGAGAGT
E1-FIP	ACCACGAAAGCAAGAAAAAGAAGTTCGTTTCGGAAGAGACAG
E1-BIP	TTGCTAGTTACACTAGCCATCCTTAGGTTTTACAAGACTCACGT
E1-LB	GCGCTTCGATTGTGTGCGT
E1-LF	CGCTATTAACTATTAACG
Gene N2 Primer Set (5’-3’)
N2-F3	ACCAGGAACTAATCAGACAAG
N2-B3	GACTTGATCTTTGAAATTTGGATCT
N2-FIP	TTCCGAAGAACGCTGAAGCGGAACTGATTACAAACATTGGCC
N2-BIP	CGCATTGGCATGGAAGTCACAATTTGATGGCACCTGTGTA
N2-LF	GGGGGCAAATTGTGCAATTTG
N2-LB	CTTCGGGAACGTGGTTGACC
