# Supplementary material for: Shotgun transcriptome, spatial omics, and isothermal profiling of SARS-CoV-2 infection reveals unique host responses, viral diversification, and drug interactions
Source: Nat Commun. 2021 Mar 12;12:1660. doi: 10.1038/s41467-021-21361-7 (PMC7954844; doi:10.1038/s41467-021-21361-7)
Supplement: Supplementary file 12 — Source Data [file 41467_2021_21361_MOESM12_ESM.zip]

Archive with 7 entries (6 files):
- covid.commands.sh
- __MACOSX/
- __MACOSX/._covid.commands.sh
- covid.figures.R
- __MACOSX/._covid.figures.R
- covid_data.tar.gz
- __MACOSX/._covid_data.tar.gz
