# Supplementary material for: Shotgun transcriptome, spatial omics, and isothermal profiling of SARS-CoV-2 infection reveals unique host responses, viral diversification, and drug interactions
Source: Nat Commun. 2021 Mar 12;12:1660. doi: 10.1038/s41467-021-21361-7 (PMC7954844; doi:10.1038/s41467-021-21361-7)
Supplement: Supplementary file 12 — Source Data [file 41467_2021_21361_MOESM12_ESM.zip › covid.commands.sh]

## Pre-req
## Kraken2: /home/cem2009/software2/kraken2-2.0.8-beta/
## BBMap: /home/cem2009/software2/bbmap/
## bwa
## picard
export WDIR=~/Projects/SARS-CoV-2/
export DBNAME=covid_2020.03.13
export TAXID=2697049 # SARS-CoV-2 taxid
export KRAKENDIR=~/software/kraken2-2.0.8-beta/
export BBMAP=~/software/bbmap/
export PICARD=~/software/picard/
export SEQDIR=~/SARS-CoV-2/sequences/
export BWA_INDEXNAME=bwa_$DBNAME
export BWA_INDEX=$WDIR/reference/$BWA_INDEXNAME
cd $WDIR
mkdir -p reference
mkdir -p sequences/test_positive
mkdir -p sequences/test_negative
mkdir -p sequences/test_negative/viral_simulated/
mkdir -p sequences/test_negative/all_simulated/
mkdir -p genome
mkdir -p database/$DBNAME/library
##### Simulate reads #####
## Positive reads
cd $WDIR/sequences/test_positive
# download all SARS-CoV-2 related sequences from genbank, nucleotide and aminoacid
# https://www.ncbi.nlm.nih.gov/labs/virus/vssi/#/virus?SeqType_s=Nucleotide&VirusLineage_ss=Severe%20acute%20respiratory%20syndrome-related%20coronavirus,%20taxid:694009
# ....
$BBMAP/randomreads.sh ref=sars_cov2_dna.fasta out=sars_cov2_dna_simulated.fastq length=150 paired=t illuminanames=f metagenome=t reads=100000000
## Negative reads
cd $WDIR/sequences/test_negative/viral_simulated
wget https://ftp.ncbi.nlm.nih.gov/genomes/refseq/viral/assembly_summary.txt -O assembly_summary_refseq.txt
grep -v "Severe acute respiratory syndrome" assembly_summary_refseq.txt > assembly_summary_refseq_nocovid.txt
$KRAKENDIR/scripts/rsync_from_ncbi.pl assembly_summary_refseq_nocovid.txt
$BBMAP/randomreads.sh ref=library.fna out=negative_virus_dna_simulated.fastq length=100 paired=f illuminanames=f metagenome=t reads=1000000000
##
cd $WDIR/sequences/test_negative/all_simulated
wget https://ftp.ncbi.nlm.nih.gov/genomes/refseq/archaea/assembly_summary.txt -O assembly_summary_archaea.txt
grep -v "ftp_path" assembly_summary_archaea.txt > assembly_summary_archaea2.txt
wget https://ftp.ncbi.nlm.nih.gov/genomes/refseq/fungi/assembly_summary.txt -O assembly_summary_fungi.txt
grep -v "ftp_path" assembly_summary_fungi.txt > assembly_summary_fungi2.txt
wget https://ftp.ncbi.nlm.nih.gov/genomes/refseq/protozoa/assembly_summary.txt -O assembly_summary_protozoa.txt
grep -v "ftp_path" assembly_summary_protozoa.txt > assembly_summary_protozoa2.txt
wget https://ftp.ncbi.nlm.nih.gov/genomes/refseq/vertebrate_mammalian/Homo_sapiens/assembly_summary.txt -O assembly_summary_human.txt
grep -v "ftp_path" assembly_summary_human.txt > assembly_summary_human2.txt
wget https://ftp.ncbi.nlm.nih.gov/genomes/refseq/bacteria/assembly_summary.txt -O assembly_summary_bacteria.txt
grep -v "ftp_path" assembly_summary_bacteria.txt > assembly_summary_bacteria2.txt
wget https://ftp.ncbi.nlm.nih.gov/genomes/refseq/viral/assembly_summary.txt -O assembly_summary_viral.txt
grep -v "Severe acute respiratory syndrome" assembly_summary_viral.txt > assembly_summary_viral_nocovid.txt
cat assembly_summary_viral_nocovid.txt assembly_summary_bacteria2.txt assembly_summary_human2.txt assembly_summary_protozoa2.txt assembly_summary_fungi2.txt assembly_summary_archaea2.txt > assembly_db.txt
$KRAKENDIR/scripts/rsync_from_ncbi.pl assembly_db.txt
$BBMAP/randomreads.sh ref=library.fna out=negative_all_dna_simulated.fastq length=150 paired=t illuminanames=f metagenome=t reads=100000000
##### Build bwa/bt2 reference #####
cd $WDIR/reference/
wget https://ftp.ncbi.nlm.nih.gov/genomes/genbank/viral/assembly_summary.txt -O assembly_summary_genbank.txt
wget https://ftp.ncbi.nlm.nih.gov/genomes/refseq/viral/assembly_summary.txt -O assembly_summary_refseq.txt
grep $TAXID assembly_summary_refseq.txt # check output
export REF_NCBIDIR=`grep $TAXID assembly_summary_refseq.txt | awk '{print $22}'`
export REF_NCBIFILE=`grep $TAXID assembly_summary_refseq.txt | awk '{print $1 "_" $19 "_genomic.fna.gz"}'`
export REF_NCBUURL=${REF_NCBIDIR}/${REF_NCBIFILE}
echo $REF_NCBUURL
wget $REF_NCBUURL
bwa index -p $BWA_INDEXNAME $REF_NCBIFILE
## ... remove polyA tail with N's manually ...
## ...
bwa index -p bwa_covid_2020.03.13_noPolyA GCF_009858895.2_ASM985889v3_genomic_noPolyAtail.fna
bowtie2-build GCF_009858895.2_ASM985889v3_genomic_noPolyAtail.fna bt2_covid_2020.03.13_noPolyA
##### Build kraken reference #####
cd $WDIR/genome
kraken2-build --download-taxonomy --db taxonomy
kraken2-build --download-library viral --db libraries
kraken2-build --download-library human --db libraries
kraken2-build --download-library bacteria --db libraries
kraken2-build --download-library archaea --db libraries
kraken2-build --download-library fungi --db libraries
kraken2-build --download-library protozoa --db libraries
cd $WDIR/database/$DBNAME/library
ln -s ../../../genome/libraries/library/human .
ln -s ../../../genome/libraries/library/viral .
cd $WDIR/database/$DBNAME/
ln -s ../../genome/taxonomy/taxonomy .
cd $WDIR/database/
kraken2-build --build  --db $DBNAME --threads 20
cd $WDIR/database/
~/software2/Bracken/bracken-build -d $DBNAME -t 20 -k 35 -l 150
##################################################
## replace the regular reference with noPolyA tail reference
export BWA_INDEXNAME=bwa_${DBNAME}_noPolyA
export BWA_INDEX=$WDIR/reference/$BWA_INDEXNAME
##### Run samples #####
function kraken2_se_micro {
  input_fastq_R1=$1
  output_prefix=$2
  
  if [ -f ${output_prefix}_micro.kraken2_report ]; then
    return 1
  fi
  
  bam=${output_prefix}_bwamem.bam
  
  kraken2 --db $WDIR/database/humanmicroorg --threads 20 --output ${output_prefix}_micro.kraken2_output --report ${output_prefix}_micro.kraken2_report --report-zero-counts $input_fastq_R1 
}
function kraken2_pe_micro {
  input_fastq_R1=$1
  input_fastq_R2=$2
  output_prefix=$3
  
  if [ -f ${output_prefix}_micro.kraken2_report ]; then
    return 1
  fi
  
  bam=${output_prefix}_bwamem.bam
  
  kraken2 --db $WDIR/database/humanmicroorg --threads 20 --output ${output_prefix}_micro.kraken2_output --report ${output_prefix}_micro.kraken2_report --report-zero-counts --paired $input_fastq_R1 $input_fastq_R2
  parse_kraken2_all.py ${output_prefix}_micro.kraken2_output > ${output_prefix}_micro.kraken2_mpa
}
export -f kraken2_se_micro
export -f kraken2_pe_micro
ls *gz | sed 's/_merged_R[12].fastq.gz//' | uniq | env_parallel -j 5 -v --lb "kraken2_pe_micro {}_merged_R1.fastq.gz {}_merged_R2.fastq.gz {}_$DBNAME"
####


## generate FASTQs from kraken identifications
function filter_fastq {
  input_kraken=$1
  input_fastq_R1=$2
  input_fastq_R2=`echo $input_fastq_R1 | sed 's/R1/R2/g'`
  output_prefix=$3
  filter_taxid=$4
  output_taxa=$5
  echo [`date`] Capturing read IDs for ${output_taxa}
  awk -v filter_taxid="$filter_taxid" '
   BEGIN { 
     split(filter_taxid, filter_taxid_array, ",")
     for (x in filter_taxid_array) filter_taxid_array_rev[filter_taxid_array[x]]
   }
   { 
     if ($3 in filter_taxid_array_rev) print $2
   }' $input_kraken > ${output_prefix}.${output_taxa}.ids
  echo [`date`] seqtk capturing R1 for ${output_taxa}
  seqtk subseq $input_fastq_R1 ${output_prefix}.${output_taxa}.ids | tr '\t' ' ' > ${output_prefix}.${output_taxa}.R1.fastq
  echo [`date`] seqtk capturing R2 for ${output_taxa}
  seqtk subseq $input_fastq_R2 ${output_prefix}.${output_taxa}.ids | tr '\t' ' ' > ${output_prefix}.${output_taxa}.R2.fastq
  pigz -p 8 -f --fast ${output_prefix}.${output_taxa}.R1.fastq
  pigz -p 8 -f --fast ${output_prefix}.${output_taxa}.R2.fastq
  rm ${output_prefix}.${output_taxa}.ids
}
function filter_fastq_except {
  input_kraken=$1
  input_fastq_R1=$2
  input_fastq_R2=`echo $input_fastq_R1 | sed 's/R1/R2/g'`
  output_prefix=$3
  filter_taxid=$4
  output_taxa=$5
  echo [`date`] Capturing read IDs for ${output_taxa}
  awk -v filter_taxid="$filter_taxid" '
   BEGIN { 
     split(filter_taxid, filter_taxid_array, ",")
     for (x in filter_taxid_array) filter_taxid_array_rev[filter_taxid_array[x]]
   }
   { 
     if ( !($3 in filter_taxid_array_rev)) print $2
   }' $input_kraken > ${output_prefix}.${output_taxa}.ids
  echo [`date`] seqtk capturing R1 for ${output_taxa}
  seqtk subseq $input_fastq_R1 ${output_prefix}.${output_taxa}.ids | tr '\t' ' ' > ${output_prefix}.${output_taxa}.R1.fastq
  echo [`date`] seqtk capturing R2 for ${output_taxa}
  seqtk subseq $input_fastq_R2 ${output_prefix}.${output_taxa}.ids | tr '\t' ' ' > ${output_prefix}.${output_taxa}.R2.fastq
  pigz -p 8 -f --fast ${output_prefix}.${output_taxa}.R1.fastq
  pigz -p 8 -f --fast ${output_prefix}.${output_taxa}.R2.fastq
  rm ${output_prefix}.${output_taxa}.ids
}
function filter_reads {
  input_kraken=$1
  input_fastq_R1=$2
  output_prefix=$3
  echo [`date`] capturing human reads...
  filter_fastq $input_kraken $input_fastq_R1 $output_prefix "9606" human
  echo [`date`] capturing SARS-CoV-2 reads...
  filter_fastq $input_kraken $input_fastq_R1 $output_prefix "2697049,694009" sars_cov_2
  echo [`date`] capturing all other reads...
  filter_fastq_except $input_kraken $input_fastq_R1 $output_prefix "9606,2697049,694009" other_microbes
}
filter_reads $krakenout $R1 ${sample}.filtered


## align to wuhan ref with bwa
function bwa_to_wuhan {
  ref_path=bwa_covid_2020.03.13_noPolyA  
  R1=$1
  R2=${R1/_R1/_R2}
  sample=$(echo $R1 | sed -r 's/_filtered.+//')
  readgroup=@RG\\tID:${sample}\\tSM:${sample}\\tPL:ILLUMINA
  bwa mem -t 4 -R $readgroup $ref_path $R1 $R2 | samtools view -b - | samtools sort -o ${sample}.bam -
}
export -f bwa_to_wuhan
ls ${datafolder}/*sars*R1*.fastq.gz | env_parallel -j 8 -v --lb "bwa_to_wuhan {}"


## run IVAR to assemble viral genomes and call variants
threads=2
min_quality=20
primer_bed_file=~/Projects/SARS-CoV-2/ivar/references/ARTIC-V1.bed
reference=~/Projects/SARS-CoV-2//reference//GCF_009858895.2_ASM985889v3_genomic_noPolyAtail.fna
ivar \
  trim \
  -e \
  -q 0 \
  -i "${prefix}.bam" \
  -b "${primer_bed_file}" \
  -p "${prefix}.${suffix}"

samtools \
  sort \
  -@ "${threads}" \
  "${prefix}.${suffix}.bam" \
  > "${prefix}.sorted.bam"

samtools \
  index \
  "${prefix}.sorted.bam"

samtools \
  mpileup \
  --fasta-ref "${reference}" \
  --max-depth 250 \
  --count-orphans \
  --no-BAQ \
  --min-BQ 0 \
  -aa \
  "${prefix}.sorted.bam" \
  > "${prefix}.pileup"

ivar \
  variants \
  -p "${prefix}.${suffix}" \
  -t 0.6 \
  -m 10 \
  < "${prefix}.pileup"
		
ivar \
  consensus \
  -p "${prefix}.${suffix}" \
  -m 1 \
  -t 0.6 \
  -n N \
  < "${prefix}.pileup"
