# Supplementary material for: Shotgun transcriptome, spatial omics, and isothermal profiling of SARS-CoV-2 infection reveals unique host responses, viral diversification, and drug interactions
Source: Nat Commun. 2021 Mar 12;12:1660. doi: 10.1038/s41467-021-21361-7 (PMC7954844; doi:10.1038/s41467-021-21361-7)
Supplement: Supplementary file 12 — Source Data [file 41467_2021_21361_MOESM12_ESM.zip › covid.figures.R]

library(bamUtils)
library(skitools) # https://github.com/mskilab/skitools
library(gUtils) # https://github.com/mskilab/gUtils
library(gTrack) # https://github.com/mskilab/gtrack
library(gChain) # https://github.com/mskilab/gChain

#' the files used in this script are contained in mski_data.tar.gz
#' In your working directory do:
#' tar -xvzf mski_data.tar.gz

#' create the directory to write figures into
figure_dir = 'Figures'

dir.create(figure_dir)

#############################################################
#' Figure 2a - Taxonomic composition of samples
#############################################################

#' load the data
taxa_read_count_raw = fread('00_data/MtxAnnotation_DF2.txt')
samples_type_dt = fread('00_data/samples_type.txt')

#' path to output files
samples_order_output_path = '00_data/covid_sample_order.txt'
figure_2a_path = paste0(figure_dir, '/Figure2a.pdf')

Type_include =  c("High", "Medium", "Low", "None", "Other viral infection")

taxa_portion_mat = dcast(taxa_read_count_raw, SampleID ~ Classification, value.var = "Value") %>% as.data.table
taxa_portion_mat = dcast(taxa_read_count_raw, SampleID ~ Classification, value.var = "Value") %>% as.data.table

cols = names(taxa_portion_mat)[-1]

taxa_portion_mat[, s := Reduce("+",.SD), .SDcols = cols]
taxa_portion_mat[, (cols) := lapply(.SD,as.numeric), .SDcols = cols]
taxa_portion_mat[s > 0, (cols) := lapply(.SD,"/",s), .SDcols = cols]
taxa_portion_mat[s <=  0, (cols) := 0]
taxa_portion_mat[, s := NULL]

taxa_portion = melt(taxa_portion_mat, id.vars = "SampleID",  measure.vars = cols)
taxa_portion[,Percent:=100*value]
taxa_portion[,Classification:=variable]

taxa_read_count = merge(taxa_read_count_raw, samples_type_dt[,.(SequencingID, Type)], by.x = "SampleID", by.y = "SequencingID")
taxa_portion = merge(taxa_portion, samples_type_dt[,.(SequencingID, Type)], by.x = "SampleID", by.y = "SequencingID")

#' Order the samples by:
#' percent of SARS_CoV_2 reads if above 0.05%, otherwise
#' percent of all other virus reads if above 0.05%, otherwise
#' percent of human reads
sample_order = c()
threshold = 0.005
setkey(taxa_portion_mat, 'SampleID')
for(curClass in unique(samples_type_dt$Type))
{
    these.samples = samples_type_dt[Type %in% curClass]$SequencingID
    s1 = taxa_portion_mat[SampleID %in% these.samples & SampleID %in% taxa_portion_mat[SARS_CoV_2 > threshold]$SampleID]$SampleID
    o1 = taxa_portion_mat[s1][order(-SARS_CoV_2)]$SampleID
    these.samples = setdiff(these.samples, s1)
    s2 = taxa_portion_mat[SampleID %in% these.samples & SampleID %in% taxa_portion_mat[Other_Viruses > threshold]$SampleID]$SampleID
    o2 = taxa_portion_mat[s2][order(-Other_Viruses)]$SampleID
    these.samples = setdiff(these.samples, s2)
    o3 = taxa_portion_mat[these.samples][order(-Homo_sapiens)]$SampleID
    sample_order = c(sample_order, o1, o2, o3)
}

#' set the colors for taxa
taxa_colors = c("#d42008", "#ffbdc8", "#4b6fb8", "#d2dbf7", "#2b2b2b", "#6b6b6b", "#d1d1d1")
taxa_names = c("SARS_CoV_2", "Other_Viruses", "Homo_sapiens", "Bacteria", "Archaea", "Fungi", "Unclassified_Other")
names(taxa_colors) = taxa_names

#' organize the data using the order from above
taxa_portion$SampleID = factor(taxa_portion$SampleID, sample_order)
taxa_portion$Classification = factor(taxa_portion$Classification, rev(taxa_names))
taxa_portion$Type = factor(taxa_portion$Type, Type_include)

favtheme = theme_bw() + theme(axis.text.x = element_blank(),
                              panel.grid.minor.x = element_blank(),
                              text = element_text(size = 30),
                              panel.grid.major.x = element_blank(),
                              panel.grid.major.y = element_blank(),
                              panel.grid.minor.y = element_blank())

p = ggplot(taxa_portion[Type %in% Type_include],
           aes(x = SampleID, y = Percent, fill = Classification)) +
           geom_bar(stat="identity") +
           favtheme + 
           facet_grid(. ~ Type, scales = "free_x", space = "free_x") +
           scale_fill_manual(values = taxa_colors) +
           labs(x='Samples', y='% of reads')
ppdf(print(p), filename = figure_2a_path, width = 20)

fwrite(list(sample_order), samples_order_output_path)


#######################################################################
#' Figure 3b - clade distribution in our cohort vs. other NY strains 
#######################################################################

figure_3b_path = paste0(figure_dir, 'Figure3b.pdf')

#' load data
meta = fread('00_data/nextstrain_metadata.tsv')
clades = readRDS('00_data/clades.rds')

clade_colors = c('#4c87e8', '#6ec2b2', '#a8d66e', '#e8ce4b', '#ff923a')
names(clade_colors) = c('19A', '19B', '20A', '20B', '20C')

NY_clades = clades[division == 'New York', ]
group1 = sprintf('Other NY \n(%s)', NY_clades[!grepl('WCM', strain), .N])
group2 = sprintf('WCM \n(%s)', NY_clades[grepl('WCM', strain), .N])
NY_clades[!grepl('WCM', strain), group := group1] 
NY_clades[grepl('WCM', strain), group := group2]

NY_clade_counts = NY_clades[,.N, by=.(group, clade)]
NY_clade_counts[group == group1, Percent := 100 * N/NY_clades[group == group1, .N]]
NY_clade_counts[group == group2, Percent := 100 * N/NY_clades[group == group2, .N]]

gisaid_clade_counts = clades[!grepl('WCM', strain), .N, by = clade]
gisaid_clade_counts[, Percent := 100 * N/sum(gisaid_clade_counts[, N])]

# clades in our assemblies
NY_clade_counts[group == group2,]

favtheme = theme_bw() + theme(axis.text.x = element_text(angle = 0, hjust = 0.5),
                              panel.grid.minor.x = element_blank(),
                              text = element_text(size = 50),
                              panel.grid.major.x = element_blank(),
                              panel.grid.major.y = element_blank(),
                              panel.grid.minor.y = element_blank())
p = ggplot(NY_clade_counts, aes(x=group, y=Percent, fill=clade)) +
           geom_bar(stat="identity") +
           favtheme + 
           labs(x='', y='N') +
           scale_fill_manual(values = clade_colors, na.value = "black")

ppdf(print(p), filename = figure_3b_path, width = 10, height = 10)


#######################################################################
#' Figure 3c - Fraction of cases per region by clade
#######################################################################

figure_3c_path = paste0(figure_dir, 'Figure3b.pdf')

initial.date = min(clades$date)
clades$week <- as.Date(as.numeric(clades$date - initial.date[1]) %/% 7 * 7, origin =   initial.date[1])

dt = clades[, .N, .(clade, place, week)]
dt = dt %>% merge(dt[, .(tot = sum(N)), by = .(place, week)], by = c('place', 'week'))
dt = dt %>% merge(dt[, dflm(prop.test(N, tot)), .(clade, place, week)], by = c('place', 'week', 'clade'))

these.places = c('New York', 'US East', 'US Midwest', 'US West', 'US South', 'UK',
               'Western Europe', 'Eastern Europe')
this.dt = dt[place %in% these.places, ]
this.dt[, place := factor(place, these.places)]
this.dt[, clade := factor(clade, clades$clade %>% unique %>% sort(decreasing = TRUE))]
this.dt = this.dt[!is.na(clade)]

clade_colors = c('#4c87e8', '#6ec2b2', '#a8d66e', '#e8ce4b', '#ff923a')
names(clade_colors) = c('19A', '19B', '20A', '20B', '20C')

favtheme = theme_bw() + theme(axis.text.x = element_text(angle = 90, hjust = 1),
                              panel.grid.minor.x = element_blank(),
                              panel.grid.major.x = element_blank(),
                              panel.grid.major.y = element_blank(),
                              panel.grid.minor.y = element_blank(),
                              text = element_text(size = 30))
p = ggplot(this.dt, aes(x = week, y = estimate)) +
           geom_ribbon(aes(ymin = ci.lower, ymax = ci.upper), fill="grey70", alpha=0.5) +
           geom_line(size = 2, aes(color=clade)) +
           facet_grid(clade ~ place) +
           ylab('Fraction of Cases') +
           xlab('Week') +
           scale_colour_manual(values = clade_colors) +
           favtheme

ppdf(print(p), filename = figure_3c_path, cex = 0.8*c(1.2,0.5), height = 10, width = 55)

#######################################################################
#' Figure 3d - VAF clusters
#######################################################################

#' load the data
vafs = readRDS('00_data/rna.ivar.vafs.rds')

figure_3d_path = paste0(figure_dir, 'Figure3d.pdf')

vafs[, degen := grepl('[^ACGT]', ALT)]

vafs[, noise :=  pbeta(0.05, shape1 =  vafs$nalt, shape2 = total-nalt, lower.tail = TRUE)>0.95]
vafs[, hetero :=  pbeta(0.95, shape1 =  vafs$nalt, shape2 = total-nalt, lower.tail = TRUE)>0.95 & !noise]
vafs[, class := paste(ifelse(ivar, 'assembled', 'other'), ifelse(hetero, 'hetero', '')) %>% str_trim %>% gsub(' ', '_', .)]
cols = alpha(c(assembled = 'gray20', assembled_hetero = 'brown', other_hetero = 'red', other = 'gray80'), 0.5)

dat = vafs[start< 29500 & nalt>0, ]
dat[class %in% c('assembled_hetero', 'other_hetero'), class := 'other_hetero']

favtheme = theme_bw() + theme(axis.text.x = element_text(angle = 0, hjust = 1),
                              text = element_text(size = 15))

p = ggplot() + stat_density_2d(data = dat[class %in% c('other_hetero'), ], mapping = aes(x = vaf, col = class, y = nalt, fill = ..level..), h = c(0.1, 4), geom = "polygon") + scale_fill_distiller(palette = 4, values = c(0, 1, 1.5), direction = 1) + scale_color_manual(values = cols) + geom_point(dat = dat, mapping = aes(x = vaf, y = nalt, col = class, size = class)) + scale_y_continuous(trans = 'log10') + favtheme + scale_size_manual(values = c(other = 2, assembled = 2, other_hetero = 3, assembled_hetero = 3)) 
ppdf(print(p), cex = 0.7*c(0.6, 0.9))

ppdf(print(p), filename = figure_3d_path, cex = 0.7*c(0.6, 0.9))

#######################################################################
#' Figure 3e - VAF Density plots
#######################################################################

#' load the data
samples = readRDS('00_data/samples.vafs.rds')

figure_3e_path = paste0(figure_dir, 'Figure3e.pdf')

favtheme = theme_bw() + theme(axis.text.x = element_text(angle = 0, hjust = 1), panel.grid.minor.x = element_blank(), panel.grid.major.x = element_blank(), panel.grid.major.y = element_blank(), panel.grid.minor.y = element_blank())

sample1 = "COVHA-20200314-P7-B02-P"
sample2 = "COVHA-20200314-P6-B02-P"
sample3 = "COVHA-20200315-P10-B07-N" 

samples_to_include = c(sample1, sample2, sample3)

.bdats = function(this.sample, hets)
  {
    this.hets = hets[sample %in% this.sample, ]

    this.full = rbind(this.hets[, .(nvar = nalt, total, tag, class, type = 'alt')],
                      this.hets[, .(nvar = total-nalt, total, class, tag, type = 'ref')])

    this.full = rbind(this.hets[, .(nvar = nalt, total, noise, class, tag, type = 'alt')])

    dat = this.full[, dmix(dens = 'dbeta', shape1 = nvar + 1, shape2 = total-nvar + 1, xlim = c(0.001, 0.999), n = 100, plot = FALSE)] %>% as.data.table
    dat$type = this.full[dat$id, class]
    dats = dat[, .(prob = sum(prob)), by = .(x, type)]
    dats[, type := paste('marginal', type, sep = '_')]
    dat$id = paste(this.full$tag[dat$id], this.full$type[dat$id], sep = '_')
    dats$id = dats$type
    out = rbind(dat, dats, fill = TRUE)
    out$sample = this.sample
    return(out)
  }

dat = mclapply(samples_to_include, .bdats, hets = vafs) %>% rbindlist
dat[, type := gsub('assembled_hetero', 'hetero', type)]
dat[, type := gsub('other_hetero', 'hetero', type)]

dt = dat[(sample %in% samples_to_include) & (grepl('marginal_hetero', type) | !grepl('marginal', type)), ]
cols = c('assembled' = 'black', 'hetero' = 'red', other = 'gray')
cols = c(cols, structure(alpha(cols, 0.2), names = paste('marginal', names(cols), sep = '_')))
fills = cols
cols[grep('marginal', names(cols))] = alpha('gray20', 0.95)
sizes = rep(0.5, length(cols)) %>% structure(names = names(cols))
sizes[grep('marginal', names(sizes))] = 0.8
ltypes = rep('blank', length(cols)) %>% structure(names = names(cols))
ltypes[grep('marginal', names(ltypes))] = 'solid'

p = ggplot2::ggplot(dt, aes(x = x, y = prob, group = id, size = type, linetype = type,  color = type, fill = type)) + geom_ribbon(alpha = 0.3, aes(ymin = 0, ymax = prob)) + scale_fill_manual(values = fills) + facet_grid(sample ~ .)  + scale_linetype_manual(values = ltypes) + scale_color_manual(values = cols) + ylim(0, 5) + scale_size_manual(values = sizes) + favtheme

ppdf(print(p), filename = figure_3e_path, cex = 0.7*c(1, 1.5))

#######################################################################
#' Supp Figure 6a - coverage
#######################################################################

#' load the data
all.cov = readRDS('00_data/all.cov.rds')

supp_figure6a_path = paste0(figure_dir, '/supp_figure6a.pdf')

unit = 200

favtheme = theme_bw() +
           theme(axis.text.x = element_text(angle = 0, hjust = 1),
                 text = element_text(size = 15))

all.cov2 = all.cov[, .(rpkm = mean(rpkm) + runif(.N)*1), by = .(start = ceiling(start/unit)*unit, sample, batch, viral_load, class,group)]
med.cov = all.cov2[!is.na(viral_load), .(rpkm = median(rpkm+1, na.rm = TRUE), rpkm.low = median(rpkm)/exp(sd(log(rpkm+1))), rpkm.high = median(rpkm+1)*exp(sd(log(rpkm)))), by = .(start, class)]
med.cov = med.cov[!is.na(class), ]

cols = c(negative = 'lightblue', positive = alpha('red', 0.5), negative_assembled = 'blue', positive_assembled = 'purple') %>% alpha(0.5)
med.cov[, class := factor(class, names(cols))]
p = ggplot() + geom_ribbon(data = med.cov, aes(x = start, y = rpkm, ymin = rpkm.low, ymax = rpkm.high, col = class, fill = class)) +  geom_line(data = med.cov, size = 2, aes(x = start, y = rpkm, col = class)) + scale_fill_manual(values = alpha(cols, 0.3)) + scale_color_manual(values = cols) + facet_grid(. ~ class) + scale_y_continuous(trans = 'log10') + favtheme
ppdf(print(p), filename = supp_figure6a_path, cex = 0.5*c(0.6, 2))


###############################################################################
#' Supp Figure 6b - Variants in qRT-PCR samples that have SARS-COV-2 assemblies
###############################################################################

supp_figure6b_path = paste0(figure_dir, '/supp_figure6b.pdf')

vafs = readRDS('00_data/rna.ivar.vafs.rds')
ivar.vcf = readRDS('00_data/ivar.vcf.rds')
negs_cov = readRDS('00_data/negs_cov.rds')
gr.cov.negs = readRDS('00_data/gr.cov.negs.rds')

genes = readRDS('00_data/genes.rds') %Q% !duplicated(name)
gff = import('00_data/GCF_009858895.2_ASM985889v3_genomic.gff') %Q% (type %in% c('gene'))
gff$name = gff$gene
genes = grbind(genes, gff)
genes$col = brewer.master(length(genes))
gt.genes = gTrack(split(genes, genes$name), col = NA, stack.gap = 5e3, height = 10)

negs = negs_cov$name

all.vars = merge(ivar.vcf, vafs, by = c('tag', 'sample', 'type', 'seqnames', 'start', 'end', 'alt', 'ref' ), all.x = TRUE, all.y = TRUE)
all.vars$alt2 = all.vars$alt %>% as.character
all.vars$alt2[all.vars$type != 'SNV'] = as.character(all.vars$type[all.vars$type != 'SNV'])
all.vars = all.vars %>% unique(by = 'tag')

vcols = get.varcol()
vcols = vcols[grep('X[ACTG]', names(vcols), value = TRUE)]
vcols['DEL'] = 'purple'
vcols['INS'] = 'purple'
names(vcols) = gsub('X', '', names(vcols))
vcols[setdiff(all.vars$alt2, names(vcols))] = 'black'

gt.var.negative = gTrack(all.vars %>% dt2gr %Q% (sample %in% negs), colormap = list(alt2 = vcols), circle = TRUE, lwd.border = 1, height = 15)
gt.var.positive = gTrack(all.vars %>% dt2gr %Q% (!(sample %in% negs)), colormap = list(alt2 = vcols), circle = TRUE, lwd.border = 0.5, height = 15)

tiles = gr.tile(genes[, c()], 1e2)

.gt = function(x)
{
  gr.cov = gr.cov.negs %Q% (name == x)
  gt.cov = gr.cov %>% gTrack(y.field = 'rpkm', y0 = 0, y1 = 7, bar = TRUE, height = 5)
  gt.hets = gTrack(vafs %>% dt2gr %Q% (hetero == TRUE & sample %in% x), colormap = list(alt2 = vcols), circle = TRUE, lwd.border = 1, height = 2)
  gt.contig = negs_cov %Q% (name == x) %>% split(x) %>%  gTrack(draw.var = TRUE, col = 'gray90', height = 5, lwd.border = 4, name = x)
  return(c(gt.cov, gt.contig, gt.hets))
}

gt = lapply(negs, .gt) %>% dodo.call(c, .)
gt$legend = TRUE

gt.genes$height = 35

win = si2gr(genes)
win$col = 'white'

ppdf(plot(c(gt.genes, gt.var.positive, gt.var.negative, gt), win), filename = supp_figure6b_path, cex = c(2.5,1))


#######################################################################
#' Supp. Figure 6c
#######################################################################

supp_figure6c_path = paste0(figure_dir, '/supp_figure6c.pdf')

#' load the VAF data
vafs = readRDS('00_data/rna.ivar.vafs.rds')

hets = vafs[, degen := grepl('[^ACGT]', ALT)][hetero  == TRUE, ]

assembly_samples = fread('00_data/assembly_samples.txt')
setkey(assembly_samples, 'sample')

hetc = hets[, .N, keyby = sample][assembly_samples$sample, ][is.na(N), N := 0]

assembly_samples[.(hetc$sample), hetcounts := hetc$N]
assembly_samples[, ppdf(vplot(hetcounts, sina = TRUE, alpha = 1, cex.scatter = 0.5), filename = supp_figure6c_path, cex = 0.7*c(0.5, 0.8))]


######################################################
#' Supp Figure 6d - GISAID population allele frequency
######################################################

supp_figure6d_path = paste0(figure_dir, '/supp_figure6d.pdf')

#' loading the data
samples.gisaid = readRDS('00_data/samples.gisaid.rds')
gisaid.vars = readRDS('00_data/gisaid.vars.rds') %>% gr2dt

assembly_samples = fread('00_data/assembly_samples.txt')

WCM.strains = paste('USA_WCM', assembly_samples$sample %>% gsub('\\-', '_', .), sep = '_')

pafs = gisaid.vars[!(sample %in% WCM.strains), stag := paste(seqnames, start, end, REF, ALT)][, .(pcount = .N, paf = .N/nrow(samples.gisaid)), by = stag][rev(order(paf)), ]

vafs[, stag := paste(seqnames, start, end, REF, ALT)]
vafs = vafs %>% merge(pafs, by = 'stag', all.x = TRUE)
vafs[is.na(paf), paf := 0]

vafs[, ppdf(vplot(paf, ifelse(hetero, 'Het', 'Hom') %>% factor %>% relevel('Hom'), sina = TRUE, alpha = 1, ylab = 'Population Allele Frequency', cex.scatter = 0.5), filename = supp_figure6d_path, cex = c(0.5, 0.7))]

vafs[, dflm(wilcox.test(paf[hetero], paf[!hetero]))]


#######################################################################
#' Supp. Figure 7a
#######################################################################

# load the data
## read nsp1 sequences from SARS and SARS2
sars1 = readAAStringSet('files/sars1.nsp1.fa') 
sars2 = AAStringSet("MESLVPGFNEKTHVQLSLPVLQVRDVLVRGFGDSVEEVLSEARQHLKDGTCGLVEVEKGVLPQLEQPYVFIKRSDARTAPHGHVMVELVAELEGIQYGRSGETLGVLVPHVGEIPVAYRKVLLRKNGNKGAGGHSYGADLKSFDLGDELGTDPYEDFQENWNTKHSSGVTRELMRELNGG")
names(sars2) = 'nsp1.sars2'
names(sars1) = 'nsp1.sars1'

aah = (fread('00_data/aa.hydro.txt', sep = '\t', header = TRUE)[!duplicated(aa), ][, name := aa] %>% merge(fread('00_data/aa.txt'), by = 'name'))[order(hydrophobicity), ]
c1 = c('Hydrophilic' = 'blue', 'Neutral' = 'gray80', 'Hydrophobic' = 'yellow', 'VeryHydrophobic' = 'orange')
c2 = c('Hydrophilic' = 'lightblue', 'Neutral' = 'gray40', 'Hydrophobic' = 'orange', 'VeryHydrophobic' = 'brown')
aah[, col := colorRampPalette(c(c1[category], c2[category]))(.N),  by = category]
cols = structure(aah$col, names = aah$abbr)

## alignment
data(BLOSUM50)
pa = pairwiseAlignment(sars2, sars1, type = 'global-local', substitutionMatrix = BLOSUM50)

## paChain
pac = paChain(sars2, sars1, type = 'global-local', substitutionMAtrix = BLOSUM50)

## make single AA gRanges 
gr1 = gr.tile(si2gr(Seqinfo(seqnames  = names(sars1), seqlengths = nchar(sars1))), 1)
gr2 = gr.tile(si2gr(Seqinfo(seqnames  = names(sars2), seqlengths = nchar(sars2))), 1)
gr1$aa = sars1[gr1]
gr2$aa = sars2[gr2]


## lift SARS2 to SARS1 coordinates via pac
gr2l = lift(pac, gr2)
gr2l$aa1 = as.character(sars1[gr2l])


## build padded tiles to compare sequences
gr2p = (gr.tile(si2gr(Seqinfo(seqnames  = names(sars2), seqlengths = nchar(sars2))), 1)+2) %Q% (start>0 & end <= lengths(sars2))
gr2p$aa2 = sars2[gr2p]
hom = lift(pac, gr2p) %Q% (start>0 & end<=lengths(sars2))
hom$aa1 = sars1[hom]
hom$score = score(pairwiseAlignment(hom$aa1, hom$aa2, substitutionMatrix = BLOSUM50))
hom$maxscore = score(pairwiseAlignment(hom$aa1, hom$aa1, substitutionMatrix = BLOSUM50))
hom$homology = hom$score/hom$maxscore

## build track of average mismatch using lifted residues
gt.hom = gTrack(hom %>% gr.mid, y.field = 'homology', border = NA, col = 'black', bar = TRUE, y0 = 0, y1 = 1, height = 3)

## lift sars2 del to sars coordinates
del = lift(pac, 'nsp1.sars2:141-143' %>% GRanges)

## set colormaps
cmap = colormaps = list(aa = cols)

## build gTracks
gt1 = gTrack(split(gr1,1), draw.path = FALSE, angle = 0, colormap = cmap, height = 3)
gt2 = gTrack(split(gr2l,1), draw.path = FALSE, angle = 0, colormap = cmap, height = 3)
gt1$legend = FALSE
gt2$legend = FALSE

win = si2gr(gr1)

## zoomed out 
component_1_path = paste0(figure_dir, '/supp_figure7a_1.pdf')
ppdf(plot(c(gt1, gt2, gt.hom, gTrack(del, circle = TRUE, height = 1)), win), filename = component_1_path, cex = c(1,2))

## zoomed in around del
component_2_path = paste0(figure_dir, '/supp_figure7a_2.pdf')
ppdf(plot(c(gt1, gt2, gTrack(del, circle = TRUE, height = 1)), del+20, gr.labelfield = 'aa', path.col.arrow = NA), filename = component_2_path, cex = 0.5*c(1,2))

#######################################################################
#' Supp. Figure 7c - clade assignment of strains with the 686_694 del
#######################################################################

#' load the data
gisaid.vcf = readRDS('00_data/gisaid.vcf.rds')

supp_figure7c_path = paste0(figure_dir, '/supp_figure7c.pdf')

nsp1_dels = gisaid.vcf %Q% (type == 'DEL') %&% "NC_045512.2:686"

#' total of 171 samples
deldt = nsp1_dels %>% gr2dt

clades[, sample:=gsub('\\W', '_', strain)]

length(intersect(unique(deldt$sample), clades$sample))
setdiff(unique(deldt$sample), clades$sample)

deldt = merge(deldt, clades, by='sample', all.x=TRUE)

clade_colors = c('#4c87e8', '#6ec2b2', '#a8d66e', '#e8ce4b', '#ff923a')
names(clade_colors) = c('19A', '19B', '20A', '20B', '20C')

favtheme = theme_bw() + theme(axis.text.x = element_blank(),
                              panel.grid.minor.x = element_blank(),
                              panel.grid.major.x = element_blank(),
                              panel.grid.major.y = element_blank(),
                              panel.grid.minor.y = element_blank(),
                              axis.ticks.x = element_blank(),
                              text = element_text(size = 30))
p = ggplot(deldt[,.N, by=clade], aes(1, y=N, fill=clade)) +
           geom_bar(stat="identity") +
           favtheme + 
           labs(x='', y='N') +
           scale_fill_manual(values = clade_colors, na.value = "black")
ppdf(print(p), filename = supp_figure7c_path, width = 5)
